# Supplementary material for: Towards fair decentralized benchmarking of healthcare AI algorithms with the Federated Tumor Segmentation (FeTS) challenge
Source: Nat Commun. 2025 Jul 8;16:6274. doi: 10.1038/s41467-025-60466-1 (PMC12238412; doi:10.1038/s41467-025-60466-1)
Supplement: Supplementary file 4 — Source data [file 41467_2025_60466_MOESM4_ESM.zip]

Archive with 73 entries (68 files):
- source_data_dir/
- source_data_dir/task1_metrics.csv
- source_data_dir/task1_metrics_baselines.csv
- source_data_dir/task2_results.csv
- source_data_dir/per_figure_data/
- source_data_dir/per_figure_data/fig4/
- source_data_dir/per_figure_data/fig4/fig4c_FeTS2022_01226/
- source_data_dir/per_figure_data/fig4/fig4c_FeTS2022_01226/FeTS2022_01226_flair.nii.gz
- source_data_dir/per_figure_data/fig4/fig4c_FeTS2022_01226/FeTS2022_01226_seg.nii.gz
- source_data_dir/per_figure_data/fig4/fig4c_FeTS2022_01226/FeTS2022_01226_t1.nii.gz
- source_data_dir/per_figure_data/fig4/fig4c_FeTS2022_01226/FeTS2022_01226_t1ce.nii.gz
- source_data_dir/per_figure_data/fig4/fig4c_FeTS2022_01226/FeTS2022_01226_t2.nii.gz
- source_data_dir/per_figure_data/fig4/fig4d_FeTS2022_01505/
- source_data_dir/per_figure_data/fig4/fig4d_FeTS2022_01505/FeTS2022_01505_flair.nii.gz
- source_data_dir/per_figure_data/fig4/fig4d_FeTS2022_01505/FeTS2022_01505_seg.nii.gz
- source_data_dir/per_figure_data/fig4/fig4d_FeTS2022_01505/FeTS2022_01505_t1.nii.gz
- source_data_dir/per_figure_data/fig4/fig4d_FeTS2022_01505/FeTS2022_01505_t1ce.nii.gz
- source_data_dir/per_figure_data/fig4/fig4d_FeTS2022_01505/FeTS2022_01505_t2.nii.gz
- source_data_dir/per_figure_data/fig4/fig4ab.txt
- source_data_dir/per_figure_data/suppl-fig3_data.csv
- source_data_dir/per_figure_data/suppl-fig4_data.csv
- source_data_dir/per_figure_data/fig1_data.csv
- source_data_dir/per_figure_data/fig2_data_heatmap.csv
- source_data_dir/per_figure_data/fig2_data_barplot_sizes.csv
- source_data_dir/per_figure_data/fig2_data_barplot_means.csv
- source_data_dir/per_figure_data/fig3_data.csv
- source_data_dir/per_figure_data/suppl-fig14_data.csv
- source_data_dir/per_figure_data/suppl-fig13_data.csv
- source_data_dir/per_figure_data/suppl-fig12_data.csv
- source_data_dir/per_figure_data/suppl-fig9_Dice_WT.csv
- source_data_dir/per_figure_data/suppl-fig9_Dice_TC.csv
- source_data_dir/per_figure_data/suppl-fig9_Dice_ET.csv
- source_data_dir/per_figure_data/suppl-fig9_Hausdorff95_WT.csv
- source_data_dir/per_figure_data/suppl-fig9_Hausdorff95_TC.csv
- source_data_dir/per_figure_data/suppl-fig9_Hausdorff95_ET.csv
- source_data_dir/per_figure_data/suppl-fig15_data.csv
- source_data_dir/per_figure_data/suppl-fig16_data.csv
- source_data_dir/per_figure_data/suppl-fig17_data.csv
- source_data_dir/per_figure_data/suppl-fig7_data.csv
- source_data_dir/per_figure_data/suppl-fig5_data.csv
- source_data_dir/per_figure_data/suppl-fig6_data.csv
- source_data_dir/per_figure_data/suppl-fig1_Partitioning 1.csv
- source_data_dir/per_figure_data/suppl-fig1_Partitioning 2.csv
- source_data_dir/per_figure_data/suppl-fig1_Partitioning 3.csv
- source_data_dir/per_figure_data/suppl-fig18_data.csv
- source_data_dir/per_figure_data/suppl-fig11_data.csv
- source_data_dir/per_figure_data/suppl-fig8_data_Dice_WT.csv
- source_data_dir/per_figure_data/suppl-fig8_data_Dice_TC.csv
- source_data_dir/per_figure_data/suppl-fig8_data_Dice_ET.csv
- source_data_dir/per_figure_data/suppl-fig8_data_Hausdorff95_WT.csv
- source_data_dir/per_figure_data/suppl-fig8_data_Hausdorff95_TC.csv
- source_data_dir/per_figure_data/suppl-fig8_data_Hausdorff95_ET.csv
- source_data_dir/per_figure_data/suppl-fig22_data_Dice_WT.csv
- source_data_dir/per_figure_data/suppl-fig22_data_Dice_TC.csv
- source_data_dir/per_figure_data/suppl-fig22_data_Dice_ET.csv
- source_data_dir/per_figure_data/suppl-fig22_data_Hausdorff95_WT.csv
- source_data_dir/per_figure_data/suppl-fig22_data_Hausdorff95_TC.csv
- source_data_dir/per_figure_data/suppl-fig22_data_Hausdorff95_ET.csv
- source_data_dir/per_figure_data/suppl-fig23_data_blobplot_left.csv
- source_data_dir/per_figure_data/suppl-fig23_data_matrix_right.csv
- source_data_dir/per_figure_data/suppl-fig2_sex_stats.csv
- source_data_dir/per_figure_data/suppl-fig2_idh_stats.csv
- source_data_dir/per_figure_data/suppl-fig2_age_stats.csv
- source_data_dir/per_figure_data/suppl-fig20_data.csv
- source_data_dir/per_figure_data/suppl-fig19_data.csv
- source_data_dir/per_figure_data/suppl-fig21_data.csv
- source_data_dir/per_figure_data/suppl-fig10_rank_counts_ET Dice.csv
- source_data_dir/per_figure_data/suppl-fig10_rank_counts_ET HD95.csv
- source_data_dir/per_figure_data/suppl-fig10_rank_counts_TC Dice.csv
- source_data_dir/per_figure_data/suppl-fig10_rank_counts_TC HD95.csv
- source_data_dir/per_figure_data/suppl-fig10_rank_counts_WT Dice.csv
- source_data_dir/per_figure_data/suppl-fig10_rank_counts_WT HD95.csv
- source_data_dir/task1_convscores.csv
