# Supplementary material for: Towards fair decentralized benchmarking of healthcare AI algorithms with the Federated Tumor Segmentation (FeTS) challenge
Source: Nat Commun. 2025 Jul 8;16:6274. doi: 10.1038/s41467-025-60466-1 (PMC12238412; doi:10.1038/s41467-025-60466-1)
Supplement: Supplementary file 4 — Source data [file 41467_2025_60466_MOESM4_ESM.zip › source_data_dir/task1_metrics.csv]

case_idx	team	Dice_WT	Dice_TC	Dice_ET	Hausdorff95_WT	Hausdorff95_TC	Hausdorff95_ET
0	Flair	0.574665156	0.0	0.0	71.52900723	373.128664	373.128664
0	FLSTAR	0.509444092	1.0	1.0	53.69031552	0.0	0.0
0	gauravsingh	0.394222665	0.0	0.0	62.84902545	373.128664	373.128664
0	HTTUAS	0.222509506	0.0	0.0	77.79074398	373.128664	373.128664
0	rigg	0.586944029	0.0	0.0	8.062257748	373.128664	373.128664
0	RoFL	0.496996291	0.0	0.0	50.21951812	373.128664	373.128664
0	Sanctuary	0.403022056	0.0	0.0	50.24937811	373.128664	373.128664
1	Flair	0.741498055	0.0	0.0	11.0	373.128664	373.128664
1	FLSTAR	0.777150138	0.0	0.0	69.05794668	373.128664	373.128664
1	gauravsingh	0.812855653	0.0	0.0	67.4106806	373.128664	373.128664
1	HTTUAS	0.826119659	0.0	0.0	73.40980861	373.128664	373.128664
1	rigg	0.872431993	0.0	0.0	58.55766389	373.128664	373.128664
1	RoFL	0.903988365	0.0	0.0	49.04589661	373.128664	373.128664
1	Sanctuary	0.855262603	0.0	0.0	67.06638499	373.128664	373.128664
2	Flair	0.315492958	1.0	1.0	8.774964387	0.0	0.0
2	FLSTAR	0.182795699	0.0	0.0	45.61797891	373.128664	373.128664
2	gauravsingh	0.232178715	0.0	0.0	39.29376541	373.128664	373.128664
2	HTTUAS	0.08264378	0.0	0.0	75.67033765	373.128664	373.128664
2	rigg	0.437464806	0.0	0.0	36.5650106	373.128664	373.128664
2	RoFL	0.239645256	0.0	0.0	41.29164564	373.128664	373.128664
2	Sanctuary	0.182573803	0.0	0.0	42.99476532	373.128664	373.128664
3	Flair	0.0	0.0	0.0	373.128664	373.128664	373.128664
3	FLSTAR	0.0	1.0	1.0	373.128664	0.0	0.0
3	gauravsingh	0.0	0.0	0.0	373.128664	373.128664	373.128664
3	HTTUAS	0.0	0.0	0.0	373.128664	373.128664	373.128664
3	rigg	0.0	0.0	0.0	373.128664	373.128664	373.128664
3	RoFL	0.0	1.0	1.0	373.128664	0.0	0.0
3	Sanctuary	0.0	0.0	0.0	373.128664	373.128664	373.128664
4	Flair	0.013250806	0.0	1.0	81.37567204	373.128664	0.0
4	FLSTAR	0.005613472	0.0	0.0	54.81103472	373.128664	373.128664
4	gauravsingh	0.003349803	0.0	0.0	79.98749902	373.128664	373.128664
4	HTTUAS	0.007054224	0.0	0.0	76.52646478	373.128664	373.128664
4	rigg	0.0	0.0	0.0	373.128664	373.128664	373.128664
4	RoFL	0.001185068	0.0	0.0	80.66597796	373.128664	373.128664
4	Sanctuary	0.001301914	0.0	0.0	78.67051543	373.128664	373.128664
5	Flair	0.482215519	0.0	0.0	60.8358447	373.128664	373.128664
5	FLSTAR	0.44722327	0.0	0.0	77.62087348	373.128664	373.128664
5	gauravsingh	0.442889225	0.0	0.0	78.33645378	373.128664	373.128664
5	HTTUAS	0.349057398	0.0	0.0	81.17881497	373.128664	373.128664
5	rigg	0.52141467	0.0	0.0	71.85193077	373.128664	373.128664
5	RoFL	0.499523867	0.0	0.0	73.8552636	373.128664	373.128664
5	Sanctuary	0.453279276	0.0	0.0	71.87767264	373.128664	373.128664
6	Flair	0.538008676	0.265142857	0.0	56.27965615	9.110433579	373.128664
6	FLSTAR	0.765440194	0.0	0.0	24.10601504	373.128664	373.128664
6	gauravsingh	0.749016543	0.466729147	0.0	5.196152423	7.413622306	373.128664
6	HTTUAS	0.640614864	0.211771938	0.0	79.20416643	11.18033989	373.128664
6	rigg	0.767555113	0.288786482	0.0	5.099019514	8.124038405	373.128664
6	RoFL	0.761450382	0.142487047	0.0	5.385164807	8.01245155	373.128664
6	Sanctuary	0.749066249	0.0	0.0	5.196152423	373.128664	373.128664
7	Flair	0.544174175	0.0	0.0	9.433981132	373.128664	373.128664
7	FLSTAR	0.749349544	0.0	0.0	68.05291925	373.128664	373.128664
7	gauravsingh	0.760660456	0.0	0.0	67.9054488	373.128664	373.128664
7	HTTUAS	0.61965985	0.0	0.0	72.4489474	373.128664	373.128664
7	rigg	0.769451868	0.0	0.0	31.78359778	373.128664	373.128664
7	RoFL	0.729047929	0.0	0.0	67.94556587	373.128664	373.128664
7	Sanctuary	0.748022656	0.0	0.0	64.91070066	373.128664	373.128664
8	Flair	0.484424147	0.0	0.0	13.07669683	373.128664	373.128664
8	FLSTAR	0.559309697	0.0	0.0	30.47950131	373.128664	373.128664
8	gauravsingh	0.638559149	0.0	0.0	27.22131518	373.128664	373.128664
8	HTTUAS	0.408615726	0.0	0.0	42.09988083	373.128664	373.128664
8	rigg	0.687872821	0.0	0.0	16.18641406	373.128664	373.128664
8	RoFL	0.633287058	0.0	0.0	25.3179778	373.128664	373.128664
8	Sanctuary	0.664239787	0.0	0.0	27.16615541	373.128664	373.128664
9	Flair	0.789804595	0.674274645	0.694707604	6.0	6.0	5.718250127
9	FLSTAR	0.771381817	0.878683151	0.825551968	11.0	3.16227766	2.236067977
9	gauravsingh	0.797138694	0.855753318	0.823860487	9.433981132	4.0	2.236067977
9	HTTUAS	0.854690067	0.817948878	0.754162083	6.08276253	4.242640687	3.741657387
9	rigg	0.795695662	0.872536967	0.811168197	8.774964387	3.16227766	2.449489743
9	RoFL	0.81328337	0.884191638	0.832386612	10.19803903	3.0	2.236067977
9	Sanctuary	0.821258341	0.886321793	0.835710465	7.549834435	3.0	2.236067977
10	Flair	0.501325609	0.690286363	0.738542517	11.04536102	7.810249676	4.123105626
10	FLSTAR	0.872303803	0.891511093	0.825118636	6.0	4.582575695	3.16227766
10	gauravsingh	0.8173645	0.715346011	0.802895364	7.810249676	12.68857754	3.741657387
10	HTTUAS	0.885193534	0.902926537	0.844753812	6.0	5.385164807	3.0
10	rigg	0.832469833	0.904991002	0.833863492	7.211102551	4.0	3.0
10	RoFL	0.860777079	0.900145681	0.829022698	6.32455532	4.123105626	3.16227766
10	Sanctuary	0.863171163	0.8723529	0.831371686	7.0	7.007106781	3.16227766
11	Flair	0.808375174	0.735029665	0.636854021	7.874007874	7.874007874	4.123105626
11	FLSTAR	0.927682679	0.95044363	0.801087561	3.31662479	1.414213562	2.0
11	gauravsingh	0.924123004	0.942495439	0.790994192	3.605551275	2.0	2.236067977
11	HTTUAS	0.935265653	0.935409139	0.750695935	3.31662479	2.0	2.828427125
11	rigg	0.917898159	0.942929715	0.774838021	4.0	2.0	2.236067977
11	RoFL	0.934463137	0.948799246	0.797670989	3.0	1.732050808	2.0
11	Sanctuary	0.929128216	0.951068791	0.804911153	3.605551275	1.414213562	2.0
12	Flair	0.596528609	0.175621631	0.186897881	17.1813616	9.486832981	9.273618495
12	FLSTAR	0.717302116	0.512746004	0.488516539	11.87434209	9.848857802	9.486832981
12	gauravsingh	0.725197818	0.478278745	0.477452002	9.055385138	6.32455532	6.08276253
12	HTTUAS	0.826983899	0.670495884	0.651872964	6.08276253	9.486832981	9.219544457
12	rigg	0.713474067	0.623549741	0.611111111	15.0	6.0	5.477225575
12	RoFL	0.774233459	0.597824696	0.578705637	8.602325267	5.385164807	5.099019514
12	Sanctuary	0.740203904	0.58284847	0.573393864	16.0	6.0	5.656854249
13	Flair	0.775791243	0.805405467	0.868522894	11.5758369	8.062257748	2.828427125
13	FLSTAR	0.941056734	0.970669762	0.938953352	4.0	1.732050808	1.0
13	gauravsingh	0.937974071	0.955876489	0.931547889	4.123105626	2.828427125	1.0
13	HTTUAS	0.946312994	0.943061757	0.904029325	3.741657387	6.164414003	4.0
13	rigg	0.933557103	0.962282864	0.931356365	4.123105626	3.16227766	1.414213562
13	RoFL	0.945848612	0.967663197	0.93699009	4.0	2.0	1.0
13	Sanctuary	0.946202292	0.970233564	0.941834731	3.741657387	2.236067977	1.0
14	Flair	0.75033017	0.185323594	0.233305559	68.73863542	9.486832981	9.0
14	FLSTAR	0.566796368	0.777014427	0.657410031	75.59232755	74.39085965	73.26322335
14	gauravsingh	0.577973142	0.669997202	0.522288828	72.78736154	77.36278175	76.32168761
14	HTTUAS	0.33206317	0.560395528	0.427569162	73.11634564	79.43456423	78.72102642
14	rigg	0.659227944	0.771681416	0.649859944	73.45066371	78.39642849	77.16734991
14	RoFL	0.521320104	0.747542254	0.623606784	73.51054316	76.11504429	74.45804188
14	Sanctuary	0.560492588	0.732754597	0.59179004	73.40980861	74.99333126	73.79024326
15	Flair	0.575187433	0.919491255	0.887176739	10.29563014	3.31662479	3.605551275
15	FLSTAR	0.917102151	0.92868849	0.898996957	5.385164807	2.0	2.449489743
15	gauravsingh	0.905384288	0.636333333	0.891250839	8.062257748	11.44552314	3.0
15	HTTUAS	0.913847099	0.776885221	0.898455415	7.681145748	9.90453288	3.741657387
15	rigg	0.911247473	0.934696859	0.904984668	5.0	2.0	2.449489743
15	RoFL	0.921546874	0.936635375	0.907659396	4.69041576	1.732050808	2.449489743
15	Sanctuary	0.923050079	0.928092714	0.902283673	4.898979486	2.0	2.828427125
16	Flair	0.553814311	0.398365708	0.585306423	35.05709629	6.0	5.830951895
16	FLSTAR	0.634520385	0.755488399	0.702881496	50.61620294	7.211102551	4.582575695
16	gauravsingh	0.660977017	0.829036824	0.689634183	50.223998	5.196152423	4.123105626
16	HTTUAS	0.566347697	0.861300265	0.716445931	49.73932046	5.385164807	3.605551275
16	rigg	0.746688698	0.846119802	0.717073079	52.83464709	6.164414003	4.0
16	RoFL	0.671129791	0.861217623	0.72231905	50.60632372	5.830951895	3.741657387
16	Sanctuary	0.681113029	0.844682908	0.70785946	53.27616544	6.403124237	4.123105626
17	Flair	0.61623007	0.665064539	0.638428317	11.44552314	7.071067812	6.0
17	FLSTAR	0.807613007	0.905234886	0.838814122	6.782329983	3.0	2.828427125
17	gauravsingh	0.769458422	0.89716866	0.828798684	8.602325267	3.464101615	3.0
17	HTTUAS	0.828964842	0.913339732	0.844411184	6.403124237	3.0	3.0
17	rigg	0.763451535	0.906099092	0.837413861	9.055385138	3.16227766	3.0
17	RoFL	0.818908652	0.906737999	0.839505827	7.141428429	3.0	2.828427125
17	Sanctuary	0.804446918	0.909566553	0.843343895	7.615773106	3.0	2.828427125
18	Flair	0.410922259	0.678389216	0.641205863	33.85262176	6.164414003	5.744562647
18	FLSTAR	0.438279933	0.855501558	0.830868581	29.29163703	3.464101615	3.0
18	gauravsingh	0.46708441	0.875609725	0.847727488	27.58622845	3.16227766	3.0
18	HTTUAS	0.500702742	0.876438784	0.847628301	33.7934905	7.810249676	4.582575695
18	rigg	0.454842006	0.874194834	0.846290399	27.78488798	3.16227766	3.0
18	RoFL	0.497718068	0.870871026	0.84266996	25.49509757	3.16227766	3.0
18	Sanctuary	0.497022341	0.874667836	0.84717007	25.57342371	3.0	3.0
19	Flair	0.229572263	0.094747439	0.10398183	59.22330572	14.24780685	13.92838828
19	FLSTAR	0.701800549	0.876264886	0.803484684	66.49060084	3.31662479	3.0
19	gauravsingh	0.692374492	0.871281316	0.796643931	67.97021405	4.0	3.16227766
19	HTTUAS	0.620652579	0.794542069	0.71713108	79.65550828	101.5381702	99.63834599
19	rigg	0.67914472	0.87503014	0.801042816	73.2867655	3.464101615	3.16227766
19	RoFL	0.748764235	0.877303355	0.801614555	65.76473219	3.16227766	3.16227766
19	Sanctuary	0.689132923	0.884123247	0.81026253	70.10206826	3.16227766	3.16227766
20	Flair	0.831309235	0.750564718	0.712803002	5.656854249	3.605551275	3.464101615
20	FLSTAR	0.883815838	0.852888014	0.802138079	3.741657387	3.0	3.0
20	gauravsingh	0.872371616	0.797675263	0.765353897	36.72873534	4.123105626	3.741657387
20	HTTUAS	0.880545884	0.676369237	0.622849451	6.403124237	7.0	6.32455532
20	rigg	0.906130052	0.81386326	0.754146873	3.741657387	4.123105626	4.0
20	RoFL	0.891017178	0.857446147	0.804942425	8.185352772	3.0	3.0
20	Sanctuary	0.901455101	0.854884719	0.806498387	3.605551275	3.0	3.0
21	Flair	0.690193733	0.540990668	0.546580189	9.949874371	4.582575695	4.472135955
21	FLSTAR	0.845059683	0.881683852	0.866331219	5.0	2.0	2.0
21	gauravsingh	0.840357523	0.886022858	0.869790542	3.741657387	1.732050808	2.0
21	HTTUAS	0.886125654	0.904824784	0.889374545	3.16227766	1.414213562	1.732050808
21	rigg	0.839130177	0.88193183	0.868215347	5.196152423	1.732050808	1.732050808
21	RoFL	0.875825928	0.874407583	0.860346359	3.605551275	2.0	2.0
21	Sanctuary	0.865664767	0.874879382	0.85938017	4.582575695	2.236067977	2.236067977
22	Flair	0.769748821	0.780960072	0.766719932	20.0	5.744562647	3.464101615
22	FLSTAR	0.800004305	0.915694459	0.833816688	51.4003891	38.0	18.35755975
22	gauravsingh	0.798140067	0.868316623	0.792981167	59.74110812	75.38832794	71.18602351
22	HTTUAS	0.69169899	0.744356409	0.651038237	59.94997915	75.05997602	72.51206796
22	rigg	0.780218862	0.88288654	0.793334884	60.88513776	76.19711281	71.18286311
22	RoFL	0.77568516	0.895338103	0.811284673	60.48966854	74.12421987	42.0
22	Sanctuary	0.785894861	0.900345881	0.817902024	59.78294071	73.06846105	37.69615365
23	Flair	0.868343279	0.696308863	0.701173975	8.246211251	7.0	6.0
23	FLSTAR	0.907068324	0.877600318	0.818744689	14.35270009	5.099019514	2.828427125
23	gauravsingh	0.913745586	0.902624797	0.821994336	9.16515139	6.164414003	3.0
23	HTTUAS	0.860262251	0.872114406	0.767446039	30.01666204	27.58622845	25.23885893
23	rigg	0.915002292	0.910470556	0.823336703	6.164414003	4.582575695	3.0
23	RoFL	0.890421793	0.907739828	0.825620053	10.04987562	4.358898944	2.828427125
23	Sanctuary	0.909443962	0.921466071	0.833402632	6.164414003	3.605551275	2.449489743
24	Flair	0.513733285	0.041019956	0.041486603	71.42128534	14.13148895	13.74408045
24	FLSTAR	0.619683977	0.387524484	0.3706326	55.00909016	58.59692698	58.31809325
24	gauravsingh	0.553057662	0.334008097	0.318087932	57.72347811	58.1119609	57.9400552
24	HTTUAS	0.412560539	0.132169292	0.124461063	63.56099433	83.3126641	83.21358046
24	rigg	0.564781409	0.412878223	0.393183201	53.93699825	56.2396606	56.05354583
24	RoFL	0.586525621	0.309393608	0.292845669	50.15226201	61.07371716	60.86871117
24	Sanctuary	0.562863841	0.247636555	0.238770053	53.68472777	59.24145493	59.05929224
25	Flair	0.820014978	0.597554841	0.655332479	5.385164807	6.708203932	3.605551275
25	FLSTAR	0.920976191	0.912220252	0.784893871	2.828427125	4.123105626	2.449489743
25	gauravsingh	0.917918879	0.898057845	0.773841212	3.0	5.744562647	3.0
25	HTTUAS	0.888882749	0.810529015	0.671493046	4.898979486	20.51218878	16.48027335
25	rigg	0.913825497	0.91237582	0.7818558	3.31662479	6.403124237	3.0
25	RoFL	0.90582764	0.917836208	0.790309145	3.605551275	2.449489743	2.236067977
25	Sanctuary	0.918643395	0.910014029	0.779493061	3.0	6.403124237	2.828427125
26	Flair	0.497731342	0.110033343	0.115207373	7.280109889	23.57965225	23.59342912
26	FLSTAR	0.720564849	0.519554128	0.548799182	8.366600265	12.32882801	12.40967365
26	gauravsingh	0.710003306	0.256839578	0.617598326	8.062257748	19.41648784	12.68857754
26	HTTUAS	0.717613565	0.315156231	0.398954206	64.193847	22.49444376	24.75883681
26	rigg	0.680743635	0.530413249	0.606804949	8.306623863	12.9614814	13.28155338
26	RoFL	0.724403271	0.31067878	0.612451224	7.810249676	18.11077028	12.08304597
26	Sanctuary	0.71753822	0.30303542	0.582524272	7.615773106	19.5192213	14.60649628
27	Flair	0.856751956	0.619727471	0.558085436	6.0	18.42552078	17.94575056
27	FLSTAR	0.901716512	0.907824766	0.846499059	15.39480432	13.31726997	7.719718173
27	gauravsingh	0.910016649	0.8551056	0.843324187	7.0	20.04741445	3.16227766
27	HTTUAS	0.795145883	0.335042071	0.288799551	58.93216439	83.51047838	83.3126641
27	rigg	0.906399688	0.814573218	0.747603306	13.43501596	26.19160171	25.47940224
27	RoFL	0.910439912	0.924484734	0.86387409	9.055385138	3.605551275	2.236067977
27	Sanctuary	0.909230035	0.905288949	0.842840624	6.782329983	75.78257599	67.73403795
28	Flair	0.733403971	0.381632489	0.342080761	6.480740698	12.83353735	11.74734012
28	FLSTAR	0.855134049	0.776319011	0.643429346	33.7875709	4.358898944	3.741657387
28	gauravsingh	0.859344618	0.804772851	0.627863076	4.69041576	4.242640687	4.123105626
28	HTTUAS	0.851848655	0.875853544	0.654619951	46.40043103	4.0	3.605551275
28	rigg	0.871067346	0.876836709	0.655530188	34.33656943	3.605551275	3.16227766
28	RoFL	0.880494288	0.801893616	0.68105384	33.83784863	4.123105626	3.31662479
28	Sanctuary	0.888299883	0.773452758	0.678128749	3.605551275	4.123105626	3.605551275
29	Flair	0.104395052	0.0	0.0	23.08245721	373.128664	373.128664
29	FLSTAR	0.466100687	0.68641115	0.682080925	66.4070779	3.0	3.0
29	gauravsingh	0.491678936	0.616883117	0.620661157	64.7224845	77.05095213	76.83455946
29	HTTUAS	0.416708153	0.666666667	0.652477764	79.54746957	78.36708268	78.28537033
29	rigg	0.468107614	0.55539873	0.558422939	65.45074441	81.74350127	81.68843247
29	RoFL	0.510519925	0.571971496	0.58224163	67.2101169	3.741657387	3.605551275
29	Sanctuary	0.498781006	0.508765653	0.512540894	69.72087205	83.45657553	83.29465769
30	Flair	0.0	0.0	0.0	373.128664	373.128664	373.128664
30	FLSTAR	0.69349569	0.851678488	0.757084449	10.67707825	4.123105626	3.0
30	gauravsingh	0.568597217	0.813951466	0.715636206	12.52996409	6.164414003	5.0
30	HTTUAS	0.709379743	0.873991206	0.774726201	11.35781669	4.0	3.0
30	rigg	0.454839145	0.84295987	0.751764454	16.55294536	5.099019514	3.31662479
30	RoFL	0.668448721	0.849213211	0.753284568	11.35781669	4.582575695	3.16227766
30	Sanctuary	0.647716463	0.869214284	0.774356179	12.08304597	4.358898944	3.16227766
31	Flair	0.484396228	0.80978836	0.804949441	36.77771004	2.828427125	2.828427125
31	FLSTAR	0.619356022	0.871884347	0.86716792	10.0	1.732050808	2.0
31	gauravsingh	0.627718947	0.885178463	0.879698334	10.0	1.732050808	2.0
31	HTTUAS	0.513160617	0.87681404	0.871452798	57.53129575	86.31106226	85.82393433
31	rigg	0.608158742	0.88023657	0.875123885	12.36931688	2.0	2.0
31	RoFL	0.626957504	0.879654747	0.874287131	9.486832981	2.0	2.0
31	Sanctuary	0.624297866	0.882655561	0.877586207	9.949874371	1.732050808	2.0
32	Flair	0.344486735	0.0	0.0	15.55634919	373.128664	373.128664
32	FLSTAR	0.681494116	0.431346283	0.442814577	51.29522084	5.196152423	5.196152423
32	gauravsingh	0.637318106	0.470536883	0.47983871	55.22771037	5.099019514	5.0
32	HTTUAS	0.592150888	0.679363905	0.678004535	59.36539295	3.0	2.888477631
32	rigg	0.700633837	0.28733646	0.294282084	52.81098371	6.403124237	6.403124237
32	RoFL	0.664062262	0.247281922	0.253711904	56.61139452	5.916079783	5.830951895
32	Sanctuary	0.697127684	0.511380557	0.5217012	52.27810249	4.0	3.741657387
33	Flair	0.567729527	0.239969811	0.245497391	7.280109889	10.04987562	10.04987562
33	FLSTAR	0.812440847	0.80487486	0.765561296	29.13760457	5.196152423	3.0
33	gauravsingh	0.815114807	0.804554911	0.733794688	7.874007874	6.403124237	4.242640687
33	HTTUAS	0.817141244	0.805411765	0.697177165	47.18050445	62.36986452	60.6028051
33	rigg	0.827860688	0.805861892	0.75820311	6.633249581	6.403124237	3.605551275
33	RoFL	0.849288481	0.861293514	0.773965032	29.1573312	5.830951895	3.16227766
33	Sanctuary	0.849115659	0.846174621	0.77638871	6.557438524	5.099019514	3.0
34	Flair	0.581538089	0.345150312	0.37630989	54.7813837	7.0	6.782329983
34	FLSTAR	0.688520081	0.893304944	0.71414288	55.6264322	5.477225575	2.236067977
34	gauravsingh	0.680208131	0.885592186	0.708635848	53.24471805	7.348469228	2.828427125
34	HTTUAS	0.510685486	0.722324468	0.537836389	65.21502894	76.74731262	75.27283707
34	rigg	0.669795718	0.895120082	0.710393223	58.24946352	5.0	2.236067977
34	RoFL	0.655396802	0.903972639	0.721356248	49.09531522	5.385164807	2.236067977
34	Sanctuary	0.686266268	0.90443686	0.725151565	53.23532662	5.099019514	2.236067977
35	Flair	0.502138108	0.087560806	0.107371112	40.47221269	67.75543521	52.58133733
35	FLSTAR	0.466591639	0.765041165	0.754789272	51.70106382	56.3211001	43.08771008
35	gauravsingh	0.55962982	0.786960252	0.75261324	59.43063183	23.43074903	23.43074903
35	HTTUAS	0.357480721	0.729399797	0.708388115	55.83905443	71.10531938	70.73259246
35	rigg	0.595155095	0.703110843	0.695121951	46.4865572	11.18033989	11.18033989
35	RoFL	0.487643776	0.781469649	0.766892984	55.76737397	3.680409637	3.41774906
35	Sanctuary	0.488526658	0.73630137	0.719944406	57.72347876	25.62369899	25.39476536
36	Flair	0.486513406	0.006947413	0.023543034	5.477225575	27.38612788	30.09983389
36	FLSTAR	0.697408695	0.434563203	0.552128473	69.45430145	7.874007874	8.602325267
36	gauravsingh	0.852579706	0.759966883	0.545300797	36.85105155	8.083880978	8.246211251
36	HTTUAS	0.777281439	0.795228147	0.636457843	62.10394508	9.539392014	6.164414003
36	rigg	0.813150434	0.414462672	0.51155544	8.774964387	9.949874371	11.35781669
36	RoFL	0.791774745	0.859094492	0.609716599	68.919881	8.0	6.164414003
36	Sanctuary	0.839796537	0.774055953	0.577685317	54.86574509	71.38977303	70.63072382
37	Flair	0.376413959	0.0	0.0	16.03121954	373.128664	373.128664
37	FLSTAR	0.642237865	0.0	0.0	41.76122604	373.128664	373.128664
37	gauravsingh	0.733169436	0.0	0.0	31.32331226	373.128664	373.128664
37	HTTUAS	0.655183811	0.0	0.0	37.41657387	373.128664	373.128664
37	rigg	0.715908596	0.0	0.0	22.23284937	373.128664	373.128664
37	RoFL	0.714968382	0.0	0.0	43.32435804	373.128664	373.128664
37	Sanctuary	0.734148346	0.0	0.0	35.34119409	373.128664	373.128664
38	Flair	0.620242081	0.673282494	0.682512186	38.17066937	7.0	4.123105626
38	FLSTAR	0.638533865	0.90535392	0.82439738	53.21465934	52.79961938	2.236067977
38	gauravsingh	0.751635732	0.884562379	0.815495053	52.86775955	37.17794861	2.0
38	HTTUAS	0.63259833	0.889163098	0.805285917	53.31978995	53.24330933	8.544003745
38	rigg	0.71192121	0.872744653	0.787511566	52.89612462	66.73640411	59.14389233
38	RoFL	0.64233113	0.893625371	0.808555292	54.31390246	55.96337954	51.0372404
38	Sanctuary	0.716140836	0.891245766	0.811739171	54.12947441	58.11282118	54.59853478
39	Flair	0.587414234	0.813241741	0.631387451	9.219544457	7.280109889	3.605551275
39	FLSTAR	0.720493615	0.947894956	0.651573442	60.29759522	2.236067977	3.16227766
39	gauravsingh	0.835046318	0.827299801	0.633495832	49.69607609	41.68272981	3.464101615
39	HTTUAS	0.750840073	0.939708185	0.627446317	56.78908346	2.236067977	3.605551275
39	rigg	0.897827352	0.947683798	0.645067766	28.72281323	2.236067977	3.464101615
39	RoFL	0.775570614	0.948376564	0.646392221	56.30275304	2.236067977	3.16227766
39	Sanctuary	0.839286319	0.945306216	0.643593288	50.93132631	2.236067977	3.464101615
40	Flair	0.387968666	0.544788487	0.561730698	51.92542445	4.898979486	4.0
40	FLSTAR	0.675553669	0.864521081	0.700132295	85.62125904	3.16227766	3.16227766
40	gauravsingh	0.72239791	0.851915442	0.681227695	70.45849819	3.605551275	3.464101615
40	HTTUAS	0.499665496	0.83617066	0.645139499	83.07616982	4.123105626	4.0
40	rigg	0.689150249	0.859096379	0.692251781	68.00735254	3.16227766	3.464101615
40	RoFL	0.642199633	0.871199866	0.71207245	84.03124415	3.0	3.464101615
40	Sanctuary	0.696279408	0.866589134	0.710766015	72.46240393	3.16227766	3.464101615
41	Flair	0.400285331	0.59752322	0.601246106	14.45683229	15.3475984	14.76482306
41	FLSTAR	0.521367521	0.594957983	0.594957983	61.84658438	48.09880353	48.09880353
41	gauravsingh	0.566840441	0.630782918	0.631625835	17.11724277	32.29161869	32.05463231
41	HTTUAS	0.44445534	0.398885794	0.398885794	53.46961754	46.01521303	46.01521303
41	rigg	0.557342521	0.583990046	0.583990046	18.86796226	56.8833869	56.8833869
41	RoFL	0.499042234	0.611327281	0.611327281	44.24929378	63.84079009	63.84079009
41	Sanctuary	0.546003017	0.630872483	0.630872483	26.99721936	64.23199987	64.23199987
42	Flair	0.409053017	0.462071425	0.573005093	7.280109889	13.60147051	6.0
42	FLSTAR	0.531059127	0.710332103	0.775340662	67.11929678	57.98792962	59.03388857
42	gauravsingh	0.710045372	0.446570456	0.792249386	60.7782856	56.29475991	50.33885179
42	HTTUAS	0.54633791	0.62275483	0.798641392	66.0454389	51.27767523	55.01272562
42	rigg	0.715116024	0.683891228	0.729318873	36.89173349	58.15023573	58.46366393
42	RoFL	0.577275836	0.710973497	0.762090076	66.06625454	58.96990743	59.5566862
42	Sanctuary	0.676697217	0.699532953	0.765920578	63.47716114	59.40454469	59.40538696
43	Flair	0.570478738	0.610701822	0.632374451	9.539392014	4.123105626	3.0
43	FLSTAR	0.713995214	0.870411788	0.760179545	46.8508271	14.38397735	2.449489743
43	gauravsingh	0.781586924	0.86265872	0.757787667	6.0	5.0	2.0
43	HTTUAS	0.697654605	0.835930789	0.702294511	42.22203065	13.92838828	11.26482552
43	rigg	0.794109693	0.869542207	0.761675494	6.164414003	7.141428429	6.236027073
43	RoFL	0.677356781	0.864395633	0.760657832	43.97726685	32.64659118	11.66604101
43	Sanctuary	0.757524421	0.883488592	0.782335428	17.57839583	2.236067977	1.732050808
44	Flair	0.762558243	0.681666208	0.698760699	47.16460508	9.121377141	7.211102551
44	FLSTAR	0.777644005	0.945809704	0.845524677	75.59761901	1.414213562	1.414213562
44	gauravsingh	0.868906675	0.936220531	0.824162222	69.13898948	1.732050808	2.0
44	HTTUAS	0.687695831	0.926686558	0.802091469	75.33956463	2.0	2.236067977
44	rigg	0.864364725	0.934724389	0.817450289	39.21160491	1.732050808	2.0
44	RoFL	0.773641504	0.939045897	0.827309057	80.0312439	1.414213562	1.732050808
44	Sanctuary	0.801434143	0.940137186	0.834392303	79.98749902	1.414213562	1.732050808
45	Flair	0.789780537	0.759698933	0.728116343	18.49324201	5.099019514	3.31662479
45	FLSTAR	0.786346667	0.877485298	0.779444278	55.6057551	4.69041576	3.0
45	gauravsingh	0.887231045	0.873359994	0.773703337	4.0	3.16227766	2.236067977
45	HTTUAS	0.802709891	0.860120928	0.758247364	48.67237409	4.242640687	3.0
45	rigg	0.877786121	0.868585154	0.763937969	8.634186091	3.605551275	2.449489743
45	RoFL	0.762368208	0.874427216	0.776237973	56.22277119	3.741657387	2.828427125
45	Sanctuary	0.866034779	0.887934087	0.795488904	46.5832588	3.0	2.236067977
46	Flair	0.506474461	0.100153251	0.217903319	8.062257748	14.17744688	13.49073756
46	FLSTAR	0.772476672	0.842790352	0.701431994	50.36864104	7.348469228	3.16227766
46	gauravsingh	0.88087138	0.916824426	0.709056946	41.21346823	3.741657387	2.449489743
46	HTTUAS	0.818839359	0.931344997	0.763155742	52.09606511	3.0	2.0
46	rigg	0.897784877	0.851615768	0.70089048	28.11404983	5.099019514	3.0
46	RoFL	0.831711565	0.907937215	0.741264662	53.33854141	4.472135955	2.236067977
46	Sanctuary	0.858085121	0.910293479	0.718890737	51.97114584	4.123105626	2.449489743
47	Flair	0.624808155	0.399055118	0.535289303	8.602325267	7.280109889	5.656854249
47	FLSTAR	0.910450207	0.911867634	0.826185589	3.16227766	4.0	1.414213562
47	gauravsingh	0.904302892	0.892187173	0.819793045	4.0	4.242640687	1.414213562
47	HTTUAS	0.91078126	0.922027846	0.811617394	3.0	3.605551275	1.414213562
47	rigg	0.901487222	0.914523546	0.82411433	4.0	3.741657387	1.414213562
47	RoFL	0.914354864	0.922164058	0.827512549	3.0	3.464101615	1.414213562
47	Sanctuary	0.912952069	0.919763816	0.831133806	3.31662479	3.605551275	1.414213562
48	Flair	0.696106812	0.489896907	0.698754514	8.602325267	8.062257748	2.449489743
48	FLSTAR	0.925870387	0.913718663	0.767890653	3.0	3.605551275	1.414213562
48	gauravsingh	0.924969615	0.883995727	0.758790358	3.0	4.69041576	1.414213562
48	HTTUAS	0.933982933	0.90032241	0.726215119	2.828427125	4.582575695	1.414213562
48	rigg	0.929645256	0.910962786	0.750047748	2.828427125	3.741657387	1.414213562
48	RoFL	0.936674468	0.912940029	0.765752471	2.236067977	3.741657387	1.414213562
48	Sanctuary	0.93843361	0.91572647	0.787798789	2.236067977	3.741657387	1.414213562
49	Flair	0.663286488	0.346796402	0.468226906	5.744562647	10.48808848	9.433981132
49	FLSTAR	0.894925323	0.957887562	0.858929057	71.48181579	1.0	1.0
49	gauravsingh	0.938706281	0.933808525	0.864017302	1.732050808	5.0	1.0
49	HTTUAS	0.924675696	0.936457346	0.858821678	3.0	6.403124237	1.0
49	rigg	0.937373532	0.961352514	0.871775621	1.732050808	1.0	1.0
49	RoFL	0.900124344	0.96089818	0.867930679	70.21395873	1.0	1.0
49	Sanctuary	0.933992118	0.962651586	0.865205881	2.0	1.0	1.0
50	Flair	0.807045473	0.421295326	0.579895188	5.477225575	7.348469228	5.099019514
50	FLSTAR	0.912702506	0.830641883	0.70369026	3.0	4.0	2.236067977
50	gauravsingh	0.910370643	0.856071593	0.687859558	2.828427125	3.16227766	2.449489743
50	HTTUAS	0.900810368	0.872399399	0.633140376	3.741657387	3.0	3.0
50	rigg	0.914029047	0.843783823	0.682166965	2.449489743	3.605551275	2.449489743
50	RoFL	0.904452962	0.847692699	0.690648328	3.0	3.464101615	2.236067977
50	Sanctuary	0.910821449	0.846930563	0.700721956	2.449489743	3.741657387	2.236067977
51	Flair	0.730609944	0.43056344	0.537328308	10.24695077	10.63014581	5.196152423
51	FLSTAR	0.877910338	0.92447643	0.825840519	63.892879	4.69041576	2.0
51	gauravsingh	0.919110937	0.913019568	0.812671166	4.69041576	4.898979486	2.236067977
51	HTTUAS	0.9161591	0.938325931	0.840001373	21.9317122	4.0	2.0
51	rigg	0.936006433	0.938769366	0.843097091	3.605551275	3.605551275	1.732050808
51	RoFL	0.911820287	0.93631646	0.842555786	44.59820624	4.123105626	1.732050808
51	Sanctuary	0.930280874	0.936020901	0.843757113	5.0	4.0	1.732050808
52	Flair	0.74873001	0.930708076	0.805632711	7.681145748	6.0	2.236067977
52	FLSTAR	0.911630471	0.955542764	0.822915138	5.477225575	1.414213562	1.732050808
52	gauravsingh	0.915133462	0.943154106	0.813199959	4.472135955	2.236067977	2.0
52	HTTUAS	0.917689021	0.951291126	0.795871791	5.0	1.732050808	2.236067977
52	rigg	0.910928001	0.955754578	0.814870012	5.0	1.414213562	2.0
52	RoFL	0.917198446	0.954968426	0.823302356	5.385164807	1.414213562	1.732050808
52	Sanctuary	0.918885097	0.95339165	0.831664343	5.099019514	1.414213562	1.732050808
53	Flair	0.629894218	0.286694377	0.296971321	7.681145748	11.22497216	10.80507277
53	FLSTAR	0.879328637	0.934840326	0.863282752	25.0	2.0	1.414213562
53	gauravsingh	0.910958327	0.918940222	0.857667198	5.099019514	3.464101615	1.414213562
53	HTTUAS	0.891587248	0.939035404	0.868009201	12.20655562	2.0	1.414213562
53	rigg	0.912811035	0.931915014	0.856519986	4.69041576	2.0	1.414213562
53	RoFL	0.902758239	0.932958704	0.862231053	9.0	2.0	1.414213562
53	Sanctuary	0.913875816	0.928770005	0.857412913	5.0	2.0	1.414213562
54	Flair	0.652066267	0.793513226	0.738654378	8.124038405	8.246211251	3.605551275
54	FLSTAR	0.886699415	0.880856249	0.739574732	60.08327554	6.32455532	3.605551275
54	gauravsingh	0.926375777	0.8687261	0.72200489	5.0	6.0	3.741657387
54	HTTUAS	0.898578895	0.884774381	0.720906826	52.48666486	5.099019514	4.123105626
54	rigg	0.936448686	0.883498827	0.74397066	3.0	6.0	3.741657387
54	RoFL	0.904919177	0.886315616	0.742562949	57.69748695	5.0	3.605551275
54	Sanctuary	0.924787835	0.885327465	0.74668559	8.062257748	5.0	3.464101615
55	Flair	0.766383556	0.692070991	0.812569096	31.16167498	5.099019514	2.0
55	FLSTAR	0.695760668	0.889639257	0.831953202	82.7163829	3.16227766	2.0
55	gauravsingh	0.856259335	0.870950938	0.818498223	46.19523785	4.123105626	2.0
55	HTTUAS	0.784799083	0.858865711	0.785028249	74.40430095	3.741657387	2.828427125
55	rigg	0.846210812	0.885335132	0.821537319	42.53234064	3.16227766	2.0
55	RoFL	0.747610756	0.884066358	0.82759396	82.59903115	3.605551275	2.0
55	Sanctuary	0.850550472	0.892979305	0.84574262	60.58005208	3.16227766	1.732050808
56	Flair	0.496111914	0.163971418	0.313245641	47.88945577	50.20298856	4.123105626
56	FLSTAR	0.365777816	0.676610542	0.783549074	71.2372795	5.656854249	1.732050808
56	gauravsingh	0.694276252	0.682218957	0.785255883	47.68018221	5.196152423	1.414213562
56	HTTUAS	0.382684044	0.695083729	0.763318232	69.09558469	5.744562647	2.0
56	rigg	0.626843123	0.681705184	0.782823297	35.74771466	5.196152423	1.732050808
56	RoFL	0.388763762	0.679401231	0.794340244	67.45257576	5.468019498	1.414213562
56	Sanctuary	0.551757838	0.67670145	0.799	55.50675635	5.385164807	1.414213562
57	Flair	0.775442782	0.264573182	0.41349481	48.55409327	60.40281153	7.0
57	FLSTAR	0.732805364	0.923168055	0.759230443	72.34638899	1.732050808	1.414213562
57	gauravsingh	0.915152624	0.924804688	0.764980215	46.14108034	1.414213562	1.414213562
57	HTTUAS	0.737311956	0.916105877	0.741016444	70.79336109	1.414213562	1.414213562
57	rigg	0.903408539	0.923779319	0.754392056	39.85536301	1.414213562	1.414213562
57	RoFL	0.722476459	0.927233909	0.759449452	73.80311616	1.414213562	1.414213562
57	Sanctuary	0.870985331	0.937604082	0.781450204	62.72957633	1.414213562	1.414213562
58	Flair	0.699744653	0.57274896	0.763843613	9.0	9.695359715	2.828427125
58	FLSTAR	0.920086545	0.927995118	0.824821853	49.67845978	2.828427125	1.414213562
58	gauravsingh	0.929039167	0.938137592	0.825383359	4.0	2.236067977	1.414213562
58	HTTUAS	0.934464366	0.936343952	0.747349658	3.0	2.236067977	3.0
58	rigg	0.93203539	0.940737521	0.805968324	3.0	2.236067977	2.0
58	RoFL	0.934987393	0.948092599	0.801915118	6.410885884	2.0	2.0
58	Sanctuary	0.939278481	0.943273719	0.845343813	3.0	2.0	1.414213562
59	Flair	0.568391982	0.242277347	0.493362576	6.557438524	7.483314774	7.071067812
59	FLSTAR	0.939933254	0.964521983	0.849148378	3.16227766	1.732050808	1.0
59	gauravsingh	0.937812844	0.939047492	0.845153293	3.0	4.0	1.0
59	HTTUAS	0.937524702	0.957232353	0.852634361	3.0	2.449489743	1.0
59	rigg	0.937945718	0.964720306	0.848412106	3.0	1.732050808	1.0
59	RoFL	0.939011748	0.968947227	0.85317667	2.828427125	1.414213562	1.0
59	Sanctuary	0.943666459	0.96746529	0.84547898	2.236067977	1.414213562	1.0
60	Flair	0.796435328	0.558604784	0.702932154	55.93746508	67.37432725	4.69041576
60	FLSTAR	0.883249763	0.928292829	0.873605398	69.29033117	2.449489743	2.0
60	gauravsingh	0.908237706	0.932862792	0.875054673	2.236067977	2.236067977	2.0
60	HTTUAS	0.873918333	0.934173109	0.873376716	59.46889875	2.236067977	2.0
60	rigg	0.907893262	0.928682866	0.876198856	4.69041576	2.449489743	2.0
60	RoFL	0.875172013	0.925055928	0.875669914	68.8839604	2.828427125	1.732050808
60	Sanctuary	0.904149191	0.92711722	0.875115194	2.828427125	2.449489743	2.0
61	Flair	0.550847771	0.434632344	0.398854708	7.071067812	11.5758369	7.0
61	FLSTAR	0.880618522	0.786470546	0.720263563	5.0	5.830951895	3.0
61	gauravsingh	0.885168101	0.777179915	0.712041885	4.242640687	6.0	3.0
61	HTTUAS	0.884745229	0.821610079	0.67741818	4.242640687	4.387208196	4.242640687
61	rigg	0.893269696	0.801949918	0.734557192	4.242640687	5.385164807	2.449489743
61	RoFL	0.88266135	0.794827065	0.74248927	4.358898944	6.164414003	2.236067977
61	Sanctuary	0.889337851	0.807785435	0.768333819	4.123105626	6.522924503	2.0
62	Flair	0.458503871	0.0	0.0	7.071067812	373.128664	373.128664
62	FLSTAR	0.874010339	0.383942046	0.563824544	3.605551275	8.602325267	4.358898944
62	gauravsingh	0.87758238	0.346164199	0.535297105	3.31662479	10.63249243	4.69041576
62	HTTUAS	0.840525836	0.465357707	0.704456607	9.949874371	16.63730313	27.65863337
62	rigg	0.87370201	0.38202934	0.56691358	3.16227766	8.726372862	4.582575695
62	RoFL	0.862933431	0.377880184	0.570004983	3.605551275	8.774964387	4.358898944
62	Sanctuary	0.873111315	0.337775023	0.513211382	3.464101615	10.84421329	5.656854249
63	Flair	0.700837699	0.099436148	0.136468029	7.681145748	13.03840481	12.56980509
63	FLSTAR	0.831806373	0.899816195	0.803290857	53.36712467	2.449489743	1.732050808
63	gauravsingh	0.858065576	0.894705326	0.799058178	29.3428015	2.828427125	2.0
63	HTTUAS	0.824646532	0.885400197	0.77682639	67.02350329	3.0	2.236067977
63	rigg	0.866656887	0.891288808	0.789887476	5.099019514	2.828427125	2.0
63	RoFL	0.831456434	0.90857559	0.812558547	70.80501387	2.449489743	1.732050808
63	Sanctuary	0.850804285	0.919913293	0.830174838	69.41685666	2.236067977	1.414213562
64	Flair	0.474470539	0.474406588	0.654818727	53.12249994	54.94542747	29.54992102
64	FLSTAR	0.694846029	0.899148868	0.770715335	68.52918865	27.2580078	24.07903509
64	gauravsingh	0.666915029	0.89380531	0.781740977	70.78699989	25.89304101	2.236067977
64	HTTUAS	0.548054455	0.876287861	0.765452653	76.64202503	28.14247213	24.09563704
64	rigg	0.502795118	0.611865232	0.527280538	90.96098063	86.39444427	86.69313681
64	RoFL	0.588152059	0.794370162	0.723057275	89.79198168	29.42787794	27.24701423
64	Sanctuary	0.650052735	0.813916328	0.715244674	89.93886813	29.54657341	28.06420846
65	Flair	0.299572971	0.080393291	0.142893401	8.062257748	19.07747277	16.92924299
65	FLSTAR	0.757535004	0.767817704	0.695751138	44.68780594	6.164414003	4.123105626
65	gauravsingh	0.835633261	0.614134319	0.679737565	11.74734012	26.2488095	2.828427125
65	HTTUAS	0.802806382	0.860376915	0.71563114	31.84336666	4.358898944	2.0
65	rigg	0.835084728	0.78316503	0.701259972	9.486832981	5.0	3.605551275
65	RoFL	0.801660796	0.87400448	0.723790886	46.4542786	3.31662479	2.236067977
65	Sanctuary	0.835196496	0.858844399	0.709053529	34.89985673	3.605551275	3.0
66	Flair	0.671382567	0.629357664	0.572702626	8.544003745	7.874007874	6.708203932
66	FLSTAR	0.867728322	0.891623799	0.804237639	8.544003745	3.605551275	2.236067977
66	gauravsingh	0.873194524	0.87074523	0.790376812	5.099019514	4.242640687	2.449489743
66	HTTUAS	0.860718695	0.883947425	0.795370042	5.385164807	3.741657387	2.449489743
66	rigg	0.865380352	0.87591818	0.784144973	6.0	4.0	2.828427125
66	RoFL	0.863549788	0.889002806	0.795873623	6.164414003	3.605551275	2.449489743
66	Sanctuary	0.868521064	0.892413781	0.789883097	7.071067812	3.464101615	2.449489743
67	Flair	0.626640381	0.650521133	0.727486921	9.273618495	11.18033989	2.449489743
67	FLSTAR	0.89953002	0.954252256	0.825052316	58.86892204	2.0	1.414213562
67	gauravsingh	0.923008759	0.941940002	0.812135143	3.0	3.741657387	1.414213562
67	HTTUAS	0.924797065	0.956571962	0.804760475	3.0	1.732050808	1.732050808
67	rigg	0.928912522	0.952447697	0.80516831	3.0	2.0	1.732050808
67	RoFL	0.928201336	0.957267698	0.824100535	3.0	1.414213562	1.414213562
67	Sanctuary	0.931417088	0.949796516	0.823773222	3.0	2.236067977	1.414213562
68	Flair	0.711732491	0.673011322	0.810031516	30.88689042	43.42579762	4.358898944
68	FLSTAR	0.901655705	0.910483436	0.882888241	8.306623863	2.236067977	2.0
68	gauravsingh	0.87320348	0.833440367	0.871680768	16.26957994	5.656854249	2.236067977
68	HTTUAS	0.848264902	0.821862895	0.853740922	19.07878403	5.385164807	3.0
68	rigg	0.898971553	0.90962812	0.873881489	2.449489743	2.236067977	2.236067977
68	RoFL	0.880709321	0.880532381	0.878003266	12.04159458	3.605551275	2.236067977
68	Sanctuary	0.910119076	0.913545335	0.889221199	2.236067977	2.236067977	1.732050808
69	Flair	0.697741157	0.6378455	0.690268456	14.45683229	11.18033989	9.110433579
69	FLSTAR	0.750859612	0.884038362	0.791459118	43.66921112	2.236067977	1.414213562
69	gauravsingh	0.799499476	0.872619276	0.788756439	36.89173349	3.0	1.732050808
69	HTTUAS	0.704240233	0.874397323	0.776872006	39.2173431	3.0	1.732050808
69	rigg	0.832894829	0.871829132	0.783575756	34.43835072	2.828427125	2.0
69	RoFL	0.738768883	0.883646934	0.791507506	44.38468204	2.449489743	1.414213562
69	Sanctuary	0.816562336	0.896131791	0.805687775	44.28317965	2.236067977	1.414213562
70	Flair	0.698784358	0.500147611	0.587363689	11.0	9.695359715	7.681145748
70	FLSTAR	0.862871395	0.917740216	0.817097023	25.41653005	4.123105626	2.0
70	gauravsingh	0.846042697	0.875612481	0.809296949	17.11724277	16.673332	2.0
70	HTTUAS	0.858816909	0.912320229	0.812261188	21.0	6.08276253	2.0
70	rigg	0.864301061	0.920603955	0.815337394	8.062257748	4.123105626	2.0
70	RoFL	0.881634404	0.921724668	0.821412731	18.50674075	4.123105626	2.0
70	Sanctuary	0.887614295	0.917355744	0.82636732	6.164414003	5.385164807	2.0
71	Flair	0.829253798	0.856959863	0.830904229	7.549834435	7.874007874	4.242640687
71	FLSTAR	0.902811632	0.952702049	0.873223317	68.09772381	1.414213562	1.732050808
71	gauravsingh	0.905311825	0.888511329	0.863014196	66.9178601	91.55025879	2.0
71	HTTUAS	0.920547653	0.960333239	0.855658994	6.08276253	1.414213562	2.236067977
71	rigg	0.924165368	0.954036891	0.868064118	3.16227766	1.414213562	2.0
71	RoFL	0.923204992	0.953361165	0.874295336	5.0	1.414213562	1.732050808
71	Sanctuary	0.927082873	0.951353151	0.878842275	3.605551275	1.414213562	1.732050808
72	Flair	0.702383819	0.646036614	0.714873906	12.56980509	6.480740698	4.0
72	FLSTAR	0.841555024	0.904859183	0.797769497	19.6468827	2.449489743	1.732050808
72	gauravsingh	0.847528266	0.861102546	0.788666547	15.8113883	4.358898944	2.0
72	HTTUAS	0.847758685	0.86939798	0.754191422	18.41195264	4.123105626	2.449489743
72	rigg	0.845600688	0.896215319	0.787351454	16.64331698	3.16227766	2.236067977
72	RoFL	0.867143211	0.878988804	0.793465397	13.0	3.741657387	2.236067977
72	Sanctuary	0.858086075	0.896929253	0.815226689	9.219544457	3.16227766	1.732050808
73	Flair	0.665312594	0.456744198	0.565488395	6.633249581	8.544003745	5.656854249
73	FLSTAR	0.888597521	0.846291412	0.769927671	4.358898944	5.385164807	1.732050808
73	gauravsingh	0.889893915	0.846191713	0.764748853	4.123105626	6.0	2.0
73	HTTUAS	0.884976149	0.867803056	0.740824121	4.358898944	5.744562647	2.236067977
73	rigg	0.888793218	0.866160733	0.764409947	4.472135955	4.898979486	1.732050808
73	RoFL	0.890976091	0.86707499	0.767668073	4.123105626	5.099019514	1.732050808
73	Sanctuary	0.89345547	0.870009464	0.780693575	4.123105626	5.0	1.732050808
74	Flair	0.63736535	0.78003579	0.692978727	15.26433752	7.810249676	3.0
74	FLSTAR	0.839786751	0.938362742	0.736246104	8.485281374	2.0	2.236067977
74	gauravsingh	0.782761895	0.90554635	0.696717454	34.2636834	65.86615206	50.48762225
74	HTTUAS	0.742881915	0.912753486	0.696808891	37.01351105	58.13217683	3.16227766
74	rigg	0.806464791	0.921328195	0.707471037	14.08896937	3.0	2.828427125
74	RoFL	0.771662617	0.933475526	0.722658247	25.96150997	2.236067977	2.236067977
74	Sanctuary	0.79142056	0.928781717	0.721018304	22.56102835	3.0	2.449489743
75	Flair	0.00041006	0.0	0.0	66.33890243	373.128664	373.128664
75	FLSTAR	0.060730015	0.110681392	0.14959711	89.0056178	22.29349681	22.09072203
75	gauravsingh	0.045905899	0.001518411	0.002166717	90.78270723	41.35214626	40.04996684
75	HTTUAS	0.051588384	0.022318816	0.031527794	92.46080251	26.35146618	26.34387974
75	rigg	0.128373507	0.175701639	0.23102988	84.83512993	16.2788206	15.42724862
75	RoFL	0.079955307	0.121365761	0.163620348	90.36038955	18.62793601	18.0443846
75	Sanctuary	0.071918373	0.08683711	0.120969108	91.61004308	25.19920634	24.69817807
76	Flair	0.51334026	0.505273945	0.618027236	5.099019514	6.32455532	6.0
76	FLSTAR	0.675205025	0.8470859	0.796144189	46.05431576	4.123105626	3.0
76	gauravsingh	0.721181157	0.797994747	0.772567435	42.61455151	6.708203932	3.31662479
76	HTTUAS	0.635617863	0.860201087	0.800175838	53.30384559	4.123105626	2.449489743
76	rigg	0.79338227	0.871433951	0.816140631	14.49137675	3.464101615	2.236067977
76	RoFL	0.670125177	0.870785861	0.81088687	48.27007354	3.741657387	2.236067977
76	Sanctuary	0.710381331	0.85606427	0.809209692	44.32832052	4.123105626	2.449489743
77	Flair	0.449728735	0.03198384	0.059735137	47.76557309	26.92582404	26.19160171
77	FLSTAR	0.559102569	0.835787321	0.585481575	77.83315462	8.124038405	2.449489743
77	gauravsingh	0.557169898	0.8446665	0.595606184	54.50228948	5.744562647	2.236067977
77	HTTUAS	0.455919738	0.813695592	0.535014006	75.98026059	79.65456372	66.13282079
77	rigg	0.576166062	0.759047898	0.461990648	80.37785749	63.75264602	63.13477647
77	RoFL	0.502629634	0.837458127	0.571513002	78.85651521	43.76694193	3.741657387
77	Sanctuary	0.55840184	0.841517857	0.58313253	56.07762413	9.0	2.828427125
78	Flair	0.518858772	0.795046931	0.824633567	6.633249581	7.280109889	2.0
78	FLSTAR	0.885377071	0.910887176	0.85905238	33.18132005	3.605551275	1.414213562
78	gauravsingh	0.911150054	0.820316277	0.847112966	3.741657387	13.45362405	1.414213562
78	HTTUAS	0.881090916	0.861228701	0.816031941	18.41466627	15.16575089	3.0
78	rigg	0.91814454	0.917544067	0.852099492	3.0	2.828427125	1.414213562
78	RoFL	0.898432318	0.917463415	0.844267092	14.14213562	3.605551275	2.0
78	Sanctuary	0.91492003	0.911331411	0.862988356	3.605551275	3.0	1.414213562
79	Flair	0.691572523	0.385029811	0.523541729	8.124038405	5.830951895	4.582575695
79	FLSTAR	0.922047433	0.944967927	0.851275365	13.74772708	2.236067977	1.414213562
79	gauravsingh	0.922707658	0.936400307	0.848532654	3.097366596	2.828427125	1.414213562
79	HTTUAS	0.93055368	0.943210143	0.839274378	3.0	2.236067977	1.414213562
79	rigg	0.923233648	0.947070026	0.850811112	3.16227766	2.236067977	1.414213562
79	RoFL	0.938079115	0.946359775	0.854855496	2.449489743	2.236067977	1.414213562
79	Sanctuary	0.938155072	0.951772406	0.867575563	2.449489743	2.0	1.0
80	Flair	0.846286344	0.886290224	0.8814858	27.00925292	3.0	3.605551275
80	FLSTAR	0.607449006	0.848484848	0.837821841	42.05948169	4.358898944	4.123105626
80	gauravsingh	0.758364522	0.750156976	0.812633376	39.61123568	80.68766891	4.582575695
80	HTTUAS	0.741938986	0.801217106	0.794368336	40.9633983	4.898979486	4.582575695
80	rigg	0.639420602	0.837362483	0.829102481	39.82398765	4.242640687	4.123105626
80	RoFL	0.589356546	0.873219843	0.866562962	42.02380278	3.605551275	3.31662479
80	Sanctuary	0.841279458	0.864143988	0.857335481	17.05872211	3.741657387	3.605551275
81	Flair	0.703367053	0.535515143	0.546606411	11.89325703	8.599409191	5.830951895
81	FLSTAR	0.840039751	0.962342241	0.93406494	41.0	1.414213562	1.414213562
81	gauravsingh	0.899842923	0.953883123	0.920937481	4.123105626	2.236067977	1.732050808
81	HTTUAS	0.876497267	0.961497139	0.920207074	36.0104026	1.414213562	1.732050808
81	rigg	0.89333499	0.953670123	0.916738761	5.099019514	2.0	2.0
81	RoFL	0.82822727	0.963828547	0.930458476	40.3936834	1.414213562	1.414213562
81	Sanctuary	0.909120383	0.967303695	0.938243693	4.242640687	1.414213562	1.414213562
82	Flair	0.570985368	0.682540784	0.776987318	6.403124237	5.731406387	2.449489743
82	FLSTAR	0.895673897	0.944746825	0.842410197	26.57066051	1.0	1.0
82	gauravsingh	0.908939915	0.710556821	0.833726749	4.582575695	11.5758369	1.414213562
82	HTTUAS	0.90199098	0.87207065	0.782113108	5.916079783	11.49564089	10.81665383
82	rigg	0.913788852	0.931612903	0.80451607	4.472135955	11.26490351	8.538131508
82	RoFL	0.900566162	0.94735696	0.833442439	16.55294536	1.0	1.414213562
82	Sanctuary	0.914286021	0.945601595	0.857337485	5.0	1.0	1.0
83	Flair	0.468646929	0.063794407	0.083349793	12.16552506	12.56980509	12.0
83	FLSTAR	0.771760229	0.931416269	0.898912933	55.4436651	1.0	1.0
83	gauravsingh	0.84259844	0.918338558	0.889284592	46.74291379	3.0	1.0
83	HTTUAS	0.834718386	0.907619395	0.871804511	49.02244282	1.414213562	1.0
83	rigg	0.853295204	0.922560464	0.889243346	42.12777899	1.414213562	1.0
83	RoFL	0.835635306	0.937504816	0.907433664	52.20153254	1.0	1.0
83	Sanctuary	0.857229057	0.945555117	0.918326483	42.59107888	1.0	1.0
84	Flair	0.786632881	0.79769641	0.79404623	32.25988142	9.219544457	2.236067977
84	FLSTAR	0.835657086	0.96428434	0.86830689	55.30732314	1.0	1.414213562
84	gauravsingh	0.892920477	0.958416595	0.855579869	10.10935835	1.414213562	1.414213562
84	HTTUAS	0.866190517	0.953248811	0.847370571	38.4740135	1.414213562	1.732050808
84	rigg	0.857916755	0.955309165	0.849683915	46.87109864	1.414213562	1.732050808
84	RoFL	0.862895949	0.961803166	0.862303023	47.88527958	1.414213562	1.414213562
84	Sanctuary	0.885429614	0.966181713	0.870165244	34.8898251	1.0	1.414213562
85	Flair	0.76505227	0.678919078	0.823729448	7.141428429	7.810249676	3.0
85	FLSTAR	0.935951602	0.963281616	0.899792697	3.0	1.414213562	1.0
85	gauravsingh	0.934708505	0.959001168	0.893323776	2.828427125	1.732050808	1.414213562
85	HTTUAS	0.934307636	0.957284257	0.884819958	3.31662479	1.732050808	1.414213562
85	rigg	0.936249109	0.961295195	0.892974102	2.449489743	1.414213562	1.414213562
85	RoFL	0.935972489	0.961710601	0.896241948	2.828427125	1.414213562	1.414213562
85	Sanctuary	0.943207901	0.966710108	0.907866494	2.0	1.414213562	1.0
86	Flair	0.69312825	0.308200917	0.433112815	11.78982612	7.348469228	7.0
86	FLSTAR	0.870717975	0.962504783	0.923672312	10.0	1.0	1.0
86	gauravsingh	0.879161855	0.947004278	0.92076768	4.472135955	2.236067977	1.0
86	HTTUAS	0.876937925	0.960277623	0.901778307	5.385164807	1.414213562	1.0
86	rigg	0.870124155	0.9660046	0.911295375	7.211102551	1.0	1.0
86	RoFL	0.888427622	0.967404869	0.924952812	5.744562647	1.0	1.0
86	Sanctuary	0.887594551	0.968288694	0.938416422	4.472135955	1.0	1.0
87	Flair	0.79909795	0.780900148	0.841162132	7.549834435	6.782329983	2.0
87	FLSTAR	0.926750191	0.969582761	0.938018626	5.385164807	2.236067977	1.0
87	gauravsingh	0.932067561	0.966168038	0.931238799	3.464101615	2.236067977	1.0
87	HTTUAS	0.91204617	0.970316678	0.922823792	7.348469228	2.236067977	1.0
87	rigg	0.930415744	0.977588248	0.939599017	3.741657387	1.0	1.0
87	RoFL	0.921192235	0.977016703	0.944958268	5.0	1.414213562	1.0
87	Sanctuary	0.93280206	0.979965267	0.954708044	3.741657387	1.414213562	1.0
88	Flair	0.570304411	0.447897549	0.524810454	7.615773106	10.21271255	7.874007874
88	FLSTAR	0.852961182	0.833176678	0.842048861	6.480740698	6.0	2.0
88	gauravsingh	0.854551094	0.803155603	0.8187955	5.385164807	6.708203932	2.236067977
88	HTTUAS	0.886544695	0.847716166	0.832857337	4.898979486	5.744562647	2.0
88	rigg	0.884649014	0.841579853	0.835008769	4.582575695	5.830951895	2.0
88	RoFL	0.892213877	0.844203358	0.843716777	5.0	5.830951895	2.0
88	Sanctuary	0.884690319	0.842178348	0.852015493	5.0	6.0	2.0
89	Flair	0.751675935	0.754746568	0.758189443	7.280109889	7.071067812	3.31662479
89	FLSTAR	0.905432787	0.951804903	0.937277815	45.49560401	2.236067977	1.0
89	gauravsingh	0.91887739	0.932593335	0.929843581	3.16227766	3.605551275	1.0
89	HTTUAS	0.897694362	0.94026735	0.913147094	32.68638775	3.31662479	1.414213562
89	rigg	0.918952364	0.952764564	0.928838181	3.16227766	2.0	1.0
89	RoFL	0.909691227	0.960011171	0.940004504	12.36931688	1.732050808	1.0
89	Sanctuary	0.918966816	0.964950952	0.949044136	3.31662479	1.414213562	1.0
90	Flair	0.747429409	0.919978962	0.857737105	64.81974978	4.898979486	2.828427125
90	FLSTAR	0.819480991	0.955386289	0.904777927	78.10729795	1.0	1.414213562
90	gauravsingh	0.823815201	0.95175064	0.893745907	86.86397408	1.0	1.414213562
90	HTTUAS	0.621386265	0.94895362	0.891583917	87.66413178	1.0	1.414213562
90	rigg	0.855235092	0.949847485	0.889286586	77.42221894	1.0	1.414213562
90	RoFL	0.760071807	0.953309905	0.898898733	90.97829411	1.0	1.414213562
90	Sanctuary	0.818862778	0.954653594	0.903011146	89.35714842	1.0	1.414213562
91	Flair	0.571330281	0.728293618	0.821839975	6.92820323	5.099019514	2.0
91	FLSTAR	0.85179524	0.932902405	0.86756395	30.63331415	2.0	1.414213562
91	gauravsingh	0.881732818	0.802937942	0.860317519	9.864048942	9.219544457	1.414213562
91	HTTUAS	0.841008094	0.872438619	0.83916677	29.47880595	7.348469228	1.732050808
91	rigg	0.892108361	0.92820974	0.854118413	3.741657387	2.236067977	1.414213562
91	RoFL	0.846367156	0.925452714	0.851837162	30.47950131	2.236067977	1.414213562
91	Sanctuary	0.870763754	0.937560902	0.872876151	28.94822965	1.732050808	1.414213562
92	Flair	0.709650172	0.455129899	0.485046443	8.602325267	9.486832981	5.656854249
92	FLSTAR	0.725686192	0.841979048	0.825701517	45.81484476	4.472135955	3.31662479
92	gauravsingh	0.753848538	0.879681563	0.839132627	20.54263858	2.449489743	2.236067977
92	HTTUAS	0.688571951	0.854346124	0.801083591	41.73727351	10.87653109	8.774964387
92	rigg	0.753986043	0.828438585	0.791863765	24.25283174	27.18342866	22.33158624
92	RoFL	0.705658963	0.868339132	0.824220709	41.53612852	3.714436165	3.0
92	Sanctuary	0.733941467	0.862333169	0.828849789	19.10497317	14.93403297	3.464101615
93	Flair	0.609618621	0.174505208	0.425694114	22.33270933	13.34166406	10.81665383
93	FLSTAR	0.698440546	0.414276883	0.673968139	41.95235393	10.24695077	7.071067812
93	gauravsingh	0.699140467	0.642495193	0.653572236	36.06937759	11.22497216	7.874007874
93	HTTUAS	0.610373488	0.58417841	0.62128443	44.57577818	11.18033989	6.403124237
93	rigg	0.728419492	0.505107524	0.674612085	31.27299154	10.19803903	6.0
93	RoFL	0.669278363	0.520300716	0.668998077	43.96134631	10.67707825	6.403124237
93	Sanctuary	0.689240809	0.570324418	0.674024257	42.25280971	10.77032961	6.708203932
94	Flair	0.722039297	0.779637362	0.821688079	9.273618495	7.874007874	3.16227766
94	FLSTAR	0.908464203	0.95868229	0.945038425	48.06245936	1.732050808	1.0
94	gauravsingh	0.926939177	0.901159163	0.936948961	3.741657387	5.916079783	1.0
94	HTTUAS	0.932586746	0.937792908	0.937486002	2.828427125	3.741657387	1.0
94	rigg	0.931775776	0.961482018	0.942500537	3.16227766	1.732050808	1.0
94	RoFL	0.94365928	0.961736806	0.950756611	2.0	1.732050808	1.0
94	Sanctuary	0.941479944	0.960605718	0.955697021	2.828427125	1.732050808	1.0
95	Flair	0.613618975	0.616657889	0.575992483	72.92044209	43.87482194	11.66190379
95	FLSTAR	0.506235425	0.870233702	0.631587739	82.75868534	2.828427125	6.08276253
95	gauravsingh	0.704604169	0.867043589	0.613993258	78.62410528	2.828427125	6.08276253
95	HTTUAS	0.501550731	0.866280804	0.610278201	81.04936767	3.0	6.164414003
95	rigg	0.745082807	0.870983329	0.630927163	79.87427619	3.0	6.156248856
95	RoFL	0.511904762	0.868530782	0.635221695	80.95677859	2.828427125	5.979019946
95	Sanctuary	0.644674719	0.870321593	0.636265471	79.31361794	2.828427125	6.0
96	Flair	0.745958958	0.672519754	0.675322827	7.071067812	53.76802024	6.760092168
96	FLSTAR	0.879521039	0.903268416	0.75410362	85.81957819	99.54396014	98.03060747
96	gauravsingh	0.890605521	0.905441938	0.764771099	85.52368077	99.06008265	97.59610648
96	HTTUAS	0.8820842	0.912536085	0.757725816	83.58827669	99.22701245	97.78624646
96	rigg	0.880747786	0.892096531	0.732823255	87.88714352	99.20231851	97.99489783
96	RoFL	0.877380695	0.900308011	0.747551858	85.86442792	99.36297097	98.08669635
96	Sanctuary	0.886102598	0.901619159	0.760502173	86.00406963	99.50879358	98.18783015
97	Flair	0.756257973	0.585470347	0.735209003	47.71530131	17.71298536	6.32455532
97	FLSTAR	0.856796452	0.952063435	0.925725594	44.78839135	1.414213562	1.0
97	gauravsingh	0.884649333	0.94276665	0.912640249	5.0	1.414213562	1.0
97	HTTUAS	0.846671785	0.945048149	0.912613933	38.02564913	1.414213562	1.0
97	rigg	0.883753743	0.943473141	0.911027816	7.071067812	1.414213562	1.0
97	RoFL	0.881403873	0.958696917	0.930794724	34.9449028	1.0	1.0
97	Sanctuary	0.897005473	0.953611754	0.929256595	5.0	1.414213562	1.0
98	Flair	0.723601953	0.769065521	0.888683968	50.50098793	74.36924538	3.0
98	FLSTAR	0.652327211	0.969720298	0.959059587	75.38766451	1.0	1.0
98	gauravsingh	0.883409723	0.95092639	0.934660207	62.01935148	1.0	1.0
98	HTTUAS	0.667318803	0.9376	0.920524691	71.84705979	1.0	1.414213562
98	rigg	0.80296057	0.944602801	0.927341018	69.5413546	1.0	1.0
98	RoFL	0.682354042	0.957081545	0.943216413	72.64296249	1.0	1.0
98	Sanctuary	0.856050152	0.970829069	0.956673374	69.4046108	1.0	1.0
99	Flair	0.683894458	0.245124497	0.351283096	9.055385138	8.660254038	8.306623863
99	FLSTAR	0.927475298	0.969790173	0.921526905	47.1524098	2.828427125	1.0
99	gauravsingh	0.949099543	0.971422724	0.922863275	2.0	2.0	1.0
99	HTTUAS	0.932545654	0.967018413	0.897953328	3.464101615	2.0	1.0
99	rigg	0.945214579	0.967862339	0.908944804	2.236067977	2.449489743	1.0
99	RoFL	0.938378358	0.969432186	0.913159568	16.70917268	2.236067977	1.0
99	Sanctuary	0.950271235	0.972408804	0.930017232	2.0	1.414213562	1.0
100	Flair	0.691108655	0.279274142	0.521520753	12.64911064	39.43331751	5.385164807
100	FLSTAR	0.934672504	0.962496471	0.897132903	27.22590562	1.414213562	1.0
100	gauravsingh	0.94569114	0.958036524	0.884791349	2.236067977	1.414213562	1.0
100	HTTUAS	0.921267883	0.95701007	0.874858051	34.72103035	1.414213562	1.0
100	rigg	0.947957578	0.956459887	0.872366454	2.449489743	2.0	1.0
100	RoFL	0.930810833	0.962938825	0.888929957	23.7434044	1.414213562	1.0
100	Sanctuary	0.949844359	0.969246619	0.916530906	1.732050808	1.414213562	1.0
101	Flair	0.787961215	0.380182791	0.595857876	7.348469228	7.0	6.708203932
101	FLSTAR	0.973409783	0.975006088	0.938015035	1.414213562	1.414213562	1.0
101	gauravsingh	0.969421368	0.974216052	0.939943786	1.414213562	1.414213562	1.0
101	HTTUAS	0.95946036	0.974899702	0.940247443	1.732050808	1.414213562	1.0
101	rigg	0.97257134	0.973559041	0.93810846	1.414213562	1.414213562	1.0
101	RoFL	0.960246115	0.977364465	0.94625009	1.414213562	1.414213562	1.0
101	Sanctuary	0.969278192	0.97877093	0.949828652	1.414213562	1.414213562	1.0
102	Flair	0.599361873	0.677895612	0.768735237	41.43428504	9.486832981	7.071067812
102	FLSTAR	0.777225106	0.729492147	0.846416382	64.66297231	6.403124237	5.099019514
102	gauravsingh	0.796175275	0.860646763	0.859975763	67.16993212	4.472135955	2.449489743
102	HTTUAS	0.648659836	0.89303518	0.899994761	69.8140387	3.605551275	2.236067977
102	rigg	0.843146913	0.868921309	0.907974822	8.0	4.123105626	1.414213562
102	RoFL	0.724824539	0.871528927	0.902792582	70.24243732	4.69041576	2.828427125
102	Sanctuary	0.804851003	0.913009404	0.914729513	70.84984089	3.0	1.414213562
103	Flair	0.748814031	0.796110357	0.816713982	7.874007874	7.810249676	2.0
103	FLSTAR	0.883175755	0.972311755	0.945862829	64.79197481	1.0	1.0
103	gauravsingh	0.919893925	0.935473098	0.938159621	3.605551275	3.605551275	1.0
103	HTTUAS	0.899204915	0.93830516	0.90895584	38.32753579	4.242640687	1.0
103	rigg	0.919266366	0.963486861	0.924550024	4.123105626	1.414213562	1.0
103	RoFL	0.888669373	0.966222581	0.932762871	63.88505292	1.414213562	1.0
103	Sanctuary	0.913570583	0.979035189	0.958564342	8.062257748	1.0	1.0
104	Flair	0.696617764	0.686233239	0.665652862	7.348469228	6.708203932	3.0
104	FLSTAR	0.86689256	0.937414823	0.784249682	5.656854249	2.0	1.414213562
104	gauravsingh	0.854405517	0.903346057	0.769864083	6.0	5.385164807	2.0
104	HTTUAS	0.857204315	0.918561929	0.731299196	5.385164807	2.449489743	2.236067977
104	rigg	0.860011964	0.932873123	0.771453869	5.099019514	2.0	1.732050808
104	RoFL	0.855770225	0.935743391	0.782191088	5.0	2.0	1.414213562
104	Sanctuary	0.861287459	0.937599554	0.794245505	4.898979486	1.799038106	1.414213562
105	Flair	0.574044246	0.560845109	0.647996942	17.0	8.062257748	5.385164807
105	FLSTAR	0.723153093	0.82338333	0.82344501	12.2433594	3.741657387	2.828427125
105	gauravsingh	0.742796326	0.825414428	0.818155921	12.08304597	4.123105626	2.828427125
105	HTTUAS	0.788078246	0.814179037	0.757011153	8.717797887	4.472135955	4.358898944
105	rigg	0.743602531	0.806550861	0.791218801	13.3041347	4.472135955	3.741657387
105	RoFL	0.763141236	0.816154166	0.818963458	11.74734012	4.0	3.0
105	Sanctuary	0.755005126	0.825344091	0.825657658	12.04159458	4.0	3.0
106	Flair	0.575732825	0.237118862	0.258824617	22.56102835	10.34408043	9.0
106	FLSTAR	0.790421662	0.952719683	0.88928363	10.67707825	1.414213562	1.732050808
106	gauravsingh	0.757613887	0.947216626	0.879617514	11.0	1.414213562	2.0
106	HTTUAS	0.742223918	0.945998535	0.869849799	12.24744871	1.414213562	2.449489743
106	rigg	0.741168986	0.954175131	0.885498505	11.70469991	1.414213562	2.0
106	RoFL	0.748791737	0.95615294	0.890176348	11.09053651	1.414213562	2.0
106	Sanctuary	0.764646351	0.952526086	0.888498242	10.34408043	1.414213562	2.0
107	Flair	0.663419686	0.890129591	0.891291548	8.306623863	6.32455532	2.449489743
107	FLSTAR	0.79987653	0.766922623	0.736522853	54.45181356	50.39345171	49.33457186
107	gauravsingh	0.81353645	0.56955622	0.666162628	54.12023651	52.18428798	52.17278984
107	HTTUAS	0.646813333	0.289779098	0.273789292	54.97272051	56.73623181	56.60388679
107	rigg	0.775375315	0.650368518	0.624061733	50.35871325	51.29717263	50.64582905
107	RoFL	0.770483752	0.656058424	0.625955843	54.21254467	52.04805472	51.50145442
107	Sanctuary	0.792014334	0.582330656	0.551467044	50.60632372	52.16320542	51.58488151
108	Flair	0.57363081	0.148311734	0.239644373	8.062257748	11.74734012	10.34408043
108	FLSTAR	0.880477589	0.663443176	0.723108223	47.57204947	19.23538406	7.280109889
108	gauravsingh	0.865085994	0.3894109	0.585640748	7.348469228	34.43835072	35.16105539
108	HTTUAS	0.831491692	0.591605144	0.500380945	57.69748695	58.47221562	56.16048433
108	rigg	0.880854645	0.60414516	0.678026139	4.69041576	32.32568621	31.71671465
108	RoFL	0.890251992	0.760836308	0.755257324	8.062257748	30.47950131	29.11356747
108	Sanctuary	0.875010535	0.682444127	0.684207291	6.0	33.30165161	32.14342796
109	Flair	0.234023107	0.0	0.0	22.56102835	373.128664	373.128664
109	FLSTAR	0.844826927	0.305631437	0.0	15.31338413	17.91647287	373.128664
109	gauravsingh	0.814201746	0.801874335	0.0	30.08321791	7.483314774	373.128664
109	HTTUAS	0.726800244	0.437304407	0.0	34.7706773	14.62873884	373.128664
109	rigg	0.843669419	0.194137855	0.0	9.486832981	26.5894716	373.128664
109	RoFL	0.828328032	0.384367345	0.0	9.949874371	19.42935497	373.128664
109	Sanctuary	0.830699031	0.463139268	0.0	12.12435565	20.80865205	373.128664
110	Flair	0.431237456	0.417935255	0.462943791	66.74728419	51.57518783	49.79357242
110	FLSTAR	0.773427963	0.71474832	0.44411875	71.13543414	93.76139892	92.06084852
110	gauravsingh	0.772916025	0.637545013	0.389460193	71.84184011	97.08758932	96.23408959
110	HTTUAS	0.601890339	0.32887996	0.162572766	73.1641989	96.87620967	96.81373867
110	rigg	0.658698487	0.522158027	0.287088274	72.8079666	95.33939371	94.80611781
110	RoFL	0.746653546	0.621132739	0.367419437	71.91557546	96.40020747	95.60857702
110	Sanctuary	0.754798892	0.569030472	0.327348517	72.68424864	95.97004738	95.12623192
111	Flair	0.145594896	0.052967597	0.153007509	31.20897307	24.49489743	21.50115636
111	FLSTAR	0.746444752	0.800292515	0.726347086	40.45305875	14.49137675	1.732050808
111	gauravsingh	0.730578963	0.795251098	0.640875867	30.03331484	13.03840481	4.123105626
111	HTTUAS	0.534371685	0.632010755	0.579398881	57.70615219	58.31809325	54.29825003
111	rigg	0.356613657	0.340709005	0.568484576	47.81213235	35.05709629	30.52867504
111	RoFL	0.638340241	0.648812999	0.676121906	39.96748632	13.6381817	4.472135955
111	Sanctuary	0.677341233	0.723723264	0.705850355	37.90778284	14.14213562	2.828427125
112	Flair	0.256603426	0.155625704	0.59506987	58.31809325	25.6651477	63.86900384
112	FLSTAR	0.288080978	0.247154879	0.554465409	66.38297936	37.86224976	68.25503578
112	gauravsingh	0.322502696	0.269382002	0.33664442	64.61346563	62.01612693	73.68073014
112	HTTUAS	0.296163139	0.28675154	0.220973783	67.38694236	61.25846867	73.66138744
112	rigg	0.288592638	0.272779464	0.495918367	64.87680633	51.17176933	67.96616796
112	RoFL	0.330647575	0.276711365	0.408802136	66.94027188	62.3377895	76.60515587
112	Sanctuary	0.287558571	0.2209439	0.27440898	67.11184694	66.69182843	80.0624756
113	Flair	0.123744292	0.0	0.0	73.03013011	373.128664	373.128664
113	FLSTAR	0.160605261	0.0	0.0	95.13674369	373.128664	373.128664
113	gauravsingh	0.240520656	0.0	0.0	96.5168378	373.128664	373.128664
113	HTTUAS	0.070728342	0.0	0.0	97.24710793	373.128664	373.128664
113	rigg	0.290706293	0.0	0.0	84.42689141	373.128664	373.128664
113	RoFL	0.180091896	0.0	0.0	98.27893973	373.128664	373.128664
113	Sanctuary	0.244380094	0.0	0.0	86.70640115	373.128664	373.128664
114	Flair	0.692966641	0.816177989	0.816217671	13.90143006	11.44552314	2.236067977
114	FLSTAR	0.912674871	0.925535091	0.826474696	5.0	3.0	2.236067977
114	gauravsingh	0.907721556	0.892947903	0.795697202	5.0	5.385164807	2.828427125
114	HTTUAS	0.875526247	0.890698188	0.777253893	33.48133809	4.898979486	3.605551275
114	rigg	0.9100351	0.913531024	0.809006265	4.582575695	3.177712373	2.449489743
114	RoFL	0.903062188	0.924707809	0.826979054	5.196152423	3.0	2.236067977
114	Sanctuary	0.910895053	0.922730214	0.826654019	4.898979486	3.0	2.236067977
115	Flair	0.038121866	0.003798891	0.004698437	50.64582905	42.59107888	40.6571027
115	FLSTAR	0.38625952	0.072127001	0.076634692	46.63474981	57.70311935	57.32364259
115	gauravsingh	0.171005416	0.007674019	0.005868867	41.77618907	56.40035461	56.66083286
115	HTTUAS	0.135891326	0.042849819	0.043637217	56.08921465	59.75575275	59.70762095
115	rigg	0.143688962	0.022317913	0.024545756	53.93514624	59.2844835	59.02033509
115	RoFL	0.220705504	0.02999826	0.032452552	52.35456045	58.47221562	58.26019212
115	Sanctuary	0.207139981	0.042630674	0.044379412	53.24471805	59.16924877	58.99660993
116	Flair	0.799993388	0.687577332	0.814256759	82.44998484	6.164414003	3.0
116	FLSTAR	0.746594987	0.928453481	0.876971166	112.4177477	2.0	1.414213562
116	gauravsingh	0.806695795	0.926880004	0.87309295	99.5690715	1.732050808	1.414213562
116	HTTUAS	0.601963141	0.897189761	0.83045249	111.0941042	58.88378335	55.98749132
116	rigg	0.891642874	0.930630238	0.879132126	67.14015103	1.732050808	1.414213562
116	RoFL	0.717417754	0.931359552	0.876764007	111.9151464	1.732050808	1.414213562
116	Sanctuary	0.846222529	0.926130099	0.873335419	101.6966074	2.236067977	1.414213562
117	Flair	0.355961406	0.0	0.0	53.68519342	373.128664	373.128664
117	FLSTAR	0.646308066	0.000724375	0.004310345	40.42338423	15.03329638	18.31655261
117	gauravsingh	0.663565971	0.0	0.0	56.39370415	373.128664	373.128664
117	HTTUAS	0.778439425	0.000745712	0.005464481	68.8839604	50.62809385	68.10286338
117	rigg	0.677938041	0.0	0.0	42.23384447	373.128664	373.128664
117	RoFL	0.694799681	0.0	0.0	6.488410481	373.128664	373.128664
117	Sanctuary	0.65675256	0.0	0.0	8.212739088	373.128664	373.128664
118	Flair	0.079832589	0.0	0.0	78.50413997	373.128664	373.128664
118	FLSTAR	0.013654227	0.0	0.0	73.5561008	373.128664	373.128664
118	gauravsingh	0.003865916	0.0	0.0	76.58328799	373.128664	373.128664
118	HTTUAS	0.057133213	0.0	0.0	96.64522738	373.128664	373.128664
118	rigg	0.055659011	0.0	0.0	76.89895961	373.128664	373.128664
118	RoFL	0.079276506	0.0	0.0	73.87151007	373.128664	373.128664
118	Sanctuary	0.046929198	0.0	0.0	80.33056703	373.128664	373.128664
119	Flair	0.335314476	0.127716355	0.284193284	65.94808559	41.98332894	45.63825133
119	FLSTAR	0.70092103	0.048231076	0.158946213	53.37602458	28.80798453	69.41288476
119	gauravsingh	0.657569204	0.104279481	0.160158671	54.07402334	59.65484001	87.32281154
119	HTTUAS	0.589678548	0.274186611	0.148547215	63.2534584	36.80692823	68.46933618
119	rigg	0.723698951	0.078328133	0.304454375	51.75036215	32.71085447	68.19054185
119	RoFL	0.719351973	0.04964515	0.321469055	47.21228654	29.03789524	73.20484318
119	Sanctuary	0.720571247	0.025224376	0.192099792	52.33975523	58.72818744	81.50736137
120	Flair	0.119338577	0.015666279	0.03133999	50.37856687	22.15851981	19.88340655
120	FLSTAR	0.511448076	0.387219395	0.559243697	55.4598953	12.20655562	9.502600691
120	gauravsingh	0.392863107	0.386017699	0.54033229	56.47123161	13.41640786	11.83215957
120	HTTUAS	0.430573969	0.428477513	0.465298332	55.83905443	68.38201514	67.37247129
120	rigg	0.334464236	0.359747816	0.526511895	54.41507144	67.29598792	66.41535967
120	RoFL	0.515876173	0.421118138	0.565075616	56.5862174	45.21778541	13.15294644
120	Sanctuary	0.484810663	0.451363405	0.626654178	54.14517506	54.94087675	13.07669683
121	Flair	0.211499308	0.040579356	0.058101737	59.22837158	57.04384279	55.34708597
121	FLSTAR	0.496681002	0.37681294	0.256752311	60.29925373	63.69654613	63.07931515
121	gauravsingh	0.492204139	0.347436738	0.223238974	55.3701182	63.93746945	63.26136262
121	HTTUAS	0.366851744	0.24970271	0.157929654	62.36986452	65.8634952	65.07687761
121	rigg	0.385780444	0.258882711	0.167434509	56.26721959	63.91400473	63.45076832
121	RoFL	0.445721389	0.311777815	0.201851172	57.17516944	64.45153218	63.68673331
121	Sanctuary	0.445054648	0.308164235	0.201247015	56.40035461	64.1689176	63.54053812
122	Flair	0.674984845	0.149401337	0.341865254	53.74802288	18.0	13.78404875
122	FLSTAR	0.603149953	0.480186086	0.603632352	70.92249291	47.94215236	52.09606511
122	gauravsingh	0.635439511	0.52945396	0.496182966	69.77857836	51.79623527	55.19012589
122	HTTUAS	0.446689207	0.311308222	0.256575169	72.50517223	60.42350536	63.27716808
122	rigg	0.771641635	0.562509478	0.690693002	53.79591063	42.59107888	46.76430032
122	RoFL	0.704742171	0.534192813	0.655198271	72.2277647	49.11720597	50.0999002
122	Sanctuary	0.659102479	0.445944275	0.447489685	61.78187436	52.96225071	55.30099445
123	Flair	0.74785646	0.644373164	0.820868976	10.48808848	8.94427191	3.31662479
123	FLSTAR	0.947625666	0.817716895	0.906713373	2.828427125	8.485281374	1.732050808
123	gauravsingh	0.941776522	0.835039385	0.907419286	3.31662479	7.483314774	1.414213562
123	HTTUAS	0.93648292	0.840666224	0.873989401	3.0	7.0	2.236067977
123	rigg	0.951649307	0.824481983	0.907752967	2.449489743	8.306623863	1.732050808
123	RoFL	0.948181904	0.823344708	0.912382735	2.236067977	8.306623863	1.414213562
123	Sanctuary	0.94951394	0.812192207	0.916299738	2.236067977	8.660254038	1.732050808
124	Flair	0.611413959	0.793718039	0.855596156	11.5758369	7.810249676	2.0
124	FLSTAR	0.922798376	0.921643269	0.89811526	3.605551275	5.744562647	1.414213562
124	gauravsingh	0.904804814	0.829802946	0.891349965	4.242640687	13.89963285	1.414213562
124	HTTUAS	0.908120298	0.921119428	0.888866946	4.358898944	5.099019514	1.732050808
124	rigg	0.887308534	0.927251096	0.895121423	9.899494937	3.741657387	1.414213562
124	RoFL	0.922828264	0.931048856	0.898012799	3.16227766	3.464101615	1.414213562
124	Sanctuary	0.918312431	0.926295695	0.901777109	5.0	4.898979486	1.414213562
125	Flair	0.677107234	0.694584595	0.759320557	67.15653356	6.0	2.236067977
125	FLSTAR	0.322369097	0.427738608	0.325224189	79.52358141	91.54780172	91.04778961
125	gauravsingh	0.350350265	0.346855393	0.259910025	81.32650245	93.04622503	91.77145526
125	HTTUAS	0.204855625	0.199950607	0.150788957	77.87810989	92.55187732	92.89698594
125	rigg	0.500125191	0.552183259	0.436190896	83.33066662	95.8853482	95.3587961
125	RoFL	0.38707744	0.469630058	0.361474111	81.41867108	92.13848269	91.19758769
125	Sanctuary	0.381128124	0.364561182	0.260649452	81.45550933	92.46080251	92.05704749
126	Flair	0.777018386	0.780253539	0.858020011	11.18033989	11.70469991	5.0
126	FLSTAR	0.924310054	0.856045635	0.919734561	4.123105626	9.273618495	2.0
126	gauravsingh	0.901370436	0.854764123	0.912908113	6.0	9.110433579	2.236067977
126	HTTUAS	0.914652765	0.868630391	0.92470397	6.0	8.94427191	1.732050808
126	rigg	0.889178407	0.857398964	0.919646372	6.708203932	9.38083152	2.236067977
126	RoFL	0.926337111	0.859062828	0.921496891	4.242640687	9.273618495	2.0
126	Sanctuary	0.924909666	0.860825096	0.921501382	4.358898944	9.273618495	2.0
127	Flair	0.547879365	0.350631184	0.552317881	6.08276253	14.03566885	5.0
127	FLSTAR	0.89964728	0.784572322	0.630043753	51.93553615	7.422634278	3.741657387
127	gauravsingh	0.910078585	0.915732137	0.591158232	7.283527856	3.0	5.099019514
127	HTTUAS	0.826623826	0.879188973	0.513891227	64.00898368	3.605551275	5.099019514
127	rigg	0.925401967	0.818627098	0.584330191	3.31662479	7.211102551	4.123105626
127	RoFL	0.886394344	0.854925066	0.590473107	50.11535583	4.898979486	4.0
127	Sanctuary	0.920590452	0.84604837	0.621592524	4.69041576	6.708203932	5.0
128	Flair	0.693001707	0.681462468	0.817364754	9.848857802	8.185352772	3.0
128	FLSTAR	0.910407996	0.843488552	0.904931895	7.071067812	5.385164807	1.732050808
128	gauravsingh	0.90126304	0.83042765	0.904083007	8.0	5.656854249	1.732050808
128	HTTUAS	0.911185813	0.853760828	0.895487881	8.0	5.385164807	2.0
128	rigg	0.912915208	0.846723801	0.905121017	8.0	5.477225575	2.0
128	RoFL	0.914223963	0.848752822	0.904772264	6.403124237	5.385164807	2.0
128	Sanctuary	0.914136262	0.846700508	0.909014742	7.348469228	5.385164807	2.0
129	Flair	0.59561306	0.659559013	0.600396629	31.78049716	16.4164481	15.65247584
129	FLSTAR	0.444347851	0.817370316	0.715720467	48.20477131	25.01999201	21.47091055
129	gauravsingh	0.453359759	0.661924323	0.551911033	38.60958233	29.44231586	27.91057147
129	HTTUAS	0.358539166	0.470884519	0.36861309	62.43556629	32.51230519	31.23939742
129	rigg	0.465549932	0.640943298	0.523481217	32.32645975	27.74887385	27.03701167
129	RoFL	0.435405196	0.692299545	0.577904164	51.11848972	28.41917153	27.31300057
129	Sanctuary	0.450332082	0.729441445	0.619189146	34.33511294	29.15904568	27.94906008
130	Flair	0.516362859	0.179821429	0.216336315	15.33785516	10.81665383	9.949874371
130	FLSTAR	0.84196454	0.833475184	0.419964524	14.0	3.741657387	3.605551275
130	gauravsingh	0.84614102	0.83582124	0.397227298	9.0	4.0	3.741657387
130	HTTUAS	0.786018538	0.831220722	0.439855072	21.77154106	4.0	3.741657387
130	rigg	0.84359393	0.825716289	0.422122036	10.0	4.123105626	3.605551275
130	RoFL	0.845399443	0.831840386	0.427882166	6.403124237	4.0	3.605551275
130	Sanctuary	0.849353236	0.830536211	0.399624083	7.874007874	4.123105626	4.0
131	Flair	0.728673863	0.633638433	0.806276953	6.633249581	6.0	2.236067977
131	FLSTAR	0.911136108	0.950246886	0.843388516	4.123105626	2.449489743	1.414213562
131	gauravsingh	0.881895124	0.87101746	0.801019956	6.08276253	21.58703314	10.83741083
131	HTTUAS	0.899419655	0.759568378	0.596901096	4.0	23.53720459	23.08895749
131	rigg	0.886390459	0.926846317	0.795177621	5.099019514	11.55419975	3.464101615
131	RoFL	0.901845099	0.935942886	0.824657289	5.477225575	2.828427125	2.0
131	Sanctuary	0.898432904	0.936769524	0.827954336	4.242640687	3.741657387	2.236067977
132	Flair	0.736060812	0.490406156	0.62185242	9.110433579	21.11394251	3.16227766
132	FLSTAR	0.900177049	0.947749226	0.911365337	5.830951895	1.0	1.0
132	gauravsingh	0.90924975	0.897956317	0.910173959	5.385164807	12.04781229	1.0
132	HTTUAS	0.923946397	0.891141533	0.885282711	4.242640687	11.74734012	1.414213562
132	rigg	0.920638001	0.940772215	0.904594382	4.898979486	1.0	1.0
132	RoFL	0.923408142	0.947230832	0.915873784	4.898979486	1.0	1.0
132	Sanctuary	0.920054706	0.961419404	0.931219803	5.0	1.0	1.0
133	Flair	0.644296749	0.608599959	0.755455229	6.403124237	4.582575695	2.828427125
133	FLSTAR	0.896785544	0.941623906	0.901650861	5.0	1.414213562	1.0
133	gauravsingh	0.876272039	0.942799019	0.893256728	5.196152423	1.414213562	1.0
133	HTTUAS	0.888546921	0.9377847	0.874864346	5.385164807	1.414213562	1.414213562
133	rigg	0.876489867	0.942784202	0.901247989	5.477225575	1.414213562	1.0
133	RoFL	0.904820887	0.943204261	0.89830875	5.0	1.414213562	1.0
133	Sanctuary	0.896248723	0.9437716	0.90412034	5.0	1.414213562	1.0
134	Flair	0.753436457	0.817415346	0.86160722	7.681145748	20.0	8.602325267
134	FLSTAR	0.863223124	0.886906109	0.905301209	7.0	6.633249581	3.605551275
134	gauravsingh	0.862424681	0.889919078	0.905440351	5.099019514	18.07759016	4.123105626
134	HTTUAS	0.837325359	0.897898674	0.906570957	7.071067812	7.158846959	3.0
134	rigg	0.870438748	0.890958229	0.913333225	6.0	18.24828759	3.16227766
134	RoFL	0.850243544	0.902449827	0.914085768	6.403124237	18.35755975	3.0
134	Sanctuary	0.866067145	0.905297573	0.920617763	5.656854249	5.744562647	3.0
135	Flair	0.193333998	0.115366105	0.192717996	18.0	17.11724277	14.45683229
135	FLSTAR	0.775689724	0.836778275	0.835898996	7.0	5.0	2.0
135	gauravsingh	0.686307493	0.801285798	0.810913872	8.544003745	5.099019514	3.0
135	HTTUAS	0.80846679	0.847249719	0.802871088	5.830951895	4.123105626	2.236067977
135	rigg	0.686916787	0.792303148	0.813080445	8.0	5.744562647	3.0
135	RoFL	0.768364863	0.831216266	0.837382251	6.32455532	5.099019514	2.236067977
135	Sanctuary	0.758718381	0.836772831	0.833458084	7.0	5.0	2.236067977
136	Flair	0.716139213	0.410434783	0.554251845	6.164414003	5.0	5.477225575
136	FLSTAR	0.926946605	0.932874736	0.881341171	4.0	3.0	1.414213562
136	gauravsingh	0.917387377	0.905043754	0.852140768	4.466474104	4.123105626	2.236067977
136	HTTUAS	0.923222262	0.936287791	0.891489362	27.37882247	2.094427191	1.0
136	rigg	0.929595796	0.933523475	0.88956588	3.741657387	3.0	1.0
136	RoFL	0.942649762	0.943528835	0.898986486	3.0	2.236067977	1.0
136	Sanctuary	0.939793322	0.938548721	0.893486524	3.31662479	3.0	1.0
137	Flair	0.38190184	0.115802171	0.125514403	15.58845727	10.75869853	10.3222778
137	FLSTAR	0.779959308	0.877187643	0.850374915	14.12441354	3.16227766	3.0
137	gauravsingh	0.769997405	0.874856662	0.847591291	14.88286659	3.31662479	3.0
137	HTTUAS	0.786982807	0.884135472	0.864215807	20.06347574	3.16227766	3.0
137	rigg	0.780721156	0.867089587	0.842650998	14.17744688	3.16227766	3.0
137	RoFL	0.797717688	0.876668446	0.852888624	15.29705854	3.16227766	3.0
137	Sanctuary	0.791702418	0.881895706	0.856733041	14.17744688	3.16227766	3.0
138	Flair	0.641807483	0.7818938	0.767168118	10.0	5.744562647	3.16227766
138	FLSTAR	0.894796165	0.884383609	0.842734797	4.69041576	2.236067977	2.0
138	gauravsingh	0.853700657	0.877738516	0.836758661	5.477225575	3.0	2.236067977
138	HTTUAS	0.860603136	0.804599475	0.74716472	5.477225575	4.123105626	3.605551275
138	rigg	0.884427704	0.862432524	0.824125317	4.242640687	2.828427125	2.449489743
138	RoFL	0.891535147	0.864486769	0.825991086	4.242640687	2.828427125	2.236067977
138	Sanctuary	0.884316613	0.867788868	0.826766847	4.472135955	2.828427125	2.236067977
139	Flair	0.339194869	0.097818329	0.245370279	11.0	23.34523506	25.35744467
139	FLSTAR	0.86215777	0.889793126	0.818493891	9.848857802	9.695359715	2.449489743
139	gauravsingh	0.875111751	0.913426403	0.790347652	7.141428429	5.385164807	4.123105626
139	HTTUAS	0.879652099	0.919836613	0.829912526	8.062257748	6.164414003	2.236067977
139	rigg	0.784168392	0.792282733	0.779403918	12.68857754	10.04987562	5.099019514
139	RoFL	0.890617943	0.928750717	0.825095602	6.92820323	4.123105626	2.236067977
139	Sanctuary	0.879947849	0.917340925	0.822685146	8.366600265	5.830951895	2.0
140	Flair	0.480297438	0.087398757	0.13364144	7.810249676	15.03329638	14.45683229
140	FLSTAR	0.91463225	0.96231007	0.903503185	3.16227766	1.0	1.0
140	gauravsingh	0.929976535	0.959173603	0.896515031	2.449489743	1.0	1.0
140	HTTUAS	0.907001568	0.958182289	0.907638288	3.16227766	1.0	1.0
140	rigg	0.921283319	0.958470054	0.898570893	2.449489743	1.0	1.0
140	RoFL	0.923040153	0.961011522	0.906379365	2.828427125	1.0	1.0
140	Sanctuary	0.923851953	0.96353875	0.906208438	2.828427125	1.0	1.0
141	Flair	0.551989197	0.403305104	0.545681197	6.0	35.41186242	24.69817807
141	FLSTAR	0.919194026	0.822200934	0.804610769	4.123105626	6.708203932	2.449489743
141	gauravsingh	0.913431344	0.540022735	0.751130425	4.0	34.07345007	20.38135162
141	HTTUAS	0.851510863	0.439232773	0.408381564	60.44832504	85.46344248	84.74668135
141	rigg	0.898692133	0.716045881	0.63893519	9.433981132	75.43440853	70.59178346
141	RoFL	0.883433767	0.635534528	0.610576015	31.31932274	76.51404998	75.99374916
141	Sanctuary	0.86946803	0.688945064	0.590996785	60.07495318	86.97700846	86.10023225
142	Flair	0.575529254	0.164100383	0.227358552	11.35781669	13.6381817	13.15294644
142	FLSTAR	0.873378276	0.93519695	0.887153953	63.61131905	3.0	1.414213562
142	gauravsingh	0.859811403	0.918069473	0.856428542	6.708203932	3.605551275	1.414213562
142	HTTUAS	0.810271257	0.940795273	0.893354058	67.26812024	3.0	1.414213562
142	rigg	0.864785314	0.934539779	0.878448207	5.196152423	3.0	1.414213562
142	RoFL	0.882391088	0.943810445	0.89836348	62.90389265	2.236067977	1.414213562
142	Sanctuary	0.903498997	0.94419379	0.895725822	5.385164807	2.0	1.414213562
143	Flair	0.711356387	0.333659846	0.314109039	13.92838828	12.72792206	11.35781669
143	FLSTAR	0.890821433	0.844238869	0.761640078	8.0	6.164414003	4.0
143	gauravsingh	0.900519082	0.856266541	0.75759277	7.0	5.385164807	3.741657387
143	HTTUAS	0.902701667	0.871277256	0.795230007	5.830951895	5.0	3.464101615
143	rigg	0.903030517	0.816354265	0.74364778	7.483314774	7.071067812	4.472135955
143	RoFL	0.925919991	0.824838689	0.730850629	6.403124237	7.0	4.358898944
143	Sanctuary	0.916637943	0.83123976	0.726971109	6.557438524	6.403124237	4.242640687
144	Flair	0.827838049	0.076124567	0.081871345	55.28787836	7.280109889	7.141428429
144	FLSTAR	0.824332617	0.881641833	0.85687904	4.472135955	1.414213562	1.414213562
144	gauravsingh	0.864340947	0.886729595	0.858801956	4.0	1.414213562	1.414213562
144	HTTUAS	0.876484638	0.897125974	0.876752336	24.1298465	1.414213562	1.414213562
144	rigg	0.914720672	0.884334643	0.868902439	2.0	1.732050808	1.414213562
144	RoFL	0.849178034	0.84359352	0.822658513	6.403124237	1.732050808	1.414213562
144	Sanctuary	0.884662793	0.864927536	0.834347965	3.741657387	1.414213562	1.414213562
145	Flair	0.462403373	0.0	0.0	12.24744871	373.128664	373.128664
145	FLSTAR	0.863947467	0.015131943	0.020961145	12.64911064	14.23902274	14.2968168
145	gauravsingh	0.804535531	0.010253593	0.025806452	9.695359715	12.24744871	14.37007635
145	HTTUAS	0.857455334	0.040342101	0.056651962	37.68686725	12.40967365	13.19090596
145	rigg	0.818741107	0.000364697	0.000502892	12.56980509	36.57321363	35.99651102
145	RoFL	0.854112718	0.029443065	0.040271713	40.06244542	13.03840481	13.34166406
145	Sanctuary	0.863837684	0.009741476	0.013580569	7.0	14.45683229	14.35270009
146	Flair	0.466623129	0.370967363	0.400313684	47.54997371	7.874007874	6.164414003
146	FLSTAR	0.79252824	0.933226744	0.908762249	15.93737745	2.236067977	1.732050808
146	gauravsingh	0.770185905	0.927729738	0.892282631	13.92838828	2.236067977	2.236067977
146	HTTUAS	0.737332268	0.912439356	0.869532998	40.57092555	3.0	3.16227766
146	rigg	0.819192471	0.932784872	0.902121856	18.42416396	3.605551275	2.449489743
146	RoFL	0.776737422	0.936901213	0.909305547	18.24554348	2.236067977	2.0
146	Sanctuary	0.804426613	0.937087956	0.90936499	11.48912529	2.236067977	2.0
147	Flair	0.346009026	0.183769704	0.234863876	81.3824301	17.02938637	17.74823935
147	FLSTAR	0.824203627	0.921425331	0.882870089	55.57877293	2.828427125	1.732050808
147	gauravsingh	0.812249443	0.801269228	0.853860066	56.20408661	7.810249676	2.236067977
147	HTTUAS	0.721784789	0.872949007	0.828982871	90.34323437	16.40121947	9.899494937
147	rigg	0.791973854	0.862393714	0.835338777	83.51047838	4.123105626	3.262603295
147	RoFL	0.8015972	0.917540252	0.879794543	65.86994757	3.0	2.0
147	Sanctuary	0.841316585	0.933257779	0.891806966	46.40096976	2.236067977	1.414213562
148	Flair	0.707272804	0.77389489	0.799326132	64.52131431	5.0	2.0
148	FLSTAR	0.867179194	0.957101713	0.944224161	4.472135955	1.414213562	1.0
148	gauravsingh	0.807440356	0.94081043	0.943896693	67.60917098	2.0	1.0
148	HTTUAS	0.8010068	0.94858077	0.942871936	65.60106673	2.0	1.0
148	rigg	0.865858953	0.965486329	0.953846154	10.93611702	1.0	1.0
148	RoFL	0.854123955	0.960658461	0.94819741	9.949874371	1.414213562	1.0
148	Sanctuary	0.880232043	0.967955968	0.956082259	4.271705251	1.0	1.0
149	Flair	0.517444724	0.359497022	0.41582934	18.27292895	9.643650761	9.433981132
149	FLSTAR	0.924179104	0.935253024	0.88196473	2.449489743	1.414213562	1.0
149	gauravsingh	0.912271243	0.938499281	0.895215669	3.0	1.732050808	1.0
149	HTTUAS	0.907521424	0.942090157	0.899047619	3.0	1.414213562	1.0
149	rigg	0.920830304	0.937973283	0.892169448	3.16227766	1.414213562	1.0
149	RoFL	0.941947751	0.940455937	0.893794877	2.0	1.414213562	1.0
149	Sanctuary	0.933127759	0.932108832	0.879991296	2.236067977	1.414213562	1.0
150	Flair	0.539137187	0.087856743	0.16234858	11.40175425	13.60147051	13.03840481
150	FLSTAR	0.939566068	0.941025879	0.847730426	3.16227766	3.31662479	1.732050808
150	gauravsingh	0.92533385	0.93124392	0.826034994	4.0	3.741657387	2.236067977
150	HTTUAS	0.940912427	0.946004823	0.857726607	3.16227766	3.16227766	1.732050808
150	rigg	0.941825691	0.946049314	0.858395794	3.31662479	3.16227766	1.414213562
150	RoFL	0.947118575	0.94951166	0.864967609	2.828427125	3.0	1.414213562
150	Sanctuary	0.949338618	0.945145236	0.85134974	2.828427125	3.0	1.414213562
151	Flair	0.681662468	0.789948885	0.831943321	15.68438714	5.656854249	2.236067977
151	FLSTAR	0.866031726	0.947573197	0.921704557	5.196152423	2.0	1.414213562
151	gauravsingh	0.861798911	0.928395533	0.89776061	7.483314774	3.31662479	2.828427125
151	HTTUAS	0.850003593	0.921001999	0.888557118	34.05436573	4.123105626	3.0
151	rigg	0.878911463	0.938202139	0.910491472	6.0	2.236067977	2.0
151	RoFL	0.849442014	0.951005025	0.92780891	8.660254038	2.0	1.414213562
151	Sanctuary	0.856041814	0.949986195	0.927347813	5.477225575	2.0	1.414213562
152	Flair	0.007967398	0.016143498	0.017064185	70.22107946	13.39028407	13.03840481
152	FLSTAR	0.588625522	0.887300169	0.86521265	17.23803622	2.236067977	2.0
152	gauravsingh	0.560835958	0.873425315	0.851170935	24.14124248	2.236067977	2.0
152	HTTUAS	0.646351091	0.917653642	0.901360202	63.56413984	1.414213562	1.414213562
152	rigg	0.608717968	0.884812623	0.863817418	18.45941121	2.236067977	1.732050808
152	RoFL	0.699087944	0.897680764	0.87762275	18.49324201	2.047213595	1.732050808
152	Sanctuary	0.682523268	0.908388841	0.889357663	16.18641406	2.236067977	1.732050808
153	Flair	0.790536394	0.692380732	0.799623164	11.22497216	10.24695077	3.16227766
153	FLSTAR	0.927153784	0.933655435	0.878980769	4.582575695	10.95445115	4.358898944
153	gauravsingh	0.923109078	0.840664825	0.866994611	4.898979486	12.08304597	5.0
153	HTTUAS	0.906989334	0.903673403	0.85135049	6.633249581	12.40967365	8.544003745
153	rigg	0.913150026	0.908256239	0.850751473	6.32455532	15.3622915	13.07669683
153	RoFL	0.890784445	0.915777685	0.858580587	7.348469228	14.35617534	12.08304597
153	Sanctuary	0.914641548	0.913817714	0.870992756	5.0	13.15294644	9.0
154	Flair	0.496196852	0.227431634	0.490173505	10.86278049	31.82766093	29.22327839
154	FLSTAR	0.890911982	0.534231201	0.64317502	9.219544457	11.70469991	15.55634919
154	gauravsingh	0.849473449	0.789396736	0.645007924	6.403124237	7.280109889	15.03329638
154	HTTUAS	0.85418272	0.517459717	0.653199122	9.433981132	14.03566885	17.29161647
154	rigg	0.835499911	0.401810242	0.643659885	15.7908129	26.70205985	26.45183689
154	RoFL	0.887172014	0.405811782	0.644174214	10.74706745	17.49285568	17.08800749
154	Sanctuary	0.88451833	0.591468026	0.644509303	6.782329983	10.86278049	16.15549442
155	Flair	0.349553045	0.019680632	0.027824479	14.96662955	12.32882801	11.87434209
155	FLSTAR	0.782251413	0.650661853	0.586542455	7.0	7.280109889	6.0
155	gauravsingh	0.759636514	0.616278596	0.498717096	8.602325267	9.433981132	11.0
155	HTTUAS	0.770569193	0.712209302	0.58012254	7.0	7.874007874	8.306623863
155	rigg	0.844391762	0.890649606	0.7680774	5.0	3.31662479	2.236067977
155	RoFL	0.852867184	0.773589716	0.642334524	5.477225575	5.385164807	4.472135955
155	Sanctuary	0.841741001	0.781292437	0.686797019	5.385164807	5.656854249	3.741657387
156	Flair	0.778424779	0.303151404	0.392360822	62.80724471	8.94427191	8.124038405
156	FLSTAR	0.854451519	0.909626181	0.833596335	17.05869693	3.0	2.0
156	gauravsingh	0.848093166	0.924355722	0.844200446	28.38044966	2.236067977	1.732050808
156	HTTUAS	0.811027175	0.909899324	0.795568215	56.6277311	2.449489743	2.236067977
156	rigg	0.872485916	0.922532927	0.834898818	11.35781669	2.236067977	2.0
156	RoFL	0.855012387	0.927162924	0.84699762	51.43831239	2.449489743	1.414213562
156	Sanctuary	0.882437982	0.93016429	0.858307849	9.797958971	2.236067977	1.414213562
157	Flair	0.78562548	0.143541545	0.190821661	10.67707825	17.72004515	17.80449381
157	FLSTAR	0.917059931	0.923572732	0.879221533	7.546508452	6.557438524	2.449489743
157	gauravsingh	0.925122201	0.933711679	0.889372107	5.830951895	4.242640687	2.236067977
157	HTTUAS	0.940885076	0.951491345	0.900564211	5.099019514	2.828427125	2.0
157	rigg	0.933560261	0.93016778	0.886616504	5.385164807	5.744562647	2.236067977
157	RoFL	0.935904417	0.925250876	0.88275374	7.874007874	5.916079783	2.236067977
157	Sanctuary	0.937145141	0.932838155	0.895290228	6.164414003	4.582575695	2.236067977
158	Flair	0.63247986	0.010453253	0.02166546	13.98033202	29.53557067	27.58622845
158	FLSTAR	0.874238751	0.46141892	0.580970826	8.831760866	7.874007874	5.196152423
158	gauravsingh	0.86556622	0.520160119	0.568097092	9.273618495	9.0	6.782329983
158	HTTUAS	0.867975324	0.45722191	0.638220661	9.433981132	7.483314774	5.099019514
158	rigg	0.866798421	0.296808129	0.489998687	9.055385138	8.602325267	7.874007874
158	RoFL	0.886611368	0.345940799	0.552307951	7.483314774	7.211102551	6.08276253
158	Sanctuary	0.882310628	0.484562288	0.591607505	8.185352772	8.306623863	5.656854249
159	Flair	0.320065387	0.111455766	0.196288716	23.28089345	18.0	16.4924225
159	FLSTAR	0.902072883	0.771364756	0.719344358	18.02775638	9.899494937	5.0
159	gauravsingh	0.883254191	0.650525186	0.671186099	14.17744688	17.49285568	6.32455532
159	HTTUAS	0.898712606	0.830381462	0.770792868	17.08800749	8.485281374	4.582575695
159	rigg	0.893400562	0.783477999	0.701151337	19.0	9.433981132	5.830951895
159	RoFL	0.920213023	0.826809731	0.745944408	14.0	8.602325267	5.0
159	Sanctuary	0.910059269	0.790609447	0.700309977	15.29705854	10.0	4.123105626
160	Flair	0.608876171	0.659796807	0.74590262	13.41640786	5.830951895	3.0
160	FLSTAR	0.946825256	0.966430829	0.921916218	3.0	1.0	1.0
160	gauravsingh	0.935521314	0.965020046	0.932457592	3.0	1.0	1.0
160	HTTUAS	0.918995183	0.969618664	0.935654653	5.196152423	1.0	1.0
160	rigg	0.938374616	0.971078395	0.939123251	2.828427125	1.0	1.0
160	RoFL	0.933979663	0.96637008	0.927019205	3.741657387	1.0	1.0
160	Sanctuary	0.941420709	0.959122252	0.915936766	2.828427125	1.0	1.0
161	Flair	0.3562875	0.105929097	0.147173018	50.23743529	14.07124728	12.88409873
161	FLSTAR	0.803948937	0.789075285	0.825300677	48.27473432	10.0	3.0
161	gauravsingh	0.685632515	0.671674085	0.700169012	50.37856687	10.19803903	4.123105626
161	HTTUAS	0.795839084	0.845589483	0.811251452	51.04899607	9.949874371	3.0
161	rigg	0.824836409	0.841498889	0.843063196	51.85749475	9.695359715	2.828427125
161	RoFL	0.880079063	0.855295012	0.845457923	48.05205511	9.16515139	2.449489743
161	Sanctuary	0.843275644	0.849463127	0.842708431	49.8998998	10.04987562	2.449489743
162	Flair	0.542130164	0.868874923	0.856865649	6.708203932	7.211102551	3.0
162	FLSTAR	0.921664069	0.948125582	0.941046461	3.605551275	17.78196541	11.08376018
162	gauravsingh	0.915331525	0.676996853	0.93107334	4.472135955	16.55294536	10.4570302
162	HTTUAS	0.919502833	0.914193678	0.915677014	4.0	17.5028032	12.84523258
162	rigg	0.933187038	0.952984948	0.942718723	3.605551275	14.55674526	9.262803688
162	RoFL	0.923735504	0.944989767	0.935821318	3.464101615	17.9888031	11.882689
162	Sanctuary	0.928585933	0.973912286	0.969083366	3.605551275	1.414213562	1.0
163	Flair	0.7606923	0.874481098	0.860724707	7.0	6.480740698	5.385164807
163	FLSTAR	0.826945741	0.937016843	0.915052701	57.34980384	4.472135955	2.236067977
163	gauravsingh	0.885965849	0.946315587	0.901595488	19.33907961	3.741657387	3.0
163	HTTUAS	0.818168115	0.962368391	0.908926624	58.80476171	2.0	3.16227766
163	rigg	0.878301829	0.946495066	0.897006426	39.25557285	5.099019514	3.605551275
163	RoFL	0.841562187	0.962313862	0.918815183	57.84461946	2.828427125	2.449489743
163	Sanctuary	0.885045347	0.968077296	0.925380711	39.8798182	2.0	2.449489743
164	Flair	0.734496093	0.227065802	0.297889394	37.457976	52.78446456	10.04987562
164	FLSTAR	0.68097275	0.908415545	0.697915955	72.47758274	2.0	2.449489743
164	gauravsingh	0.806785501	0.905463183	0.694751101	67.88961629	2.0	2.449489743
164	HTTUAS	0.731902352	0.893600735	0.651069274	63.22973984	3.31662479	3.605551275
164	rigg	0.773051723	0.896097234	0.672814703	64.31173794	3.605551275	3.16227766
164	RoFL	0.71526697	0.900760913	0.67969642	68.45436436	3.0	3.16227766
164	Sanctuary	0.796869888	0.904559319	0.690764156	67.88225099	2.828427125	3.0
165	Flair	0.730181681	0.448927953	0.57800858	52.47856705	60.61930374	7.141428429
165	FLSTAR	0.938272747	0.936879734	0.906309487	2.0	2.236067977	1.414213562
165	gauravsingh	0.938361039	0.946093307	0.913240146	1.732050808	2.0	1.414213562
165	HTTUAS	0.931266141	0.950470833	0.916585676	2.449489743	1.414213562	1.0
165	rigg	0.924258595	0.928514417	0.897717956	36.99323094	2.965685425	1.557240323
165	RoFL	0.928607407	0.937010827	0.904192031	3.0	2.236067977	1.414213562
165	Sanctuary	0.936686076	0.937986631	0.90695254	2.236067977	2.236067977	1.414213562
166	Flair	0.794195221	0.83299416	0.817528861	9.0	8.0	2.0
166	FLSTAR	0.903165158	0.972104851	0.945313337	46.306045	1.414213562	1.0
166	gauravsingh	0.916293332	0.971952351	0.947163661	32.34192326	1.414213562	1.0
166	HTTUAS	0.911252458	0.968778212	0.942407561	38.09199391	1.414213562	1.0
166	rigg	0.92599787	0.971052882	0.943931155	5.0	1.414213562	1.0
166	RoFL	0.909560339	0.969985471	0.944232768	39.8246155	1.414213562	1.0
166	Sanctuary	0.931218861	0.969545007	0.945798945	6.0	1.414213562	1.0
167	Flair	0.734288093	0.872795902	0.854643416	6.92820323	25.0798486	3.16227766
167	FLSTAR	0.728430591	0.896781137	0.888091284	78.23042886	68.7248118	64.18098538
167	gauravsingh	0.873568791	0.915260755	0.90281998	75.66802489	27.14774392	25.24578996
167	HTTUAS	0.757243226	0.878420569	0.849294581	76.67268067	68.18247559	63.66118571
167	rigg	0.892592485	0.911915594	0.890575122	64.56779383	29.42617789	27.96426291
167	RoFL	0.754564641	0.892124928	0.877604167	78.0	65.85587968	31.19930374
167	Sanctuary	0.845151396	0.922569028	0.914335664	78.19782486	30.29519634	27.37243024
168	Flair	0.630373062	0.481280356	0.70976995	6.480740698	6.164414003	5.196152423
168	FLSTAR	0.862198792	0.980356926	0.938679245	49.2138192	1.0	1.0
168	gauravsingh	0.900919592	0.911769995	0.942479404	44.22555809	66.41046505	1.0
168	HTTUAS	0.871275158	0.976160991	0.939028476	43.42233494	1.414213562	1.0
168	rigg	0.917452185	0.98012406	0.948506374	38.19947428	1.0	1.0
168	RoFL	0.8556865	0.982004154	0.951475155	47.93745926	1.0	1.0
168	Sanctuary	0.900340695	0.981475195	0.946849315	47.644517	1.0	1.0
169	Flair	0.777134749	0.791716244	0.858234445	10.04987562	10.63014581	3.0
169	FLSTAR	0.954743192	0.980873377	0.962849073	3.16227766	1.0	1.0
169	gauravsingh	0.957318705	0.973915234	0.956974586	2.0	1.0	1.0
169	HTTUAS	0.94896327	0.976223952	0.956227532	3.0	1.0	1.0
169	rigg	0.966687166	0.979491137	0.960017077	1.414213562	1.0	1.0
169	RoFL	0.957332026	0.98171228	0.964447769	2.0	1.0	1.0
169	Sanctuary	0.965635102	0.984037128	0.967787138	1.414213562	1.0	1.0
170	Flair	0.569919874	0.133558619	0.161521039	10.0	13.15294644	10.04987562
170	FLSTAR	0.912486335	0.948986843	0.918767123	5.0	2.449489743	1.0
170	gauravsingh	0.898252993	0.882869781	0.900231368	5.385164807	13.92838828	1.414213562
170	HTTUAS	0.916641964	0.918418429	0.924468687	4.69041576	4.582575695	1.0
170	rigg	0.90876497	0.932306143	0.898516154	5.0	3.0	1.414213562
170	RoFL	0.935415399	0.930652047	0.915257725	3.464101615	3.0	1.0
170	Sanctuary	0.931180139	0.924350231	0.903858362	3.605551275	3.16227766	1.0
171	Flair	0.567499107	0.504132231	0.504132231	10.72380529	75.9762874	75.9762874
171	FLSTAR	0.799982664	0.782816229	0.782816229	21.79449472	37.02161029	37.02161029
171	gauravsingh	0.745965277	0.804878049	0.837715322	7.211102551	22.70790313	1.414213562
171	HTTUAS	0.778701027	0.708140304	0.708140304	30.0940183	36.98107466	36.98107466
171	rigg	0.757438581	0.813762154	0.813762154	7.0	37.14564958	37.14564958
171	RoFL	0.794655053	0.911010558	0.911010558	8.602325267	35.43724555	35.43724555
171	Sanctuary	0.812382792	0.938110749	0.938110749	6.403124237	1.0	1.0
172	Flair	0.416718071	0.0	0.0	10.63014581	373.128664	373.128664
172	FLSTAR	0.816106462	0.437180143	0.602941176	46.16275555	8.828921042	5.477225575
172	gauravsingh	0.857358772	0.512644046	0.518731988	38.53569774	25.57342371	7.071067812
172	HTTUAS	0.86476768	0.72164186	0.674917984	37.12142239	10.63014581	11.35781669
172	rigg	0.881198337	0.332610169	0.464678899	36.06937759	11.0	9.055385138
172	RoFL	0.876225095	0.686327361	0.626024005	44.02272141	5.099019514	6.403124237
172	Sanctuary	0.874879799	0.585270232	0.590624325	42.57933771	18.16590212	5.385164807
173	Flair	0.739919574	0.059492642	0.091101396	9.695359715	56.71419147	13.767704
173	FLSTAR	0.837116431	0.961843615	0.926245026	70.77428912	1.414213562	1.0
173	gauravsingh	0.912875834	0.960119449	0.932022558	3.741657387	1.732050808	1.0
173	HTTUAS	0.903367602	0.966632626	0.927067967	4.242640687	1.414213562	1.0
173	rigg	0.911653367	0.966506718	0.935830268	3.605551275	1.414213562	1.0
173	RoFL	0.903084014	0.965310513	0.933797388	5.744562647	1.414213562	1.0
173	Sanctuary	0.915652065	0.965900309	0.939252867	3.605551275	1.414213562	1.0
174	Flair	0.542815786	0.173587474	0.213179268	10.72380529	12.52996409	11.70469991
174	FLSTAR	0.95963828	0.80698215	0.729099348	3.605551275	3.741657387	3.0
174	gauravsingh	0.954837834	0.471703112	0.758220947	8.062257748	18.05547009	2.236067977
174	HTTUAS	0.950615227	0.670662925	0.853587648	7.280109889	17.66352173	2.236067977
174	rigg	0.963723049	0.872680689	0.807567864	4.123105626	3.31662479	2.236067977
174	RoFL	0.963051596	0.726607353	0.786555556	4.69041576	14.76482306	2.0
174	Sanctuary	0.958328637	0.789992358	0.646185096	6.434170822	10.48808848	3.0
175	Flair	0.667897864	0.748900717	0.754231895	45.0555213	24.79601764	2.449489743
175	FLSTAR	0.818173913	0.944226237	0.930399918	33.24154028	1.573132185	1.414213562
175	gauravsingh	0.702617839	0.925430578	0.910062513	67.6535291	2.0	2.0
175	HTTUAS	0.668852889	0.903532482	0.882813255	67.48333128	3.16227766	3.16227766
175	rigg	0.806913659	0.905621357	0.885809096	46.56977283	4.123105626	3.741657387
175	RoFL	0.738241612	0.922356986	0.907713773	59.48108943	3.0	3.0
175	Sanctuary	0.817742136	0.939937598	0.926345898	39.2173431	2.525277219	2.236067977
176	Flair	0.638820992	0.855537603	0.847470757	7.280109889	5.830951895	2.828427125
176	FLSTAR	0.906237383	0.969661112	0.962863692	32.51153641	1.0	1.0
176	gauravsingh	0.895008078	0.936402751	0.957162726	21.47091055	2.236067977	1.0
176	HTTUAS	0.883629393	0.941661422	0.937352803	26.41968963	2.236067977	1.0
176	rigg	0.904781604	0.966714341	0.95719468	5.0	1.0	1.0
176	RoFL	0.888916602	0.96806153	0.962193805	26.0	1.0	1.0
176	Sanctuary	0.915900945	0.974379397	0.971170273	3.0	1.0	1.0
177	Flair	0.676009042	0.511723715	0.710665514	7.348469228	7.681145748	5.744562647
177	FLSTAR	0.963539369	0.948445968	0.921378893	2.0	2.236067977	1.0
177	gauravsingh	0.950219167	0.947592839	0.92417005	2.828427125	2.236067977	1.0
177	HTTUAS	0.950250225	0.959093998	0.932843053	2.0	1.414213562	1.0
177	rigg	0.944352732	0.947769718	0.922687926	3.0	2.236067977	1.0
177	RoFL	0.952950029	0.958238397	0.938712822	2.0	1.732050808	1.0
177	Sanctuary	0.96186789	0.95108662	0.929214378	2.0	2.0	1.0
178	Flair	0.712837283	0.273036487	0.278990158	8.212739088	18.46753815	13.43687677
178	FLSTAR	0.738025769	0.771302037	0.650699035	85.87461768	7.211102551	6.480740698
178	gauravsingh	0.805683139	0.662934766	0.626538422	41.58424628	10.72380529	10.04987562
178	HTTUAS	0.767796776	0.646502836	0.529065428	87.02298528	10.01496269	9.643650761
178	rigg	0.779163884	0.734600373	0.61337717	86.1684397	9.273618495	8.717797887
178	RoFL	0.787224971	0.745596206	0.647704272	89.82928239	7.874007874	7.280109889
178	Sanctuary	0.821126896	0.798821471	0.691713726	56.02495625	6.752679563	5.0
179	Flair	0.793147418	0.709820825	0.810303471	12.36931688	10.67707825	3.0
179	FLSTAR	0.874342208	0.972468975	0.947867299	78.31347266	2.0	1.0
179	gauravsingh	0.9055217	0.968829547	0.946633311	6.403124237	2.0	1.0
179	HTTUAS	0.914924256	0.976541582	0.950440142	67.44998137	1.414213562	1.0
179	rigg	0.912161132	0.977914038	0.955139006	5.744562647	1.414213562	1.0
179	RoFL	0.889291732	0.97664541	0.952587401	77.78174593	1.414213562	1.0
179	Sanctuary	0.909747741	0.977548274	0.956393539	30.50486849	1.414213562	1.0
180	Flair	0.753132943	0.626938861	0.771289305	7.810249676	5.099019514	2.236067977
180	FLSTAR	0.918838445	0.980261977	0.949850363	31.01612484	1.0	1.0
180	gauravsingh	0.913971774	0.979243542	0.948385175	4.898979486	1.0	1.0
180	HTTUAS	0.916866305	0.977872912	0.945153273	24.61198738	1.0	1.0
180	rigg	0.922369159	0.976866218	0.945671642	4.123105626	1.0	1.0
180	RoFL	0.917992118	0.980212239	0.951076157	4.0	1.0	1.0
180	Sanctuary	0.927563793	0.98124936	0.95609279	3.16227766	1.0	1.0
181	Flair	0.07647793	0.1374949	0.141388714	45.99782326	23.0986896	7.810249676
181	FLSTAR	0.365054273	0.942741592	0.934122713	93.13968005	1.0	1.414213562
181	gauravsingh	0.398336132	0.923157126	0.914514599	62.96665766	1.0	1.414213562
181	HTTUAS	0.377078606	0.897831568	0.888549307	90.70722126	1.414213562	2.0
181	rigg	0.606331646	0.944863235	0.9375	64.13657054	1.0	2.396134301
181	RoFL	0.329966737	0.954116499	0.947888097	92.84934033	1.0	1.0
181	Sanctuary	0.452044422	0.948167148	0.940108108	92.13359842	1.0	1.414213562
182	Flair	0.761052461	0.585185758	0.694686825	11.44552314	7.137910398	4.69041576
182	FLSTAR	0.909657002	0.96372236	0.946264292	33.53356445	2.0	1.0
182	gauravsingh	0.935044278	0.957176279	0.943652222	4.123105626	2.236067977	1.0
182	HTTUAS	0.943173822	0.946095779	0.917757315	4.123105626	3.0	1.414213562
182	rigg	0.922727053	0.95425021	0.931566122	19.26136028	2.236067977	1.0
182	RoFL	0.938396129	0.964898572	0.946621167	31.27299154	1.732050808	1.0
182	Sanctuary	0.935317379	0.966700066	0.956143079	23.36343172	2.0	1.0
183	Flair	0.733225183	0.547182976	0.638078056	11.40175425	8.124038405	4.472135955
183	FLSTAR	0.915693116	0.973913654	0.950639854	4.898979486	1.414213562	1.0
183	gauravsingh	0.914594663	0.972297617	0.949658602	3.741657387	1.414213562	1.0
183	HTTUAS	0.925778416	0.974570281	0.949577302	3.16227766	1.414213562	1.0
183	rigg	0.913417921	0.974272144	0.950673595	4.0	1.414213562	1.0
183	RoFL	0.933066363	0.974136271	0.951422623	3.0	1.414213562	1.0
183	Sanctuary	0.930929741	0.976737676	0.958817066	3.16227766	1.414213562	1.0
184	Flair	0.579362488	0.707380835	0.831667615	8.124038405	14.24780685	2.0
184	FLSTAR	0.940159574	0.968804159	0.935030706	6.403124237	10.24205959	1.0
184	gauravsingh	0.93406	0.942887026	0.931786857	2.449489743	11.35781669	1.0
184	HTTUAS	0.933758065	0.951503863	0.91363406	3.0	12.24744871	2.0
184	rigg	0.944906272	0.971689466	0.933188709	2.0	1.414213562	1.0
184	RoFL	0.938865167	0.966811474	0.933267399	2.0	10.63014581	1.0
184	Sanctuary	0.951063019	0.979729005	0.954807384	1.414213562	1.0	1.0
185	Flair	0.908956465	0.846938038	0.819693406	6.403124237	50.36715158	2.449489743
185	FLSTAR	0.810618433	0.959811176	0.940755645	81.74961774	41.14605251	1.0
185	gauravsingh	0.912265522	0.82240052	0.94289096	62.65460865	76.7792284	1.0
185	HTTUAS	0.866792971	0.958272836	0.931315483	76.68767828	1.0	1.0
185	rigg	0.955305741	0.967256016	0.939979354	40.54750115	1.0	1.0
185	RoFL	0.899345391	0.958796267	0.939270656	77.37150632	41.96427052	1.0
185	Sanctuary	0.954635179	0.970003896	0.955737456	39.73887995	1.0	1.0
186	Flair	0.117258785	0.091355111	0.101037159	42.70831301	27.86395382	27.45359595
186	FLSTAR	0.737542145	0.919189971	0.900213997	12.80624847	2.236067977	2.0
186	gauravsingh	0.579893803	0.782368276	0.748164713	14.86606875	5.744562647	4.582575695
186	HTTUAS	0.752287416	0.924514342	0.915650052	9.0	2.828427125	2.0
186	rigg	0.66369162	0.884726956	0.860258864	35.4429114	3.741657387	2.449489743
186	RoFL	0.741401909	0.920278692	0.901161178	8.0	2.828427125	2.0
186	Sanctuary	0.704545891	0.908882622	0.890265167	25.13961018	3.31662479	2.236067977
187	Flair	0.674885013	0.574845994	0.76009315	12.04159458	8.124038405	6.164414003
187	FLSTAR	0.87370955	0.688055879	0.801844203	22.20360331	7.071067812	4.69041576
187	gauravsingh	0.873376881	0.774390506	0.787302948	15.65407141	7.348469228	5.0
187	HTTUAS	0.895749733	0.879320548	0.787594809	10.81665383	23.83589612	20.61552813
187	rigg	0.90442683	0.944442422	0.900252946	22.84731932	3.0	1.414213562
187	RoFL	0.900092996	0.917320074	0.901650779	22.15851981	4.242640687	1.414213562
187	Sanctuary	0.904457928	0.912512677	0.92256727	14.17744688	5.0	1.0
188	Flair	0.299430333	0.112363791	0.157884124	24.18677324	13.41640786	13.15294644
188	FLSTAR	0.837344922	0.882832654	0.860886764	7.348469228	5.916079783	2.0
188	gauravsingh	0.778375974	0.767391627	0.848737569	37.86819246	50.79665257	2.0
188	HTTUAS	0.842113531	0.888926405	0.89421015	22.18331573	50.29910536	1.414213562
188	rigg	0.765414382	0.851706131	0.832452398	13.07669683	5.744562647	2.0
188	RoFL	0.859210124	0.903067418	0.871336273	6.403124237	5.099019514	1.414213562
188	Sanctuary	0.803073835	0.914656123	0.870951813	13.15294644	5.0	1.414213562
189	Flair	0.426817143	0.408043002	0.566686567	9.433981132	7.141428429	4.123105626
189	FLSTAR	0.884428159	0.892300155	0.92551451	61.19231964	3.0	1.0
189	gauravsingh	0.904307447	0.597629888	0.924462746	5.0	18.13835715	1.0
189	HTTUAS	0.899443282	0.78125694	0.90906137	5.916079783	12.4498996	1.0
189	rigg	0.914072283	0.897954743	0.922498945	3.0	2.449489743	1.0
189	RoFL	0.90955799	0.895756941	0.910782976	5.0	7.810249676	1.0
189	Sanctuary	0.918018447	0.897925942	0.940370176	3.31662479	2.236067977	1.0
190	Flair	0.792747904	0.83902828	0.853555334	6.164414003	6.403124237	3.16227766
190	FLSTAR	0.782897903	0.974634471	0.944912891	57.78408085	1.0	1.414213562
190	gauravsingh	0.896976593	0.938132554	0.928841835	57.12442335	3.741657387	1.414213562
190	HTTUAS	0.735610512	0.935449903	0.907673675	60.14981297	4.123105626	2.236067977
190	rigg	0.870604162	0.939614812	0.899656123	58.6600375	58.00689604	55.62822534
190	RoFL	0.75502486	0.967078077	0.93191135	60.24948133	1.0	1.414213562
190	Sanctuary	0.883622369	0.974492049	0.943933435	59.37171044	1.0	1.414213562
191	Flair	0.565627663	0.64459885	0.755084371	8.94427191	7.0	3.605551275
191	FLSTAR	0.918299077	0.975790567	0.936930278	29.89983278	1.732050808	1.0
191	gauravsingh	0.915601493	0.956518477	0.945451398	6.0	6.403124237	1.0
191	HTTUAS	0.917436601	0.978867643	0.947287746	4.358898944	1.414213562	1.0
191	rigg	0.917760036	0.980339822	0.950586207	8.0	1.0	1.0
191	RoFL	0.931523318	0.981916958	0.954105102	6.196442266	1.0	1.0
191	Sanctuary	0.931645226	0.978425154	0.947744735	5.0	1.414213562	1.0
192	Flair	0.186779114	0.460043197	0.476433935	85.90168709	70.63993205	45.5521679
192	FLSTAR	0.287942481	0.924274295	0.924244021	83.82123836	1.414213562	1.414213562
192	gauravsingh	0.363306824	0.910095953	0.908939014	83.71977066	1.414213562	1.414213562
192	HTTUAS	0.244234168	0.883349754	0.88421676	82.78888814	47.87222385	46.29036468
192	rigg	0.375422252	0.892412686	0.89574511	84.20629426	49.35330222	49.45452127
192	RoFL	0.294432758	0.925810474	0.926361837	84.20213774	1.414213562	1.414213562
192	Sanctuary	0.444245981	0.920163767	0.919389532	84.9031801	1.414213562	1.414213562
193	Flair	0.653784306	0.744560111	0.740132544	10.44030651	35.3786596	3.605551275
193	FLSTAR	0.82697708	0.907780397	0.813719099	13.3865521	2.236067977	1.414213562
193	gauravsingh	0.838392184	0.898635982	0.794579312	5.744562647	2.236067977	2.0
193	HTTUAS	0.81939024	0.890275644	0.767172913	8.485281374	3.16227766	2.828427125
193	rigg	0.831276105	0.900706656	0.779530185	6.0	2.449489743	2.449489743
193	RoFL	0.838618456	0.899833654	0.791915879	8.062257748	2.236067977	2.236067977
193	Sanctuary	0.84608103	0.91312521	0.819324155	6.399195792	2.0	1.732050808
194	Flair	0.707380095	0.801112107	0.783937638	32.44996148	42.55584566	5.0
194	FLSTAR	0.67950229	0.913233681	0.866309325	49.77951386	2.0	3.16227766
194	gauravsingh	0.795384868	0.906554312	0.866164997	39.37003937	2.236067977	3.563116377
194	HTTUAS	0.707565867	0.901023138	0.853203276	46.70653029	2.449489743	4.123105626
194	rigg	0.753416335	0.838609697	0.795345654	46.30982587	64.70703208	62.96824597
194	RoFL	0.70642457	0.897110339	0.849311336	48.59012245	4.898979486	4.472135955
194	Sanctuary	0.794618636	0.909026967	0.861458942	44.30124031	2.828427125	4.123105626
195	Flair	0.387019698	0.10192147	0.151270735	77.11031059	90.23968048	10.0
195	FLSTAR	0.799274431	0.867757576	0.870050105	8.306623863	4.898979486	1.732050808
195	gauravsingh	0.836754896	0.844056974	0.839320705	5.196152423	5.830951895	2.236067977
195	HTTUAS	0.837904286	0.865851497	0.844410058	8.062257748	5.911823389	2.236067977
195	rigg	0.869592372	0.893539901	0.886689682	4.472135955	5.886285022	1.414213562
195	RoFL	0.859598007	0.890330878	0.873774415	8.062257748	5.0	1.414213562
195	Sanctuary	0.843367766	0.886954476	0.879108895	9.899494937	5.0	1.732050808
196	Flair	0.395166453	0.0	0.0	59.13543777	373.128664	373.128664
196	FLSTAR	0.370031942	0.0	0.0	76.90481123	373.128664	373.128664
196	gauravsingh	0.471170042	0.0	0.0	77.47257579	373.128664	373.128664
196	HTTUAS	0.336532112	0.0	0.0	75.08461887	373.128664	373.128664
196	rigg	0.509069555	0.0	0.0	76.53757247	373.128664	373.128664
196	RoFL	0.354812419	0.0	0.0	76.2758153	373.128664	373.128664
196	Sanctuary	0.451069928	0.0	0.0	77.20654114	373.128664	373.128664
197	Flair	0.615148462	0.116677756	0.259584553	7.810249676	22.33158961	18.54723699
197	FLSTAR	0.858565723	0.9050186	0.859067541	42.10700654	2.449489743	1.0
197	gauravsingh	0.893682409	0.926356505	0.861800178	6.164414003	2.236067977	1.0
197	HTTUAS	0.879853707	0.934943091	0.827774509	32.01562119	2.0	1.414213562
197	rigg	0.887193181	0.902286209	0.848993709	7.549834435	2.828427125	1.414213562
197	RoFL	0.883961679	0.923755609	0.85616387	35.41891939	2.236067977	1.0
197	Sanctuary	0.89482384	0.916772351	0.879278626	5.830951895	2.449489743	1.0
198	Flair	0.706246352	0.479444041	0.538234875	10.24695077	10.29563014	6.403124237
198	FLSTAR	0.919352273	0.955929419	0.925544763	3.31662479	2.0	1.0
198	gauravsingh	0.911444514	0.9582753	0.926162967	3.464101615	2.0	1.0
198	HTTUAS	0.919473638	0.961601929	0.914282066	3.0	1.732050808	1.414213562
198	rigg	0.91747536	0.955827068	0.919877327	3.605551275	2.236067977	1.0
198	RoFL	0.929949554	0.959082291	0.926988157	3.0	2.0	1.0
198	Sanctuary	0.932058593	0.961059265	0.935246882	3.0	1.732050808	1.0
199	Flair	0.276883726	0.0	0.0	62.89037672	373.128664	373.128664
199	FLSTAR	0.456302599	0.543963554	0.537865236	75.05331438	3.741657387	3.741657387
199	gauravsingh	0.560818492	0.59381618	0.542755344	72.50379295	4.123105626	4.472135955
199	HTTUAS	0.545016335	0.652137469	0.646121148	73.54284429	3.31662479	3.0
199	rigg	0.615193713	0.466028708	0.500604595	71.37226352	5.099019514	5.196152423
199	RoFL	0.847507331	0.596229724	0.606094808	70.10384749	3.605551275	3.605551275
199	Sanctuary	0.849224333	0.586466165	0.580869565	61.39975063	3.461088033	3.605551275
200	Flair	0.709747533	0.649884283	0.820571583	41.29285637	63.53975123	2.828427125
200	FLSTAR	0.887944241	0.918422094	0.838753555	2.828427125	1.414213562	1.732050808
200	gauravsingh	0.885644604	0.927898598	0.820354944	2.828427125	1.414213562	1.732050808
200	HTTUAS	0.858121523	0.927594806	0.808652246	3.31662479	1.732050808	2.236067977
200	rigg	0.880942405	0.922116476	0.821204062	3.16227766	1.732050808	2.236067977
200	RoFL	0.8667122	0.922099544	0.831783704	2.828427125	1.414213562	1.732050808
200	Sanctuary	0.870448999	0.916773481	0.842581685	3.0	1.414213562	1.732050808
201	Flair	0.67876675	0.848783769	0.849791493	7.810249676	6.403124237	2.449489743
201	FLSTAR	0.792766365	0.968194734	0.95317176	64.75376435	1.0	1.0
201	gauravsingh	0.867198462	0.922701122	0.936840396	27.03701167	3.741657387	1.0
201	HTTUAS	0.78230303	0.919120935	0.907357481	62.675352	3.741657387	1.414213562
201	rigg	0.871147541	0.936124495	0.912520632	10.29563014	2.828427125	2.0
201	RoFL	0.798138882	0.959745479	0.942477154	66.57476891	1.414213562	1.0
201	Sanctuary	0.879071904	0.971782755	0.957863402	22.64606112	1.0	1.0
202	Flair	0.784230443	0.642190863	0.660910518	11.80464283	5.744562647	5.830951895
202	FLSTAR	0.881291207	0.943314017	0.93165183	39.40812099	1.414213562	1.0
202	gauravsingh	0.920406791	0.872857649	0.920057307	5.099019514	2.449489743	1.0
202	HTTUAS	0.888121635	0.857638621	0.875773312	32.66496594	3.31662479	1.414213562
202	rigg	0.917133649	0.907568544	0.898253783	5.099019514	2.0	1.414213562
202	RoFL	0.880912764	0.916563198	0.917066224	35.05709629	1.732050808	1.0
202	Sanctuary	0.910295768	0.935173815	0.939528528	5.385164807	1.414213562	1.0
203	Flair	0.415135309	0.313127413	0.347103514	43.78355856	44.94441011	43.90444074
203	FLSTAR	0.400466984	0.902186974	0.843398584	59.55963266	11.12634834	5.894797811
203	gauravsingh	0.443384653	0.852577023	0.81639055	60.04165221	13.65461351	7.071067812
203	HTTUAS	0.235286649	0.820534166	0.749481328	59.93413046	17.49285568	15.16575089
203	rigg	0.485595596	0.822096439	0.756626935	63.22183167	19.7091309	17.31472975
203	RoFL	0.336274782	0.873409142	0.821060664	61.42475071	14.49137675	7.231804752
203	Sanctuary	0.41311937	0.895322593	0.848484848	62.88083969	15.1985778	7.681145748
204	Flair	0.858831504	0.939144576	0.91617855	11.44552314	1.732050808	3.741657387
204	FLSTAR	0.875834854	0.967575466	0.962059801	66.22235262	1.0	1.0
204	gauravsingh	0.92905332	0.926002848	0.950451039	42.55584566	50.27921446	1.0
204	HTTUAS	0.872356315	0.899752831	0.92753439	66.28725368	5.385164807	1.732050808
204	rigg	0.923907526	0.933619995	0.936803213	13.07669683	3.0	1.414213562
204	RoFL	0.882208348	0.931768071	0.954508237	70.65691748	3.0	1.0
204	Sanctuary	0.916609228	0.95780526	0.962053793	55.93567494	1.414213562	1.0
205	Flair	0.785967795	0.470642307	0.6150168	8.366600265	6.708203932	4.242640687
205	FLSTAR	0.930834236	0.966588265	0.9498336	3.605551275	2.0	1.0
205	gauravsingh	0.940800804	0.968571999	0.951999022	3.16227766	2.0	1.0
205	HTTUAS	0.943783662	0.969575464	0.952482877	3.16227766	2.0	1.0
205	rigg	0.937783188	0.96859724	0.953977933	3.0	2.0	1.0
205	RoFL	0.952196554	0.972715756	0.958222136	3.0	1.414213562	1.0
205	Sanctuary	0.956349122	0.972217911	0.954521823	2.828427125	1.0	1.0
206	Flair	0.818621349	0.612158887	0.660699549	12.36931688	24.41311123	3.31662479
206	FLSTAR	0.866587123	0.944407907	0.917246789	51.27377497	3.605551275	1.732050808
206	gauravsingh	0.909396565	0.828301887	0.904780188	5.196152423	7.0	3.0
206	HTTUAS	0.85016493	0.85472692	0.833347845	49.87333733	9.486832981	8.246211251
206	rigg	0.912268889	0.930695325	0.898785042	4.123105626	5.0	3.16227766
206	RoFL	0.87220851	0.921093192	0.903693805	51.0881591	6.760092168	3.605551275
206	Sanctuary	0.921165266	0.957409753	0.94046111	4.472135955	2.0	1.0
207	Flair	0.738144126	0.481023748	0.547838278	7.211102551	9.486832981	8.774964387
207	FLSTAR	0.907622925	0.902162989	0.871133729	35.34119409	3.0	2.236067977
207	gauravsingh	0.916492566	0.883222106	0.8640731	4.472135955	3.464101615	2.236067977
207	HTTUAS	0.918947891	0.878266974	0.846740008	10.79812414	3.741657387	3.0
207	rigg	0.918052538	0.905894833	0.878521175	4.123105626	3.0	2.236067977
207	RoFL	0.914661651	0.916481924	0.891549219	13.92838828	3.0	2.0
207	Sanctuary	0.932019343	0.919949779	0.898107958	3.464101615	2.828427125	2.0
208	Flair	0.660726705	0.056806159	0.135405587	12.36931688	26.40075756	25.01999201
208	FLSTAR	0.838539913	0.414496433	0.649781525	13.0	12.20655562	7.483314774
208	gauravsingh	0.804074539	0.563991592	0.621079086	10.24695077	11.44552314	9.643650761
208	HTTUAS	0.896212127	0.648594603	0.742286516	7.348469228	9.055385138	4.582575695
208	rigg	0.869087959	0.37814589	0.608560262	8.602325267	12.02495675	8.602325267
208	RoFL	0.885032836	0.509363592	0.66824908	8.0	11.87434209	7.810249676
208	Sanctuary	0.879794299	0.538002234	0.671772929	8.306623863	14.45683229	12.21064493
209	Flair	0.475399605	0.056828105	0.162178773	6.164414003	19.6977156	18.97366596
209	FLSTAR	0.93810949	0.953498121	0.846513626	7.280109889	3.0	1.732050808
209	gauravsingh	0.933211728	0.956228715	0.83971138	3.741657387	3.0	2.0
209	HTTUAS	0.945534201	0.964251634	0.886995049	3.16227766	3.0	1.0
209	rigg	0.934884341	0.897573059	0.822723104	4.358898944	7.280109889	3.31662479
209	RoFL	0.962764721	0.965730886	0.889156956	2.0	2.449489743	1.0
209	Sanctuary	0.956546929	0.963909505	0.851444851	2.0	2.236067977	1.414213562
210	Flair	0.762754949	0.545293881	0.72327423	9.433981132	7.615773106	4.0
210	FLSTAR	0.946064759	0.973451107	0.935762053	51.17616633	2.0	1.0
210	gauravsingh	0.966483598	0.966991269	0.91966108	2.0	1.732050808	1.0
210	HTTUAS	0.944152506	0.957029803	0.88555574	51.14684741	2.236067977	1.414213562
210	rigg	0.967675185	0.964322737	0.91033284	2.0	2.0	1.0
210	RoFL	0.950991164	0.971081367	0.920494218	21.31626782	2.0	1.0
210	Sanctuary	0.964295419	0.976930106	0.941846166	2.0	1.414213562	1.0
211	Flair	0.763573591	0.860489883	0.903484602	11.04536102	9.16515139	2.0
211	FLSTAR	0.950289552	0.986137554	0.975433526	3.16227766	1.0	1.0
211	gauravsingh	0.948905683	0.974851756	0.969123126	5.0	1.414213562	1.0
211	HTTUAS	0.938460252	0.968076256	0.954629209	65.93860738	2.828427125	1.0
211	rigg	0.958274699	0.983220344	0.974060141	2.0	1.0	1.0
211	RoFL	0.940851243	0.98582774	0.975967544	67.94850992	1.0	1.0
211	Sanctuary	0.962373381	0.989249752	0.981391454	2.236067977	1.0	1.0
212	Flair	0.390626189	0.078752813	0.123423116	69.63476143	74.53320183	76.01512575
212	FLSTAR	0.66880673	0.759028444	0.690973591	96.80392554	97.38865421	96.89685237
212	gauravsingh	0.733732145	0.862875087	0.789174437	71.76380816	94.96315075	2.236067977
212	HTTUAS	0.505137125	0.878086659	0.822457706	75.27548832	97.01340094	96.26006441
212	rigg	0.529097796	0.59798995	0.522043387	97.6314496	98.24968193	97.8544835
212	RoFL	0.545727666	0.740874268	0.681900617	96.93967184	98.21277879	97.73100632
212	Sanctuary	0.656439757	0.777364341	0.694617785	96.9742205	97.6232554	97.03916724
213	Flair	0.537506962	0.682875926	0.732749043	22.09072203	15.62049935	15.65247584
213	FLSTAR	0.765466752	0.949351786	0.905073558	48.62920894	1.732050808	1.414213562
213	gauravsingh	0.785277705	0.881229873	0.903535284	14.31782106	7.071067812	1.414213562
213	HTTUAS	0.77231632	0.896611441	0.898981864	35.19374532	13.15294644	1.732050808
213	rigg	0.780529439	0.941797612	0.906703678	16.15549442	2.236067977	1.414213562
213	RoFL	0.792086958	0.951466401	0.909050391	44.95553359	1.732050808	1.414213562
213	Sanctuary	0.79068548	0.949460007	0.906840761	19.20937271	1.414213562	1.414213562
214	Flair	0.671844362	0.893331605	0.860289109	36.74234614	7.874007874	3.040569415
214	FLSTAR	0.841848962	0.916110699	0.878946364	17.08505641	34.41072903	31.04834939
214	gauravsingh	0.83015883	0.883184698	0.850073617	19.5192213	36.40054945	34.00882162
214	HTTUAS	0.772245239	0.856648121	0.816333599	29.01723626	36.18010503	33.97204705
214	rigg	0.84722786	0.902594666	0.868510324	19.31838225	34.23448554	31.04110075
214	RoFL	0.862721596	0.919282511	0.884776933	16.24807681	32.12942384	27.08125916
214	Sanctuary	0.848189227	0.888584121	0.854531496	15.65247584	35.30297208	32.93933818
215	Flair	0.391372962	0.198751077	0.196175637	15.3622915	10.29563014	8.124038405
215	FLSTAR	0.333237395	0.608681079	0.537537538	12.84523258	6.708203932	6.0
215	gauravsingh	0.251429834	0.592492162	0.502365093	15.16575089	7.0	6.403124237
215	HTTUAS	0.44081054	0.707443918	0.647673314	11.35781669	5.004950976	4.472135955
215	rigg	0.384047565	0.604033613	0.533446232	17.60397476	6.164414003	5.916079783
215	RoFL	0.370322747	0.627580512	0.555514227	12.88409873	6.164414003	5.656854249
215	Sanctuary	0.348686615	0.613958925	0.535434557	14.28635328	6.403124237	5.830951895
216	Flair	0.589195095	0.034086422	0.084405671	5.099019514	24.51530134	24.10394159
216	FLSTAR	0.877691258	0.915917605	0.858644046	7.810249676	7.810249676	1.0
216	gauravsingh	0.8970626	0.942928387	0.820491082	5.0	4.123105626	1.414213562
216	HTTUAS	0.916776792	0.935164886	0.874434527	5.656854249	6.164414003	1.0
216	rigg	0.861222594	0.892178264	0.832507821	6.633249581	6.633249581	1.414213562
216	RoFL	0.928278465	0.939039568	0.863751584	5.196152423	6.403124237	1.0
216	Sanctuary	0.911254982	0.9378947	0.843326761	5.656854249	5.099019514	1.0
217	Flair	0.500119367	0.590878573	0.60357764	22.02271555	7.681145748	6.633249581
217	FLSTAR	0.842334608	0.890541621	0.879980845	10.14384528	3.0	2.828427125
217	gauravsingh	0.825798788	0.83254114	0.880231912	9.486832981	6.0	3.0
217	HTTUAS	0.842549133	0.868032167	0.905720727	49.76293779	4.472135955	2.236067977
217	rigg	0.802556018	0.888030603	0.881921307	58.83026432	3.0	2.449489743
217	RoFL	0.881516291	0.883545037	0.885214008	12.56980509	3.0	2.449489743
217	Sanctuary	0.87075506	0.87786506	0.883493602	7.348469228	3.254885938	2.449489743
218	Flair	0.24215896	0.098927419	0.189482385	89.06009191	20.04993766	19.33907961
218	FLSTAR	0.677090557	0.703556188	0.575079352	99.78476838	7.348469228	6.782329983
218	gauravsingh	0.668424036	0.755843713	0.485079806	99.22701245	7.0	7.810249676
218	HTTUAS	0.589974748	0.684756757	0.559902399	101.1187421	7.280109889	7.071067812
218	rigg	0.673294115	0.39434884	0.588159897	100.8910303	11.18033989	11.36440733
218	RoFL	0.698261238	0.840880183	0.693283859	100.1823337	5.196152423	6.403124237
218	Sanctuary	0.672380173	0.808680306	0.62183282	102.1489108	6.0	5.916079783
219	Flair	0.435466521	0.845957524	0.8560656	26.47640459	7.681145748	2.0
219	FLSTAR	0.905358964	0.924423963	0.910729459	55.61834125	26.5894716	1.414213562
219	gauravsingh	0.887935354	0.53468469	0.910343415	4.582575695	30.23243292	2.0
219	HTTUAS	0.883192656	0.942691903	0.921955926	47.29693436	2.236067977	1.732050808
219	rigg	0.876858286	0.941997787	0.91351608	5.385164807	2.236067977	2.0
219	RoFL	0.899562999	0.940621599	0.911478722	55.0	2.449489743	2.0
219	Sanctuary	0.908741802	0.913229356	0.908839708	5.0	14.19503687	1.414213562
220	Flair	0.480108236	0.379233821	0.425123453	17.69180601	11.22497216	8.831760866
220	FLSTAR	0.895963423	0.883924789	0.856877136	8.831760866	9.643650761	2.236067977
220	gauravsingh	0.859934411	0.783621311	0.818778521	10.04987562	12.68857754	3.0
220	HTTUAS	0.895252746	0.904342099	0.87735369	8.94427191	8.062257748	2.236067977
220	rigg	0.871467325	0.885407458	0.856344428	9.219544457	9.102176313	2.236067977
220	RoFL	0.901309145	0.888348807	0.858120071	8.062257748	8.831760866	2.236067977
220	Sanctuary	0.903498397	0.898931075	0.86532267	7.681145748	7.874007874	2.236067977
221	Flair	0.010379633	0.016915186	0.021702183	39.10242959	23.87467277	23.79075451
221	FLSTAR	0.055423708	0.119356714	0.132023284	30.23243292	26.0959767	25.67099531
221	gauravsingh	8.4e-05	6.87e-05	8.84e-05	41.15823125	42.82230697	41.64132563
221	HTTUAS	0.028683746	0.04176615	0.052008438	30.62678566	31.82766093	31.40063694
221	rigg	0.169366194	0.390325961	0.457052212	33.18132005	14.88454637	13.9409364
221	RoFL	0.210486708	0.425150024	0.429741215	29.85631961	19.92485885	19.41648784
221	Sanctuary	0.080286811	0.222479934	0.273323671	34.21987726	20.90813065	20.1246118
222	Flair	0.300169996	0.200735331	0.307452015	14.49137675	13.07669683	13.03840481
222	FLSTAR	0.760621148	0.817703303	0.754751625	16.54081849	6.782329983	5.656854249
222	gauravsingh	0.738789321	0.851443559	0.730264824	9.273618495	6.0	6.403124237
222	HTTUAS	0.765671548	0.865144334	0.765279893	30.47950131	5.0	5.0
222	rigg	0.718672641	0.818579306	0.75605879	15.0	7.0	5.385164807
222	RoFL	0.793082213	0.860365625	0.776547865	11.35781669	5.656854249	5.099019514
222	Sanctuary	0.771767717	0.872316944	0.754902696	23.75078769	5.385164807	4.898979486
223	Flair	0.66323848	0.643643075	0.628185589	15.12447668	6.403124237	5.477225575
223	FLSTAR	0.827722471	0.862842012	0.843850301	53.71219601	4.69041576	3.605551275
223	gauravsingh	0.849886212	0.86522783	0.851352588	48.83646179	5.0	3.31662479
223	HTTUAS	0.780762363	0.862023588	0.841565573	55.06359959	6.0	4.123105626
223	rigg	0.886403885	0.883977309	0.861495046	11.44552314	4.200803416	3.0
223	RoFL	0.825169909	0.877034019	0.861332513	53.27147444	4.358898944	3.0
223	Sanctuary	0.857648985	0.880562749	0.866950416	47.05316142	4.123105626	2.828427125
224	Flair	0.750673264	0.331129037	0.473584366	11.54987232	9.0	8.774964387
224	FLSTAR	0.856263402	0.960816941	0.780270391	6.164414003	2.657905303	2.236067977
224	gauravsingh	0.851779308	0.943371192	0.755161943	6.708203932	3.0	2.449489743
224	HTTUAS	0.880993685	0.962886616	0.733470588	5.916079783	2.0	3.31662479
224	rigg	0.865357733	0.961211287	0.750845369	7.280109889	2.0	2.828427125
224	RoFL	0.872837686	0.958552982	0.760858239	6.0	3.0	3.0
224	Sanctuary	0.870733915	0.950852223	0.783365348	6.0	3.31662479	2.236067977
225	Flair	0.421669495	0.576156315	0.72169552	20.32240143	5.916079783	3.0
225	FLSTAR	0.927413753	0.884114256	0.871116157	39.25557285	15.01831301	2.0
225	gauravsingh	0.915885256	0.544563301	0.845306316	15.76863251	29.41088234	2.828427125
225	HTTUAS	0.911923607	0.865833961	0.884462967	59.66573556	12.68857754	2.0
225	rigg	0.932395579	0.941408424	0.908250881	6.0	6.708203932	1.414213562
225	RoFL	0.938129325	0.93805843	0.89792192	38.0	3.0	1.414213562
225	Sanctuary	0.939948933	0.784886342	0.876233933	4.135059132	23.4520788	1.732050808
226	Flair	0.704857441	0.076068376	0.035223368	9.949874371	16.91153453	17.74823935
226	FLSTAR	0.838604614	0.698229961	0.603267954	7.681145748	9.273618495	5.385164807
226	gauravsingh	0.878611976	0.761153929	0.621532365	6.32455532	6.403124237	4.582575695
226	HTTUAS	0.907546553	0.836945417	0.7590651	4.472135955	5.916079783	3.31662479
226	rigg	0.880082627	0.619026781	0.594167865	6.633249581	8.94427191	5.196152423
226	RoFL	0.87770943	0.68244444	0.575535092	5.830951895	8.124038405	5.385164807
226	Sanctuary	0.902627067	0.762052572	0.64155875	5.744562647	6.708203932	4.472135955
227	Flair	0.622397499	0.629787234	0.644229649	63.68594812	5.744562647	3.31662479
227	FLSTAR	0.876077764	0.955005487	0.936251101	4.123105626	1.414213562	1.414213562
227	gauravsingh	0.865272191	0.942484725	0.923645093	4.0	2.236067977	2.0
227	HTTUAS	0.87569774	0.951801963	0.935016112	28.63640374	1.414213562	1.414213562
227	rigg	0.858962136	0.957591898	0.941197888	5.099019514	1.414213562	1.414213562
227	RoFL	0.880463933	0.959030676	0.943683969	5.744562647	1.414213562	1.0
227	Sanctuary	0.886297376	0.963240931	0.949742092	3.741657387	1.0	1.0
228	Flair	0.39443144	0.408988764	0.493907264	74.15524257	11.04536102	9.695359715
228	FLSTAR	0.636129324	0.830687404	0.762110994	7.348469228	5.0	3.0
228	gauravsingh	0.516823355	0.692597916	0.601080302	8.306623863	6.782329983	5.877772233
228	HTTUAS	0.751820151	0.86442132	0.77114094	5.830951895	4.123105626	3.0
228	rigg	0.693866966	0.88221605	0.828283945	7.681145748	5.477225575	3.605551275
228	RoFL	0.778764651	0.923628383	0.832419734	5.099019514	2.236067977	2.236067977
228	Sanctuary	0.726435122	0.901399992	0.823290611	5.830951895	3.427232409	2.0
229	Flair	0.103326342	0.094468648	0.128665037	34.07785138	21.1068676	20.61552813
229	FLSTAR	0.792654104	0.921655177	0.8631674	31.27778679	4.123105626	3.0
229	gauravsingh	0.617593424	0.818709625	0.771600273	12.24744871	9.433981132	4.123105626
229	HTTUAS	0.766562229	0.936013586	0.867577532	12.32882801	4.0	3.16227766
229	rigg	0.604962007	0.919649625	0.856659791	11.87434209	5.0	3.0
229	RoFL	0.787745804	0.927547919	0.869144106	12.36931688	4.0	3.0
229	Sanctuary	0.740069045	0.932390823	0.883787661	10.34408043	4.123105626	3.0
230	Flair	0.721809521	0.541202449	0.644759643	86.27282307	5.744562647	4.898979486
230	FLSTAR	0.865401497	0.899203142	0.850936411	3.464101615	3.605551275	2.449489743
230	gauravsingh	0.86688027	0.914117431	0.852545759	3.0	2.828427125	2.236067977
230	HTTUAS	0.904700472	0.928515763	0.872249328	2.828427125	2.236067977	1.732050808
230	rigg	0.878178427	0.931762223	0.884516939	3.0	2.236067977	1.732050808
230	RoFL	0.907321098	0.940055779	0.891952582	2.236067977	2.0	1.414213562
230	Sanctuary	0.893327733	0.924354244	0.870274357	2.449489743	2.236067977	1.732050808
231	Flair	0.746450025	0.209693373	0.270433145	62.89076693	11.54554489	10.04987562
231	FLSTAR	0.937577541	0.934325866	0.892503468	2.828427125	1.732050808	1.0
231	gauravsingh	0.914869413	0.925361607	0.877020448	3.605551275	2.236067977	1.414213562
231	HTTUAS	0.916957033	0.948342012	0.916245655	8.485281374	1.414213562	1.0
231	rigg	0.916429501	0.93688445	0.893503524	4.123105626	1.414213562	1.0
231	RoFL	0.918403986	0.935123508	0.891898336	4.69041576	1.732050808	1.0
231	Sanctuary	0.928173375	0.929001119	0.882532307	3.741657387	1.732050808	1.0
232	Flair	0.050601906	0.012946909	0.021325027	33.67788344	17.88994027	17.08800749
232	FLSTAR	0.650314776	0.944789292	0.858931192	76.68474418	2.0	1.414213562
232	gauravsingh	0.751519419	0.923358431	0.812559082	75.29309396	3.605551275	2.0
232	HTTUAS	0.687136231	0.942843385	0.854353373	76.26204817	3.0	1.732050808
232	rigg	0.769640364	0.937234914	0.849253213	72.30698299	5.099019514	1.414213562
232	RoFL	0.705173459	0.947184805	0.863706696	76.97402159	2.0	1.414213562
232	Sanctuary	0.785025123	0.948842713	0.869963605	78.20102279	2.236067977	1.414213562
233	Flair	0.813064644	0.665056391	0.745718983	9.848857802	9.0	4.0
233	FLSTAR	0.955950302	0.959786864	0.877188974	2.236067977	2.236067977	1.414213562
233	gauravsingh	0.95345612	0.967033442	0.888748591	2.828427125	1.414213562	1.414213562
233	HTTUAS	0.945425005	0.967463594	0.861186834	4.0	1.414213562	2.0
233	rigg	0.946687009	0.960746864	0.871009772	2.449489743	2.0	1.732050808
233	RoFL	0.949963342	0.962701002	0.878995153	3.0	1.732050808	1.414213562
233	Sanctuary	0.956852613	0.963568311	0.879980297	2.236067977	1.414213562	1.414213562
234	Flair	0.780242779	0.355364807	0.404221395	9.055385138	6.403124237	5.385164807
234	FLSTAR	0.920269097	0.957106115	0.919733543	3.605551275	2.236067977	1.414213562
234	gauravsingh	0.905772995	0.96226726	0.921103045	3.741657387	2.0	1.414213562
234	HTTUAS	0.888328241	0.966103754	0.936423968	6.708203932	1.414213562	1.414213562
234	rigg	0.904135319	0.962548127	0.923724989	4.0	1.414213562	1.414213562
234	RoFL	0.910716328	0.955754055	0.920134755	4.0	2.0	1.414213562
234	Sanctuary	0.903467549	0.955540256	0.919353607	4.358898944	2.0	1.414213562
235	Flair	0.229463836	0.034453519	0.057169561	61.42108696	16.03121954	14.35270009
235	FLSTAR	0.768706884	0.882072118	0.827050063	84.78797084	4.898979486	2.236067977
235	gauravsingh	0.795752179	0.85775046	0.797778097	81.32650245	5.0	3.0
235	HTTUAS	0.703235835	0.890945793	0.838352033	83.57661155	10.04987562	3.605551275
235	rigg	0.757642422	0.921103617	0.8884088	83.04817879	4.582575695	1.0
235	RoFL	0.742732716	0.936991723	0.894831599	86.79573717	3.741657387	1.0
235	Sanctuary	0.787565998	0.924867622	0.893829121	82.44877194	4.358898944	1.0
236	Flair	0.34946097	0.010552585	0.023330137	70.32069397	20.4450483	19.94993734
236	FLSTAR	0.64865329	0.916599065	0.80552381	70.31073864	3.31662479	2.449489743
236	gauravsingh	0.652995565	0.913548884	0.783491334	72.11795893	3.605551275	3.0
236	HTTUAS	0.480023274	0.905353951	0.784788573	75.26885127	3.16227766	2.236067977
236	rigg	0.560390664	0.747029615	0.658590078	76.4852927	7.071067812	5.477225575
236	RoFL	0.586540404	0.922828096	0.826514371	71.82757098	3.605551275	2.657905303
236	Sanctuary	0.625296261	0.91485668	0.789969254	70.33597937	4.0	3.16227766
237	Flair	0.001984586	0.002448111	0.000492106	46.85722967	31.04834939	30.03331484
237	FLSTAR	0.546308186	0.79132922	0.672198723	38.01315562	6.403124237	4.472135955
237	gauravsingh	0.451727917	0.755718658	0.574972469	30.7408523	6.172421069	6.403124237
237	HTTUAS	0.51129178	0.803567193	0.678288431	43.72642222	5.744562647	4.123105626
237	rigg	0.310736591	0.619023212	0.515285672	34.72679067	8.774964387	8.124038405
237	RoFL	0.553876386	0.731640612	0.588785852	32.86335345	7.0	6.08276253
237	Sanctuary	0.485025461	0.767169836	0.637361431	27.71281292	6.32455532	4.898979486
238	Flair	0.847576302	0.0	1.0	10.0	373.128664	0.0
238	FLSTAR	0.799496326	0.0	0.0	8.0	373.128664	373.128664
238	gauravsingh	0.853492819	0.0	0.0	7.483314774	373.128664	373.128664
238	HTTUAS	0.896968573	0.0	0.0	5.196152423	373.128664	373.128664
238	rigg	0.898480375	0.0	0.0	5.385164807	373.128664	373.128664
238	RoFL	0.84300137	0.0	0.0	7.549834435	373.128664	373.128664
238	Sanctuary	0.842793613	0.0	0.0	8.0	373.128664	373.128664
239	Flair	0.683408432	0.39031429	0.504815123	9.055385138	15.8113883	5.385164807
239	FLSTAR	0.869356292	0.954758636	0.916707663	5.916079783	2.236067977	1.0
239	gauravsingh	0.861675571	0.956623614	0.912625009	6.0	2.236067977	1.414213562
239	HTTUAS	0.900856164	0.905240699	0.843547175	4.0	8.602325267	6.32455532
239	rigg	0.925925926	0.958758793	0.91722077	3.0	1.414213562	1.0
239	RoFL	0.895922392	0.957875925	0.917215076	4.582575695	1.414213562	1.0
239	Sanctuary	0.895659261	0.96973004	0.932720435	4.341460205	1.0	1.0
240	Flair	0.067539927	0.236409861	0.264835798	32.95451411	18.35755975	17.57697248
240	FLSTAR	0.715877293	0.896296951	0.880265851	49.04028951	5.385164807	3.31662479
240	gauravsingh	0.573994944	0.620997341	0.575415523	16.24807681	12.88409873	12.68857754
240	HTTUAS	0.709058262	0.801143954	0.769628054	42.15862863	9.273618495	8.366600265
240	rigg	0.706834505	0.937887142	0.924744972	41.95294976	2.449489743	1.414213562
240	RoFL	0.760724514	0.939759036	0.928003704	41.52588883	2.828427125	1.732050808
240	Sanctuary	0.718284235	0.909797796	0.89620885	29.20616373	5.22450428	2.449489743
241	Flair	0.519415953	0.74189418	0.82708671	70.66823898	6.135835988	2.0
241	FLSTAR	0.750305321	0.955610479	0.924267101	65.39877675	1.0	1.0
241	gauravsingh	0.712860034	0.935165473	0.896108439	65.53777361	1.414213562	1.0
241	HTTUAS	0.471646792	0.917529341	0.867139917	78.39005039	2.0	1.414213562
241	rigg	0.633624406	0.931324994	0.885462178	77.19520659	1.414213562	1.414213562
241	RoFL	0.636803904	0.95167627	0.914816957	73.90534487	1.0	1.0
241	Sanctuary	0.637838773	0.960657469	0.930828969	78.54934755	1.0	1.0
242	Flair	0.177368246	0.276814159	0.275985663	14.2126704	14.91634915	14.72412358
242	FLSTAR	0.556993732	0.605766486	0.591360187	44.69619644	13.14342909	12.8763255
242	gauravsingh	0.313499132	0.582788671	0.584878745	15.84297952	13.15674239	13.07669683
242	HTTUAS	0.515043489	0.611200862	0.60114974	48.67237409	13.41640786	13.12629787
242	rigg	0.363959468	0.560520864	0.548747359	16.40121947	13.74772708	13.41454188
242	RoFL	0.437113402	0.607815575	0.595292767	47.41729473	13.15294644	12.88409873
242	Sanctuary	0.468273315	0.621380244	0.613661814	13.43501596	13.41640786	13.19090596
243	Flair	0.595410679	0.772568805	0.787653007	40.54935229	5.196152423	3.0
243	FLSTAR	0.783126216	0.845681982	0.829365349	40.9633983	5.0	3.741657387
243	gauravsingh	0.717369229	0.776379477	0.758114931	39.1535439	8.0	7.0
243	HTTUAS	0.75463768	0.885840911	0.8655628	47.16990566	4.582575695	2.236067977
243	rigg	0.809120065	0.956212588	0.945069679	39.2173431	1.414213562	1.0
243	RoFL	0.815266205	0.92643153	0.912411963	36.89173349	2.828427125	1.732050808
243	Sanctuary	0.81276762	0.897459113	0.888845663	20.1246118	4.123105626	2.236067977
244	Flair	0.528430368	0.51187244	0.630195183	52.07110396	12.64911064	6.403124237
244	FLSTAR	0.852228705	0.913542336	0.894197011	54.46374902	10.24695077	2.236067977
244	gauravsingh	0.846301585	0.921665704	0.878596355	12.80624847	7.810249676	2.449489743
244	HTTUAS	0.820458013	0.941227143	0.900211494	60.49214779	6.0	2.0
244	rigg	0.821648268	0.904099757	0.895089992	56.30275304	10.04987562	2.236067977
244	RoFL	0.850925345	0.932864319	0.902587791	59.94163828	5.385164807	2.0
244	Sanctuary	0.857184432	0.941367194	0.900209277	48.31148932	4.472135955	2.236067977
245	Flair	0.739656765	0.544383452	0.595782074	69.65055629	7.0	4.0
245	FLSTAR	0.887717726	0.946527117	0.922834278	68.30007317	1.414213562	1.0
245	gauravsingh	0.862943635	0.942147228	0.912988938	75.28279818	1.414213562	1.0
245	HTTUAS	0.801308032	0.922200798	0.886919877	77.12976079	1.414213562	1.414213562
245	rigg	0.863117967	0.944038005	0.915637502	71.75827438	1.414213562	1.0
245	RoFL	0.888436171	0.954669737	0.930581614	48.95558964	1.0	1.0
245	Sanctuary	0.904023961	0.950443751	0.931113866	4.582575695	1.414213562	1.0
246	Flair	0.442317601	0.394128363	0.449030749	14.86606875	16.97056275	14.45683229
246	FLSTAR	0.839492713	0.472556275	0.439412867	61.60357133	74.96132331	74.73252303
246	gauravsingh	0.861872842	0.443821916	0.64527905	32.02420865	57.47173152	59.18825524
246	HTTUAS	0.663855172	0.246320277	0.197441197	67.48333128	78.03620948	78.0320447
246	rigg	0.772075855	0.434153814	0.357110446	65.38348415	77.01882884	76.71375366
246	RoFL	0.800364794	0.395289704	0.323968043	64.35837164	76.68441817	76.47875522
246	Sanctuary	0.784799792	0.370636238	0.29058542	66.28725368	78.26237921	78.01281946
247	Flair	0.145467628	0.332676349	0.352265828	21.79449472	8.774964387	8.366600265
247	FLSTAR	0.843544367	0.874331457	0.857907822	60.21420088	3.605551275	2.449489743
247	gauravsingh	0.773941954	0.645792094	0.775411383	8.246211251	14.35270009	3.741657387
247	HTTUAS	0.832833	0.902506394	0.889752415	62.43196287	3.0	2.449489743
247	rigg	0.729302681	0.868056044	0.849300323	8.94427191	3.464101615	2.449489743
247	RoFL	0.857411163	0.890537649	0.873855199	40.70011311	3.16227766	2.449489743
247	Sanctuary	0.844499072	0.886366782	0.868856189	38.77498712	3.16227766	2.449489743
248	Flair	0.479745316	0.48144133	0.594978796	48.87739764	10.29563014	4.898979486
248	FLSTAR	0.86663461	0.949653893	0.905855615	50.22847789	2.449489743	1.414213562
248	gauravsingh	0.871819058	0.938499296	0.885205128	5.744562647	4.123105626	1.414213562
248	HTTUAS	0.83837641	0.960714569	0.918357313	49.03060269	1.732050808	1.0
248	rigg	0.823608018	0.954789313	0.9077406	45.97825573	2.0	1.0
248	RoFL	0.858254379	0.956959601	0.914653141	51.32250968	1.732050808	1.0
248	Sanctuary	0.861070539	0.958689534	0.912032437	47.96873982	1.732050808	1.0
249	Flair	0.591340528	0.006269592	0.006633499	12.68857754	14.62873884	14.03566885
249	FLSTAR	0.590527181	0.870020355	0.847757423	11.47604465	1.414213562	1.414213562
249	gauravsingh	0.681562649	0.884318766	0.867119901	11.5758369	1.414213562	1.414213562
249	HTTUAS	0.674310947	0.901927913	0.89351716	21.21320344	1.414213562	1.0
249	rigg	0.744527514	0.899050906	0.888956127	13.36598973	1.414213562	1.0
249	RoFL	0.619431025	0.824691358	0.814044213	23.08679276	1.732050808	1.414213562
249	Sanctuary	0.68804566	0.869030179	0.846925972	22.09072203	1.414213562	1.414213562
250	Flair	0.248172886	0.134678384	0.213013007	19.33907961	17.57839583	17.02938637
250	FLSTAR	0.776369277	0.908203943	0.856360402	68.09552114	9.273618495	2.449489743
250	gauravsingh	0.755359319	0.801481885	0.737807907	67.05221846	10.63014581	5.385164807
250	HTTUAS	0.758751307	0.883834088	0.841263389	69.12307864	7.348469228	3.605551275
250	rigg	0.81435179	0.906917445	0.851076534	67.68308504	8.544003745	3.0
250	RoFL	0.797965871	0.923957393	0.863808969	67.72776386	5.099019514	2.449489743
250	Sanctuary	0.817015924	0.912137238	0.84819307	68.33008122	7.348469228	2.828427125
251	Flair	0.097632161	0.0	0.0	35.52393546	373.128664	373.128664
251	FLSTAR	0.429145846	0.026136065	0.042593026	58.83026432	25.92681894	25.44601561
251	gauravsingh	0.380673499	0.024709207	0.042832066	59.13290061	26.78432221	25.98076211
251	HTTUAS	0.424554281	0.060461519	0.092907319	60.47437467	25.07987241	24.37211521
251	rigg	0.36309812	0.019503196	0.033846515	60.04165221	26.98147513	26.10842616
251	RoFL	0.487967258	0.040164309	0.064218064	60.22997465	25.69046516	25.07987241
251	Sanctuary	0.429679871	0.039525176	0.065842671	61.59545438	26.0959767	25.3968502
252	Flair	0.445728885	0.0	0.0	56.00892786	373.128664	373.128664
252	FLSTAR	0.772840384	0.018817353	0.071748879	63.31113621	20.44260126	20.22374842
252	gauravsingh	0.720745921	0.009176357	0.035265946	64.92149006	27.05549221	29.22327839
252	HTTUAS	0.657322312	0.019513637	0.074221527	65.9260949	23.04343724	22.45105736
252	rigg	0.700004665	0.001529052	0.006039181	65.19355789	34.55430509	34.07345007
252	RoFL	0.759019457	0.005842513	0.02292975	64.87680633	25.41653005	25.07987241
252	Sanctuary	0.703740953	0.007029158	0.027538977	64.93727723	25.96150997	25.51470164
253	Flair	0.128352816	0.547084789	0.625033676	29.0	5.656854249	3.741657387
253	FLSTAR	0.868367357	0.960503871	0.942092257	5.0	1.0	1.0
253	gauravsingh	0.775441304	0.884090589	0.844860992	6.708203932	2.828427125	2.236067977
253	HTTUAS	0.80804964	0.856620022	0.805211429	48.34252786	3.16227766	2.449489743
253	rigg	0.671824658	0.96919624	0.954805025	9.055385138	1.0	1.0
253	RoFL	0.8890579	0.977138073	0.96447802	5.0	1.0	1.0
253	Sanctuary	0.860523278	0.968891495	0.956521739	5.385164807	1.0	1.0
254	Flair	0.008610443	0.011477826	0.023066486	82.86132994	28.03569154	27.5317998
254	FLSTAR	0.696674844	0.875780778	0.869114781	79.87490219	7.870819964	3.0
254	gauravsingh	0.677684161	0.835790517	0.792799211	77.18192792	8.602325267	6.782329983
254	HTTUAS	0.621036066	0.888499074	0.84174306	81.32588762	7.071067812	3.741657387
254	rigg	0.694831272	0.890773339	0.876698541	81.41867108	8.602325267	3.0
254	RoFL	0.673751218	0.915025542	0.887780924	79.21805344	6.08276253	2.236067977
254	Sanctuary	0.669921694	0.887902663	0.885345636	80.61761571	7.348469228	2.0
255	Flair	0.003477656	0.0	0.0	43.69667964	373.128664	373.128664
255	FLSTAR	0.631292681	0.891222943	0.859227174	17.23368794	3.0	1.414213562
255	gauravsingh	0.602345679	0.833081285	0.792735043	18.02914206	3.605551275	2.0
255	HTTUAS	0.757728707	0.932063902	0.890059506	70.14734408	1.414213562	1.414213562
255	rigg	0.629822228	0.860954528	0.842684784	18.37659726	3.464101615	1.414213562
255	RoFL	0.745539906	0.938008658	0.907733333	16.2634487	2.236067977	1.0
255	Sanctuary	0.708229989	0.933818434	0.908250967	20.84466014	2.236067977	1.0
256	Flair	0.364025362	0.395138336	0.455128102	20.1246118	10.34408043	9.949874371
256	FLSTAR	0.786899183	0.853643928	0.833086288	7.0	4.123105626	2.236067977
256	gauravsingh	0.720893266	0.729777486	0.807527229	8.062257748	9.848857802	3.0
256	HTTUAS	0.816644555	0.898291349	0.893621298	6.480740698	3.0	1.414213562
256	rigg	0.704007236	0.86835536	0.840818695	9.0	3.31662479	2.236067977
256	RoFL	0.807159094	0.88415329	0.862649005	6.403124237	3.0	2.0
256	Sanctuary	0.78060439	0.886539742	0.858107383	7.071067812	3.16227766	2.0
257	Flair	0.732219993	0.747309368	0.76746813	8.243168327	9.433981132	3.741657387
257	FLSTAR	0.836826071	0.967370955	0.931587489	6.708203932	1.414213562	1.0
257	gauravsingh	0.849605407	0.957001972	0.918734239	6.164414003	1.414213562	1.414213562
257	HTTUAS	0.869846403	0.955925636	0.918667863	4.69041576	1.414213562	1.0
257	rigg	0.857327842	0.967222564	0.9319026	5.477225575	1.33137085	1.0
257	RoFL	0.863669675	0.969537492	0.937462086	6.0	1.414213562	1.0
257	Sanctuary	0.861470721	0.973519889	0.938877895	6.0	1.0	1.0
258	Flair	0.466339646	0.181246911	0.262174711	29.69848481	13.19090596	12.68857754
258	FLSTAR	0.730433234	0.970327872	0.936800841	37.41657387	2.0	1.0
258	gauravsingh	0.720976577	0.945421614	0.901078079	36.28429348	3.16227766	1.414213562
258	HTTUAS	0.628606169	0.966072659	0.923586172	37.97367509	2.236067977	1.0
258	rigg	0.621988634	0.95742196	0.921005615	35.07135583	3.0	1.0
258	RoFL	0.690532529	0.969693373	0.938949783	38.19685851	2.236067977	1.0
258	Sanctuary	0.667768913	0.974654332	0.947781178	37.77565354	1.732050808	1.0
259	Flair	0.414300736	0.862179194	0.87844177	73.25298629	4.472135955	1.414213562
259	FLSTAR	0.56475302	0.939812965	0.918341339	71.25307011	62.00806399	55.08175742
259	gauravsingh	0.510179535	0.935073102	0.915283508	71.23201527	67.29784543	61.19467565
259	HTTUAS	0.352052289	0.888409463	0.85612345	76.87002016	70.93482392	69.60603088
259	rigg	0.415114329	0.946053469	0.922036518	67.70524352	70.23531875	68.40102166
259	RoFL	0.521843776	0.963637843	0.945741073	66.67795736	68.0734897	1.0
259	Sanctuary	0.526558066	0.902247537	0.87295082	67.17886572	68.30958907	67.12264883
260	Flair	0.457986203	0.205829669	0.214747589	16.00624391	14.45683229	14.17744688
260	FLSTAR	0.642855964	0.910729335	0.866279892	12.9614814	2.0	2.236067977
260	gauravsingh	0.62009969	0.888814847	0.844625277	11.44552314	3.31662479	2.449489743
260	HTTUAS	0.759791476	0.92743212	0.90218807	8.015564437	2.236067977	2.236067977
260	rigg	0.698359674	0.901763558	0.873318625	10.34408043	2.236067977	2.236067977
260	RoFL	0.680017179	0.88561531	0.857018782	9.848857802	4.0	2.236067977
260	Sanctuary	0.689165244	0.916710081	0.891940048	10.86278049	3.741657387	2.0
261	Flair	0.272325022	0.044563301	0.129016536	14.35270009	22.37185453	22.29349681
261	FLSTAR	0.826669325	0.834741138	0.751540993	8.0	9.848857802	5.477225575
261	gauravsingh	0.783707632	0.815835425	0.645299576	9.0	9.848857802	10.70511448
261	HTTUAS	0.837634729	0.850204814	0.74996542	8.485281374	9.433981132	7.0
261	rigg	0.809361003	0.845216122	0.777807934	9.16515139	10.04987562	6.708203932
261	RoFL	0.8860039	0.905698549	0.818432213	6.0	6.403124237	3.741657387
261	Sanctuary	0.870943924	0.891743095	0.806240832	6.403124237	6.557438524	3.0
262	Flair	0.027035496	4.19e-05	8.23e-05	52.63078947	55.14526272	53.57238094
262	FLSTAR	0.736880191	0.711852301	0.720466699	10.48808848	11.98327506	7.0
262	gauravsingh	0.598902783	0.664114185	0.487917075	12.68857754	13.60147051	12.68857754
262	HTTUAS	0.650196924	0.589840956	0.573836452	11.22497216	12.72792206	12.20655562
262	rigg	0.57437412	0.622774518	0.595644514	12.72792206	12.05610257	9.0
262	RoFL	0.707029042	0.787213789	0.710786067	11.48912529	11.35781669	6.0
262	Sanctuary	0.704040894	0.811580682	0.735325479	11.04536102	10.63014581	5.385164807
263	Flair	0.334846272	0.185018281	0.289783775	30.01666204	10.48808848	10.24695077
263	FLSTAR	0.796910014	0.943760043	0.871879846	65.83312236	3.0	1.414213562
263	gauravsingh	0.819708256	0.9426214	0.868110868	64.31174076	3.0	1.414213562
263	HTTUAS	0.754528665	0.956681684	0.894164079	64.48178033	2.236067977	1.414213562
263	rigg	0.796862325	0.943800457	0.875832154	64.76109943	3.0	1.414213562
263	RoFL	0.775105384	0.946319485	0.880437244	64.56779383	3.0	1.414213562
263	Sanctuary	0.787854052	0.945942836	0.877345538	65.58200973	3.0	1.414213562
264	Flair	0.050453436	0.018110982	0.031670771	32.75667871	21.26029163	20.49390153
264	FLSTAR	0.820863809	0.86883934	0.788990051	9.622799012	7.549834435	2.828427125
264	gauravsingh	0.689952354	0.753040453	0.668113	11.0	11.40175425	5.196152423
264	HTTUAS	0.783713006	0.866209288	0.772985453	9.848857802	6.403124237	3.0
264	rigg	0.66292375	0.85978607	0.769039912	11.74734012	7.280109889	3.0
264	RoFL	0.822965765	0.88627537	0.798407528	9.0	5.744562647	2.236067977
264	Sanctuary	0.789723198	0.863168264	0.775280417	9.0	7.141428429	3.0
265	Flair	0.206432919	0.359896074	0.417804154	62.3734718	7.810249676	7.810249676
265	FLSTAR	0.721033042	0.881765176	0.856350392	62.64064169	4.123105626	2.236067977
265	gauravsingh	0.680696794	0.639415499	0.745491116	60.55906161	14.86606875	4.0
265	HTTUAS	0.659336112	0.893127229	0.86279981	63.71028174	4.0	2.236067977
265	rigg	0.676499508	0.917684348	0.896014017	63.37980751	3.31662479	1.414213562
265	RoFL	0.707085306	0.917666316	0.893403104	62.05642594	3.16227766	1.732050808
265	Sanctuary	0.68208792	0.899260694	0.879362512	63.44998026	4.123105626	1.732050808
266	Flair	0.232372796	0.294733451	0.323863636	72.98150164	9.848857802	9.695359715
266	FLSTAR	0.866471638	0.836443469	0.766679723	7.211102551	1.732050808	2.0
266	gauravsingh	0.793368143	0.605440757	0.760903836	10.04987562	19.6468827	2.0
266	HTTUAS	0.804968842	0.891202499	0.844915874	23.82225156	1.414213562	1.414213562
266	rigg	0.745479564	0.809256347	0.733270752	11.5758369	2.236067977	2.236067977
266	RoFL	0.859132641	0.856272966	0.795309712	8.124038405	2.0	1.732050808
266	Sanctuary	0.855791134	0.827097196	0.719110267	7.874007874	2.0	2.236067977
267	Flair	0.654835101	0.04408992	0.058815193	10.19803903	26.43482443	25.67099531
267	FLSTAR	0.937430606	0.781346901	0.752285356	3.605551275	4.123105626	3.16227766
267	gauravsingh	0.9228624	0.819436775	0.722426133	5.385164807	3.605551275	3.31662479
267	HTTUAS	0.939629942	0.897489095	0.834784712	2.236067977	2.828427125	1.414213562
267	rigg	0.93050516	0.700934579	0.672797499	4.358898944	5.385164807	4.358898944
267	RoFL	0.937281034	0.829214844	0.759633677	3.0	3.605551275	2.236067977
267	Sanctuary	0.939279371	0.805545744	0.722436604	3.464101615	4.123105626	3.31662479
268	Flair	0.532188438	0.0	0.0	24.10394159	373.128664	373.128664
268	FLSTAR	0.622642659	0.663348416	0.66364871	17.4642492	18.60376131	18.60376131
268	gauravsingh	0.689457552	0.612497504	0.613232061	11.35781669	20.42057786	20.42057786
268	HTTUAS	0.612144756	0.73556231	0.736962314	14.24780685	6.403124237	6.403124237
268	rigg	0.706021911	0.65060241	0.659751037	16.30950643	8.602325267	8.602325267
268	RoFL	0.677556316	0.71070615	0.71070615	11.33355719	3.0	3.0
268	Sanctuary	0.673580261	0.746044099	0.747207067	18.02775638	3.0	3.0
269	Flair	0.241323476	0.184500151	0.316948145	16.88194302	17.0	16.88194302
269	FLSTAR	0.898464361	0.951866275	0.90034836	6.403124237	4.0	1.414213562
269	gauravsingh	0.850058481	0.875257704	0.814055999	9.110433579	8.774964387	3.16227766
269	HTTUAS	0.907808625	0.956380479	0.904360854	5.0	4.0	1.414213562
269	rigg	0.883283941	0.958448053	0.910232086	6.403124237	3.605551275	1.414213562
269	RoFL	0.909229976	0.964863113	0.918433001	4.242640687	2.236067977	1.0
269	Sanctuary	0.902309264	0.960023942	0.916855134	5.0	4.123105626	1.414213562
270	Flair	0.570177013	0.0	0.0	6.782329983	373.128664	373.128664
270	FLSTAR	0.919766613	0.981629593	0.95412844	50.99164862	1.0	1.0
270	gauravsingh	0.928322376	0.978747414	0.947705716	2.0	1.0	1.0
270	HTTUAS	0.948485473	0.981362588	0.953113184	2.0	1.0	1.0
270	rigg	0.928720055	0.97925572	0.945980543	1.732050808	1.0	1.0
270	RoFL	0.945823407	0.981262575	0.955940912	46.57940048	1.0	1.0
270	Sanctuary	0.949753383	0.976963218	0.941567949	1.414213562	1.0	1.0
271	Flair	0.249375174	0.560088815	0.562744004	65.76473219	3.605551275	3.605551275
271	FLSTAR	0.733735126	0.947287121	0.947287121	5.196152423	1.0	1.0
271	gauravsingh	0.687744511	0.932570978	0.932570978	6.32455532	2.0	2.0
271	HTTUAS	0.749094203	0.906096176	0.906096176	6.08276253	2.0	2.0
271	rigg	0.741079597	0.945490585	0.945490585	6.0	1.414213562	1.414213562
271	RoFL	0.7729548	0.936187079	0.936187079	5.0	2.0	2.0
271	Sanctuary	0.748242128	0.945748365	0.945748365	5.744562647	1.0	1.0
272	Flair	0.79851999	0.169084501	0.272214007	45.08435357	9.486832981	9.273618495
272	FLSTAR	0.963891799	0.979990439	0.942778184	1.414213562	1.0	1.0
272	gauravsingh	0.958421337	0.980108992	0.941559747	1.414213562	1.0	1.0
272	HTTUAS	0.947861002	0.982311454	0.946681346	2.0	1.0	1.0
272	rigg	0.959585176	0.981496999	0.943400723	1.414213562	1.0	1.0
272	RoFL	0.94332195	0.977721981	0.941233569	2.449489743	1.0	1.0
272	Sanctuary	0.960841554	0.976287929	0.939238743	1.414213562	1.0	1.0
273	Flair	0.282974005	0.26406101	0.260107531	48.63434977	17.28293448	17.0
273	FLSTAR	0.767982737	0.917712991	0.94146681	52.97169055	3.741657387	1.414213562
273	gauravsingh	0.772538104	0.773589267	0.892435222	47.60252094	12.20860027	4.358898944
273	HTTUAS	0.739741506	0.905643241	0.912096149	52.40229003	5.0	3.0
273	rigg	0.754261835	0.921938024	0.9295644	52.09606511	9.848857802	4.582575695
273	RoFL	0.739849215	0.94115942	0.944754625	52.2412671	2.449489743	1.414213562
273	Sanctuary	0.77664354	0.910013389	0.940785347	52.96225071	6.782329983	2.0
274	Flair	0.08404783	0.166621241	0.274715398	60.22617362	10.04987562	9.695359715
274	FLSTAR	0.857971413	0.768911664	0.729548699	7.211102551	6.557438524	5.385164807
274	gauravsingh	0.755686043	0.425501087	0.624570549	8.0	17.95271114	9.110433579
274	HTTUAS	0.819891008	0.777441607	0.714000444	35.68402942	5.385164807	5.477225575
274	rigg	0.792134797	0.855798662	0.831137484	7.141428429	5.099019514	2.828427125
274	RoFL	0.844032058	0.821333023	0.779981114	6.164414003	5.477225575	4.242640687
274	Sanctuary	0.834875116	0.748866831	0.750999244	6.08276253	12.24744871	5.385164807
275	Flair	0.480478765	0.455669817	0.508545227	31.82766093	18.19338464	16.61625465
275	FLSTAR	0.579219839	0.835985945	0.784641522	32.51153641	10.48808848	8.581912734
275	gauravsingh	0.610334427	0.83128789	0.779529066	20.02498439	8.544003745	7.348469228
275	HTTUAS	0.651150547	0.907420107	0.864761684	31.0322413	4.242640687	2.236067977
275	rigg	0.610751605	0.880972297	0.83581711	31.84336666	6.164414003	3.16227766
275	RoFL	0.619200892	0.883755963	0.837508197	31.41655614	6.08276253	3.0
275	Sanctuary	0.628846556	0.909277745	0.87122132	31.78049716	6.08276253	2.828427125
276	Flair	0.504556658	0.561738012	0.575208675	14.45683229	9.0	6.0
276	FLSTAR	0.847033219	0.934033822	0.915315967	8.485281374	2.236067977	2.0
276	gauravsingh	0.815222585	0.90115678	0.881220821	8.062257748	5.0	2.828427125
276	HTTUAS	0.855199072	0.944614241	0.926636872	8.485281374	2.449489743	2.0
276	rigg	0.835545484	0.933981932	0.915319726	7.0	2.449489743	2.0
276	RoFL	0.861915341	0.940858588	0.924752971	7.280109889	2.236067977	2.0
276	Sanctuary	0.861775159	0.943087049	0.929641841	6.164414003	2.236067977	1.732050808
277	Flair	0.402447487	0.092497253	0.156602522	48.2182538	15.29705854	14.35270009
277	FLSTAR	0.90862634	0.901335079	0.852323838	7.874007874	9.695359715	2.0
277	gauravsingh	0.857638276	0.810946746	0.76323065	8.485281374	11.35781669	3.16227766
277	HTTUAS	0.887106118	0.890606498	0.820504193	17.51141954	11.35781669	2.236067977
277	rigg	0.859586629	0.874480466	0.820333948	10.34408043	9.643650761	2.236067977
277	RoFL	0.91958009	0.906308668	0.840348369	6.32455532	9.0	2.236067977
277	Sanctuary	0.906298682	0.904701434	0.844911548	8.831760866	9.0	2.0
278	Flair	0.349760208	0.119941756	0.180882983	77.03246069	12.88409873	12.56980509
278	FLSTAR	0.871357582	0.917826865	0.847968042	21.21320344	4.358898944	2.0
278	gauravsingh	0.790074222	0.826099793	0.711563224	22.737634	6.640745016	7.280109889
278	HTTUAS	0.688660981	0.849379458	0.724127895	80.83316151	5.099019514	4.358898944
278	rigg	0.779953056	0.930036096	0.870048954	79.19469595	4.242640687	1.414213562
278	RoFL	0.874420547	0.940769596	0.879619735	76.66746371	3.513608996	1.414213562
278	Sanctuary	0.795740404	0.905790838	0.834788054	80.38034586	4.242640687	2.449489743
279	Flair	0.527728887	0.230104935	0.531867064	10.24695077	21.42311775	8.602325267
279	FLSTAR	0.74915244	0.479603969	0.8050098	53.88134941	11.82580955	4.0
279	gauravsingh	0.750902027	0.679493025	0.810262301	39.40938956	8.0	4.012310563
279	HTTUAS	0.770591869	0.672607445	0.82285858	47.01063709	8.485281374	3.0
279	rigg	0.80687794	0.499520174	0.830145337	38.02630668	16.03121954	4.472135955
279	RoFL	0.781112533	0.621045485	0.851678445	47.36032094	8.185352772	2.236067977
279	Sanctuary	0.81596463	0.659158788	0.866137396	42.34383072	8.246211251	2.236067977
280	Flair	0.750679532	0.647327424	0.744080281	7.681145748	5.385164807	3.741657387
280	FLSTAR	0.918897372	0.95236216	0.909808532	4.898979486	2.828427125	1.0
280	gauravsingh	0.923383109	0.928536225	0.906905134	4.0	3.0	1.0
280	HTTUAS	0.897351672	0.923043748	0.876097484	7.874007874	7.06040764	1.732050808
280	rigg	0.920147263	0.942425998	0.897375285	3.741657387	3.31662479	1.414213562
280	RoFL	0.904996398	0.95151532	0.910063359	6.0	2.236067977	1.0
280	Sanctuary	0.920634341	0.963650776	0.935659014	3.31662479	1.414213562	1.0
281	Flair	0.802303108	0.742673404	0.737112106	39.20522914	4.0	3.0
281	FLSTAR	0.792418657	0.928255029	0.912366438	56.34178905	1.414213562	1.0
281	gauravsingh	0.813792923	0.906961248	0.908839217	49.07137659	2.236067977	1.0
281	HTTUAS	0.687374154	0.900062331	0.876975038	54.71745608	2.0	1.414213562
281	rigg	0.830633127	0.917798427	0.895720313	24.2899156	1.732050808	1.414213562
281	RoFL	0.773024361	0.930804381	0.911949427	57.7754273	1.414213562	1.0
281	Sanctuary	0.826920275	0.936964639	0.926853749	50.24241147	1.414213562	1.0
282	Flair	0.573582261	0.339712531	0.491232483	11.74734012	11.09053651	8.602325267
282	FLSTAR	0.902582147	0.92406246	0.87708585	51.53154305	4.123105626	2.0
282	gauravsingh	0.89714261	0.918858024	0.859550027	4.123105626	4.582575695	2.449489743
282	HTTUAS	0.918998358	0.951382954	0.90202339	8.255273143	3.0	1.414213562
282	rigg	0.899375445	0.912787272	0.871281327	4.582575695	4.582575695	2.236067977
282	RoFL	0.923489681	0.936716136	0.884746163	36.44172398	3.31662479	1.732050808
282	Sanctuary	0.925817574	0.93243183	0.875425441	3.605551275	3.405110885	2.0
283	Flair	0.634755332	0.069920334	0.128051176	13.92838828	20.73644135	26.2488095
283	FLSTAR	0.896374721	0.557064723	0.678119284	9.0	7.071067812	5.099019514
283	gauravsingh	0.888440813	0.749671757	0.709903312	8.717797887	3.605551275	2.449489743
283	HTTUAS	0.917216782	0.813227938	0.653712994	7.280109889	2.828427125	2.236067977
283	rigg	0.897766688	0.558821071	0.710923852	7.071067812	6.403124237	5.0
283	RoFL	0.920892533	0.767639946	0.730120565	6.32455532	4.472135955	3.0
283	Sanctuary	0.91579655	0.810036006	0.703556715	7.056854249	5.099019514	4.898979486
284	Flair	0.681485377	0.069457929	0.16930843	7.280109889	15.26433752	13.56465997
284	FLSTAR	0.927082132	0.958197193	0.916714269	3.605551275	3.0	1.0
284	gauravsingh	0.937489528	0.956979712	0.892932243	2.828427125	2.449489743	1.0
284	HTTUAS	0.922556429	0.968546914	0.917158191	3.464101615	2.236067977	1.0
284	rigg	0.936488719	0.953754838	0.913889824	3.464101615	3.605551275	1.0
284	RoFL	0.932554898	0.966163546	0.927867472	2.449489743	2.236067977	1.0
284	Sanctuary	0.934927064	0.964219069	0.917490394	3.0	2.236067977	1.0
285	Flair	0.790866369	0.64040404	0.669354292	6.32455532	5.099019514	3.0
285	FLSTAR	0.596901601	0.947817837	0.926494324	54.4334456	2.0	1.0
285	gauravsingh	0.80386989	0.946586714	0.920510518	53.79591063	2.0	1.0
285	HTTUAS	0.646590558	0.960213864	0.924098079	53.79591063	1.414213562	1.0
[truncated: 1,991 more rows]
