# Supplementary material for: Towards fair decentralized benchmarking of healthcare AI algorithms with the Federated Tumor Segmentation (FeTS) challenge
Source: Nat Commun. 2025 Jul 8;16:6274. doi: 10.1038/s41467-025-60466-1 (PMC12238412; doi:10.1038/s41467-025-60466-1)
Supplement: Supplementary file 4 — Source data [file 41467_2025_60466_MOESM4_ESM.zip › source_data_dir/task1_metrics_baselines.csv]

case_id	team	Dice_WT	Dice_TC	Dice_ET	Hausdorff95_WT	Hausdorff95_TC	Hausdorff95_ET
FeTS2022_00007	Default	0.749577383488407	0.945757127067214	0.876224136661512	10.4880884817015	1.41421356237309	2.23606797749979
FeTS2022_00010	Default	0.707748246320753	0.528148267180888	0.499392706832754	56.053545828966	53.9967589813703	53.5723809439155
FeTS2022_00023	Default	0.870768270553288	0.949471433661955	0.910250085385753	67.2978454335649	2.23606797749979	1.0
FeTS2022_00029	Default	0.90859275576087	0.857368648515157	0.780143346396921	6.48074069840786	5.91607978309961	3.74165738677394
FeTS2022_00038	Default	0.872792618446971	0.887732749178532	0.865171898355754	4.24264068711928	1.41421356237309	1.41421356237309
FeTS2022_00039	Default	0.8692020389467	0.0300122142732507	0.0402462121212121	17.233687939614	13.6014705087354	14.0712472794702
FeTS2022_00040	Default	0.794124513618677	0.920055710306406	0.882531935406122	28.2311884269862	3.0	2.82842712474619
FeTS2022_00041	Default	0.763788314291925	0.900555697644679	0.852113321719996	84.1534312270743	11.5195314041923	5.8309518948453
FeTS2022_00042	Default	0.862235863534411	0.963620230700976	0.9554345977207	5.74456264653802	1.0	1.0
FeTS2022_00050	Default	0.931238076112059	0.945108604142111	0.901268498942917	2.44948974278317	1.0	1.0
FeTS2022_00055	Default	0.945588830310826	0.949028101539986	0.863680773384069	3.0	3.16227766016837	1.41421356237309
FeTS2022_00057	Default	0.852431648776487	0.931563952043138	0.903273082559843	7.28010988928051	3.0	2.44948974278317
FeTS2022_00065	Default	0.685132998831534	0.927108322568739	0.911293552262715	17.038187088918	1.41421356237309	1.0
FeTS2022_00067	Default	0.907491618813688	0.918672980922658	0.857806270178262	6.16441400296897	13.1529464379659	9.89949493661166
FeTS2022_00069	Default	0.881878480183426	0.41367136854273	0.640534015054679	9.0	13.6014705087354	16.7630546142402
FeTS2022_00073	Default	0.817387503290829	0.733821871476888	0.685709604303776	6.0	6.16441400296897	4.12310562561766
FeTS2022_00075	Default	0.858896008494141	0.916616637731012	0.825494961889704	25.858250630144	2.23606797749979	2.0
FeTS2022_00076	Default	0.936309596020866	0.948084619782733	0.910875553540918	5.8309518948453	4.24264068711928	2.0
FeTS2022_00083	Default	0.893853220420119	0.422778066384446	0.612394072051086	7.21110255092797	7.14142842854285	4.89897948556635
FeTS2022_00086	Default	0.915186775885674	0.830601189320816	0.758753078442939	15.5884572681198	8.24621125123532	4.0
FeTS2022_00092	Default	0.935792074677404	0.969690191253774	0.934497365430313	3.0	1.0	1.0
FeTS2022_00093	Default	0.798199930278989	0.827884863979776	0.840425728829245	51.9037570894439	10.0	2.44948974278317
FeTS2022_00164	Default	0.917640094204048	0.940384135694686	0.929647069793463	3.60555127546398	18.6828789543494	12.8452325786651
FeTS2022_00168	Default	0.832761363433249	0.958923103587728	0.911731357656524	58.9491306127579	4.91413256273136	3.3166247903554
FeTS2022_00173	Default	0.704288569658574	0.890214797136038	0.667767125896768	71.8571498740163	4.0	3.60555127546398
FeTS2022_00175	Default	0.932380969408735	0.949388495380015	0.918559333422927	2.23606797749979	1.73205080756887	1.0
FeTS2022_00179	Default	0.915826639179166	0.968680594767551	0.941753112033195	37.6483725766726	1.73205080756887	1.0
FeTS2022_00180	Default	0.722275483616729	0.866712548749713	0.844669345636751	78.7527777287887	70.3491293478462	69.2849175506472
FeTS2022_00189	Default	0.849197663836698	0.978405771179872	0.942216244776406	48.1767578817836	1.41421356237309	1.0
FeTS2022_00198	Default	0.946635076105424	0.975881075244516	0.956918464446327	39.8848323194602	1.0	1.0
FeTS2022_00202	Default	0.915155217087179	0.941193493044502	0.930114358322744	4.58257569495584	3.0	1.0
FeTS2022_00205	Default	0.808538178798647	0.745	0.745	15.6524758424985	38.2883794381532	38.2883794381532
FeTS2022_00215	Default	0.834623032932534	0.617034279682204	0.678040726472206	44.955533585978	7.0	6.40312423743284
FeTS2022_00223	Default	0.886592905955092	0.96893851576731	0.942798774259448	64.8247637006562	1.0	1.0
FeTS2022_00224	Default	0.966937866560832	0.774684873949579	0.756118432312168	5.0	12.8840987267251	2.44948974278317
FeTS2022_00225	Default	0.779720415871656	0.906676641107163	0.888348096953178	44.958313767442	3.60555127546398	3.16227766016837
FeTS2022_00226	Default	0.891335491553174	0.955650470471113	0.949527461991508	27.5862284482674	2.23606797749979	1.0
FeTS2022_00232	Default	0.958468149087183	0.95519242516799	0.929370670771416	2.0	1.73205080756887	1.0
FeTS2022_00244	Default	0.756068985499943	0.741000734633907	0.617362072374925	88.1844612405287	9.89949493661166	8.60232526704262
FeTS2022_00248	Default	0.890740936104371	0.977687105052406	0.956483698289095	75.9670981412348	1.41421356237309	1.0
FeTS2022_00255	Default	0.916117165945956	0.977472471966865	0.946786940869781	6.0	1.0	1.0
FeTS2022_00257	Default	0.324333831677073	0.888622754491018	0.879524145579191	93.5735005223166	79.1883783678244	60.4812197129427
FeTS2022_00265	Default	0.924461313473714	0.953842374741884	0.931148997612039	30.8706980808662	2.23606797749979	1.0
FeTS2022_00268	Default	0.925031394947028	0.976530850227608	0.954272409778812	3.74165738677394	1.41421356237309	1.0
FeTS2022_00272	Default	0.938254106701555	0.957004931582968	0.916430164200283	2.44948974278317	13.856406460551	3.26260329478988
FeTS2022_00276	Default	0.868253916555385	0.938033395176252	0.910399885950531	77.7881739083776	51.6507466445111	43.2434966208793
FeTS2022_00277	Default	0.765183863935282	0.935178293524595	0.928472808161386	8.0	2.0	1.41421356237309
FeTS2022_00278	Default	0.901747333997161	0.909982265011401	0.902140098131328	11.2249721603218	5.0	1.41421356237309
FeTS2022_00295	Default	0.857405534614323	0.888298284092375	0.89345905707196	14.6628386475134	48.425200051213	1.41421356237309
FeTS2022_00302	Default	0.896755015690852	0.874480719728827	0.916003463774689	49.9004007522172	11.2249721603218	1.0
FeTS2022_00315	Default	0.715597253313881	0.954682292226642	0.917541323612595	60.8678896786006	2.0	2.0
FeTS2022_00319	Default	0.906032287626881	0.973155324496602	0.938572688420052	30.0998338865848	23.0737861059429	1.41421356237309
FeTS2022_00326	Default	0.275751627234218	0.884770823065549	0.88592328983788	84.449984500913	49.5353407265423	49.3715465094586
FeTS2022_00330	Default	0.827063524872536	0.901023670358769	0.779656214582546	11.4017542509913	2.82842712474619	2.44948974278317
FeTS2022_00342	Default	0.682012789113984	0.88238857404391	0.833990530497368	49.1833305094317	62.0709269838586	47.3919824442911
FeTS2022_00345	Default	0.834231050975998	0.889985086612366	0.867439252336448	9.48683298050513	5.91607978309961	1.73205080756887
FeTS2022_00354	Default	0.337366730892742	0.0	0.0	76.4395185751454	373.128664	373.128664
FeTS2022_00357	Default	0.872441010475456	0.920138249347216	0.852827057761292	39.855990273166	2.44948974278317	1.41421356237309
FeTS2022_00358	Default	0.919727854568923	0.963198224258238	0.927445001803219	3.16227766016837	1.41421356237309	1.0
FeTS2022_00361	Default	0.453763246082782	0.600959441779328	0.595238095238095	75.7205387562396	3.60555127546398	3.3166247903554
FeTS2022_00362	Default	0.866394219766567	0.932562952742324	0.812100960677844	3.0	1.41421356237309	2.0
FeTS2022_00363	Default	0.742639418081053	0.944448105436573	0.922003349549405	71.41743476119	3.16227766016837	2.0
FeTS2022_00365	Default	0.868557592528536	0.899481613478049	0.893868687335397	37.1214223865411	2.23606797749979	1.41421356237309
FeTS2022_00368	Default	0.248081170507146	0.836313815979232	0.767634477109311	63.8200595424354	27.7848879788996	20.3224014329015
FeTS2022_00374	Default	0.872115280790788	0.938503556529307	0.94368203003625	70.178344238091	2.44948974278317	1.0
FeTS2022_00385	Default	0.94603196859226	0.974979748421905	0.959902387674051	3.16227766016837	1.41421356237309	1.0
FeTS2022_00394	Default	0.871191857732505	0.91976648454457	0.888722438088104	51.0	7.6811457478686	5.0
FeTS2022_00396	Default	0.920980877009485	0.900743695209605	0.870775871144331	31.5911379978626	3.60555127546398	2.44948974278317
FeTS2022_00398	Default	0.876415888152926	0.546770849944187	0.72104707620857	9.69535971483265	10.2469507659595	5.8309518948453
FeTS2022_00411	Default	0.94860308485428	0.963198656074713	0.873108318811336	3.0	2.82842712474619	1.41421356237309
FeTS2022_00415	Default	0.945320301884321	0.964270350659406	0.915071726223402	49.1304384615744	2.44948974278317	1.0
FeTS2022_00420	Default	0.931706366909413	0.980367823574887	0.970936280088598	69.7269673656578	1.0	1.0
FeTS2022_00424	Default	0.603303390321645	0.768825405630287	0.698993288590604	97.288231559629	98.0255068846879	97.528200283434
FeTS2022_00427	Default	0.756569390995666	0.950688801097169	0.914099252209381	47.6067219363763	1.73205080756887	1.41421356237309
FeTS2022_00435	Default	0.819323285287686	0.854592848642828	0.814693207469731	23.7907545067406	37.0695282179441	35.0142828000231
FeTS2022_00437	Default	0.376251171983883	0.674992096111286	0.604292302234835	15.2643375224737	7.0	5.8309518948453
FeTS2022_00439	Default	0.928833592534992	0.958126702919616	0.860990979859137	3.74165738677394	3.0	1.0
FeTS2022_00461	Default	0.860379585427797	0.901621467007526	0.904997190412524	46.5295604965273	3.0	2.23606797749979
FeTS2022_00465	Default	0.645457504967389	0.79793257835133	0.673320825515947	101.257098516597	6.0	6.0248287590894
FeTS2022_00471	Default	0.902499857715343	0.932189217169706	0.913314475956845	51.3322510708423	23.7591459974952	2.23606797749979
FeTS2022_00473	Default	0.906723026615518	0.9023719595105	0.876431869535317	8.60232526704262	9.4339811320566	2.23606797749979
FeTS2022_00475	Default	0.0815822746703594	0.217367358178814	0.264285440539608	34.3656805548791	25.0199920063936	24.616051275298
FeTS2022_00476	Default	0.78225561081392	0.886093103692391	0.796787413443873	60.0749531835023	5.09901951359278	3.60555127546398
FeTS2022_00482	Default	0.816368608250954	0.875491413863313	0.859013620322571	54.1664102558033	5.3851648071345	3.74165738677394
FeTS2022_00484	Default	0.87399473929295	0.931394475138121	0.776087511162138	6.0	5.8309518948453	2.44948974278317
FeTS2022_00486	Default	0.927155701862133	0.9145354870109	0.901262618999683	53.3704035860351	15.556349186104	1.41421356237309
FeTS2022_00487	Default	0.899538582736241	0.798939494366063	0.71541644680201	5.74456264653802	7.0	3.74165738677394
FeTS2022_00490	Default	0.891451183734734	0.9673095014111	0.952892962587582	4.24264068711928	1.0	1.0
FeTS2022_00497	Default	0.723086211562883	0.89022489423291	0.812789982670915	13.3019189791007	3.74165738677394	2.23606797749979
FeTS2022_00508	Default	0.794565350776569	0.938764243102734	0.886414841354449	21.4009345590326	4.0	3.0
FeTS2022_00509	Default	0.912558605307478	0.940140468465898	0.891807952751896	2.23606797749979	2.0	1.41421356237309
FeTS2022_00515	Default	0.918094503725038	0.944236127833774	0.907159309923377	4.58257569495584	1.73205080756887	1.0
FeTS2022_00522	Default	0.654574599822227	0.961322408672939	0.886934358417248	76.3020314277411	1.41421356237309	1.41421356237309
FeTS2022_00527	Default	0.950540445477744	0.96508731769821	0.879144009822838	3.16227766016837	1.73205080756887	1.41421356237309
FeTS2022_00531	Default	0.912993548117679	0.963443227924236	0.930281881180793	4.0	2.0	1.41421356237309
FeTS2022_00534	Default	0.733266796571772	0.929413476932033	0.908312799896252	85.1234397801216	4.24264068711928	1.0
FeTS2022_00536	Default	0.505993935928008	0.913508111017144	0.80209993437705	82.4648324207158	3.16227766016837	2.44948974278317
FeTS2022_00541	Default	0.556777106737882	0.818623028342096	0.690243588091248	41.1460812228819	5.74456264653802	4.12310562561766
FeTS2022_00546	Default	0.74156745307136	0.920025743513312	0.906082031325254	47.6759897642408	3.60555127546398	2.0
FeTS2022_00562	Default	0.832940279663641	0.0	0.0	63.6553218513581	373.128664	373.128664
FeTS2022_00566	Default	0.894286429082878	0.931386299260237	0.878581367966603	4.58257569495584	7.54318246909843	3.74165738677394
FeTS2022_00600	Default	0.597831934889364	0.933226632522407	0.89051724137931	77.6849406129151	1.41421356237309	1.41421356237309
FeTS2022_00614	Default	0.599666670692383	0.638573743922204	0.62717001928906	47.4093846429656	12.6885775404495	12.3531213284869
FeTS2022_00617	Default	0.793581171436212	0.918087147674137	0.906275976724854	46.7867502611583	3.60555127546398	1.73205080756887
FeTS2022_00627	Default	0.846946129755087	0.930117096657596	0.907710945670294	58.5632135680406	8.60232526704262	2.0
FeTS2022_00629	Default	0.841360662465898	0.926607589184276	0.897253866050299	74.954319384054	1.41421356237309	1.41421356237309
FeTS2022_00632	Default	0.759564307263481	0.327360472690906	0.261533642265357	66.3400331624879	78.1031369172312	77.9807668595276
FeTS2022_00633	Default	0.852368949199176	0.910925844668714	0.898842438988424	66.3456855368171	2.44948974278317	2.0
FeTS2022_00634	Default	0.862396950504552	0.964674032469301	0.925282385931808	53.92494705505	1.41421356237309	1.0
FeTS2022_00635	Default	0.679226167502894	0.909441233140655	0.894446059901134	22.0227155455452	1.0	1.0
FeTS2022_00637	Default	0.788613010504931	0.918255140843364	0.877544022083912	69.4636595041659	7.81024967590665	2.23606797749979
FeTS2022_00643	Default	0.467369630605968	0.059620596205962	0.0888483881991115	60.5995048305228	20.8326666559996	20.2237484161566
FeTS2022_00648	Default	0.709971308761862	0.0250962760958891	0.0956332184797131	66.8172877010784	19.4164878389476	18.8148877222267
FeTS2022_00653	Default	0.878725184592609	0.97408394617682	0.960905020786696	44.2255424490931	1.0	1.0
FeTS2022_00660	Default	0.672808350778583	0.921776607206991	0.907318019744342	80.6845710157772	7.87400787401181	2.0
FeTS2022_00664	Default	0.740573815543585	0.932287365813377	0.899727355346864	19.7015207015507	2.23606797749979	1.41421356237309
FeTS2022_00665	Default	0.821190180256607	0.886002565198802	0.884486492647896	6.16441400296897	3.3166247903554	1.73205080756887
FeTS2022_00666	Default	0.860355116466874	0.959984999062441	0.926339226548625	6.08276253029821	1.41421356237309	1.0
FeTS2022_00669	Default	0.682536065487563	0.973290205117279	0.940977246836417	39.230090491866	1.41421356237309	1.0
FeTS2022_00670	Default	0.373490734733277	0.921254355400696	0.896163586905543	75.9012516365837	70.0710353682691	68.2934843158555
FeTS2022_00672	Default	0.705609571360116	0.928597718071402	0.894705453581604	11.8743420870379	2.23606797749979	2.23606797749979
FeTS2022_00673	Default	0.871891130924448	0.904151623370264	0.829174415084547	9.0	6.40312423743284	2.44948974278317
FeTS2022_00678	Default	0.750247334953233	0.764914891160738	0.762808156639951	9.4339811320566	11.9163752878129	6.32455532033675
FeTS2022_00695	Default	0.773601822780254	0.958022410733817	0.901333176719328	64.9307323229917	2.23606797749979	1.41421356237309
FeTS2022_00696	Default	0.829513500794164	0.895682725117113	0.826839944536581	11.1803398874989	6.35991133303005	2.23606797749979
FeTS2022_00700	Default	0.721812087655656	0.932471594829569	0.911018770597506	62.3778806950027	3.0	1.41421356237309
FeTS2022_00701	Default	0.875909943958491	0.872457627118644	0.796592931604373	7.07106781186547	1.41421356237309	1.73205080756887
FeTS2022_00710	Default	0.94296021733631	0.838208176118471	0.78859918200409	2.23606797749979	4.12310562561766	2.23606797749979
FeTS2022_00711	Default	0.711086087804342	0.65561694290976	0.656342182890855	12.0	18.4661853126193	18.4661853126193
FeTS2022_00713	Default	0.918272784126442	0.965272885716223	0.92583471274577	4.24264068711928	3.19314708620589	1.0
FeTS2022_00717	Default	0.93961964729069	0.981115666542427	0.952369014790674	62.7678195942761	1.0	1.0
FeTS2022_00720	Default	0.721488230827638	0.925551814440703	0.925551814440703	68.0407813349641	1.0	1.0
FeTS2022_00722	Default	0.952526524006473	0.983105898274501	0.949855313751139	1.41421356237309	1.0	1.0
FeTS2022_00726	Default	0.771808231428738	0.936065087000415	0.946818777995001	53.3853912601565	2.82842712474619	1.41421356237309
FeTS2022_00738	Default	0.856739886488507	0.837508618708342	0.821903993545784	55.6057550978313	5.47722557505166	3.74165738677394
FeTS2022_00741	Default	0.635688090482276	0.896846011131725	0.854750593824228	21.5684935512627	7.14142842854285	5.09901951359278
FeTS2022_00745	Default	0.863300333899595	0.954226982314269	0.94030339153402	33.0121184307506	2.0	1.41421356237309
FeTS2022_00752	Default	0.925626891159112	0.930993456276026	0.877828841137746	7.07106781186547	9.17331035001874	1.41421356237309
FeTS2022_00754	Default	0.825752593646405	0.931831653823355	0.870541857265052	81.0308583195315	4.0	1.73205080756887
FeTS2022_00755	Default	0.610058040854114	0.930539145575523	0.902384270010837	23.0228142853008	2.0	1.41421356237309
FeTS2022_00761	Default	0.924257111741404	0.956594323873121	0.942958370239149	2.82842712474619	1.0	1.0
FeTS2022_00766	Default	0.772383085027893	0.549765572672471	0.512503512222534	7.21110255092797	7.6811457478686	7.54983443527075
FeTS2022_00770	Default	0.670673649628629	0.378045895434114	0.399493670886075	28.4604989415154	39.2823020627987	37.5101012015442
FeTS2022_00771	Default	0.877549988807128	0.972663781105961	0.931364337668062	58.7026404857566	1.0	1.0
FeTS2022_00776	Default	0.737219231649883	0.903532636076013	0.846877774489494	59.169248769948	8.06225774829855	3.16227766016837
FeTS2022_00783	Default	0.924656036446469	0.957956758376192	0.893211741851931	10.0498756211208	2.0	1.41421356237309
FeTS2022_00785	Default	0.820235297304985	0.911729114377913	0.903879008863357	13.0	3.0	2.82842712474619
FeTS2022_00786	Default	0.922153579676674	0.916940738655479	0.901599531027552	5.09901951359278	5.0	3.0
FeTS2022_00790	Default	0.962241853514289	0.975498721637586	0.958576988519684	2.0	1.0	1.0
FeTS2022_00798	Default	0.957955041223357	0.948357870894677	0.885162231133795	2.23606797749979	1.41421356237309	2.0
FeTS2022_00812	Default	0.863647032857698	0.787272433145431	0.846388306240167	37.0135110466434	7.03908729652596	8.06225774829855
FeTS2022_00813	Default	0.8787568895677	0.957395546638543	0.940145749641682	7.48331477354788	1.41421356237309	1.41421356237309
FeTS2022_00815	Default	0.948578998073217	0.958300215504879	0.952810917517809	3.0	1.73205080756887	1.41421356237309
FeTS2022_00817	Default	0.891512160263977	0.966582106107029	0.947669535367798	45.6201707667023	1.0	1.0
FeTS2022_00827	Default	0.929452577393002	0.980689879357622	0.972935911340489	4.0	1.0	1.0
FeTS2022_00832	Default	0.677615124962834	0.15450643776824	0.15450643776824	65.3249559472328	55.4289115708818	55.4289115708818
FeTS2022_00835	Default	0.906072148238123	0.967558204397991	0.942711111111111	3.46410161513775	2.0	1.0
FeTS2022_00842	Default	0.81547880116959	0.00939727802981205	0.0	74.9296333162902	18.8970880577645	373.128664
FeTS2022_00843	Default	0.890913476703839	0.680841376798397	0.940043960700193	8.06225774829855	13.1909059582729	1.0
FeTS2022_00844	Default	0.772810512705491	0.827115910103162	0.819189713503837	11.7898261225515	8.06225774829855	2.82842712474619
FeTS2022_00845	Default	0.773344101875416	0.161967065192871	0.199945145364783	70.4073859188893	24.0624188310319	23.6220236220354
FeTS2022_00846	Default	0.905996838569452	0.955668509180569	0.915300093865606	18.5862804485358	2.23606797749979	1.0
FeTS2022_00847	Default	0.725780358080067	0.753435659468142	0.693454120397428	10.6301458127346	6.557438524302	4.24264068711928
FeTS2022_00848	Default	0.493106757994851	0.710726908827662	0.685353963543874	60.8687111741328	6.64074501588961	4.12310562561766
FeTS2022_00849	Default	0.940686911689014	0.960908366776424	0.876380265457114	5.0	2.23606797749979	1.41421356237309
FeTS2022_00850	Default	0.87516377846897	0.899299461004364	0.712832747363134	25.7875939164552	4.24264068711928	3.74165738677394
FeTS2022_00851	Default	0.237263177845328	0.0	0.0	57.5239080730786	373.128664	373.128664
FeTS2022_00852	Default	0.751042199526085	0.91898057000095	0.895605587729692	32.0156211871642	3.0	2.23606797749979
FeTS2022_00853	Default	0.594778275740063	0.7186559404586	0.810452532480863	18.6815416922694	6.32455532033675	2.0
FeTS2022_00854	Default	0.819624130742668	0.915534457357996	0.885235858688993	31.5863886408119	92.6247782736608	89.9077302319401
FeTS2022_00855	Default	0.739131285080085	0.909989737922324	0.890476971966521	57.4369219230975	3.60555127546398	1.41421356237309
FeTS2022_00856	Default	0.54521646615926	0.919548622635247	0.87681595461188	63.8278935889317	6.40312423743284	3.3166247903554
FeTS2022_00857	Default	0.823040819229128	0.952232707461815	0.934062329141607	42.5746399502867	1.0	1.0
FeTS2022_00858	Default	0.664647909218094	0.798733031674208	0.76733029503478	74.9659919961101	22.2261107708928	21.0950231097289
FeTS2022_00859	Default	0.440486423129517	0.550211685012701	0.56111923783804	11.2249721603218	6.40312423743284	5.09901951359278
FeTS2022_00860	Default	0.765336827800427	0.902773722627737	0.87347228561286	35.0970021726954	1.73205080756887	1.41421356237309
FeTS2022_00861	Default	0.637344619842904	0.778031115879828	0.774268104776579	6.48074069840786	4.0	3.0
FeTS2022_00862	Default	0.845359736616693	0.934984464358085	0.86583827893175	39.0640499692492	4.89897948556635	1.73205080756887
FeTS2022_00863	Default	0.910791955210858	0.91551008125188	0.914688013917392	12.8062484748656	7.34846922834953	1.73205080756887
FeTS2022_00864	Default	0.649517946052193	0.73617877094972	0.762749981863468	7.6811457478686	7.0	5.09901951359278
FeTS2022_00865	Default	0.905155147629329	0.968017578125	0.945998071359691	21.0214043309319	1.0	1.0
FeTS2022_00866	Default	0.85812359085262	0.900211864406779	0.868199538152111	17.1391318417676	6.16441400296897	3.0
FeTS2022_00867	Default	0.627491713382314	0.0758267218984764	0.419742845292409	95.44631999192	20.9045449603668	21.9317121994613
FeTS2022_00868	Default	0.71912683052959	0.878177669242163	0.848119858989424	8.06225774829855	5.0	2.0
FeTS2022_00869	Default	0.859025598034819	0.959634290555447	0.924767723509634	29.6310647800581	4.34146020507729	1.73205080756887
FeTS2022_00870	Default	0.56182543914002	0.867944037645867	0.709556555710401	62.6897120746299	61.1310068623117	58.5234995535981
FeTS2022_00871	Default	0.786182214130163	0.154595015576324	0.195108984582668	10.2469507659595	45.4972526643093	46.1952378498043
FeTS2022_00872	Default	0.782199487928969	0.917763906228325	0.931680874943286	41.4010868586053	7.6811457478686	1.41421356237309
FeTS2022_00873	Default	0.552977880293352	0.0	0.0	78.7781695649245	373.128664	373.128664
FeTS2022_00874	Default	0.0225561136804525	0.176512659133171	0.158185345470825	96.5297881485295	97.0206163658013	96.7687966016347
FeTS2022_00875	Default	0.732042777346344	0.804383623871444	0.758075422626788	29.0688837074972	7.6157731058639	6.40312423743284
FeTS2022_00876	Default	0.954905756628428	0.978413394075697	0.97554949902943	2.23606797749979	1.0	1.0
FeTS2022_00877	Default	0.530190824795342	0.569106748147185	0.621060972388711	15.8113883008418	9.1104335791443	4.12310562561766
FeTS2022_00878	Default	0.645018504933275	0.713526630684908	0.821846957511184	12.6885775404495	12.0830459735945	6.40312423743284
FeTS2022_00879	Default	0.805152798770892	0.0	0.0	8.66025403784438	373.128664	373.128664
FeTS2022_00880	Default	0.0729260361170691	0.639941690962099	0.620842572062084	76.4316687842967	3.3166247903554	3.16227766016837
FeTS2022_00881	Default	0.668280189940927	0.535497016234872	0.571651136129809	12.2065556157337	11.4455231422595	10.4403065089105
FeTS2022_00882	Default	0.49903424204944	0.363047191221543	0.43775534727229	13.0	8.94427190999916	7.6811457478686
FeTS2022_00883	Default	0.685808717207188	0.903298262205934	0.896406443618339	47.4699902398847	41.4837315935103	39.9624824053761
FeTS2022_00884	Default	0.923858574969244	0.973788948559278	0.934396799961445	5.09901951359278	2.23606797749979	1.0
FeTS2022_00885	Default	0.602333215626267	0.942510660734272	0.915318560447689	49.6890329952193	3.3166247903554	2.23606797749979
FeTS2022_00886	Default	0.902162265063024	0.805614056663233	0.798496187765714	6.32455532033675	7.28010988928051	10.8627804912002
FeTS2022_00887	Default	0.420253784324125	0.43598971722365	0.443391258557135	54.7905101272109	71.585262536678	70.9485728508324
FeTS2022_00888	Default	0.831663529752425	0.931472868217054	0.863470140011946	45.5236193949598	4.12310562561766	2.0
FeTS2022_00889	Default	0.868253913030032	0.934337638491873	0.902371063561326	8.06225774829855	3.0	2.0
FeTS2022_00890	Default	0.55606126568251	0.891371523651057	0.886740661176751	63.608175575157	2.0	2.44948974278317
FeTS2022_00891	Default	0.537143101384852	0.845492872917085	0.778421596370659	40.9023226724351	3.60555127546398	2.82842712474619
FeTS2022_00892	Default	0.770377037134084	0.739271571576675	0.779683808831546	10.6301458127346	7.6811457478686	3.46410161513775
FeTS2022_00893	Default	0.686114326251726	0.906243505872769	0.875651774913444	44.7548880012004	7.14142842854285	2.23606797749979
FeTS2022_00894	Default	0.837320826538551	0.320574248865192	0.660616373605596	12.7279220613578	15.1327459504215	24.7325678841791
FeTS2022_00895	Default	0.662849721018382	0.752837503118971	0.708342382779507	10.295630140987	9.05538513813741	7.28010988928051
FeTS2022_00896	Default	0.522409548443391	0.84832036926233	0.750719855058397	61.6080350579191	45.6738434691022	44.13218456021
FeTS2022_00897	Default	0.299271630580134	8.3594566353187e-05	0.0	60.4152298679728	30.3743221825821	373.128664
FeTS2022_00898	Default	0.860437711805865	0.97021847562932	0.938822777733407	26.2668989943116	1.0	1.0
FeTS2022_00899	Default	0.729276622167028	0.806792187225057	0.682944090587402	6.0	5.0	5.19615242270663
FeTS2022_00900	Default	0.843211112501564	0.0	0.0	38.9589524197052	373.128664	373.128664
FeTS2022_00901	Default	0.681333637265681	0.508065594820898	0.527834271390058	11.7898261225515	9.50522864228757	9.4339811320566
FeTS2022_00902	Default	0.851668177664442	0.947184587130531	0.903232966715869	39.5727178748187	4.12310562561766	1.41421356237309
FeTS2022_00903	Default	0.61153251942802	0.9439262131852	0.907816229116945	54.8816909360489	3.0	1.0
FeTS2022_00904	Default	0.880154292727591	0.919964613466068	0.910710121268656	20.2731349327132	6.40312423743284	1.41421356237309
FeTS2022_00905	Default	0.767968558093834	0.82187252505079	0.803590534046604	50.9901951359278	8.0	5.0
FeTS2022_00906	Default	0.664635670541182	0.610553975619085	0.677200121206874	10.8166538263919	8.54400374531753	5.47722557505166
FeTS2022_00907	Default	0.713683269291186	0.785924223801635	0.732945714121236	9.48683298050513	6.557438524302	3.74165738677394
FeTS2022_00908	Default	0.75716680068592	0.559529001308329	0.649442755825734	46.626172907499	9.48683298050513	9.69535971483265
FeTS2022_00909	Default	0.634982432817396	0.782813647077006	0.678760393046107	10.295630140987	5.65685424949238	2.44948974278317
FeTS2022_00910	Default	0.717286755377216	0.746628361663075	0.751666967021084	23.1808087474536	4.24264068711928	3.16227766016837
FeTS2022_00911	Default	0.593653311291565	0.0220588235294117	0.0222222222222222	56.1871871515205	55.5301621625434	55.5013415135019
FeTS2022_00912	Default	0.602644060954687	0.577143162735975	0.600495662949194	52.8086165619767	8.24621125123532	9.1104335791443
FeTS2022_00913	Default	0.782037627152263	0.745080793387684	0.80688788259704	75.5843899227876	7.07106781186547	3.74165738677394
FeTS2022_00914	Default	0.930852515395516	0.947066289008984	0.911190664485321	4.0	2.44948974278317	1.41421356237309
FeTS2022_00915	Default	0.848465089467541	0.910377549232366	0.875736402246883	85.4426707888075	61.0524344797262	51.7860983767166
FeTS2022_00916	Default	0.693601237504366	0.319964693551056	0.394987741759738	11.0453610171872	8.60232526704262	8.12403840463596
FeTS2022_00917	Default	0.73033352584087	0.711291535887525	0.798250136247808	9.69535971483265	8.36660026534075	3.74165738677394
FeTS2022_00918	Default	0.418763881226216	0.56158395474415	0.515018955963837	36.3042697213426	41.2595403865266	20.6155281280883
FeTS2022_00919	Default	0.76717401475258	0.911063554471706	0.907747101197011	44.9110231457712	6.08276253029821	3.0
FeTS2022_00920	Default	0.894193265583625	0.0792160467483011	0.0	4.47213595499958	29.5465734053883	373.128664
FeTS2022_00921	Default	0.587819206330176	0.736864496915549	0.776088458880442	26.7132909973198	4.12310562561766	2.82842712474619
FeTS2022_00922	Default	0.742088261724916	0.865361218062655	0.840342900445202	13.0	12.7671453348037	2.23606797749979
FeTS2022_00923	Default	0.849531553906797	0.404171449910789	0.852465986394557	10.0498756211208	25.3179778023443	31.703283429646
FeTS2022_00924	Default	0.818793089579005	0.9430570182037	0.90818858560794	59.3464404998311	1.41421356237309	1.0
FeTS2022_00925	Default	0.81178391717468	0.969568170790878	0.955232145221672	12.0830459735945	8.12403840463596	1.0
FeTS2022_00926	Default	0.646324539516106	0.737882798690809	0.733000137557889	10.9544511501033	10.4403065089105	3.60555127546398
FeTS2022_00927	Default	0.761233313162096	0.872314453125	0.809023612370892	72.0707984045941	72.4334172284857	69.0760447673436
FeTS2022_00928	Default	0.723709033943195	0.860326708458193	0.821568411184029	9.4339811320566	7.0	2.82842712474619
FeTS2022_00929	Default	0.709497902736824	0.800775193798449	0.754221791975906	20.4450483002608	3.3166247903554	2.23606797749979
FeTS2022_00930	Default	0.9135880472757	0.961776502095052	0.930437633174889	50.5766744656071	2.23606797749979	1.0
FeTS2022_00931	Default	0.916498814686013	0.949845351922503	0.847871426818795	9.2736184954957	3.0	1.41421356237309
FeTS2022_00932	Default	0.712380361573909	0.817426619900313	0.768356229275225	41.0937947737528	4.58257569495584	3.60555127546398
FeTS2022_00933	Default	0.51192355743489	0.0	0.0	25.2586618806301	373.128664	373.128664
FeTS2022_00934	Default	0.719428440612003	0.916967789563663	0.91234332535594	40.6078810084939	6.0	2.23606797749979
FeTS2022_00935	Default	0.389204139049163	0.411197826155644	0.222754491017964	24.6170672501823	39.2249915360216	37.1510426640355
FeTS2022_00936	Default	0.662743143858684	0.773090512437457	0.752782402944527	9.38083151964686	6.38741045401357	2.82842712474619
FeTS2022_00937	Default	0.737229360245409	0.846436648010814	0.83318946914113	36.6878726556882	3.60555127546398	2.82842712474619
FeTS2022_00938	Default	0.789051155155583	0.473941747572815	0.494916675400901	6.40312423743284	8.60232526704262	9.05538513813741
FeTS2022_00939	Default	0.838592253200105	0.871030485480544	0.762146968277339	14.1421356237309	7.14142842854285	2.82842712474619
FeTS2022_00940	Default	0.831171431246992	0.886945232156889	0.820127314375387	8.77496438739212	7.81024967590665	3.60555127546398
FeTS2022_00941	Default	0.728523055993661	0.89620578778135	0.885089705037672	55.9517647696096	43.5430760577809	42.3131161592606
FeTS2022_00942	Default	0.428317822368067	0.93304726446646	0.895457151046145	46.1952378498043	1.41421356237309	1.73205080756887
FeTS2022_00943	Default	0.653266136093868	0.942585626608592	0.92478336221837	58.2722059240071	1.41421356237309	1.0
FeTS2022_00944	Default	0.697581428928442	0.77347841424036	0.722027132860066	15.556349186104	7.87400787401181	5.09901951359278
FeTS2022_00945	Default	0.769195431431875	0.666430200152014	0.671815094752985	20.1034803255301	5.22450428037074	4.47213595499958
FeTS2022_00946	Default	0.774708798802042	0.135794330916282	0.128561961563949	24.3515913237718	26.0844764530462	26.0499460790513
FeTS2022_00947	Default	0.719267473318072	0.721597753337562	0.688859858552187	8.83176086632784	9.89949493661166	7.34846922834953
FeTS2022_00948	Default	0.880520755551868	0.797052397069534	0.814834016493041	11.0	9.89949493661166	4.69041575982343
FeTS2022_00949	Default	0.845188889558353	0.855650704658039	0.749747933051018	44.5628767467508	7.07106781186547	6.40312423743284
FeTS2022_00950	Default	0.61203857884758	0.822509643748581	0.786700940651394	12.4498995979887	6.16441400296897	2.23606797749979
FeTS2022_00951	Default	0.578980496657554	0.533777665084942	0.599282769526176	9.1487360466813	6.48074069840786	4.12310562561766
FeTS2022_00952	Default	0.823829167677748	0.928207323242149	0.879445633343523	61.5142259969187	2.44948974278317	1.41421356237309
FeTS2022_00954	Default	0.841569417487654	0.960346756644847	0.927486552051471	49.4772675074119	2.23606797749979	1.0
FeTS2022_00955	Default	0.653647047277901	0.743810191505848	0.790436315557514	11.3137084989847	8.6312896524435	3.16227766016837
FeTS2022_00956	Default	0.720246051624122	0.80226570545829	0.80226570545829	50.0699510684801	5.2150536611494	5.2150536611494
FeTS2022_00957	Default	0.0508905852417302	0.0	0.0	98.2364494155947	373.128664	373.128664
FeTS2022_00958	Default	0.750239052513266	0.826774734218547	0.713717203189832	63.8827050147377	66.5432190384565	61.0757725078828
FeTS2022_00959	Default	0.912025660075437	0.93428337737511	0.91260240410382	5.8309518948453	2.23606797749979	1.0
FeTS2022_00960	Default	0.319103052849973	0.0	0.0	74.3101608126371	373.128664	373.128664
FeTS2022_00961	Default	0.938234766001207	0.898853010614764	0.923575311980619	4.47213595499958	9.08015693659045	1.41421356237309
FeTS2022_00962	Default	0.742082072321518	0.744943806833756	0.790662650602409	14.4568322948009	6.40312423743284	3.0
FeTS2022_00963	Default	0.578105368958874	0.885713436915124	0.87519747235387	14.1774468787578	4.24264068711928	1.73205080756887
FeTS2022_00964	Default	0.832722218228005	0.928559035308406	0.898099096291679	47.3919824442911	3.74165738677394	1.41421356237309
FeTS2022_00965	Default	0.914864813965493	0.4765792726563	0.761290670695516	7.34846922834953	23.8537208837531	9.48683298050513
FeTS2022_00966	Default	0.831193054117822	0.950619604305278	0.910151647599863	11.0	3.60555127546398	1.41421356237309
FeTS2022_00967	Default	0.428416750128576	0.732572877059569	0.732572877059569	56.2960920953719	28.5262972389382	28.5262972389382
FeTS2022_00968	Default	0.77864706258546	0.810328577698157	0.767257965621498	9.69535971483265	7.54983443527075	3.60555127546398
FeTS2022_00969	Default	0.873882923449948	0.808724944135009	0.923971233600624	5.47722557505166	14.4568322948009	1.41421356237309
FeTS2022_00970	Default	0.349554017288287	0.829344432882414	0.829344432882414	96.4432475311555	86.7490632346714	86.7490632346714
FeTS2022_00971	Default	0.933164454884911	0.959345149039014	0.905073707062572	3.74165738677394	1.41421356237309	2.23606797749979
FeTS2022_00972	Default	0.730679982656177	0.923298769712933	0.811711516060887	51.4392845984467	3.60555127546398	2.0
FeTS2022_00973	Default	0.497439989360994	0.390128144280968	0.440441603718768	58.335237434465	8.24923188181945	8.30662386291807
FeTS2022_00975	Default	0.726804371900428	0.92181044294423	0.89697742922006	59.2114853723498	5.0	2.44948974278317
FeTS2022_00976	Default	0.757990220395436	0.305871643149749	0.37065637065637	82.9939756849857	14.0142402064634	13.9283882771841
FeTS2022_00977	Default	0.907418943371599	0.921138812110597	0.891223148314276	9.1104335791443	7.6811457478686	4.0
FeTS2022_00978	Default	0.865391957880352	0.940044898227553	0.869172149382307	63.2297398381489	5.85223386690888	1.41421356237309
FeTS2022_00979	Default	0.735385254043796	0.948102879179058	0.900352520115174	56.8713458818774	2.0	1.41421356237309
FeTS2022_00980	Default	0.817517815606619	0.298392089280037	0.0877891628260772	16.2788205960997	10.4880884817015	18.9736659610102
FeTS2022_00981	Default	0.647750371581106	0.709980839574986	0.628162638428583	58.9491306127579	9.97243090408635	8.12403840463596
FeTS2022_00982	Default	0.898525140352857	0.919843993094776	0.918516785588957	50.2593274925162	5.09901951359278	2.0
FeTS2022_00983	Default	0.873551159704228	0.938664596273291	0.908384853710168	62.3137218886562	3.74165738677394	1.41421356237309
FeTS2022_00984	Default	0.844006604701211	0.956264872405021	0.930065860575102	13.1529464379659	3.74165738677394	1.0
FeTS2022_00985	Default	0.535920726672171	0.848348866643654	0.770730992008211	60.0416522091123	3.3166247903554	3.0
FeTS2022_00986	Default	0.934216563910464	0.96704660808028	0.932515523247008	6.16441400296897	5.0	1.0
FeTS2022_00987	Default	0.726237528574785	0.725953090381236	0.829581450352663	39.1918358845308	9.2736184954957	8.94427190999916
FeTS2022_00988	Default	0.832191023656864	0.851913962814436	0.811667583929554	15.7480157480236	20.591260281974	17.1172427686236
FeTS2022_00989	Default	0.73662807857541	0.916404237045519	0.906374325877464	8.83176086632784	3.60555127546398	1.41421356237309
FeTS2022_00990	Default	0.817668900701024	0.938568349290691	0.815478007257435	31.6385840391127	3.0	1.73205080756887
FeTS2022_00991	Default	0.928512727606894	0.940169037241284	0.9258030199584	3.74165738677394	6.32455532033675	1.0
FeTS2022_00992	Default	0.891520483453764	0.948608242352709	0.900025528739469	90.0907875034549	2.0	1.73205080756887
FeTS2022_00993	Default	0.491333288509379	0.938658977838082	0.9156494140625	54.9176641004696	1.41421356237309	1.41421356237309
FeTS2022_00994	Default	0.892804131362483	0.94755720226247	0.942126997426536	5.19615242270663	1.0	1.41421356237309
FeTS2022_00995	Default	0.899311386468197	0.915064401717379	0.877946007713183	34.3256319164482	1.41421356237309	2.23606797749979
FeTS2022_01799	Default	0.23230180599885	0.0	0.0	69.6451720311148	373.128664	373.128664
FeTS2022_01800	Default	0.647071226027426	0.0	0.0	78.0243546035058	373.128664	373.128664
FeTS2022_01801	Default	0.100160820182932	0.0	0.0	68.6585755750874	373.128664	373.128664
FeTS2022_01802	Default	0.0	0.0	0.0	373.128664	373.128664	373.128664
FeTS2022_01803	Default	0.00460858192688547	0.0	0.0	63.0	373.128664	373.128664
FeTS2022_01804	Default	0.298410725384	0.0	0.0	83.1276125755549	373.128664	373.128664
FeTS2022_01805	Default	0.67452096024408	0.0968944099378882	0.0	66.6708332031331	5.3851648071345	373.128664
FeTS2022_01806	Default	0.639946256007441	0.0	0.0	68.3834773372847	373.128664	373.128664
FeTS2022_01807	Default	0.371795754973325	0.0	0.0	40.7553677446296	373.128664	373.128664
FeTS2022_01808	Default	0.821458917287652	0.862659503022162	0.811754650168912	8.54400374531753	3.3166247903554	2.44948974278317
FeTS2022_01809	Default	0.898026549932379	0.908375922565907	0.846187441508088	5.3851648071345	4.0	3.0
FeTS2022_01810	Default	0.936857405643333	0.945672331987251	0.790934844192634	3.16227766016837	1.73205080756887	2.23606797749979
FeTS2022_01811	Default	0.770799806887673	0.667534157449577	0.653094653094653	10.0	9.21954445729288	8.60232526704262
FeTS2022_01812	Default	0.951729350996714	0.958107962714815	0.925858897081918	3.74165738677394	5.55805847854978	2.23606797749979
FeTS2022_01813	Default	0.326390182435764	0.631923034062627	0.496613555523071	81.8791786995959	79.0170867065551	78.2879301041993
FeTS2022_01814	Default	0.926196862903816	0.915802034666181	0.897639174806184	6.08276253029821	4.12310562561766	3.60555127546398
FeTS2022_01815	Default	0.566260339732768	0.853545137543587	0.700181686046511	54.4150714416511	39.3522540223659	7.46983021902775
FeTS2022_01816	Default	0.823969787663295	0.91540839165808	0.849134332443714	6.70820393249936	3.0	2.82842712474619
FeTS2022_01817	Default	0.478997963926362	0.878564043796165	0.853057523228765	29.4618397253124	3.3166247903554	3.16227766016837
FeTS2022_01818	Default	0.656960536000973	0.878594827728118	0.805763337711033	77.0064932327138	95.9812479649979	5.0
FeTS2022_01819	Default	0.882489798580861	0.8382140903893	0.780715225976305	31.3846934543184	3.46410161513775	3.60555127546398
FeTS2022_01820	Default	0.877735161833282	0.889726097138784	0.874725733988089	4.12310562561766	2.23606797749979	2.23606797749979
FeTS2022_01821	Default	0.70774309499145	0.842189479298619	0.751392627960921	61.3921819126833	76.124897372673	73.0883027288751
FeTS2022_01822	Default	0.852409728811866	0.892513099460806	0.815069524622257	31.6543835826888	27.367864366808	24.0831891575845
FeTS2022_01823	Default	0.465802686265069	0.235555874542453	0.222383299507103	60.5454373773271	82.715476153746	82.605386739538
FeTS2022_01824	Default	0.901545384902315	0.899899017423501	0.769709274698691	4.12310562561766	21.6564078277077	9.0
FeTS2022_01825	Default	0.742982768145664	0.326036549420318	0.553749564004185	64.7081909381161	19.4422220952235	17.0293863659264
FeTS2022_01826	Default	0.832768425413324	0.721212716498052	0.654063042220936	61.8110019180661	84.6167832052247	84.3208159353311
FeTS2022_01827	Default	0.850730722463119	0.805139567228385	0.69268222655549	41.6052881254294	3.74165738677394	3.16227766016837
FeTS2022_01828	Default	0.390828947154007	0.504728451769792	0.499863275909215	73.9699259669741	85.1786318865883	85.0752576804405
FeTS2022_01829	Default	0.730682288249967	0.882815262027141	0.787812840043525	14.3527000944073	3.74165738677394	3.0
FeTS2022_01830	Default	0.620601348328473	0.89469329866446	0.889390519187358	58.0783952372168	1.41421356237309	1.73205080756887
FeTS2022_01831	Default	0.590519494094282	0.64765478424015	0.654008438818565	60.2934489439696	3.16227766016837	3.0
FeTS2022_01832	Default	0.803388172695084	0.848001326614277	0.771525096525096	49.4064773081425	59.0	55.3263047744922
FeTS2022_01833	Default	0.518664825400667	0.873420816692477	0.694395718745354	63.1347764706583	64.5972132096065	7.0
FeTS2022_01834	Default	0.359193285180161	0.665804449042938	0.645822385706778	57.913728942281	72.5806447873371	72.486187814039
FeTS2022_01835	Default	0.717565915247481	0.799476471662506	0.621	73.1095069057369	50.4548585729336	48.7317824589709
FeTS2022_01836	Default	0.642764242459387	0.0	0.0	48.2804308182932	373.128664	373.128664
FeTS2022_01837	Default	0.605437060373413	0.878544162485295	0.795663956639566	54.4885309033011	57.9775814639527	54.9672628038027
FeTS2022_01838	Default	0.72305006704278	0.940920730666363	0.634708133807047	57.7840808527746	2.44948974278317	3.60555127546398
FeTS2022_01839	Default	0.530620882298999	0.828900109312373	0.647652598062461	84.4322213043617	5.07426463519458	4.35889894354067
FeTS2022_01840	Default	0.474137084144769	0.475650433622414	0.475650433622414	58.258046654518	64.3544859683083	64.3544859683083
FeTS2022_01841	Default	0.502731964234266	0.729068573653839	0.770668977153541	66.9626761711328	60.4995855562594	60.4532872765779
FeTS2022_01842	Default	0.670052942530499	0.836477201748906	0.719471947194719	49.0407993409569	37.0540146272978	34.409224362956
FeTS2022_01843	Default	0.641007059076146	0.931252475174912	0.81730555678941	80.2496105909555	1.73205080756887	2.0
FeTS2022_01844	Default	0.750260502162524	0.857200783942691	0.754347641067831	56.5813571830255	13.490737563232	4.69041575982343
FeTS2022_01845	Default	0.773439223472314	0.895014390609421	0.737114957833999	55.1180551180826	5.09901951359278	2.23606797749979
FeTS2022_01846	Default	0.91557965065824	0.92159563279411	0.824984410725421	3.0	3.74165738677394	1.41421356237309
FeTS2022_01847	Default	0.93169124844312	0.912162782161864	0.748947268331114	3.0	3.74165738677394	1.41421356237309
FeTS2022_01848	Default	0.90244359467281	0.955214218455743	0.860161126820679	70.2993598832877	1.41421356237309	1.0
FeTS2022_01849	Default	0.901525545203235	0.857671883733929	0.66896054165048	5.0	3.60555127546398	2.82842712474619
FeTS2022_01850	Default	0.9078021692475	0.939861202504596	0.845253306627067	51.8637637291042	4.58257569495584	1.81243556529704
FeTS2022_01851	Default	0.918791670096304	0.950638746213617	0.799611681902758	5.09901951359278	1.73205080756887	2.23606797749979
FeTS2022_01852	Default	0.88421320787011	0.935655601812622	0.864783898551567	23.8537208837531	2.23606797749979	1.41421356237309
FeTS2022_01853	Default	0.879666357738646	0.884598282197102	0.729887924440453	60.0249947938356	7.48331477354788	4.24264068711928
FeTS2022_01854	Default	0.745323171335247	0.867900476842453	0.800418802801646	82.0121942152507	4.12310562561766	2.82842712474619
FeTS2022_01855	Default	0.372706935123042	0.686540679620264	0.758855375096674	68.0378570585141	16.0700620160927	15.5418706656742
FeTS2022_01856	Default	0.698660976260336	0.903647695923163	0.728090793096501	74.444610281739	31.1287648325467	20.5426385841741
FeTS2022_01857	Default	0.931595666818667	0.938822560724578	0.816456349780045	8.12403840463596	2.23606797749979	1.73205080756887
FeTS2022_01858	Default	0.937974895732474	0.966975547561586	0.85184231697506	3.0	1.41421356237309	1.0
FeTS2022_01859	Default	0.882478501228501	0.9350977215829	0.873702322913679	66.624318210221	2.23606797749979	2.23606797749979
FeTS2022_01860	Default	0.884964246292652	0.820397501419648	0.718197601010101	4.24264068711928	5.0	3.0
FeTS2022_01861	Default	0.848354533520438	0.426404045781208	0.593109105824446	37.544639529921	73.1259178265165	77.7817459305202
FeTS2022_01862	Default	0.787635364473896	0.897337971715949	0.798815206763674	72.9588925354545	2.44948974278317	2.0
FeTS2022_01863	Default	0.560398764246216	0.828569339864025	0.694578029231494	86.9683849178052	29.7186802318932	28.714972603836
FeTS2022_01864	Default	0.721876291303914	0.842978843796171	0.703276484325242	47.6130234284696	4.24264068711928	2.44948974278317
FeTS2022_01865	Default	0.860003077149489	0.891054189496792	0.803416897757835	8.30662386291807	3.60555127546398	2.44948974278317
FeTS2022_01866	Default	0.910078879026318	0.953486716704762	0.805079656646296	47.5194611881901	2.0	1.73205080756887
FeTS2022_01867	Default	0.874788162460658	0.889628286941623	0.872727272727272	34.3656805548791	3.0	2.23606797749979
FeTS2022_01868	Default	0.680382465496658	0.891118085372663	0.796252927400468	46.2385120867875	2.23606797749979	1.41421356237309
FeTS2022_01869	Default	0.861092583566352	0.911611326833902	0.817825753184289	24.1246761636296	8.0	2.23606797749979
FeTS2022_01870	Default	0.90567484160109	0.950150832623134	0.856591984289922	56.5420197729087	2.23606797749979	2.23606797749979
FeTS2022_01871	Default	0.844331413084664	0.892760851981666	0.774067974247641	18.6815416922694	3.60555127546398	2.23606797749979
FeTS2022_01872	Default	0.888045277545679	0.873155432155894	0.759233926128591	4.24264068711928	5.0	2.0
FeTS2022_01873	Default	0.772794476035743	0.92089009550589	0.708437663774529	27.3130005674953	3.0	2.82842712474619
FeTS2022_01874	Default	0.068823134941266	0.135577262563257	0.181660053269554	90.6184306435321	22.3606797749978	21.9317121994613
FeTS2022_01875	Default	0.628464904089854	0.866261711108823	0.815182562601368	53.1413210223456	3.60555127546398	2.0
FeTS2022_01876	Default	0.464338416133792	0.823002887391722	0.547031715912171	75.8287544405155	62.1771579130205	59.8715282884576
FeTS2022_01877	Default	0.878138557882958	0.909265224727719	0.826781454205995	32.310988842807	15.7098385840242	3.60555127546398
FeTS2022_01878	Default	0.928894978984437	0.941877342345269	0.847172694854814	4.0	2.23606797749979	1.41421356237309
FeTS2022_01879	Default	0.640496014171833	0.8150165072666	0.806904067212711	42.8602379834736	5.09901951359278	5.0
FeTS2022_01880	Default	0.868948777715705	0.965474136853421	0.93079746024349	38.7337042939778	1.41421356237309	1.73205080756887
FeTS2022_01881	Default	0.893163409916107	0.928009357720119	0.808875901744132	24.5153013442625	10.4018160784617	5.90756699427415
FeTS2022_01882	Default	0.822276290889429	0.911880754055238	0.876714920995363	53.1883445878888	1.73205080756887	1.0
FeTS2022_01883	Default	0.845436987868219	0.954823831846363	0.846010916269887	51.1566222497146	1.41421356237309	1.73205080756887
FeTS2022_01884	Default	0.933738784108995	0.960651494109533	0.893644040891485	4.89897948556635	1.41421356237309	1.41421356237309
FeTS2022_01885	Default	0.870699244009577	0.964783886908112	0.915860949147538	7.81024967590665	1.0	1.0
FeTS2022_01886	Default	0.919018220147568	0.975904118471417	0.939777679530095	5.09901951359278	1.41421356237309	1.0
FeTS2022_01887	Default	0.880368361493737	0.850433747888837	0.840967062215814	5.09901951359278	5.74456264653802	2.0
FeTS2022_01888	Default	0.894491476284355	0.953825708661911	0.92921676516541	50.2996023374663	2.23606797749979	1.0
FeTS2022_01889	Default	0.596738665877634	0.948599787309464	0.890697485146903	90.4682264243287	1.0	1.41421356237309
FeTS2022_01890	Default	0.814353477331282	0.921040108354788	0.852619635106172	31.7962261911692	2.44948974278317	1.41421356237309
FeTS2022_01891	Default	0.661521886783614	0.830878500320195	0.796935895712941	53.135674697994	20.625223853073	19.4884216156552
FeTS2022_01892	Default	0.620758491967934	0.542850653038046	0.659940747858115	48.7031826475436	11.0	5.3851648071345
FeTS2022_01893	Default	0.929228295281328	0.956840950911693	0.942521252488325	27.0	2.23606797749979	1.0
FeTS2022_01894	Default	0.514771191349681	0.874044890162368	0.622072505614372	80.5108688314813	3.0	6.32455532033675
FeTS2022_01895	Default	0.867579323095337	0.893304873282626	0.732869759415287	86.9827569119305	99.398943640131	98.0866963456308
FeTS2022_01896	Default	0.864617203665385	0.952029195796508	0.92212749713704	38.3373115705882	1.0	1.0
FeTS2022_01897	Default	0.687743776755985	0.947538538040775	0.931097243889755	75.8264465085093	1.0	1.41421356237309
FeTS2022_01898	Default	0.923866858773757	0.970061791070755	0.917318077577491	46.518813398452	2.82842712474619	1.0
FeTS2022_01899	Default	0.934536962372629	0.956540466037817	0.882560970008726	5.44040126788466	1.73205080756887	1.0
FeTS2022_01900	Default	0.965364532283071	0.977407296008249	0.946581758854797	1.41421356237309	1.0	1.0
FeTS2022_01901	Default	0.692913574910549	0.918638118638118	0.914870180959874	72.2495674727537	2.82842712474619	1.41421356237309
FeTS2022_01902	Default	0.882943113514786	0.958979242049133	0.922896150402864	64.0164040571774	2.0	1.0
FeTS2022_01903	Default	0.854511238552575	0.927858822455083	0.768323828849316	5.3851648071345	2.0	1.73205080756887
FeTS2022_01904	Default	0.762425047066633	0.810271357154716	0.775933334806923	11.7473401244707	4.12310562561766	3.74165738677394
FeTS2022_01905	Default	0.833847660475762	0.713863915336894	0.677605095541401	58.6685605754905	63.2044301452535	61.874873605326
FeTS2022_01906	Default	0.767025203078294	0.119415612866186	0.0	34.6842903920492	17.0293863659264	373.128664
FeTS2022_01907	Default	0.660277723450029	0.447395469308884	0.234070360755527	73.6070648783117	97.5374286799487	97.3909646733207
FeTS2022_01908	Default	0.683913560355076	0.780818135317789	0.675999054149917	56.5685424949238	39.1030688339933	36.0548192460018
FeTS2022_01909	Default	0.268129995428946	0.282891884249222	0.350047007207771	68.6658576004115	63.2218316722949	76.7535010262469
FeTS2022_01910	Default	0.0950520562748072	0.0	0.0	98.6113580905879	373.128664	373.128664
FeTS2022_01911	Default	0.900199315431387	0.910246018358271	0.804723581325163	6.557438524302	3.74165738677394	2.82842712474619
FeTS2022_01912	Default	0.286087462323515	0.061329093516861	0.0594553126198695	57.6714834211848	61.8789140176199	61.6927872607487
FeTS2022_01913	Default	0.664652500613168	0.929117944276021	0.875418371141688	112.471996510514	2.0	1.41421356237309
FeTS2022_01914	Default	0.675666121691485	0.0	0.0	89.0499859293045	373.128664	373.128664
FeTS2022_01915	Default	0.0142591517936449	0.0	0.0	94.956568554471	373.128664	373.128664
FeTS2022_01916	Default	0.631365766669952	0.0803626622707603	0.193878766226033	63.7651942677194	59.3401212223981	80.7589004382798
FeTS2022_01917	Default	0.477002990713048	0.5046362474858	0.609102580030645	58.0086200490927	67.3015600577101	64.6389974429305
FeTS2022_01918	Default	0.409240078761586	0.290808662637349	0.191398202077377	62.29767250869	65.4675492133316	65.0142291537652
FeTS2022_01919	Default	0.465265187059737	0.35650909090909	0.343260935535613	72.6223106214612	58.489315263559	61.6952183439612
FeTS2022_01920	Default	0.949116819801237	0.829269542055117	0.912596599690881	2.23606797749979	8.24621125123532	1.41421356237309
FeTS2022_01921	Default	0.916930384444114	0.925682689891053	0.893023719023353	4.24264068711928	4.89897948556635	1.41421356237309
FeTS2022_01922	Default	0.199952339152179	0.228370055659849	0.167114413349503	77.1038261048049	92.0326029187483	92.1357693840996
FeTS2022_01923	Default	0.928738508593573	0.864001362455826	0.921272444771551	4.24264068711928	9.16515138991168	2.0
FeTS2022_01924	Default	0.885361845142466	0.812914501879474	0.588569400070997	67.9131797259553	8.94427190999916	7.54318246909843
FeTS2022_01925	Default	0.907110810794358	0.850638342957037	0.896377228292122	13.6014705087354	6.11134054573286	2.23606797749979
FeTS2022_01926	Default	0.357694293088614	0.666475731590208	0.55319063248827	57.7810521102195	29.728773178951	28.3019433961698
FeTS2022_01927	Default	0.769604015342379	0.825343105218933	0.412076360272474	32.0624390837628	4.0	3.74165738677394
FeTS2022_01928	Default	0.900927582848211	0.904338453247103	0.761971166663248	4.58257569495584	17.2104580151909	13.3304052535834
FeTS2022_01929	Default	0.914726247038651	0.93375164161681	0.898517673888255	5.09901951359278	1.41421356237309	1.0
FeTS2022_01930	Default	0.895409621255419	0.937516570923552	0.880128178100097	5.08911756223329	1.41421356237309	1.41421356237309
FeTS2022_01931	Default	0.845653753870354	0.899393605292172	0.915178571428571	7.0	5.18158248633941	2.44948974278317
FeTS2022_01932	Default	0.800379572118702	0.853230174081237	0.812619392185238	7.0	4.12310562561766	2.23606797749979
FeTS2022_01933	Default	0.914889641480789	0.934878557309577	0.886491007946466	70.0071392138685	3.0	1.0
FeTS2022_01934	Default	0.794391158284239	0.882797451474292	0.860836627140975	16.1245154965971	3.16227766016837	3.0
FeTS2022_01935	Default	0.874651134571047	0.84511743395612	0.792292180147882	6.0	3.0	2.82842712474619
FeTS2022_01936	Default	0.878643936435277	0.916941578243347	0.82395014269905	8.06225774829855	5.8309518948453	2.23606797749979
FeTS2022_01937	Default	0.89893731303816	0.958095422432981	0.900225594749794	5.3851648071345	1.0	1.0
FeTS2022_01938	Default	0.867241905680083	0.656096574828163	0.551696573195616	58.8557558782486	85.571023084956	84.8159763079448
FeTS2022_01939	Default	0.674303454520628	0.36845542614564	0.30479473389123	64.259237900828	82.6081109619573	81.0256132043755
FeTS2022_01940	Default	0.93295867489225	0.9125303152789	0.913918784480419	3.0	7.0	2.82842712474619
FeTS2022_01941	Default	0.341608079802567	0.501263081919884	0.501263081919884	90.6476695784287	59.646458279117	59.646458279117
FeTS2022_01942	Default	0.93222035993149	0.89181703734788	0.856272005885753	25.7293606605372	16.9115345252877	5.09901951359278
FeTS2022_01943	Default	0.809805862359712	0.769622019422282	0.755855876811425	12.2065556157337	72.5672102261069	71.5611626512593
FeTS2022_01944	Default	0.887968793684182	0.886744084698402	0.914543763001369	6.48074069840786	9.0	1.41421356237309
FeTS2022_01945	Default	0.735372876134505	0.479214172952113	0.479214172952113	85.3088502438957	99.3778144195047	99.3778144195047
FeTS2022_01946	Default	0.219474126545803	0.484923952681668	0.45374489332728	76.2430324685475	72.9958898324151	72.8079665970695
FeTS2022_01947	Default	0.680558112137834	0.943617654562462	0.831242335628714	92.1357693840996	1.0	5.0
FeTS2022_01948	Default	0.912046999801967	0.536251426200601	0.785188108392528	7.4966187058925	24.3444019028691	17.9164728671689
FeTS2022_01949	Default	0.870279926702293	0.818290082255518	0.821705426356589	14.2126704035518	9.16515138991168	6.70820393249936
FeTS2022_01950	Default	0.905503312408505	0.863454513828491	0.835929573261712	10.295630140987	48.0312398340913	47.125350678473
FeTS2022_01951	Default	0.908960067729645	0.909090909090909	0.911621284926143	6.16441400296897	2.82842712474619	1.73205080756887
FeTS2022_01952	Default	0.552022130631312	0.951978396148878	0.890982940698619	68.4470598345904	1.0	1.0
FeTS2022_01953	Default	0.924275117143112	0.949883497526877	0.933243569604291	41.2722652236121	4.47213595499958	2.23606797749979
FeTS2022_01954	Default	0.903015720000303	0.976395733432514	0.937427233097771	4.35889894354067	1.0	1.0
FeTS2022_01955	Default	0.812372650790221	0.738008971704623	0.847897311610789	11.4455231422595	9.38083151964686	7.07106781186547
FeTS2022_01956	Default	0.758961741312318	0.93183401333466	0.88919254658385	16.1245154965971	1.08284271247454	1.41421356237309
FeTS2022_01957	Default	0.777629034657147	0.849754930338466	0.845415607320369	23.0217288664426	74.7562704155708	73.688872333214
FeTS2022_01958	Default	0.827950038576224	0.59590553982537	0.653952671515097	46.7867502611583	73.7207551399842	72.4292758489272
FeTS2022_01959	Default	0.929584657566847	0.929096785521515	0.898590095924019	4.58257569495584	9.21954445729288	2.0
FeTS2022_01960	Default	0.810430328241085	0.964465800557631	0.928841425373408	31.0185423075152	2.44948974278317	1.0
FeTS2022_01961	Default	0.914298507178309	0.875583038869257	0.846394854237991	7.54983443527075	19.3132079158279	9.41272128709262
FeTS2022_01962	Default	0.799791159840481	0.947322115913339	0.94701574825412	50.4579032461714	2.23606797749979	2.0
FeTS2022_01963	Default	0.950001804554696	0.967024677818975	0.942190876105834	59.5063021872473	2.23606797749979	1.0
FeTS2022_01964	Default	0.7799947747546	0.586878268997474	0.850700047978366	49.6588360717405	8.30662386291807	2.23606797749979
FeTS2022_01965	Default	0.902782296947933	0.939630955659597	0.892542524256079	7.28010988928051	6.40312423743284	1.73205080756887
FeTS2022_01966	Default	0.714962684858751	0.905504939435194	0.888616794375543	58.4208866759141	2.0	1.41421356237309
FeTS2022_01967	Default	0.918265038450635	0.941077379958322	0.901612105376644	44.344106903546	4.06155281280883	1.41421356237309
FeTS2022_01968	Default	0.917952066585642	0.68981436248168	0.704231668642086	7.0	5.09901951359278	2.82842712474619
FeTS2022_01969	Default	0.933308523470985	0.966071447653854	0.929127338963404	3.60555127546398	3.0	1.0
FeTS2022_01970	Default	0.622931622029908	0.963004718359848	0.937238493723849	54.6260011349906	1.41421356237309	1.0
FeTS2022_01971	Default	0.944844364460441	0.963448042931662	0.961558939410073	4.24264068711928	6.40312423743284	1.0
FeTS2022_01972	Default	0.908752629714817	0.932679925597367	0.858774959104717	52.3359340765526	3.16227766016837	1.73205080756887
FeTS2022_01973	Default	0.584464008285862	0.711587436332767	0.796861779863087	31.0	19.3700635001246	9.8488578017961
FeTS2022_01974	Default	0.603052778303591	0.960861791130438	0.95612308458951	39.4708752420768	1.41421356237309	1.0
FeTS2022_01975	Default	0.534103690869586	0.745184369840396	0.718716577540107	27.1477439209964	28.6024464338703	19.6977156035922
FeTS2022_01976	Default	0.622877018143246	0.931131929389904	0.920114217411514	42.5558456619064	63.3482438588474	30.5614135798722
FeTS2022_01977	Default	0.462501446257086	0.526946107784431	0.51035254616676	16.7630546142402	7.6811457478686	7.48331477354788
FeTS2022_01978	Default	0.799459382319115	0.82545659951045	0.809598127194693	36.3593179253956	4.0	4.0
FeTS2022_01979	Default	0.863395079961179	0.930192994726197	0.888622395442962	10.4880884817015	2.0	1.0
FeTS2022_01980	Default	0.637060983898697	0.57479864899974	0.750448575324768	14.1774468787578	29.8161030317511	11.0
FeTS2022_01981	Default	0.807441755683631	0.945538903413484	0.916634553628773	59.2114853723498	1.73205080756887	1.41421356237309
FeTS2022_01982	Default	0.732663737183511	0.828080736543909	0.807783130254085	63.0634601017102	6.40312423743284	5.09901951359278
FeTS2022_01983	Default	0.861599602583209	0.943678929765886	0.924009266788382	44.73253849269	2.82842712474619	1.41421356237309
FeTS2022_01984	Default	0.97556871092191	0.985922716659243	0.960648465098447	1.73205080756887	1.0	1.0
FeTS2022_01985	Default	0.92602606061838	0.926288138300704	0.91614774705086	5.3851648071345	75.2911016769619	73.4948939248693
FeTS2022_01986	Default	0.356470073709025	0.939937643390787	0.890996784565916	72.8010988928051	2.0	1.0
FeTS2022_01987	Default	0.821548250265111	0.899574231766012	0.889671002295332	75.7429864739964	7.60917923880456	6.08276253029821
FeTS2022_01988	Default	0.851658640984483	0.888251192899329	0.886233975434592	60.8736394821917	63.6396103067892	63.4436757637089
FeTS2022_01989	Default	0.933638443935926	0.978101958798772	0.977132784391374	33.1360830515617	1.0	1.0
FeTS2022_01990	Default	0.878348766522937	0.942465942880852	0.943264220384068	5.0	4.12310562561766	1.0
FeTS2022_01991	Default	0.929448704530405	0.934364683798304	0.896913019006797	3.50653651323552	2.0	1.0
FeTS2022_01992	Default	0.367188838994961	0.800498753117207	0.800498753117207	88.202607505438	6.40312423743284	6.40312423743284
FeTS2022_01993	Default	0.890945822568425	0.820136021374787	0.778208471351046	35.2207131956826	7.0	6.0
FeTS2022_01994	Default	0.654573556358542	0.415651918764278	0.568436539876238	15.52417469626	11.4017542509913	9.2736184954957
FeTS2022_01995	Default	0.762515237049087	0.746685171346215	0.689367901122163	54.0092584655631	58.3952052826257	56.1533613180518
FeTS2022_01996	Default	0.348330873302932	0.635303578608765	0.553230712508065	71.7286553617171	39.6736688497547	38.9165769143722
FeTS2022_01997	Default	0.898095414201183	0.928052143394334	0.894672187087674	63.0634601017102	3.16227766016837	2.0
FeTS2022_01998	Default	0.843480036663959	0.95528222340469	0.932877261277765	27.3313007374328	4.12310562561766	1.41421356237309
FeTS2022_01999	Default	0.723382997710782	0.675503801475368	0.581313510735044	12.5299640861416	11.7046999107196	10.6301458127346
FeTS2022_02000	Default	0.786579824295668	0.853593015446608	0.853593015446608	9.09667146889257	58.9436157075072	58.9436157075072
FeTS2022_02001	Default	0.67763565859426	0.136679731950941	0.147924745081143	45.3161115925507	21.0321152400058	20.7340287357157
FeTS2022_02002	Default	0.864431063524947	0.799850475275018	0.792485424314402	87.5785361832452	101.656283622804	99.6616772044189
FeTS2022_02003	Default	0.870180881138825	0.833930765430847	0.845352499394331	26.981475126464	25.5342906696074	19.7989898732233
FeTS2022_02004	Default	0.802977703017071	0.917475064899576	0.906762295081967	8.48528137423857	1.41421356237309	1.0
FeTS2022_02005	Default	0.775673973846446	0.0	0.0	8.30662386291807	373.128664	373.128664
FeTS2022_02006	Default	0.399349643852585	0.822187254130605	0.822187254130605	13.1529464379659	3.3166247903554	3.3166247903554
FeTS2022_02007	Default	0.742093725292891	0.883531900679211	0.823482765912455	83.5571648265061	5.0	3.0
FeTS2022_02008	Default	0.590747560896814	0.598363127288391	0.495164922506292	53.7215040742531	43.4626276242014	42.4970587217515
FeTS2022_02009	Default	0.823707672345234	0.92928384794763	0.926672089094663	7.0	2.23606797749979	1.41421356237309
FeTS2022_02010	Default	0.944533286872546	0.948176339993656	0.939728490100721	3.60555127546398	8.12403840463596	7.07106781186547
FeTS2022_02011	Default	0.888816181163812	0.956682307410171	0.943289108299907	54.1377856844893	2.23606797749979	1.41421356237309
FeTS2022_02012	Default	0.795190179768666	0.91971603850438	0.852237421406799	54.157178656204	41.97201410121	19.2639526658366
FeTS2022_02013	Default	0.10140489492508	0.534014395170652	0.569516728624535	106.301458127346	109.077495378784	109.038066698179
FeTS2022_02014	Default	0.941324718766467	0.92283656807517	0.896583200215754	4.0	5.3851648071345	2.0
FeTS2022_02015	Default	0.645802261811093	0.0	0.0	68.1615727518079	373.128664	373.128664
FeTS2022_02016	Default	0.833286922906821	0.496054504183235	0.556300561698519	35.8468966578698	26.0192236625153	24.1246761636296
FeTS2022_02017	Default	0.800850903271554	0.603710867032193	0.740852436487182	25.0199920063936	13.6014705087354	16.0312195418814
FeTS2022_02018	Default	0.751129838823668	0.855909214750234	0.745942033020575	45.6179789118281	55.2616502609283	52.773099207835
FeTS2022_02019	Default	0.857132661370117	0.939647967582626	0.864316635745207	6.48074069840786	5.19615242270663	3.0
FeTS2022_02020	Default	0.937647873384277	0.953237880791115	0.833254566012	23.9123311372867	10.0622829504311	4.12310562561766
FeTS2022_02021	Default	0.580109887685076	0.13633166614567	0.177272332667766	14.0356688476181	24.2177598764959	44.4128349119807
FeTS2022_02022	Default	0.942566332209546	0.956204667686386	0.94896449704142	53.7842868187052	11.2249721603218	1.0
FeTS2022_02023	Default	0.20207675862771	0.00787401574803149	0.00828500414250207	17.088007490635	18.0718945905747	17.6633854205003
FeTS2022_02024	Default	0.78098962978062	0.770367500066049	0.658893628814347	53.7587202228624	7.07106781186547	6.0
FeTS2022_02025	Default	0.874961772218417	0.902956539378264	0.834175508820099	26.1916017074175	7.0	3.74165738677394
FeTS2022_02026	Default	0.842086007567997	0.674590951940936	0.579166411027261	11.5325625946707	33.0	32.0007810593581
FeTS2022_02027	Default	0.732785392136422	0.921084752436263	0.897265235121339	56.0410562078799	11.7046999107196	3.0
FeTS2022_02028	Default	0.319139805454892	0.335550323719835	0.289286045004167	85.058803189323	87.8660912524599	87.8265335300063
FeTS2022_02029	Default	0.793100970176069	0.89315044037134	0.871862028460995	10.4880884817015	5.0148529270387	4.12310562561766
FeTS2022_02030	Default	0.518689075630252	0.505834481229911	0.489518157775914	53.461200728994	13.5646599662505	13.076696830622
FeTS2022_02031	Default	0.861205482661668	0.0	0.0	75.5843899227876	373.128664	373.128664
FeTS2022_02032	Default	0.645953083734659	0.694202270560707	0.686170565237558	40.2740611312045	74.3323612073934	74.7629580701624
FeTS2022_02033	Default	0.697902595094205	0.827748246750346	0.590541318257219	76.4264352171419	81.6691495928589	80.4798111329791
FeTS2022_02034	Default	0.603069417462228	0.0	0.0	63.1347764706583	373.128664	373.128664
FeTS2022_02035	Default	0.537286502224682	0.549273906292812	0.493057102546966	54.7083174663597	48.9136992481444	48.425200051213
FeTS2022_02036	Default	0.793817104776008	0.248739049641624	0.176630434782608	11.8067293154486	39.1663120551322	39.5583860086629
FeTS2022_02037	Default	0.876083360899768	0.916703195061629	0.897612312413098	27.9105714739057	12.6885775404495	2.44948974278317
FeTS2022_02038	Default	0.888100108733713	0.9364400602556	0.935726067401552	9.0	10.1980390271855	2.0
FeTS2022_02039	Default	0.615416168946787	0.881745892926819	0.870085821048741	13.0384048104052	17.3781471969827	16.1353581202792
FeTS2022_02040	Default	0.573372852999577	0.0201175250604908	0.0201175250604908	60.1664358259652	117.497659534976	117.497659534976
FeTS2022_02041	Default	0.577437261002453	0.496714129244249	0.494901812688821	54.0610759063856	75.1930847884298	75.1678087987132
FeTS2022_02042	Default	0.787302816796508	0.77293768545994	0.752011553538271	72.4430811050993	31.4626759392973	31.0644491340181
FeTS2022_02043	Default	0.364619061141013	0.322166492911614	0.603265634997748	60.1498129672902	59.9120186837517	73.7224524822662
FeTS2022_02044	Default	0.735693316409565	0.803179263909279	0.712884020004763	24.4948974278317	28.5394423550735	26.3533627876156
FeTS2022_02045	Default	0.840281435773948	0.0	0.0	14.8996644257513	373.128664	373.128664
FeTS2022_02046	Default	0.799906558618356	0.850288902171747	0.792197102721685	19.6468827043885	15.359033317839	13.1890079822574
FeTS2022_02047	Default	0.778949136239761	0.704512372634643	0.71452448604379	7.6811457478686	7.81024967590665	7.54983443527075
FeTS2022_02048	Default	0.493908692127206	0.253491968153761	0.628576860918338	44.9221548904324	121.004338761835	123.292335528207
FeTS2022_02049	Default	0.657744874715262	0.644706933476986	0.645345305691271	13.4164078649987	9.21954445729288	8.12403840463596
FeTS2022_02050	Default	0.842164808016439	0.0	0.0	83.3906469575575	373.128664	373.128664
FeTS2022_02051	Default	0.872379897364715	0.891179380565331	0.899105865522174	7.54983443527075	7.81024967590665	4.89897948556635
FeTS2022_02052	Default	0.860041357062272	0.934203371397498	0.891423704582439	40.5894032793477	4.35889894354067	2.23606797749979
FeTS2022_02053	Default	0.772553168924634	6.81547111944113e-05	6.88278615183426e-05	61.1064644698087	87.5077139009158	87.5728268357257
FeTS2022_02054	Default	0.901181913118162	0.837281295779319	0.800835781122248	50.3333882783313	46.7632234339473	44.9254931731408
FeTS2022_02055	Default	0.730789450626478	0.890631482864492	0.879912476402951	43.6520327957382	10.0821346773276	5.19615242270663
FeTS2022_02056	Default	0.912789770310506	0.960977764688558	0.94778964615433	3.16227766016837	3.16227766016837	1.0
FeTS2022_02057	Default	0.822980578005331	0.947782572433549	0.899074518979672	71.5006992194852	4.12310562561766	1.0
FeTS2022_02058	Default	0.816899678986791	0.954004758128469	0.947525676937441	8.60232526704262	2.23606797749979	1.41421356237309
FeTS2022_02059	Default	0.940237525431138	0.0	0.0	3.74165738677394	373.128664	373.128664
FeTS2022_00007	Centralized	0.89142337303526	0.956713761979289	0.909205086608404	6.16441400296897	1.41421356237309	1.41421356237309
FeTS2022_00010	Centralized	0.84712177159307	0.67249982430248	0.667370396434435	49.335585534176	52.8961246217527	50.8035431835221
FeTS2022_00023	Centralized	0.870603324946968	0.942502545207737	0.888177635527105	65.0622778166062	1.73205080756887	1.41421356237309
FeTS2022_00029	Centralized	0.905233424872499	0.832903970862574	0.722675855869353	7.34846922834953	7.07106781186547	4.69041575982343
FeTS2022_00038	Centralized	0.757856123904626	0.823218997361477	0.795945062132112	6.50758493747076	3.60555127546398	1.73205080756887
FeTS2022_00039	Centralized	0.878048542075989	0.327796842827728	0.0878447395301327	8.54400374531753	9.48683298050513	7.48331477354788
FeTS2022_00040	Centralized	0.790505704445533	0.939700407469293	0.923480797277588	14.7986485869487	2.23606797749979	1.73205080756887
FeTS2022_00041	Centralized	0.876049970806042	0.937226779311361	0.896018503221543	8.60232526704262	2.0	1.41421356237309
FeTS2022_00042	Centralized	0.892116517388848	0.963460667371281	0.948179271708683	34.266474247533	1.0	1.0
FeTS2022_00050	Centralized	0.925344033166747	0.938499700624411	0.88398390779602	3.0	1.0	1.0
FeTS2022_00055	Centralized	0.957297466144828	0.951195023998432	0.855567394778902	2.23606797749979	2.23606797749979	1.41421356237309
FeTS2022_00057	Centralized	0.88054684358665	0.96654847533178	0.948545387101902	5.0	1.0	1.0
FeTS2022_00065	Centralized	0.671605801153241	0.914490924973308	0.893272203859686	17.0293863659264	2.0	1.41421356237309
FeTS2022_00067	Centralized	0.932766153620485	0.916818587575593	0.852649616745283	9.21954445729288	44.1032877281824	17.9164728671689
FeTS2022_00069	Centralized	0.899569603596688	0.511415124674793	0.635728000579647	5.8309518948453	19.0	21.0
FeTS2022_00073	Centralized	0.865654597020419	0.88689936536718	0.729007733647922	5.47722557505166	3.60555127546398	3.0
FeTS2022_00075	Centralized	0.873707735940297	0.91004366812227	0.844587406919609	9.89949493661166	3.3166247903554	1.73205080756887
FeTS2022_00076	Centralized	0.931595378952611	0.935768736283002	0.873427230046948	4.12310562561766	3.0	2.44948974278317
FeTS2022_00083	Centralized	0.884779218360839	0.854113485960293	0.663956899361543	5.74456264653802	5.47722557505166	4.24264068711928
FeTS2022_00086	Centralized	0.928847739549578	0.864120357178865	0.745097667182119	15.1327459504215	5.3851648071345	3.0
FeTS2022_00092	Centralized	0.959551242030383	0.964189624464739	0.922579619522018	2.0	1.0	1.0
FeTS2022_00093	Centralized	0.912615440196897	0.908236431506297	0.858303396081812	5.09901951359278	4.35889894354067	2.23606797749979
FeTS2022_00164	Centralized	0.949888461555251	0.978710137181542	0.968624459699974	2.44948974278317	1.0	1.0
FeTS2022_00168	Centralized	0.907129376073211	0.946189425315154	0.920270383042643	4.12310562561766	3.0	2.23606797749979
FeTS2022_00173	Centralized	0.866811069540586	0.910524818082035	0.700464783696818	5.65685424949238	3.0	3.0
FeTS2022_00175	Centralized	0.937221974583132	0.937728209841277	0.903081857481522	3.46410161513775	2.23606797749979	1.41421356237309
FeTS2022_00179	Centralized	0.940967915175537	0.968517974336369	0.940345412576132	33.0635745711229	1.0	1.0
FeTS2022_00180	Centralized	0.91510757019664	0.945018082708737	0.94823078263901	64.0156230931168	2.26808124229222	1.0
FeTS2022_00189	Centralized	0.924291192028884	0.976751565150535	0.934461640110797	47.1476381963842	1.0	1.0
FeTS2022_00198	Centralized	0.972022440460978	0.983135443868428	0.965716323377086	1.0	1.0	1.0
FeTS2022_00202	Centralized	0.944344984787563	0.943318877165728	0.905677752984096	3.0	2.82842712474619	1.0
FeTS2022_00205	Centralized	0.625962539910191	0.945364238410596	0.945364238410596	8.48528137423857	1.0	1.0
FeTS2022_00215	Centralized	0.916415774883	0.794519221458313	0.683037400831129	6.78232998312526	4.35889894354067	4.12310562561766
FeTS2022_00223	Centralized	0.944317880794702	0.955196032700758	0.912101095737023	3.0	1.41421356237309	1.0
FeTS2022_00224	Centralized	0.972435312538722	0.804277581166333	0.66795655973037	1.41421356237309	9.0	3.0
FeTS2022_00225	Centralized	0.772245479647278	0.964635529436024	0.956683439072413	66.9701409357927	1.0	1.0
FeTS2022_00226	Centralized	0.942041834958788	0.977970023136505	0.967279052070877	3.0	1.0	1.0
FeTS2022_00232	Centralized	0.969073409166339	0.960149477746806	0.943113323537349	1.41421356237309	1.41421356237309	1.0
FeTS2022_00244	Centralized	0.848746224625974	0.768042142230026	0.659260058246143	6.0	6.70820393249936	5.91607978309961
FeTS2022_00248	Centralized	0.906405218106325	0.975324335883666	0.945984045640745	68.8156956384884	1.73205080756887	1.0
FeTS2022_00255	Centralized	0.963756622148907	0.977789296358688	0.948087611766515	1.41421356237309	1.0	1.0
FeTS2022_00257	Centralized	0.398940652461779	0.956886771046063	0.951581368602645	62.3249545432321	1.0	1.0
FeTS2022_00265	Centralized	0.955658900863032	0.970298904254396	0.961366016686868	2.0	1.73205080756887	1.0
FeTS2022_00268	Centralized	0.952807137493134	0.978458139351376	0.957285671008785	2.23606797749979	1.0	1.0
FeTS2022_00272	Centralized	0.964612811793494	0.974468313833694	0.949452218244929	1.0	21.0	1.0
FeTS2022_00276	Centralized	0.974854569337586	0.972308097086101	0.963384231847927	1.0	1.0	1.0
FeTS2022_00277	Centralized	0.751295004263199	0.943397514679776	0.927578159655923	23.685438564654	1.41421356237309	1.41421356237309
FeTS2022_00278	Centralized	0.936829685464121	0.958145919380339	0.936868205226015	10.099504938362	2.0	1.0
FeTS2022_00295	Centralized	0.818615477756205	0.944656439010461	0.898883056399731	6.70820393249936	3.3166247903554	1.41421356237309
FeTS2022_00302	Centralized	0.936962203370698	0.89617103775109	0.925874610322133	2.23606797749979	2.44948974278317	1.0
FeTS2022_00315	Centralized	0.919383200324631	0.965055345383214	0.945613152155678	57.3498038357586	52.4003798012428	1.41421356237309
FeTS2022_00319	Centralized	0.945144726041779	0.962289797662045	0.924985338285734	38.904369409077	77.3045923603507	1.41421356237309
FeTS2022_00326	Centralized	0.537417943107221	0.950037445169573	0.948349764252036	82.3474323868998	1.0	1.0
FeTS2022_00330	Centralized	0.87336234072902	0.910111970048878	0.85356004250797	4.0	2.0	1.41421356237309
FeTS2022_00342	Centralized	0.826423767770494	0.895812804463381	0.854609820856349	32.0312347560939	50.6458290484024	42.9068759058498
FeTS2022_00345	Centralized	0.878428003865564	0.927803914735435	0.90462127863357	4.58257569495584	3.0	1.0
FeTS2022_00354	Centralized	0.685241604081054	0.0	0.0	77.5499838813651	373.128664	373.128664
FeTS2022_00357	Centralized	0.91233224277225	0.927704393239153	0.881994222745265	4.24264068711928	2.0	1.0
FeTS2022_00358	Centralized	0.934942667471333	0.954264795607077	0.930109638941466	3.74165738677394	1.73205080756887	1.0
FeTS2022_00361	Centralized	0.798768339069009	0.543254146122814	0.516934046345811	71.2211341067817	3.60555127546398	4.0
FeTS2022_00362	Centralized	0.906147820048675	0.908148677626876	0.859984794728839	2.0	1.73205080756887	1.41421356237309
FeTS2022_00363	Centralized	0.918706508391322	0.977791701475912	0.965888071579128	5.91607978309961	1.0	1.0
FeTS2022_00365	Centralized	0.953895975264196	0.955413462369307	0.948643797367371	1.41421356237309	1.41421356237309	1.0
FeTS2022_00368	Centralized	0.741666881493129	0.920373952288845	0.878643921399265	39.043562384879	14.696938456699	2.0
FeTS2022_00374	Centralized	0.958722972115262	0.984431594331829	0.978128507772373	37.7491721763537	1.0	1.0
FeTS2022_00385	Centralized	0.943258855585831	0.968404275267204	0.938560177705977	2.82842712474619	1.0	1.0
FeTS2022_00394	Centralized	0.932858586526383	0.969729025958174	0.950841962137851	3.60555127546398	1.0	1.0
FeTS2022_00396	Centralized	0.942038030779653	0.91145646627164	0.901952121931689	3.74165738677394	4.0	2.23606797749979
FeTS2022_00398	Centralized	0.852168172628625	0.563082715374146	0.683088412430739	8.12403840463596	13.4536240470737	9.69535971483265
FeTS2022_00411	Centralized	0.944573318727581	0.966406602617834	0.8470508703735	2.44948974278317	1.73205080756887	1.41421356237309
FeTS2022_00415	Centralized	0.973505639217248	0.978728694506259	0.947637749945629	2.0	1.73205080756887	1.0
FeTS2022_00420	Centralized	0.970448184844746	0.986062646249846	0.978735668191216	1.41421356237309	1.0	1.0
FeTS2022_00424	Centralized	0.666957470010905	0.691553133514986	0.601067378252168	99.2008063510024	99.0075753711363	98.4428768372806
FeTS2022_00427	Centralized	0.817146038551407	0.965534517671127	0.933096243609691	12.4096736459908	1.0	1.0
FeTS2022_00435	Centralized	0.868400785073662	0.879248658318425	0.841876244560808	19.1141268278509	37.3316214379378	35.059948195433
FeTS2022_00437	Centralized	0.363904123501929	0.704297820823244	0.651831796260258	74.6642479660388	106.008489957434	5.8309518948453
FeTS2022_00439	Centralized	0.923162574786911	0.979672995421026	0.885738641745335	2.82842712474619	1.0	1.0
FeTS2022_00461	Centralized	0.856329967972166	0.870951227004334	0.87931512821529	7.21110255092797	5.0	2.44948974278317
FeTS2022_00465	Centralized	0.81697883242544	0.939466370205669	0.874308103737794	59.3367505820251	67.9720522209645	1.0
FeTS2022_00471	Centralized	0.924286155006341	0.943699515347334	0.909021794221996	4.69041575982343	22.0439245654721	2.0
FeTS2022_00473	Centralized	0.905614615495717	0.906507825485285	0.864636124573052	7.07106781186547	6.70820393249936	2.23606797749979
FeTS2022_00475	Centralized	0.18815357461426	0.461191406762321	0.417142659327725	25.8843582110895	11.8743420870379	11.1803398874989
FeTS2022_00476	Centralized	0.860752490897287	0.927151152560267	0.825174493138977	6.48074069840786	3.3166247903554	2.23606797749979
FeTS2022_00482	Centralized	0.888523731275749	0.898375200718504	0.880364898734374	45.7493169347914	3.60555127546398	2.23606797749979
FeTS2022_00484	Centralized	0.86075282631038	0.95390396217761	0.804048944799615	6.0	2.82842712474619	2.23606797749979
FeTS2022_00486	Centralized	0.931285660684943	0.937513065622683	0.883751866030122	4.12310562561766	2.44948974278317	1.73205080756887
FeTS2022_00487	Centralized	0.895097325403831	0.822098043246678	0.664230161978831	4.58257569495584	5.65685424949238	4.0
FeTS2022_00490	Centralized	0.911293468845261	0.97463594175068	0.960418086798454	3.16227766016837	1.0	1.0
FeTS2022_00497	Centralized	0.758474316850676	0.924256054118239	0.837721776471917	6.16441400296897	2.23606797749979	1.73205080756887
FeTS2022_00508	Centralized	0.783955944380319	0.941417745452327	0.899036056168907	35.4852077384557	3.0	2.0
FeTS2022_00509	Centralized	0.87855272999252	0.933895235441627	0.888595645333198	3.46410161513775	2.23606797749979	1.41421356237309
FeTS2022_00515	Centralized	0.95884273032774	0.943930058857949	0.894583353253334	1.41421356237309	1.41421356237309	1.0
FeTS2022_00522	Centralized	0.800278009452321	0.952856764500517	0.869060463510422	77.0499835553729	1.41421356237309	1.41421356237309
FeTS2022_00527	Centralized	0.961858481601372	0.968484548249384	0.896820003280763	2.0	1.41421356237309	1.41421356237309
FeTS2022_00531	Centralized	0.935371739804277	0.947955154867723	0.895695843083637	3.0	1.41421356237309	1.41421356237309
FeTS2022_00534	Centralized	0.880823028394106	0.955048458567332	0.913440325301726	63.1426955395475	1.73205080756887	1.0
FeTS2022_00536	Centralized	0.685549549549549	0.936402271616081	0.825385112074531	72.4499827467198	2.44948974278317	2.0
FeTS2022_00541	Centralized	0.612058143115441	0.823068029124089	0.726931964056482	32.9089653438086	6.0	3.46410161513775
FeTS2022_00546	Centralized	0.757181744795088	0.95198760970573	0.940736238270713	23.7697286480094	1.41421356237309	1.0
FeTS2022_00562	Centralized	0.865044149291385	0.0	0.0	74.0675367485648	373.128664	373.128664
FeTS2022_00566	Centralized	0.928369380738935	0.982377819548872	0.960548205656341	3.0	1.0	1.0
FeTS2022_00600	Centralized	0.869828081197014	0.979386320627196	0.962544169611307	49.6286197520922	1.0	1.0
FeTS2022_00614	Centralized	0.62223613617669	0.579098753595397	0.631406761177753	10.295630140987	11.4846172704187	9.77230915705769
FeTS2022_00617	Centralized	0.836181549529111	0.940057336460776	0.921341192875705	4.69041575982343	2.0	1.41421356237309
FeTS2022_00627	Centralized	0.92227220204688	0.951171429720922	0.910279540678793	5.0	3.46410161513775	1.73205080756887
FeTS2022_00629	Centralized	0.934780237757661	0.956972423234891	0.940093850935462	2.0	1.0	1.0
FeTS2022_00632	Centralized	0.869757718974785	0.699400184558597	0.611216659675787	63.6030658533153	75.3916440438974	74.899933244296
FeTS2022_00633	Centralized	0.893765988959202	0.904382741254934	0.888731554628111	4.12310562561766	2.44948974278317	2.0
FeTS2022_00634	Centralized	0.924372193177299	0.961164106139089	0.911821249479047	4.47213595499958	1.41421356237309	1.0
FeTS2022_00635	Centralized	0.655950464396284	0.811045609680421	0.769283276450512	13.7840487520902	1.73205080756887	1.41421356237309
FeTS2022_00637	Centralized	0.899141286217334	0.945171363436081	0.885432609680811	60.7778742371341	3.60555127546398	2.0
FeTS2022_00643	Centralized	0.669168900804289	0.270059605685465	0.290306174346455	9.4339811320566	10.7167962383537	11.2249721603218
FeTS2022_00648	Centralized	0.803935016941865	0.0292673959003584	0.0469909909909909	7.34846922834953	26.2906816601382	26.3229931335519
FeTS2022_00653	Centralized	0.876298521168525	0.970749185667752	0.957604554950231	4.12310562561766	1.0	1.0
FeTS2022_00660	Centralized	0.858123473071103	0.970981550496717	0.930740361651313	66.7158152164837	2.0	1.0
FeTS2022_00664	Centralized	0.772301866378144	0.97270513143529	0.958536069388618	5.8309518948453	1.0	1.0
FeTS2022_00665	Centralized	0.824897396296676	0.900085124494573	0.869676018782887	5.8309518948453	2.82842712474619	2.0
FeTS2022_00666	Centralized	0.835859329819852	0.964471438212059	0.927060052825588	7.48331477354788	1.41421356237309	1.0
FeTS2022_00669	Centralized	0.880496871883217	0.985882490773827	0.965147453083109	27.6387350659718	1.0	1.0
FeTS2022_00670	Centralized	0.711563169164882	0.911434184675834	0.886783424251124	77.0256450670704	68.7604522126932	67.6239602507868
FeTS2022_00672	Centralized	0.541718058477835	0.876550742322554	0.841274502606269	14.8660687473185	3.3166247903554	2.82842712474619
FeTS2022_00673	Centralized	0.927525590001909	0.975912529276152	0.890968434969426	3.3166247903554	1.41421356237309	1.0
FeTS2022_00678	Centralized	0.78288622886702	0.866365274946074	0.805724516825272	7.6811457478686	10.3923048454132	4.12310562561766
FeTS2022_00695	Centralized	0.893296249122715	0.953905405734807	0.883656551829036	63.2850693291869	2.23606797749979	1.41421356237309
FeTS2022_00696	Centralized	0.864820640462774	0.920450152182928	0.844257544512285	6.70820393249936	4.0	1.73205080756887
FeTS2022_00700	Centralized	0.832702376157873	0.941424682395644	0.92081305468079	58.2606210269403	1.73205080756887	1.41421356237309
FeTS2022_00701	Centralized	0.885104153019782	0.899476228847703	0.842130868401848	6.40312423743284	1.41421356237309	1.41421356237309
FeTS2022_00710	Centralized	0.947113443681873	0.854231787921448	0.827132596239205	2.23606797749979	5.65685424949238	2.0
FeTS2022_00711	Centralized	0.773099556306215	0.697149308495625	0.699320498301245	10.0	8.82174037911415	9.03637226086256
FeTS2022_00713	Centralized	0.907997594708358	0.967889381685364	0.924844344606168	3.3166247903554	1.41421356237309	1.0
FeTS2022_00717	Centralized	0.914094215731684	0.970199100834939	0.925462459194776	2.0	1.0	1.0
FeTS2022_00720	Centralized	0.72539339709966	0.962613144431326	0.962613144431326	7.54650845218459	1.0	1.0
FeTS2022_00722	Centralized	0.97158363944034	0.972702665504427	0.928683839973494	1.0	1.0	1.0
FeTS2022_00726	Centralized	0.841835056327622	0.944443773329628	0.949155517660777	49.1629942131274	3.0	1.41421356237309
FeTS2022_00738	Centralized	0.867794109301401	0.899612846938219	0.827292974286292	5.74456264653802	2.23606797749979	2.0
FeTS2022_00741	Centralized	0.598946029438488	0.882140917394953	0.837206231845788	30.0832179129826	9.47626261081544	6.16441400296897
FeTS2022_00745	Centralized	0.877093717178953	0.949048291912559	0.938180956892468	5.09901951359278	2.0	1.41421356237309
FeTS2022_00752	Centralized	0.943719796909132	0.959693311362948	0.910611890281742	2.82842712474619	2.23606797749979	1.41421356237309
FeTS2022_00754	Centralized	0.924200913242009	0.9614954525123	0.908118475895393	3.0	2.0	1.0
FeTS2022_00755	Centralized	0.585033517038334	0.903533045884548	0.868852459016393	27.1873105634171	2.82842712474619	1.41421356237309
FeTS2022_00761	Centralized	0.937216513498168	0.953797689884494	0.93557737260402	2.82842712474619	1.0	1.0
FeTS2022_00766	Centralized	0.684631989415778	0.439249363867684	0.422145328719723	7.6811457478686	6.48074069840786	8.0
FeTS2022_00770	Centralized	0.839153540581701	0.428630533719486	0.614128728414442	10.0548385528449	68.1032296565033	20.9045449603668
FeTS2022_00771	Centralized	0.925633165376649	0.959710958619255	0.907574545869987	3.60555127546398	1.0	1.0
FeTS2022_00776	Centralized	0.840295576839486	0.914452709883103	0.856669733210671	49.0040812077485	3.0	2.23606797749979
FeTS2022_00783	Centralized	0.957709940107422	0.940849871525043	0.843393960694725	2.23606797749979	2.44948974278317	2.0
FeTS2022_00785	Centralized	0.793958968880731	0.86468142058219	0.849816038490408	7.81024967590665	3.3166247903554	3.16227766016837
FeTS2022_00786	Centralized	0.938280046818209	0.943801394668446	0.929677197926263	3.60555127546398	2.82842712474619	2.0
FeTS2022_00790	Centralized	0.978960600121646	0.977903325023472	0.957616676850952	1.0	1.41421356237309	1.0
FeTS2022_00798	Centralized	0.96944280344588	0.928237430923213	0.860245514636449	1.41421356237309	2.0	2.0
FeTS2022_00812	Centralized	0.937094754314592	0.883863763260748	0.844823247151989	7.07106781186547	4.24264068711928	5.0
FeTS2022_00813	Centralized	0.886799089209352	0.968984887342816	0.955561695073745	11.0	1.41421356237309	1.0
FeTS2022_00815	Centralized	0.937567280794829	0.954366273598901	0.945706618962432	3.0	1.73205080756887	1.73205080756887
FeTS2022_00817	Centralized	0.845546196482346	0.958632692221875	0.956797837341562	51.0881590977792	40.9023171890694	1.0
FeTS2022_00827	Centralized	0.936124486297156	0.979891440412079	0.967752249285408	3.16227766016837	1.0	1.0
FeTS2022_00832	Centralized	0.824007986024457	0.167493796526054	0.143552311435523	8.06225774829855	5.8309518948453	10.6324924346994
FeTS2022_00835	Centralized	0.944865442939618	0.971167744389501	0.952209111844448	2.23606797749979	1.41421356237309	1.0
FeTS2022_00842	Centralized	0.868206709309281	0.0014573128769785	0.0	5.3851648071345	26.4764045897474	373.128664
FeTS2022_00843	Centralized	0.854675961232615	0.899532918811174	0.938095728785614	9.0	14.7648230602334	1.0
FeTS2022_00844	Centralized	0.817548859934853	0.865944501805412	0.84330077910677	11.0453610171872	7.0	2.44948974278317
FeTS2022_00845	Centralized	0.777090240966399	0.0676696200273532	0.103047254526718	10.6770782520313	26.3248931621763	26.1619936091563
FeTS2022_00846	Centralized	0.922175417931022	0.973847059062227	0.948497976400843	3.60555127546398	1.0	1.0
FeTS2022_00847	Centralized	0.774578670023031	0.894723160904601	0.830382900603199	8.12403840463596	4.0	3.0
FeTS2022_00848	Centralized	0.732623222785555	0.764824878029431	0.72831061969658	8.36660026534075	15.7797338380595	10.5946314799763
FeTS2022_00849	Centralized	0.947637834076472	0.970467431926016	0.895459263103269	2.82842712474619	2.0	1.0
FeTS2022_00850	Centralized	0.939991033400582	0.972126345099631	0.792986557568673	2.23606797749979	1.0	1.41421356237309
FeTS2022_00851	Centralized	0.457970915429176	0.0	0.0	55.5967595861491	373.128664	373.128664
FeTS2022_00852	Centralized	0.830396255475766	0.938107845256105	0.916652708451978	7.28010988928051	2.23606797749979	1.41421356237309
FeTS2022_00853	Centralized	0.732182430029274	0.758287522905214	0.825737891571541	7.81024967590665	6.557438524302	2.23606797749979
FeTS2022_00854	Centralized	0.860237388724035	0.910961158657011	0.884734558975418	26.5480645194556	68.5215244331152	64.3226168838333
FeTS2022_00855	Centralized	0.829090425963788	0.911598309526802	0.906205210989243	45.3982378512646	4.24264068711928	1.0
FeTS2022_00856	Centralized	0.865782711481138	0.947051991528318	0.918248043888839	32.0312347560939	4.43250300098892	1.0
FeTS2022_00857	Centralized	0.8276254180602	0.841085609564534	0.818739651310022	49.4125475219605	72.3463889907436	71.056315693962
FeTS2022_00858	Centralized	0.861208831441715	0.767369485723177	0.793077588693394	8.60232526704262	26.5894716006166	21.5638586528478
FeTS2022_00859	Centralized	0.504170571696344	0.816965865395956	0.794022817460317	11.7046999107196	4.0	2.82842712474619
FeTS2022_00860	Centralized	0.827997995768845	0.932900802458596	0.917091100026253	8.0	1.41421356237309	1.0
FeTS2022_00861	Centralized	0.767222002985433	0.86688990011734	0.864004871921744	5.3851648071345	3.0	1.41421356237309
FeTS2022_00862	Centralized	0.853290965721639	0.958686730506155	0.895938808960116	7.0	3.16227766016837	1.41421356237309
FeTS2022_00863	Centralized	0.957823732463501	0.969572257455134	0.957234414449407	3.0	1.0	1.0
FeTS2022_00864	Centralized	0.673671822461331	0.85387975868525	0.860455727998564	7.0	4.47213595499958	3.16227766016837
FeTS2022_00865	Centralized	0.9417427826835	0.968444930530238	0.949896971236627	3.16227766016837	1.0	1.0
FeTS2022_00866	Centralized	0.882871698887971	0.922816560001182	0.888513678852836	6.0	5.0	2.0
FeTS2022_00867	Centralized	0.874055614888651	0.0760505436379665	0.771241830065359	41.0	20.0449470035108	43.4239070858199
FeTS2022_00868	Centralized	0.75944831161702	0.936921847044044	0.91076865426952	5.3851648071345	2.0	1.41421356237309
FeTS2022_00869	Centralized	0.896768003961335	0.968114071118413	0.939404739059315	10.8627804912002	2.44948974278317	1.41421356237309
FeTS2022_00870	Centralized	0.796138044371405	0.868343753933951	0.725896615979203	58.1119609030705	65.7343137181791	61.0327780786685
FeTS2022_00871	Centralized	0.75775225387584	0.101480420248328	0.163534998967582	11.1803398874989	51.072496139671	52.1938674730899
FeTS2022_00872	Centralized	0.889704809136288	0.958209477181325	0.933500727685639	5.0	3.0	1.41421356237309
FeTS2022_00873	Centralized	0.731563632044658	0.0	0.0	65.9848467452944	373.128664	373.128664
FeTS2022_00874	Centralized	0.0488369104228248	0.0769621539243078	0.0980788675429727	91.727858363749	97.1251768383591	96.7450256235645
FeTS2022_00875	Centralized	0.701555304717857	0.836036449080176	0.731673898150262	8.12403840463596	4.58257569495584	5.09901951359278
FeTS2022_00876	Centralized	0.966560694312301	0.980538142540264	0.978746035810664	1.41421356237309	1.0	1.0
FeTS2022_00877	Centralized	0.830278935380654	0.913726132534631	0.89424994895475	12.4458770027888	7.0	2.44948974278317
FeTS2022_00878	Centralized	0.805506121802311	0.945244091598979	0.949351322156454	8.06225774829855	6.40312423743284	1.0
FeTS2022_00879	Centralized	0.684812303229813	0.0	0.0	8.36660026534075	373.128664	373.128664
FeTS2022_00880	Centralized	0.401313389273987	0.617842876165113	0.602981029810298	91.98369420718	93.922308101888	93.8184393564519
FeTS2022_00881	Centralized	0.762074119107328	0.811107856347764	0.725474641705008	9.1104335791443	8.12403840463596	5.0
FeTS2022_00882	Centralized	0.725526151130786	0.816161516761792	0.739566452192609	9.2736184954957	8.06225774829855	3.60555127546398
FeTS2022_00883	Centralized	0.880178168018072	0.806776581246826	0.809341609273587	33.4813380855664	52.1938671202381	48.8426040956872
FeTS2022_00884	Centralized	0.921652433205462	0.981873834234061	0.944580069229367	5.0	1.0	1.0
FeTS2022_00885	Centralized	0.818388000361434	0.932673572406043	0.897858179025514	41.4463505837405	47.7577207871458	39.6049234382731
FeTS2022_00886	Centralized	0.908621919520506	0.760033980893761	0.798893839299431	5.65685424949238	9.69535971483265	11.1803398874989
FeTS2022_00887	Centralized	0.331133174330245	0.168115942028985	0.172721858248957	19.4910068668368	72.8628849277874	72.5334405341677
FeTS2022_00888	Centralized	0.912751843764163	0.947026584410388	0.898813528224573	5.0	3.0	1.41421356237309
FeTS2022_00889	Centralized	0.928606532336259	0.961146753054267	0.939530234882558	2.82842712474619	1.73205080756887	1.0
FeTS2022_00890	Centralized	0.604809838689297	0.921815589353612	0.917312969812671	8.12403840463596	1.73205080756887	2.82842712474619
FeTS2022_00891	Centralized	0.742749932993835	0.879091488006792	0.817324619577013	23.4307490277199	3.0	2.23606797749979
FeTS2022_00892	Centralized	0.874677443432641	0.933673038484276	0.936280005528849	6.70820393249936	14.1926055223283	2.23606797749979
FeTS2022_00893	Centralized	0.91186884880252	0.947784736359539	0.914638576098801	21.4242852856285	16.8819430161341	1.41421356237309
FeTS2022_00894	Centralized	0.800755828085801	0.0780261536709358	0.76075574778056	10.6301458127346	19.6468827043885	5.05884572681198
FeTS2022_00895	Centralized	0.722771243319188	0.869940982736897	0.831067706339745	11.7046999107196	7.0	2.23606797749979
FeTS2022_00896	Centralized	0.82205818838588	0.904484141450966	0.840858033190811	48.3502841764815	57.6662709824566	47.5420863999828
FeTS2022_00897	Centralized	0.369405562368728	0.000483169592526976	0.0	55.3353413290276	57.0823964247001	373.128664
FeTS2022_00898	Centralized	0.894224089730773	0.954327709839626	0.920847268673355	3.16227766016837	1.41421356237309	1.0
FeTS2022_00899	Centralized	0.858953601332284	0.948537295144738	0.886350322202694	3.60555127546398	2.23606797749979	1.0
FeTS2022_00900	Centralized	0.899912661191477	0.0	0.0	5.91607978309961	373.128664	373.128664
FeTS2022_00901	Centralized	0.780973458262671	0.875548667699845	0.831839843965628	10.770329614269	5.8309518948453	3.60555127546398
FeTS2022_00902	Centralized	0.946455456443962	0.950151162628697	0.917686749185073	6.32455532033675	5.74456264653802	1.0
FeTS2022_00903	Centralized	0.881860211201528	0.919088853345099	0.875482005141388	26.9443871706149	3.60555127546398	1.41421356237309
FeTS2022_00904	Centralized	0.929641626244574	0.972058793797133	0.955257836198179	3.0	1.41421356237309	1.0
FeTS2022_00905	Centralized	0.873389683792453	0.840259941737196	0.820362049518315	4.35889894354067	5.74456264653802	3.3166247903554
FeTS2022_00906	Centralized	0.850360645985574	0.976557145997388	0.960307769507401	9.4339811320566	1.41421356237309	1.0
FeTS2022_00907	Centralized	0.802295111593024	0.91470862635338	0.859207736463774	6.78232998312526	4.69041575982343	1.73205080756887
FeTS2022_00908	Centralized	0.880048990201959	0.761120263591433	0.764394440767703	24.5764030340575	36.4636799414191	36.4465153684822
FeTS2022_00909	Centralized	0.755606036021418	0.934985140414732	0.889164342526598	8.30662386291807	3.3166247903554	1.41421356237309
FeTS2022_00910	Centralized	0.757556576585968	0.821116094404823	0.825987649099061	9.9498743710662	3.3166247903554	2.44948974278317
FeTS2022_00911	Centralized	0.81114756967231	0.00565770862800565	0.00573888091822094	35.3977400408557	45.6442590967114	45.6398790658975
FeTS2022_00912	Centralized	0.796566056792137	0.826748251748251	0.701255416064881	7.21110255092797	5.65685424949238	5.19615242270663
FeTS2022_00913	Centralized	0.812932601391668	0.803871013315438	0.832080276943254	10.2469507659595	5.47722557505166	2.82842712474619
FeTS2022_00914	Centralized	0.948094184104395	0.954143120198107	0.924452925425502	2.44948974278317	2.44948974278317	1.0
FeTS2022_00915	Centralized	0.904877515193878	0.893071996895012	0.852324209083641	64.445306728043	81.0530685562628	67.288927874106
FeTS2022_00916	Centralized	0.788846651863484	0.881224104092462	0.899963523618457	7.34846922834953	3.16227766016837	1.41421356237309
FeTS2022_00917	Centralized	0.853256312750437	0.950176144942123	0.93777514610097	9.69535971483265	2.44948974278317	1.41421356237309
FeTS2022_00918	Centralized	0.405100053125553	0.605	0.602012072434607	23.1516738055804	33.3763875162257	31.053178064018
FeTS2022_00919	Centralized	0.938765437901737	0.955508221046837	0.944105849872375	4.69041575982343	1.41421356237309	1.73205080756887
FeTS2022_00920	Centralized	0.809004591493551	3.50078767722737e-05	0.0	6.40312423743284	46.5349328047038	373.128664
FeTS2022_00921	Centralized	0.670278546610918	0.877823795180722	0.887676979549029	5.09901951359278	3.0	1.41421356237309
FeTS2022_00922	Centralized	0.850339273257657	0.976612718989791	0.945963444394641	8.12403840463596	2.0	1.0
FeTS2022_00923	Centralized	0.808401543825629	0.753929182572067	0.801424188039136	17.9944401511221	61.6818437923776	62.0298312657489
FeTS2022_00924	Centralized	0.93136439928627	0.966012818022917	0.940803598814027	2.82842712474619	1.0	1.0
FeTS2022_00925	Centralized	0.830441542618938	0.972915107477476	0.960387595062664	8.23403955536248	37.8556467612967	1.0
FeTS2022_00926	Centralized	0.754401719515397	0.909293976864778	0.866267344304614	8.60232526704262	5.09901951359278	2.0
FeTS2022_00927	Centralized	0.893179673226948	0.898564997186269	0.846552209400506	63.1806921829169	77.7556992238087	72.8848393949627
FeTS2022_00928	Centralized	0.789976140587447	0.920983902369533	0.8469519224249	7.28010988928051	5.0	2.82842712474619
FeTS2022_00929	Centralized	0.64039187488765	0.711035381377167	0.658947841726618	10.0498756211208	21.2061192688294	18.4376921620001
FeTS2022_00930	Centralized	0.964835869484795	0.979591836734693	0.95725357642801	1.41421356237309	1.0	1.0
FeTS2022_00931	Centralized	0.928613108148278	0.965576437631434	0.874174140922009	4.12310562561766	2.23606797749979	1.0
FeTS2022_00932	Centralized	0.73281400328978	0.832318992654774	0.809661328432659	6.557438524302	5.0	2.0
FeTS2022_00933	Centralized	0.627625138782467	0.0272727272727272	0.0592105263157894	24.7588368062798	76.9769445324887	77.8893441394245
FeTS2022_00934	Centralized	0.696569076913235	0.915434058700534	0.903359804520464	7.48331477354788	3.3166247903554	2.82842712474619
FeTS2022_00935	Centralized	0.515792861412085	0.595559155024633	0.425720516849189	26.9258240356725	37.7624151769984	35.2951832742728
FeTS2022_00936	Centralized	0.736268194135687	0.91164095371669	0.903263670928066	8.36660026534075	4.12310562561766	1.73205080756887
FeTS2022_00937	Centralized	0.943811764705882	0.879419132717992	0.866709276313878	4.12310562561766	3.16227766016837	2.0
FeTS2022_00938	Centralized	0.867891006000833	0.792999348868412	0.783292305248947	4.0	4.48317992899524	5.74456264653802
FeTS2022_00939	Centralized	0.888059992969573	0.92814404330136	0.79945147550026	7.0	5.09901951359278	2.44948974278317
FeTS2022_00940	Centralized	0.809401686977738	0.891573240110887	0.796472354265699	8.71779788708134	46.0217339960154	23.2109768566922
FeTS2022_00941	Centralized	0.832609687283539	0.815495808037004	0.806090133982947	24.9198715887542	47.4763098818768	45.7055795281057
FeTS2022_00942	Centralized	0.739258497358455	0.937843124881681	0.916733620626689	35.3411940941445	1.73205080756887	1.41421356237309
FeTS2022_00943	Centralized	0.821380278096696	0.95781782756941	0.939041095890411	5.8309518948453	1.0	1.0
FeTS2022_00944	Centralized	0.782744858293057	0.90035451857849	0.835136020976728	9.69535971483265	4.0	3.16227766016837
FeTS2022_00945	Centralized	0.86547245925892	0.914488748519542	0.92254897702098	6.78232998312526	2.23606797749979	1.41421356237309
FeTS2022_00946	Centralized	0.684321745057941	0.279624893435635	0.28411214953271	9.66174889483677	29.7615443838409	29.6141857899216
FeTS2022_00947	Centralized	0.816127248340192	0.901171413869298	0.838432773487194	8.0	8.94427190999916	4.12310562561766
FeTS2022_00948	Centralized	0.925865145951711	0.955856371463408	0.946102759249345	4.12310562561766	3.0	1.41421356237309
FeTS2022_00949	Centralized	0.909490383707387	0.916420881875829	0.822589278886594	4.81555399526888	4.12310562561766	3.0
FeTS2022_00950	Centralized	0.623535819514531	0.96063242362849	0.922294126364669	10.8627804912002	2.23606797749979	1.0
FeTS2022_00951	Centralized	0.819567553560404	0.915171022702888	0.898569372355737	6.78232998312526	3.46410161513775	1.41421356237309
FeTS2022_00952	Centralized	0.898113803172598	0.939035693343673	0.914901473698345	3.74165738677394	2.44948974278317	1.0
FeTS2022_00954	Centralized	0.94868327362849	0.964692321333569	0.942303493449781	3.3166247903554	6.32455532033675	1.0
FeTS2022_00955	Centralized	0.768635387750078	0.924430990021302	0.9030639948287	8.0	2.44948974278317	1.41421356237309
FeTS2022_00956	Centralized	0.741455787088744	0.369473684210526	0.735182849936948	8.24621125123532	7.6811457478686	4.58257569495584
FeTS2022_00957	Centralized	0.0917567150355047	0.0	0.0	97.0036080556985	373.128664	373.128664
FeTS2022_00958	Centralized	0.875917411352944	0.913825555032724	0.846940933118823	55.4346462061408	68.4543643604993	54.4977063737548
FeTS2022_00959	Centralized	0.912488350061941	0.951300845751107	0.932980529994865	5.0	1.41421356237309	1.0
FeTS2022_00960	Centralized	0.634152574860501	0.0	0.0	72.0138875495553	373.128664	373.128664
FeTS2022_00961	Centralized	0.956842076776314	0.965207631874298	0.93878794914959	2.82842712474619	1.73205080756887	1.0
FeTS2022_00962	Centralized	0.833576918447703	0.840713943250664	0.871820133000246	10.8627804912002	5.09901951359278	1.73205080756887
FeTS2022_00963	Centralized	0.632161776797144	0.918591128094367	0.913874522149763	11.0453610171872	3.98708286933841	1.0
FeTS2022_00964	Centralized	0.941884320749863	0.966596814752724	0.941303864948911	2.23606797749979	1.41421356237309	1.0
FeTS2022_00965	Centralized	0.918990740108752	0.817269544924154	0.859368593685936	5.3851648071345	4.47213595499958	3.60555127546398
FeTS2022_00966	Centralized	0.816470479048399	0.974866931314859	0.946971482441668	10.3923048454132	1.0	1.0
FeTS2022_00967	Centralized	0.490051431243181	0.683250414593698	0.691275167785234	17.0293863659264	95.0136512648764	95.0233927005659
FeTS2022_00968	Centralized	0.774520087954567	0.928960562585462	0.816529676593284	7.87400787401181	3.3166247903554	3.0
FeTS2022_00969	Centralized	0.851377297817018	0.917010742643624	0.940966933045862	5.0	3.16227766016837	1.41421356237309
FeTS2022_00970	Centralized	0.857234579224948	0.89200673454662	0.896462815244541	76.5963445602987	83.0451643417822	81.6945530620004
FeTS2022_00971	Centralized	0.953459763754681	0.982213759612688	0.946258640605805	1.86602540378443	1.0	1.41421356237309
FeTS2022_00972	Centralized	0.939128968540733	0.948896225156729	0.859004690158967	4.47213595499958	3.0	1.41421356237309
FeTS2022_00973	Centralized	0.438140139814664	0.514954486345903	0.493922651933701	15.1657508881031	4.54944377296896	5.74456264653802
FeTS2022_00975	Centralized	0.890461641019943	0.965834365001527	0.946329133920461	49.4064773081425	1.0	1.0
FeTS2022_00976	Centralized	0.722522946575664	0.219008264462809	0.24537037037037	5.74456264653802	17.5783958312469	17.0044079548889
FeTS2022_00977	Centralized	0.944453032410985	0.959800437888087	0.916560209776104	2.44948974278317	3.16227766016837	1.41421356237309
FeTS2022_00978	Centralized	0.911312462811987	0.983574458827368	0.914268318385125	5.19615242270663	1.0	1.0
FeTS2022_00979	Centralized	0.941734012733945	0.982024308037994	0.964061174956867	4.89897948556635	1.0	1.0
FeTS2022_00980	Centralized	0.809613795095391	0.138844727080021	0.0319823545629997	10.4880884817015	24.3669842413738	35.0570962859162
FeTS2022_00981	Centralized	0.636537849117533	0.838264229241941	0.618752154429507	9.89949493661166	8.77496438739212	7.81024967590665
FeTS2022_00982	Centralized	0.877639950199317	0.902214995165685	0.906906320210999	6.0	4.24264068711928	2.23606797749979
FeTS2022_00983	Centralized	0.879834572502947	0.952612442498141	0.913693735231398	4.24264068711928	2.82842712474619	1.41421356237309
FeTS2022_00984	Centralized	0.805257294922177	0.950650096975792	0.913453595373945	12.0	3.0	1.0
FeTS2022_00985	Centralized	0.800081970945853	0.864077669902912	0.785420867876615	37.2746527977559	3.60555127546398	3.0
FeTS2022_00986	Centralized	0.908248735411969	0.958889293817523	0.899392237872673	5.3851648071345	4.12310562561766	1.0
FeTS2022_00987	Centralized	0.892526947750353	0.892101310759148	0.873972482306914	20.4694894904587	5.0	4.58257569495584
FeTS2022_00988	Centralized	0.861367871441486	0.889257503949447	0.890929965556831	4.35889894354067	20.0997512422417	9.73599392935433
FeTS2022_00989	Centralized	0.750535957902942	0.935599410070932	0.912969740248147	30.3809150619266	1.41421356237309	1.0
FeTS2022_00990	Centralized	0.859374078322136	0.947407524004407	0.814098557834038	6.0	2.23606797749979	1.41421356237309
FeTS2022_00991	Centralized	0.947979841120697	0.961566377197701	0.934668685221847	2.44948974278317	2.23606797749979	1.0
FeTS2022_00992	Centralized	0.954707704741379	0.973323884487864	0.943757379901808	2.44948974278317	1.41421356237309	1.0
FeTS2022_00993	Centralized	0.820174010142837	0.953880175749992	0.941724644156507	34.7145499947146	1.0	1.0
FeTS2022_00994	Centralized	0.868291388091643	0.972206350501999	0.968838644222208	4.58257569495584	1.0	1.0
FeTS2022_00995	Centralized	0.958555082490686	0.939698818642087	0.895832568386267	1.41421356237309	1.41421356237309	2.23606797749979
FeTS2022_01799	Centralized	0.538598538352883	0.0	0.0	49.0774882261856	373.128664	373.128664
FeTS2022_01800	Centralized	0.860212188741401	0.0	0.0	62.9920629920944	373.128664	373.128664
FeTS2022_01801	Centralized	0.37665340856535	0.0	0.0	36.8971537646328	373.128664	373.128664
FeTS2022_01802	Centralized	0.00884564352056612	1.0	1.0	80.5713932790055	0.0	0.0
FeTS2022_01803	Centralized	0.0755454249430153	0.0	0.0	81.1566349642745	373.128664	373.128664
FeTS2022_01804	Centralized	0.492711968794908	0.0	0.0	75.7152560123931	373.128664	373.128664
FeTS2022_01805	Centralized	0.79371845754324	0.0	0.0	6.6332495807108	373.128664	373.128664
FeTS2022_01806	Centralized	0.773382818143323	0.0	0.0	71.9513724677993	373.128664	373.128664
FeTS2022_01807	Centralized	0.680943268797838	0.0	0.0	24.6981780704569	373.128664	373.128664
FeTS2022_01808	Centralized	0.770277637980204	0.887328087078031	0.832913594944823	8.83176086632784	3.16227766016837	2.23606797749979
FeTS2022_01809	Centralized	0.892237465668282	0.921206780738311	0.848968130394477	5.0	3.16227766016837	3.0
FeTS2022_01810	Centralized	0.944238409502019	0.951953169339538	0.810607234741638	2.23606797749979	1.73205080756887	2.0
FeTS2022_01811	Centralized	0.719180603575836	0.595673448364666	0.574102964118564	8.66025403784438	6.70820393249936	6.40312423743284
FeTS2022_01812	Centralized	0.954844993986621	0.976454953995353	0.951724796334012	2.82842712474619	1.0	1.0
FeTS2022_01813	Centralized	0.819232790331056	0.839991783917017	0.718587907408841	74.3895151594253	60.3241239579971	6.52969317623555
FeTS2022_01814	Centralized	0.912967147652045	0.919563833501037	0.89931705997701	5.3851648071345	2.23606797749979	2.44948974278317
FeTS2022_01815	Centralized	0.787978076968902	0.89061804422021	0.711819702785158	54.7558213342653	6.08276253029821	3.74165738677394
FeTS2022_01816	Centralized	0.827003061156584	0.904756168080185	0.838326046923541	6.40312423743284	3.16227766016837	2.82842712474619
FeTS2022_01817	Centralized	0.469055735985314	0.864030200946401	0.83580029575382	24.7790233867277	3.74165738677394	3.0
FeTS2022_01818	Centralized	0.73412638382727	0.881244853143014	0.807605543022881	61.5231663201453	3.0	3.0
FeTS2022_01819	Centralized	0.848490789527427	0.848222264345094	0.796403658347543	5.09901951359278	5.0	3.16227766016837
FeTS2022_01820	Centralized	0.842627599243856	0.866623986342296	0.851213352366311	4.58257569495584	2.44948974278317	2.44948974278317
FeTS2022_01821	Centralized	0.847857118386643	0.943858434777374	0.867277953202169	19.6468827043885	8.71779788708134	2.44948974278317
FeTS2022_01822	Centralized	0.92099462848373	0.927025143092767	0.834387925603309	8.60232526704262	3.0	2.23606797749979
FeTS2022_01823	Centralized	0.612264243454385	0.534209985617423	0.507835662854722	47.3814309619285	6.40312423743284	5.8309518948453
FeTS2022_01824	Centralized	0.93577355140506	0.92292864389584	0.794444053400905	2.23606797749979	2.0	2.23606797749979
FeTS2022_01825	Centralized	0.752812584823182	0.519897410440969	0.555397322700085	66.3253336490028	12.3854595845081	12.8237913215754
FeTS2022_01826	Centralized	0.925010072792715	0.923976608187134	0.868813118688131	3.16227766016837	4.58257569495584	2.23606797749979
FeTS2022_01827	Centralized	0.897577989536435	0.897575739414461	0.724106919810142	4.0	3.60555127546398	3.0
FeTS2022_01828	Centralized	0.523964421855146	0.561200136379134	0.561111111111111	59.3877080383848	80.2795116688757	80.0381062564138
FeTS2022_01829	Centralized	0.700970014576247	0.879317577961124	0.781886843806348	10.6770782520313	3.3166247903554	3.0
FeTS2022_01830	Centralized	0.602370891140944	0.867839195979899	0.862809499747347	8.77496438739212	2.23606797749979	2.23606797749979
FeTS2022_01831	Centralized	0.784215193615134	0.731611051309652	0.716489166360631	40.6078810084939	2.82842712474619	2.82842712474619
FeTS2022_01832	Centralized	0.876968086669269	0.904276422014116	0.785135462793991	15.0332963783729	4.35889894354067	2.82842712474619
FeTS2022_01833	Centralized	0.71172152275594	0.904343340998474	0.717657486130716	52.4799960787729	7.34846922834953	2.23606797749979
FeTS2022_01834	Centralized	0.757851917255297	0.800654664484451	0.792353328938694	45.8066547556364	1.73205080756887	2.0
FeTS2022_01835	Centralized	0.886511664014284	0.939866128289206	0.68330241187384	37.581909977037	2.23606797749979	2.0
FeTS2022_01836	Centralized	0.773560911637888	0.0	0.0	30.8706980808662	373.128664	373.128664
FeTS2022_01837	Centralized	0.804038759259601	0.911515151515151	0.834943273905996	49.3659801887899	9.89949493661166	2.44948974278317
FeTS2022_01838	Centralized	0.897145324051589	0.948794764253122	0.651412429378531	40.8491121802236	2.23606797749979	3.16227766016837
FeTS2022_01839	Centralized	0.77181748981328	0.891152569531875	0.765043211372263	7.0	2.23606797749979	2.44948974278317
FeTS2022_01840	Centralized	0.59630724439625	0.613126079447323	0.614452617914322	38.0578474338112	93.1214245212405	93.1235719575811
FeTS2022_01841	Centralized	0.725492359869635	0.677915595783514	0.764634638675817	59.8974117687417	59.5881671965821	60.4483250388296
FeTS2022_01842	Centralized	0.820381086294233	0.87115105061451	0.773619126133553	19.8166562830862	123.58701380226	1.73205080756887
FeTS2022_01843	Centralized	0.905522545463899	0.95066382063975	0.861062976238516	26.0988496533499	1.41421356237309	1.41421356237309
FeTS2022_01844	Centralized	0.899474960316768	0.911228430366133	0.826907720318139	5.09901951359278	2.23606797749979	1.41421356237309
FeTS2022_01845	Centralized	0.883256579102423	0.923055183514984	0.725819702741056	40.0368579260373	3.60555127546398	2.23606797749979
FeTS2022_01846	Centralized	0.920298776984322	0.931965907079086	0.837378050129416	3.0	3.0	1.0
FeTS2022_01847	Centralized	0.943831294424834	0.924313963816558	0.789360296440984	2.23606797749979	3.3166247903554	1.41421356237309
FeTS2022_01848	Centralized	0.946931571193091	0.963692533569877	0.866739770300686	1.41421356237309	1.0	1.0
FeTS2022_01849	Centralized	0.911503090607568	0.826939084373817	0.727308525300255	2.82842712474619	4.12310562561766	2.23606797749979
FeTS2022_01850	Centralized	0.937531331525909	0.932988937082703	0.832333982911107	3.16227766016837	3.46410161513775	1.73205080756887
FeTS2022_01851	Centralized	0.923362705178014	0.956514708458542	0.837780854009157	5.09901951359278	1.41421356237309	1.73205080756887
FeTS2022_01852	Centralized	0.926049244661113	0.940789964907041	0.866106089902123	10.7121235340805	1.41421356237309	1.41421356237309
FeTS2022_01853	Centralized	0.930502223704324	0.880126374627863	0.745507163528529	3.46410161513775	4.24264068711928	3.0
FeTS2022_01854	Centralized	0.876440681865237	0.896872654490868	0.856352483662751	15.3915530360802	3.46410161513775	1.41421356237309
FeTS2022_01855	Centralized	0.766384191244495	0.659464450600184	0.800879715784131	45.442271070007	6.58397239404507	1.65259149626993
FeTS2022_01856	Centralized	0.928011140794634	0.943411046449355	0.795229221021244	22.1302417758824	1.0	1.0
FeTS2022_01857	Centralized	0.954365371643885	0.943745664546647	0.848194465812435	2.0	2.0	1.41421356237309
FeTS2022_01858	Centralized	0.948434352126507	0.971041572045372	0.849050283072593	2.23606797749979	1.41421356237309	1.0
FeTS2022_01859	Centralized	0.923391067133702	0.918807049648171	0.874349532880922	2.0	3.0	2.0
FeTS2022_01860	Centralized	0.910557398741012	0.800768737988468	0.796765027322404	3.0	7.07106781186547	1.73205080756887
FeTS2022_01861	Centralized	0.910272511126013	0.38108407079646	0.525685785536159	2.23606797749979	10.6770782520313	5.47722557505166
FeTS2022_01862	Centralized	0.869505755423014	0.930457798255073	0.848458287681953	9.1104335791443	1.73205080756887	1.41421356237309
FeTS2022_01863	Centralized	0.765174129353233	0.92696440564137	0.809944751381215	91.727858363749	24.0624188310319	22.0295231873962
FeTS2022_01864	Centralized	0.853259920321376	0.8830197637842	0.726657844434642	25.7875939164552	3.0	2.23606797749979
FeTS2022_01865	Centralized	0.888547292715075	0.902626550743717	0.802519961907552	5.8309518948453	3.3166247903554	2.44948974278317
FeTS2022_01866	Centralized	0.935929985961348	0.939246775801627	0.818906119416844	3.0	41.9976173603404	2.0
FeTS2022_01867	Centralized	0.883997342323498	0.890663853515183	0.889931794005381	7.0	3.74165738677394	1.41421356237309
FeTS2022_01868	Centralized	0.85228780308804	0.914477427455904	0.820274538386783	36.2767142944341	1.73205080756887	1.41421356237309
FeTS2022_01869	Centralized	0.893848954440275	0.92106287517158	0.831050461685236	4.58257569495584	3.60555127546398	1.73205080756887
FeTS2022_01870	Centralized	0.935832085979745	0.948104907409993	0.888570782792134	3.74165738677394	1.73205080756887	1.41421356237309
FeTS2022_01871	Centralized	0.884544375801137	0.911346573664874	0.825539763480525	11.2249721603218	2.44948974278317	1.41421356237309
FeTS2022_01872	Centralized	0.909831919694965	0.869608540925266	0.790233775611517	3.3166247903554	4.58257569495584	1.41421356237309
FeTS2022_01873	Centralized	0.866079088994618	0.939371615164065	0.736496327744894	4.35889894354067	2.0	2.0
FeTS2022_01874	Centralized	0.441795473364614	0.576080590371324	0.638271413026581	55.486934696851	8.12403840463596	8.06225774829855
FeTS2022_01875	Centralized	0.821685010594583	0.9035393150947	0.842147955872809	29.0688837074972	2.44948974278317	1.41421356237309
FeTS2022_01876	Centralized	0.63908578901223	0.84317844151852	0.62801302931596	76.6876782801513	8.30662386291807	1.73205080756887
FeTS2022_01877	Centralized	0.933384347680244	0.913419569875406	0.87477856510186	2.23606797749979	2.82842712474619	1.41421356237309
FeTS2022_01878	Centralized	0.947054560662818	0.957081353588079	0.874415411678894	1.73205080756887	1.73205080756887	1.0
FeTS2022_01879	Centralized	0.730736001974739	0.897860982669824	0.888459719375689	37.9809156959876	2.82842712474619	2.44948974278317
FeTS2022_01880	Centralized	0.897270930574828	0.956839757223634	0.933233682112605	4.12310562561766	2.0	1.0
FeTS2022_01881	Centralized	0.909373638674599	0.951393534002229	0.85998052580331	4.47213595499958	1.0	1.0
FeTS2022_01882	Centralized	0.812492506893657	0.94101662404092	0.910933793400905	9.4339811320566	1.41421356237309	1.0
FeTS2022_01883	Centralized	0.884332844945182	0.971370700736182	0.887639396495173	45.8148447558212	1.0	1.41421356237309
FeTS2022_01884	Centralized	0.946050710521862	0.968326316196067	0.912896193191346	2.0	1.41421356237309	1.0
FeTS2022_01885	Centralized	0.924691709857073	0.96783168888984	0.94367651731808	3.0	1.0	1.0
FeTS2022_01886	Centralized	0.955737434223029	0.978721146192624	0.952627968072823	2.0	1.0	1.0
FeTS2022_01887	Centralized	0.902206587453184	0.840525328330206	0.857830684704909	4.0	6.16441400296897	1.73205080756887
FeTS2022_01888	Centralized	0.945131431777021	0.958105225280797	0.943550963893918	2.23606797749979	2.23606797749979	1.0
FeTS2022_01889	Centralized	0.933284277655138	0.947508109702152	0.902330363262508	1.41421356237309	1.0	1.41421356237309
FeTS2022_01890	Centralized	0.909867813477787	0.941532410558959	0.882995735607675	3.16227766016837	1.73205080756887	1.41421356237309
FeTS2022_01891	Centralized	0.782512971532744	0.810522129424464	0.762202158712918	19.456357226513	82.6671034652568	81.6219944865422
FeTS2022_01892	Centralized	0.818886447236421	0.689252287961483	0.679797695982017	11.1803398874989	10.2469507659595	4.89897948556635
FeTS2022_01893	Centralized	0.958948992505186	0.965248738284066	0.962880427037041	2.0	1.41421356237309	1.0
FeTS2022_01894	Centralized	0.830202399709126	0.863809821707851	0.643241856886381	73.8298719635346	2.82842712474619	5.94545185901474
FeTS2022_01895	Centralized	0.894263472987443	0.882289694858787	0.745989729472179	87.1441334442306	99.7045635866282	98.2135428424578
FeTS2022_01896	Centralized	0.929689714915734	0.970199275362318	0.95034418231638	3.46410161513775	1.0	1.0
FeTS2022_01897	Centralized	0.936663495785678	0.971217322418801	0.961817168338907	1.41421356237309	1.0	1.0
FeTS2022_01898	Centralized	0.955804349382922	0.975298075787982	0.93604055580363	2.0	1.0	1.0
FeTS2022_01899	Centralized	0.963281401512702	0.974236281872355	0.934790132001779	1.41421356237309	1.41421356237309	1.0
FeTS2022_01900	Centralized	0.980124189671498	0.983031979196562	0.953233830845771	1.0	1.0	1.0
FeTS2022_01901	Centralized	0.914179046913808	0.958148728784677	0.9407643645109	4.12310562561766	1.0	1.0
FeTS2022_01902	Centralized	0.942760779835381	0.983202068652415	0.96755639435607	2.44948974278317	1.0	1.0
FeTS2022_01903	Centralized	0.881858848786844	0.932673653760058	0.798732461442649	4.58257569495584	2.0	1.41421356237309
FeTS2022_01904	Centralized	0.703652461002214	0.825614346741107	0.862455091390659	12.0	3.60555127546398	2.0
FeTS2022_01905	Centralized	0.908067685543186	0.860575599008537	0.821750876587917	3.46410161513775	49.5080780398436	1.73205080756887
FeTS2022_01906	Centralized	0.877449647395805	0.590506423406181	0.0	34.6943772252288	16.8819430161341	373.128664
FeTS2022_01907	Centralized	0.828693184496591	0.688238532887213	0.485730232558139	67.1267457873536	73.0188283086886	68.3450794894993
FeTS2022_01908	Centralized	0.821420915268425	0.848437396907783	0.706922054804823	30.6267856622271	15.5515230126273	3.0
FeTS2022_01909	Centralized	0.410602865118884	0.262042085785712	0.434156584341565	62.7447208479268	65.4980915752512	75.7165767847437
FeTS2022_01910	Centralized	0.346025933261088	0.0	0.0	97.0837267260934	373.128664	373.128664
FeTS2022_01911	Centralized	0.922477114388155	0.934520943668753	0.841810287803528	4.12310562561766	2.44948974278317	2.0
FeTS2022_01912	Centralized	0.440760334282866	0.246109885135517	0.188743360496189	53.3108806513486	58.6770824087224	58.258046654518
FeTS2022_01913	Centralized	0.903586695695011	0.922082459818308	0.878961002093609	78.6018447138055	2.23606797749979	1.41421356237309
FeTS2022_01914	Centralized	0.64343805249558	0.0	0.0	7.48331477354788	373.128664	373.128664
FeTS2022_01915	Centralized	0.0227202185113911	0.0	0.0	71.0615918921734	373.128664	373.128664
FeTS2022_01916	Centralized	0.828459032938801	0.0425091792935822	0.3652781823478	35.2746341883534	27.0185121722125	68.0617351582084
FeTS2022_01917	Centralized	0.643990133298484	0.621394551122339	0.715987382750892	48.2052899568677	60.7042008431047	56.1302047543804
FeTS2022_01918	Centralized	0.507023602317015	0.351361847555923	0.245287084845402	55.0817574156816	64.4049687524184	63.2534584034738
FeTS2022_01919	Centralized	0.727303329181674	0.554845227933875	0.533238027162258	62.4419730629966	63.1565514277613	59.4836107073916
FeTS2022_01920	Centralized	0.945061243140884	0.819094298302787	0.922439834356932	2.82842712474619	8.71779788708134	1.73205080756887
FeTS2022_01921	Centralized	0.932807732038327	0.928057946351627	0.893378934785496	3.16227766016837	7.07106781186547	2.0
FeTS2022_01922	Centralized	0.377967231197003	0.333152961638805	0.281374961550292	79.6868872525461	94.6615020945276	93.3916484488843
FeTS2022_01923	Centralized	0.928397470564739	0.863522555395093	0.921950587930648	4.12310562561766	9.18690861686404	2.0
FeTS2022_01924	Centralized	0.901764728547759	0.889646357051555	0.544066980328233	42.5323406362734	42.2279492424686	42.5440947723653
FeTS2022_01925	Centralized	0.914492644663308	0.852224941520072	0.912279295348417	5.8309518948453	5.0	1.73205080756887
FeTS2022_01926	Centralized	0.512479256009595	0.827727109969037	0.730611917555537	26.9258240356725	23.5584379787794	20.7123151772079
FeTS2022_01927	Centralized	0.878009772389178	0.843940957526987	0.411436216624978	8.30662386291807	4.0	3.3166247903554
FeTS2022_01928	Centralized	0.916190201092543	0.948293602092553	0.843355842966693	3.74165738677394	2.0	1.41421356237309
FeTS2022_01929	Centralized	0.907621887318039	0.964837180859195	0.934364222939147	5.91607978309961	1.0	1.0
FeTS2022_01930	Centralized	0.896217406200567	0.942906106250563	0.904684692580744	5.0	1.41421356237309	1.0
FeTS2022_01931	Centralized	0.885719208299179	0.9029378951283	0.912998976458546	6.557438524302	22.0227155455452	6.0
FeTS2022_01932	Centralized	0.7629517596334	0.839457320520067	0.80484040254368	6.48074069840786	4.24264068711928	2.44948974278317
FeTS2022_01933	Centralized	0.961547115737615	0.96395258191984	0.918373354640649	2.23606797749979	1.0	1.0
FeTS2022_01934	Centralized	0.780053245955355	0.879398496240601	0.854915765652501	16.1554944214035	4.0	3.0
FeTS2022_01935	Centralized	0.912203831980447	0.885583023408444	0.855898615256642	3.3166247903554	2.23606797749979	2.0
FeTS2022_01936	Centralized	0.913647382953253	0.959723315246655	0.850647095594193	5.74456264653802	2.23606797749979	1.41421356237309
FeTS2022_01937	Centralized	0.926567599472258	0.959029631827021	0.904627208197683	3.0	1.0	1.0
FeTS2022_01938	Centralized	0.899521975216967	0.728588929724913	0.614322116644042	36.8537566863692	82.0121942152507	80.2807573457052
FeTS2022_01939	Centralized	0.85764737043468	0.667611669688478	0.609903633557215	5.19615242270663	16.0467989730452	14.4602867399398
FeTS2022_01940	Centralized	0.911619372173799	0.930689814883985	0.895562633111237	3.16227766016837	3.0	2.0
FeTS2022_01941	Centralized	0.406385542168674	0.770033544539694	0.770033544539694	19.0262975904404	7.76506330109332	7.76506330109332
FeTS2022_01942	Centralized	0.972838158774565	0.896503860501431	0.864387371176181	1.0	3.78040877875775	3.60555127546398
FeTS2022_01943	Centralized	0.811480865224625	0.769558124689694	0.759569732937685	10.770329614269	72.7598790543249	71.3722635202219
FeTS2022_01944	Centralized	0.874073601044449	0.951103841012713	0.85859184464249	6.32455532033675	2.0	1.73205080756887
FeTS2022_01945	Centralized	0.90894983638633	0.705728027984258	0.705728027984258	2.23606797749979	3.60555127546398	3.60555127546398
FeTS2022_01946	Centralized	0.220534898891063	0.398659456165739	0.380566801619433	74.9733285909062	74.8264647129911	73.0551161642713
FeTS2022_01947	Centralized	0.750836431226765	0.926203408878067	0.806305832895428	88.5477270977029	1.41421356237309	3.60555127546398
FeTS2022_01948	Centralized	0.894950605203544	0.514669726274381	0.720906630581867	6.40312423743284	44.5982062419555	42.1426083309607
FeTS2022_01949	Centralized	0.936488137336848	0.929007767516787	0.906708292382108	2.82842712474619	2.0	1.73205080756887
FeTS2022_01950	Centralized	0.9376358273828	0.911818699753117	0.883014917560847	5.09901951359278	9.26280368785512	9.0
FeTS2022_01951	Centralized	0.930774722792907	0.927335640138408	0.931271981242673	3.16227766016837	3.0	1.41421356237309
FeTS2022_01952	Centralized	0.907331894139282	0.961552567237163	0.909264337665434	63.5432907766766	1.41421356237309	1.0
FeTS2022_01953	Centralized	0.963643342348856	0.957094157752439	0.953871833622809	1.73205080756887	3.3166247903554	1.41421356237309
FeTS2022_01954	Centralized	0.936872418947564	0.991525998237407	0.965483935115479	3.3166247903554	1.0	1.0
FeTS2022_01955	Centralized	0.90304964305688	0.887412639221593	0.89759891634441	5.19615242270663	5.19615242270663	3.0
FeTS2022_01956	Centralized	0.688565205554043	0.889852925616336	0.846948615511778	30.7514217532561	2.0	1.73205080756887
FeTS2022_01957	Centralized	0.667286245353159	0.884889804978595	0.878694460755529	19.2093727122985	73.6342302309202	69.4175757690643
FeTS2022_01958	Centralized	0.822064436504369	0.860578309777906	0.85013610114732	10.0	46.5531927032402	3.60555127546398
FeTS2022_01959	Centralized	0.92383871965557	0.954826546507196	0.908004264346402	3.0	2.44948974278317	1.73205080756887
FeTS2022_01960	Centralized	0.796294545798279	0.961718502062837	0.926437377364777	9.0	51.5586443236465	1.0
FeTS2022_01961	Centralized	0.922538825252731	0.937694880662169	0.87829425417001	4.89897948556635	6.40312423743284	3.60555127546398
FeTS2022_01962	Centralized	0.878690542120484	0.952310616939509	0.957944587811587	22.5610283453569	2.44948974278317	1.41421356237309
FeTS2022_01963	Centralized	0.954731400032626	0.973029613286684	0.932861151101816	2.44948974278317	1.73205080756887	1.0
FeTS2022_01964	Centralized	0.849025182094975	0.563479321207194	0.80246107951897	7.87400787401181	10.770329614269	3.60555127546398
FeTS2022_01965	Centralized	0.9547529159858	0.969721344441252	0.943050787782765	1.73205080756887	1.0	1.0
FeTS2022_01966	Centralized	0.881023429803395	0.945828214006478	0.941355873126524	7.49329272280628	1.41421356237309	1.0
FeTS2022_01967	Centralized	0.941018999905473	0.945839358485605	0.884671571978073	3.0	3.0	1.41421356237309
FeTS2022_01968	Centralized	0.916034316246284	0.69382955304477	0.716005513861234	7.28010988928051	5.09901951359278	2.23606797749979
FeTS2022_01969	Centralized	0.937393193438358	0.968827067018561	0.914671103452373	3.60555127546398	1.41421356237309	1.0
FeTS2022_01970	Centralized	0.900937834454985	0.955289361061528	0.938045180049206	4.47213595499958	2.0	1.0
FeTS2022_01971	Centralized	0.961316203268488	0.970009861360867	0.955977093772369	2.0	1.41421356237309	1.0
FeTS2022_01972	Centralized	0.952919610122507	0.931210053082006	0.833104734734185	2.44948974278317	4.35889894354067	2.23606797749979
FeTS2022_01973	Centralized	0.652857690832374	0.759478903363795	0.842011658926983	17.3002670247689	5.47722557505166	3.3166247903554
FeTS2022_01974	Centralized	0.627592373920918	0.963906006636419	0.957638670441438	30.2324329156619	1.41421356237309	1.0
FeTS2022_01975	Centralized	0.47114806567149	0.888920293951384	0.879936808846761	15.6524758424985	3.60555127546398	1.73205080756887
FeTS2022_01976	Centralized	0.818542447777182	0.959115793822952	0.95416187188339	14.3527000944073	26.80669193668	1.41421356237309
FeTS2022_01977	Centralized	0.364017148770512	0.286155429747812	0.344918032786885	17.0293863659264	20.5353323675268	9.96741834119302
FeTS2022_01978	Centralized	0.899286767106213	0.897441231537341	0.890393013100436	3.74165738677394	1.0	1.0
FeTS2022_01979	Centralized	0.814416241748129	0.910430640614367	0.846660212971926	5.0	2.23606797749979	1.41421356237309
FeTS2022_01980	Centralized	0.655672883007409	0.48507873031742	0.722350138944025	13.7477270848675	30.9467275357138	12.2065556157337
FeTS2022_01981	Centralized	0.952177597017454	0.948127132615113	0.927810969857598	2.0	1.41421356237309	1.0
FeTS2022_01982	Centralized	0.817880883817315	0.772713368002447	0.743323769587287	5.91607978309961	4.58257569495584	4.24264068711928
FeTS2022_01983	Centralized	0.889894895339165	0.972276434969724	0.960604983356494	6.32455532033675	1.0	1.0
FeTS2022_01984	Centralized	0.971899549783021	0.978155705691302	0.938042914406979	1.73205080756887	1.0	1.41421356237309
FeTS2022_01985	Centralized	0.915498560586234	0.92496826835902	0.910771800071573	6.70820393249936	74.1457999035988	71.571642173372
FeTS2022_01986	Centralized	0.834307692307692	0.974712083358722	0.951240376390077	63.7369591416175	1.0	1.0
FeTS2022_01987	Centralized	0.922459796422333	0.963867632899204	0.959145617901339	4.47213595499958	1.0	1.0
FeTS2022_01988	Centralized	0.930631778812391	0.948113038170131	0.946995444356063	58.2923665671586	62.5691616873051	62.283222327567
FeTS2022_01989	Centralized	0.920987695581215	0.987017577685658	0.986229239286446	44.6419084348737	1.0	1.0
FeTS2022_01990	Centralized	0.80066621047603	0.930873200014731	0.933674473528832	5.09901951359278	3.3166247903554	1.0
FeTS2022_01991	Centralized	0.96228960848884	0.977580328546337	0.967294446317614	1.41421356237309	1.0	1.0
FeTS2022_01992	Centralized	0.499265014699706	0.871041762276273	0.871041762276273	87.9306543189584	41.8562911310119	41.8562911310119
FeTS2022_01993	Centralized	0.958727201515841	0.936840976516424	0.917027167329987	2.0	3.54189892831708	2.23606797749979
FeTS2022_01994	Centralized	0.601125906203787	0.56504760734108	0.472226095849021	11.0	14.7935747579413	15.0996688705415
FeTS2022_01995	Centralized	0.920129517146841	0.929946112394149	0.847649328899784	42.7200187265876	7.81024967590665	4.12310562561766
FeTS2022_01996	Centralized	0.791348336617462	0.917173161720891	0.864824495892457	60.2050661016843	1.41421356237309	1.41421356237309
FeTS2022_01997	Centralized	0.96386356632303	0.954500166057788	0.92693268007726	2.0	1.41421356237309	1.0
FeTS2022_01998	Centralized	0.940502888560473	0.952584605808712	0.935583305853847	5.09901951359278	2.82842712474619	1.41421356237309
FeTS2022_01999	Centralized	0.730369197191667	0.70906771497748	0.572302172938154	9.69535971483265	17.4642491965729	16.1554944214035
FeTS2022_02000	Centralized	0.588128845457835	0.861325115562403	0.861325115562403	12.2962762891291	5.74456264653802	5.74456264653802
FeTS2022_02001	Centralized	0.888081802070702	0.13303457106274	0.150032806007144	5.3851648071345	37.2155881318567	36.8917334913934
FeTS2022_02002	Centralized	0.925406629398623	0.908615920499948	0.865480740958541	3.60555127546398	3.3166247903554	2.82842712474619
FeTS2022_02003	Centralized	0.940145715521311	0.968573654758812	0.937834549878345	2.82842712474619	3.3166247903554	1.0
FeTS2022_02004	Centralized	0.717873717873717	0.960860340917404	0.95266836086404	24.7386254974482	1.0	1.0
FeTS2022_02005	Centralized	0.840843370111457	0.0	0.0	6.32455532033675	373.128664	373.128664
FeTS2022_02006	Centralized	0.0975148823584994	0.540915395284327	0.540915395284327	17.6918060129541	7.46565881459967	7.46565881459967
FeTS2022_02007	Centralized	0.855559280834835	0.937434684018534	0.900185163754195	72.222918757757	5.3851648071345	1.41421356237309
FeTS2022_02008	Centralized	0.862842940082723	0.714313725490196	0.620559104891322	39.0640499692492	45.6453711785629	40.612802052233
FeTS2022_02009	Centralized	0.888258510113468	0.937901498929336	0.931976399338182	4.24264068711928	2.0	1.41421356237309
FeTS2022_02010	Centralized	0.94826553032825	0.959204951307704	0.949854526784186	2.23606797749979	3.41985856770302	1.41421356237309
FeTS2022_02011	Centralized	0.912027310924369	0.971398062695446	0.958090549340977	4.35889894354067	1.41421356237309	1.0
FeTS2022_02012	Centralized	0.933301191542117	0.96666695837089	0.930737227492095	5.98321595661986	2.0	1.0
FeTS2022_02013	Centralized	0.365656069718914	0.663335086796423	0.662934590453741	94.217830315696	108.922903316403	108.733614494113
FeTS2022_02014	Centralized	0.955592721434305	0.954673107486883	0.940132348369331	2.82842712474619	2.0	1.41421356237309
FeTS2022_02015	Centralized	0.84794100203708	0.0	0.0	61.4035828277714	373.128664	373.128664
FeTS2022_02016	Centralized	0.917164854269039	0.498714974778158	0.682991139804959	18.2153748063628	20.7123151772079	8.68614877000085
FeTS2022_02017	Centralized	0.81491669780098	0.612260974525125	0.805741067466202	8.24621125123532	15.8429795177548	16.8819430161341
FeTS2022_02018	Centralized	0.871803077579539	0.907489734896499	0.80490597382383	42.3083916026123	50.0899191454727	43.1508980207828
FeTS2022_02019	Centralized	0.851237362875502	0.956057712977832	0.886458546732433	4.47213595499958	2.23606797749979	2.44948974278317
FeTS2022_02020	Centralized	0.956687937089698	0.969551318384836	0.872291690135556	4.24264068711928	3.16227766016837	3.46410161513775
FeTS2022_02021	Centralized	0.391347541463618	0.131007631210091	0.229049548960648	12.8840987267251	34.2286422281633	34.8281495345359
FeTS2022_02022	Centralized	0.963246634955976	0.981652633640101	0.971641893280361	2.0	1.0	1.0
FeTS2022_02023	Centralized	0.045338638719982	0.0	0.0	20.4205778566621	373.128664	373.128664
FeTS2022_02024	Centralized	0.913853500683328	0.826341886102151	0.726653337949983	21.0237960416286	5.3851648071345	4.69041575982343
FeTS2022_02025	Centralized	0.896681039324629	0.937319817266988	0.868376900104023	6.0	5.3851648071345	2.82842712474619
FeTS2022_02026	Centralized	0.786332750618115	0.781509306114986	0.691752495690784	10.770329614269	30.6643105935649	28.49561369755
FeTS2022_02027	Centralized	0.948592887319221	0.964828283801358	0.945351345474935	13.3454064737396	4.12310562561766	1.73205080756887
FeTS2022_02028	Centralized	0.544609377421054	0.641352679616194	0.613283272915587	77.1579548099014	80.5915625950313	80.4673846971554
FeTS2022_02029	Centralized	0.756125665833242	0.936071076011846	0.929899978718876	8.18535277187245	2.82842712474619	2.23606797749979
FeTS2022_02030	Centralized	0.8101356617216	0.727059375733396	0.714445579720722	32.7108544675922	9.05538513813741	8.66025403784438
FeTS2022_02031	Centralized	0.833285910557935	0.0	0.0	5.8309518948453	373.128664	373.128664
FeTS2022_02032	Centralized	0.590278698522977	0.747423455954261	0.795957152729785	10.6301458127346	7.34846922834953	4.24264068711928
FeTS2022_02033	Centralized	0.88442961070593	0.885897178287453	0.663507349858338	70.5832841400851	79.403085475598	75.8683058086065
FeTS2022_02034	Centralized	0.717154295097409	0.0	0.0	37.5366487582469	373.128664	373.128664
FeTS2022_02035	Centralized	0.578228936525945	0.727014155311549	0.631523642732049	8.30662386291807	42.6427012161023	38.7685310829184
FeTS2022_02036	Centralized	0.656883315417152	0.184385651679922	0.163686092993898	7.28010988928051	34.0734500748016	34.6956137825549
FeTS2022_02037	Centralized	0.91898346829869	0.971854132589242	0.949206292434891	6.0	2.82842712474619	1.41421356237309
FeTS2022_02038	Centralized	0.830304519621954	0.940688427399376	0.926601105729243	6.40312423743284	7.0	2.0
FeTS2022_02039	Centralized	0.59603736357741	0.955430429438122	0.93945474445292	13.6014705087354	6.32455532033675	2.23606797749979
FeTS2022_02040	Centralized	0.402496912340222	0.0	0.0	37.4699856143193	373.128664	373.128664
FeTS2022_02041	Centralized	0.450267252207237	0.660717380003465	0.603181568842567	17.9164728671689	65.4675492133316	65.1827554963805
FeTS2022_02042	Centralized	0.84126165170433	0.858663551098562	0.836770583533173	4.69041575982343	28.5263026412222	12.0
FeTS2022_02043	Centralized	0.680975172001196	0.499080670195407	0.809413713378653	58.5576638878294	64.5697296630367	76.2954782408499
FeTS2022_02044	Centralized	0.739444643380318	0.848883133700226	0.774292977857396	14.3178210632763	20.9403065089105	6.70820393249936
FeTS2022_02045	Centralized	0.721398658146038	0.0	0.0	10.295630140987	373.128664	373.128664
FeTS2022_02046	Centralized	0.796341023409809	0.913317674590678	0.866108109202031	15.078121567347	11.6619037896906	5.3851648071345
FeTS2022_02047	Centralized	0.853947643375438	0.577713926551135	0.587193587473203	5.3851648071345	10.0498756211208	9.89949493661166
FeTS2022_02048	Centralized	0.484258114470545	0.530510654958331	0.880605329124501	10.8627804912002	117.252718444149	119.816526406001
FeTS2022_02049	Centralized	0.841912137555893	0.867217828095808	0.865294435927495	5.8309518948453	5.09901951359278	4.89897948556635
FeTS2022_02050	Centralized	0.767912401809093	0.0	0.0	78.3517708797957	373.128664	373.128664
FeTS2022_02051	Centralized	0.866981860090514	0.930664760543245	0.917542613636363	4.58257569495584	4.12310562561766	4.12310562561766
FeTS2022_02052	Centralized	0.880282631755662	0.950455862605131	0.902275562304849	8.06225774829855	3.16227766016837	2.0
FeTS2022_02053	Centralized	0.697899035984987	0.000233263354327035	0.000262191924488725	53.3197899470731	82.8984318027907	83.5254425970091
FeTS2022_02054	Centralized	0.887468086979487	0.917174959871589	0.90381601487043	42.0773093804634	3.3166247903554	2.44948974278317
FeTS2022_02055	Centralized	0.912400922390372	0.940315390245525	0.934909609457656	5.0	2.82842712474619	2.0
FeTS2022_02056	Centralized	0.927515427863742	0.976907851330547	0.963865438731133	3.74165738677394	1.0	1.0
FeTS2022_02057	Centralized	0.925796963894514	0.973709223292265	0.932452525595819	47.625405892874	2.23606797749979	1.0
FeTS2022_02058	Centralized	0.859589159330226	0.926281759402604	0.920473608713622	5.09901951359278	3.0	2.44948974278317
FeTS2022_02059	Centralized	0.927789624151638	0.0	0.0	5.0	373.128664	373.128664
