# Supplementary material for: Towards fair decentralized benchmarking of healthcare AI algorithms with the Federated Tumor Segmentation (FeTS) challenge
Source: Nat Commun. 2025 Jul 8;16:6274. doi: 10.1038/s41467-025-60466-1 (PMC12238412; doi:10.1038/s41467-025-60466-1)
Supplement: Supplementary file 4 — Source data [file 41467_2025_60466_MOESM4_ESM.zip › source_data_dir/task2_results.csv]

case_id	FN_ET	FN_TC	FN_WT	FP_ET	FP_TC	FP_WT	TN_ET	TN_TC	TN_WT	TP_ET	TP_TC	TP_WT	Dice_ET	Dice_TC	Dice_WT	Hausdorff95_ET	Hausdorff95_TC	Hausdorff95_WT	model	dataset
FeTS22_Patient0000	871.0	484.0	1465.0	1250.0	1012.0	8466.0	8907735.0	8902751.0	8859178.0	18144.0	23753.0	58891.0	0.944779	0.969471	0.92224	1.0	1.0	2.236068	8	4
FeTS22_Patient0001	0.0	0.0	321.0	0.0	0.0	1513.0	8928000.0	8928000.0	8917099.0	0.0	0.0	9067.0	1.0	1.0	0.908153	0.0	0.0	1.732051	8	4
FeTS22_Patient0002	1593.0	1118.0	3628.0	850.0	547.0	663.0	8908106.0	8901757.0	8882270.0	17451.0	24578.0	41439.0	0.934583	0.967238	0.950774	1.0	1.0	1.414214	8	4
FeTS22_Patient0003	1082.0	673.0	9878.0	2182.0	1264.0	780.0	8897214.0	8864155.0	8779827.0	27522.0	61908.0	137515.0	0.944021	0.984597	0.962694	1.0	1.0	1.414214	8	4
FeTS22_Patient0004	8839.0	5515.0	21895.0	1408.0	1800.0	3123.0	8858749.0	8835478.0	8763170.0	59004.0	85207.0	139812.0	0.920104	0.958842	0.917877	1.414214	1.732051	2.828427	8	4
FeTS22_Patient0005	6656.0	4197.0	5267.0	1637.0	1986.0	5636.0	8888554.0	8881865.0	8850300.0	31153.0	39952.0	66797.0	0.882534	0.928177	0.924545	1.732051	2.0	1.732051	8	4
FeTS22_Patient0006	7.0	6.0	3471.0	1053.0	1078.0	523.0	8913919.0	8913702.0	8842650.0	13021.0	13214.0	81356.0	0.960888	0.960599	0.976042	1.0	1.0	1.0	8	4
FeTS22_Patient0007	3613.0	789.0	4933.0	2852.0	2966.0	9759.0	8862013.0	8837448.0	8744727.0	59522.0	86797.0	168581.0	0.94849	0.978827	0.958244	1.0	1.0	1.414214	8	4
FeTS22_Patient0008	1244.0	781.0	2934.0	2305.0	1952.0	6375.0	8899357.0	8876690.0	8805949.0	25094.0	48577.0	112742.0	0.933956	0.972639	0.960352	1.0	1.0	1.732051	8	4
FeTS22_Patient0009	30.0	28.0	6538.0	773.0	699.0	447.0	8921578.0	8921284.0	8881632.0	5619.0	5989.0	39383.0	0.933311	0.942778	0.918543	1.0	1.0	2.236068	8	4
FeTS22_Patient0010	406.0	333.0	716.0	1797.0	2209.0	3765.0	8900294.0	8896525.0	8869776.0	25503.0	28933.0	53743.0	0.958597	0.957919	0.959979	1.0	1.414214	1.414214	8	4
FeTS22_Patient0011	1936.0	640.0	1694.0	2563.0	6397.0	22701.0	8894858.0	8886751.0	8792447.0	28643.0	34212.0	111158.0	0.927183	0.906747	0.901119	1.414214	3.605551	3.605551	8	4
FeTS22_Patient0012	2578.0	1066.0	4801.0	1313.0	1582.0	1304.0	8869488.0	8865497.0	8796946.0	54621.0	59855.0	124949.0	0.965607	0.978359	0.976153	1.414214	1.0	1.0	8	4
FeTS22_Patient0013	342.0	112.0	634.0	1053.0	961.0	3426.0	8914560.0	8910357.0	8856971.0	12045.0	16570.0	66969.0	0.945262	0.968638	0.970579	1.0	1.0	1.0	8	4
FeTS22_Patient0014	133.0	131.0	6774.0	368.0	410.0	450.0	8923931.0	8923812.0	8840985.0	3568.0	3647.0	79791.0	0.934398	0.930951	0.956692	1.0	1.0	1.414214	8	4
FeTS22_Patient0015	31.0	24.0	882.0	489.0	416.0	2519.0	8922817.0	8922411.0	8900265.0	4663.0	5149.0	24334.0	0.947187	0.959024	0.934683	1.0	1.0	15.556349	8	4
FeTS22_Patient0016	2741.0	1649.0	4592.0	1051.0	1027.0	1650.0	8903933.0	8893773.0	8844388.0	20275.0	31551.0	77370.0	0.914483	0.959318	0.961225	1.414214	1.732051	1.414214	8	4
FeTS22_Patient0017	56.0	42.0	1056.0	1213.0	6853.0	2580.0	8924001.0	8918206.0	8855294.0	2730.0	2899.0	69070.0	0.811413	0.456787	0.974354	2.44949	7.071068	1.0	8	4
FeTS22_Patient0018	571.0	0.0	80186.0	26.0	84433.0	478.0	8927337.0	8842930.0	8649505.0	66.0	637.0	197831.0	0.18107	0.014865	0.830654	44.036883	29.206164	6.403124	8	4
FeTS22_Patient0019	2482.0	1068.0	343.0	2840.0	3046.0	6504.0	8906298.0	8870458.0	8850679.0	16380.0	53428.0	70474.0	0.860249	0.962927	0.953672	1.0	1.732051	1.732051	8	4
FeTS22_Patient0020	906.0	316.0	8669.0	3126.0	3093.0	510.0	8896209.0	8869165.0	8792038.0	27759.0	55426.0	126783.0	0.932292	0.970165	0.965065	1.0	1.414214	1.732051	8	4
FeTS22_Patient0021	3221.0	1970.0	4301.0	1391.0	1180.0	3669.0	8882922.0	8864618.0	8802083.0	40466.0	60232.0	117947.0	0.946086	0.974517	0.967318	1.0	1.414214	1.0	8	4
FeTS22_Patient0022	0.0	452.0	548.0	0.0	1217.0	5137.0	8928000.0	8926314.0	8891637.0	0.0	17.0	30678.0	1.0	0.019965	0.915201	0.0	12.058175	5.385165	8	4
FeTS22_Patient0023	573.0	178.0	5299.0	1351.0	1356.0	1038.0	8897538.0	8888007.0	8784682.0	28538.0	38459.0	136981.0	0.96739	0.980447	0.977392	1.0	1.0	1.0	8	4
FeTS22_Patient0024	55.0	52.0	1694.0	15.0	20.0	680.0	8927799.0	8927794.0	8876862.0	131.0	134.0	48764.0	0.789157	0.788235	0.976237	1.414214	1.414214	1.0	8	4
FeTS22_Patient0025	0.0	0.0	161.0	0.0	0.0	9630.0	8928000.0	8928000.0	8909567.0	0.0	0.0	8642.0	1.0	1.0	0.638375	0.0	0.0	9.219544	8	4
FeTS22_Patient0026	1077.0	610.0	6954.0	1705.0	1452.0	2302.0	8901146.0	8888088.0	8802262.0	24072.0	37850.0	116482.0	0.945372	0.973483	0.961787	1.0	1.0	1.414214	8	4
FeTS22_Patient0027	277.0	95.0	3726.0	646.0	636.0	1017.0	8920156.0	8918676.0	8869184.0	6921.0	8593.0	54073.0	0.937487	0.959201	0.957985	1.0	1.0	1.414214	8	4
FeTS22_Patient0028	17.0	11.0	1099.0	2072.0	2412.0	7128.0	8908370.0	8907890.0	8839142.0	17541.0	17687.0	80631.0	0.9438	0.935894	0.95146	1.732051	3.741657	2.0	8	4
FeTS22_Patient0029	728.0	436.0	913.0	1182.0	681.0	2214.0	8907158.0	8895645.0	8875398.0	18932.0	31238.0	49475.0	0.951979	0.982435	0.969366	1.0	1.0	1.0	8	4
FeTS22_Patient0030	20.0	20.0	24.0	1321.0	1655.0	5857.0	8926591.0	8926257.0	8912547.0	68.0	68.0	9572.0	0.092079	0.075097	0.764995	8.596493	8.876765	6.082763	8	4
FeTS22_Patient0031	87.0	82.0	57.0	404.0	420.0	3290.0	8924464.0	8924432.0	8917988.0	3045.0	3066.0	6665.0	0.925391	0.924329	0.799304	1.0	1.0	2.828427	8	4
FeTS22_Patient0032	241.0	144.0	6408.0	2528.0	1881.0	7913.0	8899228.0	8891912.0	8780845.0	26003.0	34063.0	132834.0	0.949448	0.971134	0.948852	1.0	1.0	21.988625	8	4
FeTS22_Patient0033	2368.0	1619.0	15939.0	1393.0	1024.0	1540.0	8896189.0	8872100.0	8732778.0	28050.0	53257.0	177743.0	0.937171	0.975787	0.953135	1.0	1.0	1.414214	8	4
FeTS22_Patient0034	2270.0	1364.0	6185.0	667.0	821.0	2810.0	8901023.0	8896731.0	8846149.0	24040.0	29084.0	72856.0	0.942431	0.963796	0.941858	1.0	1.414214	2.0	8	4
FeTS22_Patient0035	2363.0	1687.0	8603.0	2420.0	2937.0	3510.0	8871055.0	8859891.0	8753890.0	52162.0	63485.0	161997.0	0.956162	0.964862	0.963961	1.0	1.0	1.414214	8	4
FeTS22_Patient0036	779.0	218.0	9522.0	995.0	1227.0	1242.0	8915612.0	8911532.0	8768778.0	10614.0	15023.0	148458.0	0.922876	0.954114	0.965016	1.0	1.0	1.414214	8	4
FeTS22_Patient0037	1498.0	1055.0	684.0	1162.0	896.0	2995.0	8902724.0	8898397.0	8862308.0	22616.0	27652.0	62013.0	0.944458	0.965924	0.971191	1.0	1.0	1.0	8	4
FeTS22_Patient0038	1062.0	2852.0	4171.0	10778.0	5337.0	16045.0	8898760.0	8891933.0	8821655.0	17400.0	27878.0	86129.0	0.746141	0.871937	0.894968	6.403124	2.44949	20.194053	8	4
FeTS22_Patient0039	375.0	273.0	3914.0	2391.0	1747.0	1604.0	8913641.0	8911798.0	8832441.0	11593.0	14182.0	90041.0	0.893419	0.933518	0.970269	1.414214	1.414214	1.0	8	4
FeTS22_Patient0040	6207.0	2518.0	4614.0	1671.0	2384.0	3649.0	8892883.0	8882032.0	8803420.0	27239.0	41066.0	116317.0	0.873661	0.943677	0.965699	1.414214	1.414214	1.0	8	4
FeTS22_Patient0041	0.0	0.0	614.0	353.0	550.0	2578.0	8927647.0	8927450.0	8895565.0	0.0	0.0	29243.0	0.0	0.0	0.948247	373.128664	373.128664	1.414214	8	4
FeTS22_Patient0042	530.0	606.0	2442.0	1.0	1.0	38672.0	8927469.0	8927393.0	8795421.0	0.0	0.0	91465.0	0.0	0.0	0.816491	46.726864	46.697965	7.348469	8	4
FeTS22_Patient0043	1355.0	446.0	1370.0	993.0	937.0	4371.0	8904564.0	8871942.0	8802568.0	21088.0	54675.0	119691.0	0.947264	0.98751	0.976579	1.0	1.0	1.0	8	4
FeTS22_Patient0044	190.0	159.0	11441.0	567.0	649.0	1811.0	8921567.0	8921100.0	8747042.0	5676.0	6092.0	167706.0	0.937485	0.937808	0.961992	1.0	1.0	1.414214	8	4
FeTS22_Patient0045	397.0	351.0	7532.0	1331.0	1119.0	1944.0	8912831.0	8911371.0	8801824.0	13441.0	15159.0	116700.0	0.939602	0.953756	0.960984	1.0	1.0	1.414214	8	4
FeTS22_Patient0046	1164.0	689.0	837.0	1200.0	1140.0	4151.0	8908797.0	8893555.0	8863140.0	16839.0	32616.0	59872.0	0.93441	0.972726	0.96001	1.0	1.0	1.414214	8	4
FeTS22_Patient0047	1266.0	1017.0	3122.0	887.0	659.0	542.0	8916950.0	8909910.0	8886435.0	8897.0	16414.0	37901.0	0.892064	0.951426	0.953892	1.0	1.414214	1.414214	8	4
FeTS22_Patient0048	1654.0	968.0	3535.0	6087.0	2983.0	8455.0	8884231.0	8875825.0	8780674.0	36028.0	48224.0	135336.0	0.902991	0.960647	0.957582	2.236068	1.414214	1.732051	8	4
FeTS22_Patient0049	382.0	169.0	8057.0	1741.0	1361.0	15141.0	8903244.0	8886373.0	8722149.0	22633.0	40097.0	182653.0	0.955201	0.981278	0.940289	1.0	1.0	2.0	8	4
FeTS22_Patient0050	1696.0	1299.0	2373.0	555.0	473.0	837.0	8900775.0	8894582.0	8870921.0	24974.0	31646.0	53869.0	0.956877	0.972765	0.971068	1.0	1.0	1.0	8	4
FeTS22_Patient0051	1506.0	1221.0	1647.0	758.0	784.0	10693.0	8910536.0	8909149.0	8858895.0	15200.0	16846.0	56765.0	0.930688	0.943833	0.901962	1.414214	1.414214	4.123106	8	4
FeTS22_Patient0052	334.0	281.0	654.0	1841.0	2338.0	3886.0	8900295.0	8896394.0	8869596.0	25530.0	28987.0	53864.0	0.959143	0.956777	0.959561	1.0	1.414214	1.414214	8	4
FeTS22_Patient0053	24.0	26.0	3826.0	72.0	7485.0	547.0	8927856.0	8920403.0	8881607.0	48.0	86.0	42020.0	0.5	0.022387	0.950539	2.342779	18.384776	1.414214	8	4
FeTS22_Patient0054	292.0	321.0	1111.0	2817.0	2681.0	2609.0	8903376.0	8894631.0	8859914.0	21515.0	30367.0	64366.0	0.932617	0.952899	0.971914	1.0	2.236068	1.0	8	4
FeTS22_Patient0055	319.0	287.0	1063.0	141.0	191.0	331.0	8926339.0	8926289.0	8914200.0	1201.0	1233.0	12406.0	0.839273	0.837636	0.946806	1.732051	1.732051	1.0	8	4
FeTS22_Patient0056	407.0	187.0	5032.0	1818.0	1787.0	1457.0	8898490.0	8880401.0	8808873.0	27285.0	45625.0	112638.0	0.960824	0.978825	0.972002	1.0	1.0	1.0	8	4
FeTS22_Patient0057	1966.0	1183.0	2332.0	1307.0	1867.0	9641.0	8901986.0	8891067.0	8846737.0	22741.0	33883.0	69290.0	0.932868	0.956931	0.920473	1.0	1.414214	16.881943	8	4
FeTS22_Patient0058	492.0	219.0	13620.0	2110.0	2400.0	4208.0	8891744.0	8886051.0	8764414.0	33654.0	39330.0	145758.0	0.962781	0.967778	0.942368	1.0	1.0	2.828427	8	4
FeTS22_Patient0059	130.0	67.0	2423.0	988.0	1144.0	3052.0	8925306.0	8924257.0	8852902.0	1576.0	2532.0	69623.0	0.738173	0.807012	0.962169	1.414214	2.0	1.414214	8	4
FeTS22_Patient0060	812.0	559.0	844.0	724.0	793.0	6105.0	8911774.0	8911288.0	8887750.0	14690.0	15360.0	33301.0	0.950317	0.957845	0.905521	1.414214	1.0	1.732051	8	4
FeTS22_Patient0061	130.0	7.0	3284.0	860.0	901.0	3435.0	8919757.0	8918856.0	8889426.0	7253.0	8236.0	31855.0	0.936113	0.947756	0.904599	1.0	1.0	2.44949	8	4
FeTS22_Patient0062	7023.0	3308.0	4952.0	2514.0	3993.0	4850.0	8855387.0	8835709.0	8792743.0	63076.0	84990.0	125455.0	0.929714	0.958817	0.962403	1.414214	1.732051	2.236068	8	4
FeTS22_Patient0063	363.0	204.0	890.0	627.0	654.0	1927.0	8913334.0	8911928.0	8907988.0	13676.0	15214.0	17195.0	0.96507	0.972576	0.924288	1.0	1.0	1.414214	8	4
FeTS22_Patient0064	94.0	78.0	438.0	573.0	663.0	2808.0	8924531.0	8924441.0	8904621.0	2802.0	2818.0	20133.0	0.893637	0.883801	0.9254	1.414214	1.732051	3.734852	8	4
FeTS22_Patient0065	1289.0	1001.0	4042.0	1343.0	1045.0	3719.0	8892963.0	8885372.0	8815435.0	32405.0	40582.0	104804.0	0.960974	0.975412	0.964296	1.0	1.0	1.414214	8	4
FeTS22_Patient0066	1335.0	918.0	10510.0	2850.0	3367.0	1862.0	8869259.0	8865562.0	8676352.0	54556.0	58153.0	239276.0	0.963062	0.964467	0.974799	1.0	1.0	1.414214	8	4
FeTS22_Patient0067	33.0	26.0	989.0	593.0	734.0	1779.0	8919769.0	8919608.0	8896347.0	7605.0	7632.0	28885.0	0.96047	0.952571	0.954277	1.0	1.0	1.414214	8	4
FeTS22_Patient0068	321.0	274.0	403.0	330.0	319.0	699.0	8919344.0	8919060.0	8914107.0	8005.0	8347.0	12791.0	0.960927	0.965697	0.958702	1.0	1.0	1.0	8	4
FeTS22_Patient0069	1.0	9.0	4376.0	614.0	802.0	3194.0	8927272.0	8927075.0	8838405.0	113.0	114.0	82025.0	0.268728	0.219442	0.955891	26.802976	26.569719	1.414214	8	4
FeTS22_Patient0070	3302.0	2370.0	9320.0	606.0	629.0	7030.0	8894540.0	8888543.0	8861342.0	29552.0	36458.0	50308.0	0.93798	0.960495	0.860216	1.414214	1.414214	19.26136	8	4
FeTS22_Patient0071	756.0	744.0	1309.0	381.0	453.0	4259.0	8923771.0	8923689.0	8894174.0	3092.0	3114.0	28258.0	0.844693	0.838788	0.910315	3.316625	3.162278	2.106231	8	4
FeTS22_Patient0072	3836.0	2585.0	15658.0	1531.0	1952.0	1157.0	8870510.0	8861841.0	8739509.0	52123.0	61622.0	171676.0	0.951037	0.964494	0.953313	1.414214	1.414214	2.0	8	4
FeTS22_Patient0073	568.0	505.0	1858.0	755.0	708.0	884.0	8915831.0	8912279.0	8876139.0	10846.0	14508.0	49119.0	0.942516	0.959873	0.972846	1.0	1.414214	1.0	8	4
FeTS22_Patient0074	1720.0	937.0	3127.0	1295.0	1739.0	8353.0	8906533.0	8903407.0	8841863.0	18452.0	21917.0	74657.0	0.924472	0.942464	0.928604	1.0	1.414214	1.414214	8	4
FeTS22_Patient0075	2.0	2.0	666.0	1024.0	1008.0	2366.0	8916510.0	8916425.0	8870594.0	10464.0	10565.0	54374.0	0.953266	0.954381	0.972875	1.0	1.0	1.0	8	4
FeTS22_Patient0076	956.0	355.0	9296.0	2825.0	2222.0	2305.0	8884152.0	8865246.0	8698396.0	40067.0	60177.0	218003.0	0.954943	0.979037	0.974082	1.0	1.0	1.414214	8	4
FeTS22_Patient0077	1310.0	1550.0	14037.0	3466.0	3734.0	1607.0	8881052.0	8862370.0	8701905.0	42172.0	60346.0	210451.0	0.946409	0.958056	0.964164	1.0	1.732051	1.732051	8	4
FeTS22_Patient0078	1.0	1.0	170.0	263.0	306.0	5532.0	8927736.0	8927693.0	8911147.0	0.0	0.0	11151.0	0.0	0.0	0.796386	14.891266	14.76376	3.605551	8	4
FeTS22_Patient0079	35.0	23.0	821.0	2319.0	3719.0	14985.0	8924470.0	8923064.0	8840517.0	1176.0	1194.0	71677.0	0.499788	0.38956	0.900691	25.478421	26.621414	3.605551	8	4
FeTS22_Patient0080	309.0	379.0	1549.0	721.0	328.0	2065.0	8923880.0	8923544.0	8914900.0	3090.0	3749.0	9486.0	0.857143	0.913833	0.839989	1.414214	1.414214	8.485281	8	4
FeTS22_Patient0081	2511.0	1218.0	6602.0	2302.0	2817.0	2660.0	8858302.0	8843312.0	8707792.0	64885.0	80653.0	210946.0	0.964238	0.975596	0.978518	1.0	1.414214	1.0	8	4
FeTS22_Patient0082	478.0	448.0	3076.0	1445.0	1356.0	1807.0	8910601.0	8910148.0	8824408.0	15476.0	16048.0	98709.0	0.941506	0.946785	0.975863	1.0	1.0	1.0	8	4
FeTS22_Patient0083	234.0	201.0	232.0	2235.0	2427.0	9569.0	8911960.0	8911615.0	8889784.0	13571.0	13757.0	28415.0	0.916619	0.912813	0.852906	45.019438	45.338724	43.462628	8	4
FeTS22_Patient0084	3496.0	2212.0	5525.0	1606.0	1247.0	2235.0	8870812.0	8855108.0	8753399.0	52086.0	69433.0	166841.0	0.95331	0.975696	0.977273	1.0	1.0	1.0	8	4
FeTS22_Patient0085	984.0	855.0	12723.0	816.0	778.0	891.0	8914751.0	8911895.0	8813290.0	11449.0	14472.0	101096.0	0.92712	0.946594	0.936916	1.0	1.414214	2.44949	8	4
FeTS22_Patient0086	30.0	25.0	138.0	755.0	916.0	1455.0	8924188.0	8924008.0	8917002.0	3027.0	3051.0	9405.0	0.885217	0.866392	0.921923	2.828427	3.0	1.414214	8	4
FeTS22_Patient0087	139.0	67.0	1145.0	74.0	200.0	1788.0	8927409.0	8927283.0	8912132.0	378.0	450.0	12935.0	0.780186	0.771208	0.89817	1.414214	2.0	2.0	8	4
FeTS22_Patient0088	0.0	0.0	288.0	787.0	934.0	1110.0	8927113.0	8926966.0	8911059.0	100.0	100.0	15543.0	0.202634	0.176367	0.956963	6.367768	6.403124	1.0	8	4
FeTS22_Patient0089	232.0	232.0	2755.0	555.0	567.0	534.0	8926732.0	8926720.0	8918112.0	481.0	481.0	6599.0	0.550029	0.546281	0.800509	3.162278	3.162278	3.162278	8	4
FeTS22_Patient0090	6368.0	1911.0	2735.0	2337.0	1604.0	5810.0	8861272.0	8807192.0	8755066.0	58023.0	117293.0	164389.0	0.930221	0.985237	0.974668	1.0	1.0	1.0	8	4
FeTS22_Patient0091	0.0	0.0	263.0	0.0	0.0	439.0	8928000.0	8928000.0	8919680.0	0.0	0.0	7618.0	1.0	1.0	0.955954	0.0	0.0	1.0	8	4
FeTS22_Patient0092	1709.0	926.0	2397.0	1139.0	1239.0	2750.0	8903702.0	8886354.0	8830161.0	21450.0	39481.0	92692.0	0.937746	0.973313	0.972986	1.0	1.0	1.0	8	4
FeTS22_Patient0093	264.0	140.0	161.0	2644.0	1134.0	5115.0	8918940.0	8917227.0	8902963.0	6152.0	9499.0	19761.0	0.808835	0.937155	0.882227	2.0	1.414214	3.0	8	4
FeTS22_Patient0094	432.0	60.0	2570.0	5287.0	6320.0	2965.0	8912081.0	8892350.0	8819735.0	10200.0	29270.0	102730.0	0.781041	0.901725	0.973767	1.732051	2.828427	1.0	8	4
FeTS22_Patient0095	107.0	1.0	43.0	544.0	836.0	1615.0	8925562.0	8924345.0	8915931.0	1787.0	2818.0	10411.0	0.845917	0.870694	0.926246	1.414214	2.0	1.414214	8	4
FeTS22_Patient0096	131.0	120.0	69.0	781.0	898.0	6534.0	8925193.0	8925076.0	8910896.0	1895.0	1906.0	10501.0	0.80604	0.789234	0.760804	3.464102	3.605551	8.062258	8	4
FeTS22_Patient0097	2563.0	2334.0	10590.0	544.0	1055.0	11785.0	8916153.0	8915558.0	8850607.0	8740.0	9053.0	55018.0	0.84908	0.842335	0.831019	4.123106	4.123106	7.615773	8	4
FeTS22_Patient0098	4021.0	472.0	3185.0	3095.0	6876.0	5123.0	8902225.0	8830441.0	8761461.0	18659.0	90211.0	158231.0	0.839852	0.960867	0.974419	1.0	2.0	1.0	8	4
FeTS22_Patient0099	1068.0	398.0	5438.0	1240.0	1422.0	2033.0	8912443.0	8907373.0	8853732.0	13249.0	18807.0	66797.0	0.919878	0.953847	0.947039	1.0	1.414214	1.414214	8	4
FeTS22_Patient0100	248.0	263.0	14338.0	217.0	397.0	2402.0	8925654.0	8924004.0	8783066.0	1881.0	3336.0	128194.0	0.889993	0.909984	0.93871	1.0	13.152946	2.44949	8	4
FeTS22_Patient0101	455.0	393.0	4971.0	2.0	61941.0	5728.0	8927469.0	8864903.0	8731211.0	74.0	763.0	186090.0	0.244628	0.023896	0.972056	25.115611	27.018512	1.414214	8	4
FeTS22_Patient0102	462.0	273.0	3023.0	473.0	532.0	1364.0	8919606.0	8918492.0	8885331.0	7459.0	8703.0	38282.0	0.941021	0.955796	0.945807	1.0	1.0	1.414214	8	4
FeTS22_Patient0103	4835.0	1226.0	6853.0	2756.0	8402.0	5997.0	8874208.0	8859146.0	8704897.0	46201.0	59226.0	210253.0	0.924085	0.924828	0.970348	1.414214	2.828427	1.414214	8	4
FeTS22_Patient0104	1411.0	1029.0	3824.0	3023.0	3279.0	7612.0	8880556.0	8874670.0	8807961.0	43010.0	49022.0	108603.0	0.950981	0.95791	0.949983	1.0	1.0	1.414214	8	4
FeTS22_Patient0105	124.0	57.0	1368.0	944.0	912.0	2958.0	8920993.0	8917721.0	8879836.0	5939.0	9310.0	43838.0	0.917503	0.950533	0.952979	1.0	1.414214	1.414214	8	4
FeTS22_Patient0106	0.0	0.0	416.0	0.0	572.0	931.0	8928000.0	8927428.0	8917833.0	0.0	0.0	8820.0	1.0	0.0	0.929057	0.0	373.128664	1.414214	8	4
FeTS22_Patient0107	50.0	12.0	1796.0	654.0	503.0	616.0	8921943.0	8920674.0	8886116.0	5353.0	6811.0	39472.0	0.9383	0.963571	0.970353	1.0	1.0	1.0	8	4
FeTS22_Patient0108	0.0	0.0	6329.0	0.0	20657.0	1541.0	8928000.0	8907342.0	8823556.0	0.0	1.0	96574.0	1.0	9.7e-05	0.960849	0.0	34.552134	1.414214	8	4
FeTS22_Patient0109	19.0	15.0	1017.0	59.0	82.0	1057.0	8927237.0	8927214.0	8907456.0	685.0	689.0	18470.0	0.946133	0.934237	0.94684	1.0	1.0	1.0	8	4
FeTS22_Patient0110	62.0	20.0	1118.0	940.0	857.0	9055.0	8916135.0	8915268.0	8873664.0	10863.0	11855.0	44163.0	0.955913	0.964331	0.89672	1.0	1.0	49.919433	8	4
FeTS22_Patient0111	589.0	551.0	962.0	3410.0	4323.0	23130.0	8899552.0	8898571.0	8758650.0	24449.0	24555.0	145258.0	0.9244	0.909714	0.923422	1.0	1.414214	2.236068	8	4
FeTS22_Patient0112	1153.0	766.0	2104.0	1587.0	1300.0	7085.0	8886551.0	8883129.0	8795071.0	38709.0	42805.0	123740.0	0.965818	0.976436	0.964199	1.0	1.0	1.414214	8	4
FeTS22_Patient0113	20.0	13.0	397.0	529.0	499.0	776.0	8922158.0	8920916.0	8907395.0	5293.0	6572.0	19432.0	0.950696	0.962507	0.970702	1.0	1.0	1.0	8	4
FeTS22_Patient0114	4998.0	2653.0	10810.0	1882.0	3210.0	1041.0	8880950.0	8858706.0	8766688.0	40170.0	63431.0	149461.0	0.921119	0.955826	0.961866	1.414214	2.0	1.732051	8	4
FeTS22_Patient0115	1902.0	1344.0	3090.0	1455.0	1314.0	2385.0	8903887.0	8879448.0	8818210.0	20756.0	45894.0	104315.0	0.925182	0.971857	0.974428	1.0	1.414214	1.0	8	4
FeTS22_Patient0116	7142.0	2766.0	27873.0	6134.0	12196.0	3752.0	8791096.0	8781049.0	8627159.0	123628.0	131989.0	269216.0	0.949043	0.946361	0.944523	1.732051	2.236068	2.236068	8	4
FeTS22_Patient0117	4.0	2.0	69.0	1773.0	1730.0	31876.0	8925062.0	8924545.0	8863017.0	1161.0	1723.0	33038.0	0.56648	0.665508	0.6741	71.838708	72.73926	12.806248	8	4
FeTS22_Patient0118	915.0	462.0	1135.0	958.0	1153.0	4613.0	8900450.0	8898921.0	8871912.0	25677.0	27464.0	50340.0	0.964811	0.971438	0.945992	1.0	1.0	1.414214	8	4
FeTS22_Patient0119	1212.0	892.0	1853.0	2561.0	1725.0	4697.0	8893022.0	8873585.0	8833577.0	31205.0	51798.0	87873.0	0.942991	0.975361	0.964069	1.0	1.0	1.414214	8	4
FeTS22_Patient0120	219.0	106.0	1099.0	428.0	414.0	15690.0	8923789.0	8922796.0	8889942.0	3564.0	4684.0	21269.0	0.916785	0.947411	0.717009	1.0	1.0	27.604347	8	4
FeTS22_Patient0121	5796.0	3298.0	14686.0	2202.0	4070.0	4295.0	8889963.0	8851023.0	8776944.0	30039.0	69609.0	132075.0	0.882514	0.949736	0.93296	1.414214	2.236068	2.236068	8	4
FeTS22_Patient0122	259.0	147.0	1800.0	353.0	316.0	2411.0	8922528.0	8920824.0	8877742.0	4860.0	6713.0	46047.0	0.940767	0.966664	0.956274	1.0	1.0	1.0	8	4
FeTS22_Patient0123	461.0	358.0	5054.0	931.0	713.0	673.0	8916847.0	8910111.0	8868536.0	9761.0	16818.0	53737.0	0.933442	0.969142	0.949409	1.0	1.0	1.414214	8	4
FeTS22_Patient0124	124.0	108.0	12061.0	439.0	468.0	4655.0	8923178.0	8923097.0	8905491.0	4259.0	4327.0	5793.0	0.938002	0.937595	0.40937	1.0	1.0	66.703448	8	4
FeTS22_Patient0125	3993.0	2337.0	1984.0	525.0	1722.0	2764.0	8909752.0	8903213.0	8874508.0	13730.0	20728.0	48744.0	0.858715	0.910821	0.953558	1.732051	3.0	1.414214	8	4
FeTS22_Patient0126	3080.0	2339.0	1095.0	352.0	1437.0	28416.0	8920056.0	8918469.0	8879402.0	4512.0	5755.0	19087.0	0.72447	0.752977	0.563995	20.833866	18.948577	6.164414	8	4
FeTS22_Patient0127	433.0	274.0	916.0	864.0	1028.0	2012.0	8920758.0	8913621.0	8903045.0	5945.0	13077.0	22027.0	0.901646	0.952579	0.937678	1.0	1.414214	1.414214	8	4
FeTS22_Patient0128	16.0	0.0	7247.0	968.0	968.0	19019.0	8922835.0	8922453.0	8705397.0	4181.0	4579.0	196337.0	0.894714	0.904405	0.937304	1.0	1.414214	2.0	8	4
FeTS22_Patient0129	336.0	228.0	1814.0	1110.0	1029.0	1728.0	8915130.0	8908817.0	8869857.0	11424.0	17926.0	54601.0	0.940479	0.966127	0.968584	1.0	1.0	1.0	8	4
FeTS22_Patient0130	9700.0	8383.0	23540.0	2100.0	2951.0	3327.0	8863967.0	8827721.0	8747480.0	52233.0	88945.0	153653.0	0.898509	0.940103	0.919602	3.162278	3.741657	4.898979	8	4
FeTS22_Patient0131	557.0	469.0	9472.0	1600.0	1365.0	507.0	8901183.0	8897482.0	8818282.0	24660.0	28684.0	99739.0	0.958098	0.969021	0.952358	1.0	1.0	2.0	8	4
FeTS22_Patient0132	2649.0	1183.0	2668.0	1576.0	1844.0	9929.0	8900209.0	8873613.0	8796201.0	23566.0	51360.0	119202.0	0.917733	0.971375	0.949813	1.0	1.0	1.732051	8	4
FeTS22_Patient0133	1170.0	831.0	1089.0	880.0	978.0	7882.0	8905709.0	8903917.0	8889186.0	20241.0	22274.0	29843.0	0.951801	0.960977	0.869336	1.0	1.0	15.524175	8	4
FeTS22_Patient0134	6407.0	3447.0	12390.0	1923.0	5672.0	7150.0	8884536.0	8837436.0	8749399.0	35134.0	81445.0	159061.0	0.894018	0.946985	0.942131	1.414214	2.828427	2.236068	8	4
FeTS22_Patient0135	1261.0	929.0	1546.0	788.0	640.0	2007.0	8905992.0	8895076.0	8871976.0	19959.0	31355.0	52471.0	0.951176	0.975591	0.967252	1.0	1.0	1.414214	8	4
FeTS22_Patient0136	566.0	222.0	6751.0	1807.0	1866.0	1760.0	8906071.0	8894835.0	8789964.0	19556.0	31077.0	129525.0	0.942799	0.967498	0.96819	1.0	1.0	1.0	8	4
FeTS22_Patient0137	3496.0	999.0	13956.0	2467.0	3950.0	4188.0	8892243.0	8862012.0	8690132.0	29794.0	61039.0	219724.0	0.909033	0.96104	0.960349	1.0	1.414214	1.414214	8	4
FeTS22_Patient0138	747.0	595.0	10520.0	3396.0	3222.0	3330.0	8894982.0	8863270.0	8730995.0	28875.0	60913.0	183155.0	0.933062	0.96962	0.963568	1.0	1.0	1.414214	8	4
FeTS22_Patient0139	1.0	1.0	408.0	33.0	41.0	207.0	8927894.0	8927886.0	8921399.0	72.0	72.0	5986.0	0.808989	0.774194	0.95114	1.0	1.0	1.0	8	4
FeTS22_Patient0140	880.0	592.0	2258.0	1337.0	1056.0	3108.0	8901384.0	8895382.0	8827251.0	24399.0	30970.0	95383.0	0.956542	0.974083	0.972641	1.0	1.0	1.0	8	4
FeTS22_Patient0141	1401.0	629.0	3380.0	370.0	373.0	6941.0	8911287.0	8907115.0	8841566.0	14942.0	19883.0	76113.0	0.944053	0.975422	0.936505	1.0	1.0	1.414214	8	4
FeTS22_Patient0142	0.0	32.0	3511.0	276.0	18809.0	1177.0	8927432.0	8908486.0	8836376.0	292.0	673.0	86936.0	0.67907	0.066677	0.973746	2.047214	15.297059	1.414214	8	4
FeTS22_Patient0143	0.0	0.0	370.0	71.0	92.0	9740.0	8927836.0	8927815.0	8874793.0	93.0	93.0	43097.0	0.723735	0.669065	0.89502	1.732051	2.236068	5.656854	8	4
FeTS22_Patient0144	131.0	50.0	1698.0	325.0	431.0	2366.0	8925388.0	8924861.0	8886778.0	2156.0	2658.0	37158.0	0.904362	0.917026	0.94815	1.0	1.0	1.414214	8	4
FeTS22_Patient0145	8.0	5459.0	13375.0	971.0	20360.0	1138.0	8926736.0	8897767.0	8787265.0	285.0	4414.0	126222.0	0.367979	0.254798	0.945635	11.678927	12.0	2.236068	8	4
FeTS22_Patient0146	0.0	0.0	45.0	0.0	0.0	5403.0	8928000.0	8928000.0	8899574.0	0.0	0.0	22978.0	1.0	1.0	0.894016	0.0	0.0	2.236068	8	4
FeTS22_Patient0147	145.0	134.0	8129.0	548.0	489.0	1185.0	8921499.0	8921209.0	8799438.0	5808.0	6168.0	119248.0	0.9437	0.951925	0.962415	1.0	1.0	1.414214	8	4
FeTS22_Patient0148	1588.0	1042.0	4099.0	2516.0	1895.0	2050.0	8890699.0	8864075.0	8788790.0	33197.0	60988.0	133061.0	0.941786	0.976488	0.977416	1.0	1.0	1.0	8	4
FeTS22_Patient0149	0.0	0.0	4323.0	0.0	164.0	419.0	8928000.0	8927836.0	8861114.0	0.0	0.0	62144.0	1.0	0.0	0.963249	0.0	373.128664	1.0	8	4
FeTS22_Patient0150	333.0	261.0	554.0	1336.0	1168.0	5597.0	8920880.0	8917053.0	8897401.0	5451.0	9518.0	24448.0	0.867234	0.930173	0.888259	1.0	1.414214	2.236068	8	4
FeTS22_Patient0151	943.0	909.0	7079.0	994.0	677.0	13447.0	8911231.0	8904098.0	8794718.0	14832.0	22316.0	112756.0	0.938704	0.965684	0.916574	1.0	1.0	3.162278	8	4
FeTS22_Patient0152	3834.0	2169.0	3773.0	7714.0	6201.0	9651.0	8801063.0	8738699.0	8720435.0	115389.0	180931.0	194141.0	0.952345	0.977393	0.966583	1.0	1.414214	1.414214	8	4
FeTS22_Patient0153	580.0	117.0	404.0	1187.0	1037.0	8479.0	8914165.0	8904675.0	8865505.0	12068.0	22171.0	53612.0	0.931784	0.974635	0.923493	1.0	1.0	2.236068	8	4
FeTS22_Patient0154	884.0	433.0	8543.0	2839.0	3164.0	1632.0	8891152.0	8885633.0	8778208.0	33125.0	38770.0	139617.0	0.946794	0.955668	0.964842	1.0	1.414214	1.414214	8	4
FeTS22_Patient0155	237.0	149.0	11864.0	851.0	862.0	8085.0	8915646.0	8912537.0	8805395.0	11266.0	14452.0	102656.0	0.953937	0.966204	0.911441	1.0	1.0	8.246211	8	4
FeTS22_Patient0156	1194.0	509.0	4806.0	1033.0	1678.0	5538.0	8906277.0	8902168.0	8803063.0	19496.0	23645.0	114593.0	0.945972	0.955798	0.956815	1.0	1.0	1.732051	8	4
FeTS22_Patient0157	233.0	124.0	1805.0	282.0	374.0	19119.0	8922587.0	8921008.0	8790767.0	4898.0	6494.0	116309.0	0.950053	0.963073	0.917473	1.0	1.0	2.236068	8	4
FeTS22_Patient0158	1731.0	1093.0	8759.0	1646.0	1516.0	1620.0	8888108.0	8878224.0	8779987.0	36515.0	47167.0	137634.0	0.955802	0.973087	0.963665	1.0	1.0	1.414214	8	4
FeTS22_Patient0159	387.0	344.0	3580.0	1793.0	1912.0	5767.0	8917706.0	8917392.0	8819957.0	8114.0	8352.0	98696.0	0.881573	0.881013	0.954788	2.236068	2.44949	1.414214	8	4
FeTS22_Patient0160	117.0	55.0	510.0	976.0	1102.0	10066.0	8919299.0	8918348.0	8879782.0	7608.0	8495.0	37642.0	0.932982	0.936243	0.876823	1.0	1.414214	3.0	8	4
FeTS22_Patient0161	430.0	274.0	8659.0	2041.0	1350.0	1558.0	8905858.0	8894823.0	8731436.0	19671.0	31553.0	186347.0	0.940904	0.974911	0.973318	1.0	1.0	1.0	8	4
FeTS22_Patient0162	1242.0	1016.0	4988.0	1052.0	726.0	1477.0	8899634.0	8888203.0	8807784.0	26072.0	38055.0	113751.0	0.95786	0.977624	0.972368	1.0	1.0	1.0	8	4
FeTS22_Patient0163	4979.0	2603.0	4651.0	1803.0	2749.0	2986.0	8899754.0	8863357.0	8797735.0	21464.0	59291.0	122628.0	0.863569	0.956816	0.969801	1.414214	1.414214	1.0	8	4
FeTS22_Patient0164	3128.0	1798.0	6552.0	923.0	2138.0	6107.0	8892186.0	8883017.0	8788709.0	31763.0	41047.0	126632.0	0.940054	0.954249	0.952396	1.0	1.732051	2.0	8	4
FeTS22_Patient0165	7.0	7.0	6253.0	870.0	994.0	3702.0	8926923.0	8926799.0	8872033.0	200.0	200.0	46012.0	0.313234	0.28551	0.902382	5.385165	5.744563	3.464102	8	4
FeTS22_Patient0166	4674.0	2174.0	2567.0	5462.0	10294.0	27864.0	8850073.0	8836470.0	8799003.0	67791.0	79062.0	98566.0	0.930441	0.926913	0.866274	1.414214	3.0	5.744563	8	4
FeTS22_Patient0167	515.0	88.0	198.0	524.0	622.0	5629.0	8918736.0	8916629.0	8876633.0	8225.0	10661.0	45540.0	0.940591	0.967774	0.93987	1.0	1.0	1.732051	8	4
FeTS22_Patient0168	869.0	467.0	1041.0	476.0	694.0	2956.0	8920473.0	8917151.0	8905052.0	6182.0	9688.0	18951.0	0.901889	0.943468	0.904604	1.0	2.236068	2.236068	8	4
FeTS22_Patient0169	1597.0	965.0	3306.0	1564.0	1923.0	4503.0	8908081.0	8885813.0	8833466.0	16758.0	39299.0	86725.0	0.913815	0.964558	0.956918	1.0	1.414214	2.0	8	4
FeTS22_Patient0170	3751.0	10767.0	9550.0	560.0	637.0	5250.0	8904252.0	8884587.0	8821377.0	19437.0	32009.0	91823.0	0.900174	0.848797	0.925421	1.414214	8.062258	4.426841	8	4
FeTS22_Patient0171	38.0	27.0	924.0	28.0	35.0	1831.0	8927651.0	8927634.0	8902948.0	283.0	304.0	22297.0	0.89557	0.907463	0.941815	1.0	1.0	7.348469	8	4
FeTS22_Patient0172	1191.0	839.0	4739.0	1938.0	1799.0	6026.0	8894208.0	8891116.0	8801345.0	30663.0	34246.0	115890.0	0.951455	0.962913	0.955616	1.0	1.0	1.732051	8	4
FeTS22_Patient0173	5845.0	1118.0	1418.0	2958.0	4871.0	7990.0	8876914.0	8836631.0	8810350.0	42283.0	85380.0	108242.0	0.905718	0.966116	0.958352	1.0	1.414214	2.236068	8	4
FeTS22_Patient0174	1213.0	684.0	6274.0	879.0	796.0	1509.0	8907138.0	8900294.0	8795252.0	18770.0	26226.0	124965.0	0.947214	0.972558	0.9698	1.0	1.0	1.0	8	4
FeTS22_Patient0175	1550.0	654.0	2272.0	1018.0	1181.0	1697.0	8906900.0	8901162.0	8848741.0	18532.0	25003.0	75290.0	0.935204	0.964603	0.974319	1.0	1.0	1.0	8	4
FeTS22_Patient0176	2445.0	1059.0	10159.0	2462.0	4755.0	1541.0	8881959.0	8870913.0	8760919.0	41134.0	51273.0	155381.0	0.943711	0.946346	0.963717	1.0	2.236068	1.414214	8	4
FeTS22_Patient0177	0.0	0.0	4793.0	190.0	235.0	7403.0	8927810.0	8927765.0	8821705.0	0.0	0.0	94099.0	0.0	0.0	0.93914	373.128664	373.128664	1.732051	8	4
FeTS22_Patient0178	76.0	56.0	53.0	273.0	403.0	9543.0	8924351.0	8924220.0	8907864.0	3300.0	3321.0	10540.0	0.949777	0.935361	0.687182	1.0	1.0	13.928388	8	4
FeTS22_Patient0179	382.0	316.0	6049.0	905.0	681.0	1237.0	8917115.0	8912139.0	8798362.0	9598.0	14864.0	122352.0	0.937167	0.967551	0.971086	1.0	1.0	1.414214	8	4
FeTS22_Patient0180	616.0	287.0	380.0	2205.0	1896.0	10266.0	8903133.0	8897020.0	8882424.0	22046.0	28797.0	34930.0	0.939867	0.963481	0.867761	1.0	1.0	6.403124	8	4
FeTS22_Patient0181	7493.0	4701.0	9402.0	1843.0	2852.0	6144.0	8869257.0	8852731.0	8759408.0	49407.0	67716.0	153046.0	0.913675	0.947176	0.951666	1.414214	2.0	1.414214	8	4
FeTS22_Patient0182	202.0	178.0	2445.0	119.0	1216.0	1084.0	8926631.0	8925534.0	8859416.0	1048.0	1072.0	65055.0	0.867191	0.605992	0.973593	2.236068	16.309506	1.414214	8	4
FeTS22_Patient0183	29.0	28.0	7817.0	369.0	394.0	41948.0	8925835.0	8925805.0	8850907.0	1767.0	1773.0	27328.0	0.898779	0.893649	0.52342	1.0	1.0	19.519221	8	4
FeTS22_Patient0184	1634.0	462.0	2789.0	4022.0	4098.0	8774.0	8890917.0	8842656.0	8792665.0	31427.0	80784.0	123772.0	0.917443	0.972551	0.955374	1.0	1.414214	2.236068	8	4
FeTS22_Patient0185	1574.0	1176.0	3800.0	1040.0	960.0	3017.0	8899313.0	8895452.0	8880394.0	26073.0	30412.0	40789.0	0.952264	0.966074	0.92288	1.0	1.0	2.0	8	4
FeTS22_Patient0186	0.0	0.0	3.0	0.0	0.0	1274.0	8928000.0	8928000.0	8924656.0	0.0	0.0	2067.0	1.0	1.0	0.763999	0.0	0.0	2.236068	8	4
FeTS22_Patient0187	4143.0	1452.0	1183.0	2399.0	1433.0	6789.0	8862995.0	8828849.0	8807006.0	58463.0	96266.0	113022.0	0.947015	0.985237	0.965934	1.0	1.0	1.414214	8	4
FeTS22_Patient0188	257.0	789.0	585.0	327.0	463.0	1386.0	8925267.0	8922936.0	8911119.0	2149.0	3812.0	14910.0	0.880377	0.858945	0.938001	1.0	3.0	1.414214	8	4
FeTS22_Patient0189	1025.0	345.0	976.0	4377.0	9347.0	48063.0	8913846.0	8905882.0	8748526.0	8752.0	12426.0	130435.0	0.764167	0.71943	0.841763	5.09902	7.28011	6.324555	8	4
FeTS22_Patient0190	276.0	199.0	1971.0	1187.0	1021.0	10155.0	8914150.0	8907813.0	8869038.0	12387.0	18967.0	46836.0	0.944239	0.968841	0.885385	1.0	1.0	5.744563	8	4
FeTS22_Patient0191	838.0	349.0	670.0	858.0	998.0	3055.0	8916327.0	8909599.0	8893527.0	9977.0	17054.0	30748.0	0.921663	0.962008	0.942886	1.0	1.414214	1.414214	8	4
FeTS22_Patient0192	0.0	0.0	4290.0	0.0	8027.0	8089.0	8928000.0	8919973.0	8866793.0	0.0	0.0	48828.0	1.0	0.0	0.887499	0.0	373.128664	3.605551	8	4
FeTS22_Patient0193	2031.0	1320.0	6685.0	1697.0	1145.0	5906.0	8906461.0	8897341.0	8854280.0	17811.0	28194.0	61129.0	0.90526	0.958116	0.906629	1.0	1.414214	4.0	8	4
FeTS22_Patient0194	22.0	20.0	840.0	40.0	56.0	578.0	8927445.0	8927429.0	8898690.0	493.0	495.0	27892.0	0.94084	0.928705	0.975211	1.0	1.0	1.0	8	4
FeTS22_Patient0195	48.0	31.0	4374.0	1013.0	814.0	816.0	8919205.0	8915965.0	8854343.0	7734.0	11190.0	68467.0	0.93581	0.963617	0.963483	1.0	1.0	1.414214	8	4
FeTS22_Patient0196	1453.0	215.0	3967.0	1685.0	1620.0	6527.0	8900664.0	8878111.0	8747150.0	24198.0	48054.0	170356.0	0.939108	0.981265	0.97012	1.0	1.0	1.0	8	4
FeTS22_Patient0197	5472.0	2757.0	3509.0	1978.0	4058.0	8092.0	8880241.0	8855913.0	8791981.0	40309.0	65272.0	124418.0	0.915406	0.950385	0.955456	1.414214	2.0	1.414214	8	4
FeTS22_Patient0198	4265.0	1568.0	8108.0	2546.0	4435.0	4563.0	8888681.0	8877340.0	8801260.0	32508.0	44657.0	114069.0	0.905175	0.937021	0.947382	1.414214	2.828427	2.0	8	4
FeTS22_Patient0199	0.0	2.0	2649.0	0.0	1332.0	498.0	8928000.0	8926666.0	8878752.0	0.0	0.0	46101.0	1.0	0.0	0.966995	0.0	31.30575	1.414214	8	4
FeTS22_Patient0200	0.0	0.0	1271.0	0.0	4678.0	4687.0	8928000.0	8923322.0	8891107.0	0.0	0.0	30935.0	1.0	0.0	0.91216	0.0	373.128664	4.092329	8	4
FeTS22_Patient0201	251.0	192.0	632.0	1118.0	2025.0	962.0	8920928.0	8919659.0	8906609.0	5703.0	6124.0	19797.0	0.892838	0.846733	0.961299	1.732051	3.162278	1.0	8	4
FeTS22_Patient0202	222.0	75.0	1117.0	973.0	782.0	1388.0	8916082.0	8907185.0	8875759.0	10723.0	19958.0	49736.0	0.94722	0.978981	0.975436	1.0	1.0	1.0	8	4
FeTS22_Patient0203	2100.0	1178.0	1480.0	837.0	815.0	2696.0	8911583.0	8900482.0	8885015.0	13480.0	25525.0	38809.0	0.901763	0.962427	0.948945	1.0	1.414214	1.414214	8	4
FeTS22_Patient0204	0.0	0.0	69.0	0.0	4.0	2277.0	8928000.0	8927996.0	8912315.0	0.0	0.0	13339.0	1.0	0.0	0.91917	0.0	373.128664	2.0	8	4
FeTS22_Patient0205	91.0	82.0	3106.0	1436.0	1339.0	1328.0	8909662.0	8909336.0	8857637.0	16811.0	17243.0	65929.0	0.956556	0.960426	0.967467	1.0	1.0	1.0	8	4
FeTS22_Patient0206	2906.0	1291.0	6538.0	2847.0	5223.0	1316.0	8880886.0	8867053.0	8783819.0	41361.0	54433.0	136327.0	0.934976	0.943543	0.972001	1.0	2.236068	1.414214	8	4
FeTS22_Patient0207	451.0	395.0	13663.0	87.0	149.0	6286.0	8926697.0	8926635.0	8822142.0	765.0	821.0	85909.0	0.739845	0.751144	0.895973	22.627147	22.464329	5.09902	8	4
FeTS22_Patient0208	1643.0	901.0	1657.0	1056.0	2805.0	5624.0	8916238.0	8906361.0	8876112.0	9063.0	17933.0	44607.0	0.870396	0.906348	0.924545	1.0	2.0	2.236068	8	4
FeTS22_Patient0209	792.0	586.0	1843.0	680.0	787.0	5798.0	8913631.0	8912276.0	8867818.0	12897.0	14351.0	52541.0	0.946013	0.954347	0.932214	1.0	1.0	2.0	8	4
FeTS22_Patient0210	127.0	23.0	1240.0	961.0	1029.0	5182.0	8922956.0	8920869.0	8881492.0	3956.0	6079.0	40086.0	0.879111	0.920363	0.925838	1.0	1.414214	2.828427	8	4
FeTS22_Patient0211	287.0	282.0	5035.0	369.0	463.0	179.0	8922782.0	8922680.0	8865742.0	4562.0	4575.0	57044.0	0.932924	0.924709	0.956296	1.0	1.0	1.414214	8	4
FeTS22_Patient0212	1640.0	453.0	5001.0	4960.0	7803.0	4954.0	8879985.0	8867462.0	8695328.0	41415.0	52282.0	222717.0	0.926199	0.926821	0.97814	1.0	2.236068	1.0	8	4
FeTS22_Patient0213	2811.0	3800.0	2665.0	1085.0	1278.0	6494.0	8901598.0	8891334.0	8878272.0	22506.0	31588.0	40569.0	0.92034	0.925601	0.898568	1.414214	3.419859	3.0	8	4
FeTS22_Patient0214	141.0	75.0	284.0	388.0	414.0	3263.0	8924481.0	8923819.0	8910272.0	2990.0	3692.0	14181.0	0.918728	0.937889	0.88884	1.0	1.0	2.828427	8	4
FeTS22_Patient0215	27.0	27.0	148.0	1189.0	1294.0	16906.0	8926700.0	8926595.0	8907727.0	84.0	84.0	3219.0	0.121387	0.112827	0.274051	20.518285	20.518285	54.780015	8	4
FeTS22_Patient0216	156.0	49.0	14.0	542.0	536.0	1110.0	8919715.0	8917740.0	8915483.0	7587.0	9675.0	11393.0	0.956023	0.970655	0.95299	1.0	1.0	1.0	8	4
FeTS22_Patient0217	6396.0	4720.0	5464.0	1078.0	463.0	1961.0	8873345.0	8858169.0	8846323.0	47181.0	64648.0	74252.0	0.926607	0.961459	0.952382	2.0	2.0	2.0	8	4
FeTS22_Patient0218	2096.0	13645.0	10059.0	1118.0	1790.0	6180.0	8914549.0	8888859.0	8802756.0	10237.0	23706.0	109005.0	0.864319	0.754404	0.930676	1.732051	7.483315	4.472136	8	4
FeTS22_Patient0219	0.0	0.0	285.0	0.0	0.0	1134.0	8928000.0	8928000.0	8923542.0	0.0	0.0	3039.0	1.0	1.0	0.810724	0.0	0.0	2.582118	8	4
FeTS22_Patient0220	165.0	153.0	2131.0	254.0	353.0	3644.0	8926436.0	8926334.0	8876929.0	1145.0	1160.0	45296.0	0.84533	0.820948	0.940073	1.414214	1.414214	1.732051	8	4
FeTS22_Patient0221	1275.0	1009.0	13452.0	2084.0	3588.0	1293.0	8909146.0	8904613.0	8730074.0	15495.0	18790.0	183181.0	0.90221	0.891007	0.96131	8.602325	11.575837	2.0	8	4
FeTS22_Patient0222	2034.0	662.0	505.0	1225.0	1100.0	14072.0	8903265.0	8885695.0	8841310.0	21476.0	40543.0	72113.0	0.929476	0.978732	0.908207	1.0	1.0	3.0	8	4
FeTS22_Patient0223	157.0	63.0	3095.0	2817.0	2953.0	4348.0	8912797.0	8899770.0	8824139.0	12229.0	25214.0	96418.0	0.891586	0.943567	0.962837	1.0	2.236068	1.414214	8	4
FeTS22_Patient0224	38.0	260.0	2503.0	1023.0	33463.0	7715.0	8926105.0	8893301.0	8800991.0	834.0	976.0	116791.0	0.611213	0.054716	0.958089	10.677078	16.970563	2.44949	8	4
FeTS22_Patient0225	1873.0	615.0	7962.0	2824.0	2197.0	2865.0	8897780.0	8861369.0	8743429.0	25523.0	63819.0	173744.0	0.915738	0.978444	0.969784	1.0	1.0	1.0	8	4
FeTS22_Patient0226	7.0	4.0	5824.0	21.0	29.0	7725.0	8927911.0	8927903.0	8845254.0	61.0	64.0	69197.0	0.813333	0.795031	0.910828	1.0	1.0	3.741657	8	4
FeTS22_Patient0227	5792.0	3362.0	5480.0	2275.0	2776.0	6146.0	8848826.0	8832345.0	8789173.0	71107.0	89517.0	127201.0	0.946321	0.966852	0.956298	1.0	1.414214	1.414214	8	4
FeTS22_Patient0228	232.0	172.0	2000.0	2984.0	3561.0	2271.0	8869278.0	8867408.0	8842929.0	55506.0	56859.0	80800.0	0.971846	0.968217	0.974251	1.0	1.0	1.0	8	4
FeTS22_Patient0229	0.0	0.0	567.0	0.0	0.0	6850.0	8928000.0	8928000.0	8906304.0	0.0	0.0	14279.0	1.0	1.0	0.793829	0.0	0.0	3.741657	8	4
FeTS22_Patient0230	28.0	26.0	639.0	35.0	52.0	13401.0	8927668.0	8927651.0	8881429.0	269.0	271.0	32531.0	0.895175	0.874194	0.822508	1.0	1.0	6.0	8	4
FeTS22_Patient0231	921.0	23480.0	9291.0	849.0	1317.0	3805.0	8898488.0	8862503.0	8784338.0	27742.0	40700.0	130566.0	0.969085	0.7665	0.952244	1.0	9.899495	2.236068	8	4
FeTS22_Patient0232	2326.0	1412.0	3512.0	1907.0	1564.0	4935.0	8896824.0	8878446.0	8836040.0	26943.0	46578.0	83513.0	0.927167	0.969043	0.951862	1.0	1.0	1.414214	8	4
FeTS22_Patient0233	4167.0	1762.0	2035.0	2727.0	5358.0	2468.0	8895988.0	8865846.0	8814239.0	25118.0	55034.0	109258.0	0.879328	0.939243	0.979809	2.236068	2.236068	1.0	8	4
FeTS22_Patient0234	4821.0	3389.0	6155.0	3455.0	3503.0	7870.0	8817909.0	8815299.0	8754058.0	101815.0	105809.0	159917.0	0.960945	0.968459	0.957991	2.0	1.414214	1.732051	8	4
FeTS22_Patient0235	0.0	7.0	394.0	0.0	0.0	2482.0	8928000.0	8927993.0	8915388.0	0.0	0.0	9736.0	1.0	0.0	0.871308	0.0	373.128664	2.0	8	4
FeTS22_Patient0236	2521.0	1076.0	6287.0	2401.0	3037.0	9081.0	8876499.0	8854959.0	8725576.0	46579.0	68928.0	187056.0	0.949816	0.971029	0.960542	1.0	1.414214	1.414214	8	4
FeTS22_Patient0237	1277.0	1002.0	3796.0	1005.0	1385.0	1482.0	8903682.0	8900782.0	8868126.0	22036.0	24831.0	54596.0	0.95077	0.954139	0.953892	1.0	1.0	1.732051	8	4
FeTS22_Patient0238	565.0	407.0	35300.0	1584.0	1858.0	4333.0	8907549.0	8905653.0	8710075.0	18302.0	20082.0	178292.0	0.944546	0.946617	0.899971	1.0	1.0	9.219544	8	4
FeTS22_Patient0239	1082.0	700.0	13183.0	1304.0	1313.0	750.0	8898232.0	8889381.0	8786904.0	27382.0	36606.0	127163.0	0.95825	0.97324	0.948061	1.0	1.0	2.0	8	4
FeTS22_Patient0240	74.0	33.0	2251.0	2054.0	2902.0	3451.0	8911750.0	8910872.0	8835086.0	14122.0	14193.0	87212.0	0.929935	0.906293	0.968344	1.414214	1.732051	1.414214	8	4
FeTS22_Patient0241	1719.0	190.0	2634.0	2520.0	2364.0	10123.0	8879889.0	8849591.0	8740190.0	43872.0	75855.0	175053.0	0.953915	0.983444	0.964843	1.0	1.0	1.414214	8	4
FeTS22_Patient0242	59.0	53.0	770.0	468.0	638.0	5958.0	8924900.0	8924600.0	8897010.0	2573.0	2709.0	24262.0	0.907104	0.886888	0.878231	1.0	1.0	3.741657	8	4
FeTS22_Patient0243	35.0	35.0	2090.0	0.0	0.0	8722.0	8927965.0	8927965.0	8846260.0	0.0	0.0	70928.0	0.0	0.0	0.92918	373.128664	373.128664	1.732051	8	4
FeTS22_Patient0244	2696.0	1937.0	8164.0	1728.0	1989.0	4059.0	8869954.0	8865170.0	8744684.0	53622.0	58904.0	171093.0	0.960383	0.967749	0.965512	1.0	1.0	1.414214	8	4
FeTS22_Patient0245	0.0	0.0	1668.0	0.0	9114.0	4123.0	8928000.0	8918886.0	8874493.0	0.0	0.0	47716.0	1.0	0.0	0.94279	0.0	373.128664	2.0	8	4
FeTS22_Patient0246	0.0	0.0	1089.0	0.0	0.0	5262.0	8928000.0	8928000.0	8892587.0	0.0	0.0	29062.0	1.0	1.0	0.901497	0.0	0.0	2.828427	8	4
FeTS22_Patient0247	461.0	99.0	2852.0	2722.0	2069.0	2118.0	8904289.0	8887192.0	8819485.0	20528.0	38640.0	103545.0	0.92805	0.972712	0.976563	1.0	1.0	1.0	8	4
FeTS22_Patient0248	561.0	430.0	2642.0	958.0	1239.0	2547.0	8918460.0	8917321.0	8908902.0	8021.0	9010.0	13909.0	0.913502	0.915232	0.842791	1.0	1.414214	22.246327	8	4
FeTS22_Patient0249	6738.0	3302.0	2572.0	1277.0	1767.0	21828.0	8874700.0	8857198.0	8774380.0	45285.0	65733.0	129220.0	0.9187	0.962874	0.913732	1.414214	1.414214	3.605551	8	4
FeTS22_Patient0000	408.0	209.0	1235.0	1169.0	800.0	6700.0	8907816.0	8902963.0	8860944.0	18607.0	24028.0	59121.0	0.959346	0.979435	0.937112	1.0	1.0	2.0	10	4
FeTS22_Patient0001	0.0	0.0	356.0	0.0	0.0	1294.0	8928000.0	8928000.0	8917318.0	0.0	0.0	9032.0	1.0	1.0	0.916303	0.0	0.0	1.414214	10	4
FeTS22_Patient0002	1643.0	1360.0	3111.0	407.0	201.0	326.0	8908549.0	8902103.0	8882607.0	17401.0	24336.0	41956.0	0.944372	0.968925	0.960652	1.0	1.0	1.0	10	4
FeTS22_Patient0003	508.0	302.0	7175.0	2204.0	1566.0	826.0	8897192.0	8863853.0	8779781.0	28096.0	62279.0	140218.0	0.953959	0.985225	0.972261	1.0	1.0	1.414214	10	4
FeTS22_Patient0004	7507.0	4179.0	12842.0	963.0	1986.0	3652.0	8859194.0	8835292.0	8762641.0	60336.0	86543.0	148865.0	0.934413	0.965607	0.947509	1.414214	1.732051	2.0	10	4
FeTS22_Patient0005	4826.0	2905.0	4264.0	1077.0	1798.0	5720.0	8889114.0	8882053.0	8850216.0	32983.0	41244.0	67800.0	0.917864	0.946061	0.931421	1.414214	1.732051	1.732051	10	4
FeTS22_Patient0006	0.0	0.0	1611.0	1381.0	1282.0	1945.0	8913591.0	8913498.0	8841228.0	13028.0	13220.0	83216.0	0.949667	0.953755	0.979081	1.0	1.0	1.0	10	4
FeTS22_Patient0007	4438.0	1061.0	5209.0	1798.0	1969.0	8315.0	8863067.0	8838445.0	8746171.0	58697.0	86525.0	168305.0	0.949559	0.982792	0.961375	1.0	1.0	1.414214	10	4
FeTS22_Patient0008	578.0	386.0	1485.0	1957.0	1939.0	9381.0	8899705.0	8876703.0	8802943.0	25760.0	48972.0	114191.0	0.953103	0.976812	0.954583	1.0	1.0	1.414214	10	4
FeTS22_Patient0009	14.0	14.0	1319.0	782.0	604.0	3040.0	8921569.0	8921379.0	8879039.0	5635.0	6003.0	44602.0	0.93403	0.951046	0.953411	1.0	1.0	1.0	10	4
FeTS22_Patient0010	208.0	207.0	496.0	2553.0	2668.0	4926.0	8899538.0	8896066.0	8868615.0	25701.0	29059.0	53963.0	0.949024	0.952863	0.952165	1.0	1.414214	1.414214	10	4
FeTS22_Patient0011	2109.0	1136.0	1745.0	1828.0	3241.0	18438.0	8895593.0	8889907.0	8796710.0	28470.0	33716.0	111107.0	0.935329	0.939047	0.916736	1.414214	2.236068	2.236068	10	4
FeTS22_Patient0012	937.0	587.0	3685.0	2164.0	1934.0	1339.0	8868637.0	8865145.0	8796911.0	56262.0	60334.0	126065.0	0.973181	0.979536	0.980463	1.0	1.0	1.0	10	4
FeTS22_Patient0013	231.0	26.0	403.0	862.0	888.0	5238.0	8914751.0	8910430.0	8855159.0	12156.0	16656.0	67200.0	0.956977	0.973295	0.959719	1.0	1.0	1.414214	10	4
FeTS22_Patient0014	127.0	127.0	4192.0	360.0	361.0	700.0	8923939.0	8923861.0	8840735.0	3574.0	3651.0	82373.0	0.936215	0.937356	0.971162	1.0	1.0	1.0	10	4
FeTS22_Patient0015	8.0	6.0	652.0	398.0	312.0	1108.0	8922908.0	8922515.0	8901676.0	4686.0	5167.0	24564.0	0.958478	0.970146	0.965414	1.0	1.0	1.0	10	4
FeTS22_Patient0016	2036.0	1574.0	3971.0	1113.0	1010.0	1354.0	8903871.0	8893790.0	8844684.0	20980.0	31626.0	77991.0	0.930191	0.960751	0.966988	1.414214	3.673604	2.0	10	4
FeTS22_Patient0017	40.0	95.0	1063.0	1393.0	4824.0	1929.0	8923821.0	8920235.0	8855945.0	2746.0	2846.0	69063.0	0.793069	0.536424	0.978798	3.0	5.0	1.0	10	4
FeTS22_Patient0018	356.0	126.0	66709.0	27.0	10815.0	731.0	8927336.0	8916548.0	8649252.0	281.0	511.0	211308.0	0.594709	0.08543	0.862383	3.605551	21.84033	5.385165	10	4
FeTS22_Patient0019	2481.0	965.0	438.0	1381.0	1654.0	4328.0	8907757.0	8871850.0	8852855.0	16381.0	53531.0	70379.0	0.89455	0.976122	0.967249	1.0	1.414214	1.414214	10	4
FeTS22_Patient0020	476.0	250.0	7262.0	2922.0	2343.0	315.0	8896413.0	8869915.0	8792233.0	28189.0	55492.0	128190.0	0.943154	0.97717	0.971295	1.0	1.0	1.732051	10	4
FeTS22_Patient0021	2134.0	1264.0	2277.0	1173.0	935.0	4858.0	8883140.0	8864863.0	8800894.0	41553.0	60938.0	119971.0	0.96173	0.982277	0.971122	1.0	1.0	1.0	10	4
FeTS22_Patient0022	0.0	16.0	150.0	0.0	11669.0	5897.0	8928000.0	8915862.0	8890877.0	0.0	453.0	31076.0	1.0	0.071956	0.911333	0.0	15.297059	4.358899	10	4
FeTS22_Patient0023	232.0	89.0	3856.0	1846.0	1500.0	1681.0	8897043.0	8887863.0	8784039.0	28879.0	38548.0	138424.0	0.965272	0.979806	0.980392	1.0	1.0	1.0	10	4
FeTS22_Patient0024	186.0	35.0	502.0	0.0	28.0	2247.0	8927814.0	8927786.0	8875295.0	0.0	151.0	49956.0	0.0	0.827397	0.973223	373.128664	1.414214	1.0	10	4
FeTS22_Patient0025	0.0	0.0	67.0	0.0	0.0	10588.0	8928000.0	8928000.0	8908609.0	0.0	0.0	8736.0	1.0	1.0	0.621182	0.0	0.0	10.77033	10	4
FeTS22_Patient0026	1079.0	365.0	3927.0	1380.0	1457.0	2799.0	8901471.0	8888083.0	8801765.0	24070.0	38095.0	119509.0	0.951402	0.976645	0.97263	1.0	1.0	1.0	10	4
FeTS22_Patient0027	158.0	57.0	1310.0	464.0	457.0	1587.0	8920338.0	8918855.0	8868614.0	7040.0	8631.0	56489.0	0.957693	0.971085	0.974999	1.0	1.0	1.0	10	4
FeTS22_Patient0028	5.0	3.0	97.0	1655.0	1729.0	7694.0	8908787.0	8908573.0	8838576.0	17553.0	17695.0	81633.0	0.95485	0.953343	0.954454	1.0	1.414214	1.414214	10	4
FeTS22_Patient0029	336.0	211.0	373.0	1335.0	739.0	3124.0	8907005.0	8895587.0	8874488.0	19324.0	31463.0	50015.0	0.958556	0.985127	0.966221	1.0	1.0	1.0	10	4
FeTS22_Patient0030	12.0	12.0	89.0	909.0	1901.0	4015.0	8927003.0	8926011.0	8914389.0	76.0	76.0	9507.0	0.141659	0.073608	0.822476	6.708204	7.0	3.741657	10	4
FeTS22_Patient0031	138.0	133.0	67.0	146.0	152.0	3753.0	8924722.0	8924700.0	8917525.0	2994.0	3015.0	6655.0	0.954719	0.954869	0.776999	1.0	1.0	3.137936	10	4
FeTS22_Patient0032	51.0	42.0	2723.0	3641.0	3346.0	9985.0	8898115.0	8890447.0	8778773.0	26193.0	34165.0	136519.0	0.934163	0.952759	0.955527	2.0	42.059482	22.639555	10	4
FeTS22_Patient0033	1776.0	1207.0	15445.0	1062.0	951.0	942.0	8896520.0	8872173.0	8733376.0	28642.0	53669.0	178237.0	0.952796	0.980292	0.956051	1.0	1.0	1.414214	10	4
FeTS22_Patient0034	1904.0	1265.0	4780.0	651.0	708.0	3535.0	8901039.0	8896844.0	8845424.0	24406.0	29183.0	74261.0	0.95026	0.967301	0.946983	1.0	1.414214	2.0	10	4
FeTS22_Patient0035	940.0	832.0	6146.0	3075.0	2970.0	2595.0	8870400.0	8859858.0	8754805.0	53585.0	64340.0	164454.0	0.963889	0.971302	0.974112	1.0	1.0	1.0	10	4
FeTS22_Patient0036	506.0	222.0	6578.0	1133.0	1173.0	1783.0	8915474.0	8911586.0	8768237.0	10887.0	15019.0	151402.0	0.929996	0.95562	0.97313	1.0	1.0	1.0	10	4
FeTS22_Patient0037	1332.0	894.0	429.0	1054.0	905.0	6131.0	8902832.0	8898388.0	8859172.0	22782.0	27813.0	62268.0	0.95024	0.968672	0.94996	1.0	1.414214	1.414214	10	4
FeTS22_Patient0038	914.0	2605.0	4586.0	10575.0	3427.0	15562.0	8898963.0	8893843.0	8822138.0	17548.0	28125.0	85714.0	0.753376	0.90315	0.89483	6.324555	2.0	19.768647	10	4
FeTS22_Patient0039	773.0	513.0	2109.0	1602.0	1239.0	1868.0	8914430.0	8912306.0	8832177.0	11195.0	13942.0	91846.0	0.904099	0.940883	0.978808	1.414214	1.414214	1.0	10	4
FeTS22_Patient0040	3974.0	1042.0	1370.0	2454.0	3718.0	5984.0	8892100.0	8880698.0	8801085.0	29472.0	42542.0	119561.0	0.90167	0.947019	0.970163	1.414214	2.0	1.0	10	4
FeTS22_Patient0041	0.0	0.0	432.0	0.0	0.0	3471.0	8928000.0	8928000.0	8894672.0	0.0	0.0	29425.0	1.0	1.0	0.937804	0.0	0.0	1.732051	10	4
FeTS22_Patient0042	53.0	40.0	2240.0	122.0	269.0	40460.0	8927348.0	8927125.0	8793633.0	477.0	566.0	91667.0	0.844996	0.785566	0.81109	2.50633	2.236068	6.324555	10	4
FeTS22_Patient0043	951.0	211.0	516.0	1163.0	1161.0	6824.0	8904394.0	8871718.0	8800115.0	21492.0	54910.0	120545.0	0.953124	0.987661	0.970454	1.0	1.0	1.0	10	4
FeTS22_Patient0044	96.0	89.0	5597.0	583.0	581.0	4748.0	8921551.0	8921168.0	8744105.0	5770.0	6162.0	173550.0	0.944431	0.948438	0.971058	1.0	1.0	1.414214	10	4
FeTS22_Patient0045	214.0	203.0	3966.0	1532.0	1337.0	3607.0	8912630.0	8911153.0	8800161.0	13624.0	15307.0	120266.0	0.939781	0.952105	0.969477	1.0	1.0	1.0	10	4
FeTS22_Patient0046	814.0	582.0	569.0	1010.0	836.0	5199.0	8908987.0	8893859.0	8862092.0	17189.0	32723.0	60140.0	0.949616	0.978793	0.95424	1.0	1.0	1.414214	10	4
FeTS22_Patient0047	799.0	668.0	1829.0	648.0	446.0	950.0	8917189.0	8910123.0	8886027.0	9364.0	16763.0	39194.0	0.928278	0.967841	0.965762	1.0	1.0	1.0	10	4
FeTS22_Patient0048	1756.0	1115.0	2718.0	5060.0	1845.0	12273.0	8885258.0	8876963.0	8776856.0	35926.0	48077.0	136153.0	0.913357	0.970135	0.947821	2.236068	1.0	2.236068	10	4
FeTS22_Patient0049	96.0	54.0	8764.0	2176.0	1566.0	13401.0	8902809.0	8886168.0	8723889.0	22919.0	40212.0	181946.0	0.952775	0.980254	0.942586	1.0	1.0	2.0	10	4
FeTS22_Patient0050	1322.0	1091.0	1810.0	405.0	351.0	867.0	8900925.0	8894704.0	8870891.0	25348.0	31854.0	54432.0	0.967056	0.977866	0.976	1.0	1.0	1.0	10	4
FeTS22_Patient0051	1264.0	1107.0	1519.0	780.0	692.0	12710.0	8910514.0	8909241.0	8856878.0	15442.0	16960.0	56893.0	0.937925	0.949635	0.888849	1.0	1.0	4.123106	10	4
FeTS22_Patient0052	200.0	196.0	512.0	2604.0	2735.0	4973.0	8899532.0	8895997.0	8868509.0	25664.0	29072.0	54006.0	0.948201	0.95201	0.951673	1.0	1.732051	1.414214	10	4
FeTS22_Patient0053	72.0	112.0	1045.0	0.0	0.0	1670.0	8927928.0	8927888.0	8880484.0	0.0	0.0	44801.0	0.0	0.0	0.97059	373.128664	373.128664	1.0	10	4
FeTS22_Patient0054	210.0	100.0	147.0	1662.0	1537.0	4782.0	8904531.0	8895775.0	8857741.0	21597.0	30588.0	65330.0	0.958461	0.973939	0.963647	1.0	1.0	1.0	10	4
FeTS22_Patient0055	262.0	251.0	633.0	39.0	77.0	554.0	8926441.0	8926403.0	8913977.0	1258.0	1269.0	12836.0	0.893149	0.885555	0.955806	1.0	1.0	1.0	10	4
FeTS22_Patient0056	120.0	91.0	3620.0	2211.0	1677.0	1455.0	8898097.0	8880511.0	8808875.0	27572.0	45721.0	114050.0	0.959443	0.981032	0.978235	1.0	1.0	1.0	10	4
FeTS22_Patient0057	1728.0	837.0	1438.0	910.0	1663.0	15053.0	8902383.0	8891271.0	8841325.0	22979.0	34229.0	70184.0	0.945716	0.964768	0.894867	1.0	1.414214	20.34699	10	4
FeTS22_Patient0058	321.0	169.0	5487.0	1646.0	1821.0	11065.0	8892208.0	8886630.0	8757557.0	33825.0	39380.0	153891.0	0.971745	0.975356	0.948966	1.0	1.0	1.732051	10	4
FeTS22_Patient0059	102.0	35.0	1827.0	1048.0	1070.0	3643.0	8925246.0	8924331.0	8852311.0	1604.0	2564.0	70219.0	0.736117	0.822718	0.962511	1.414214	2.236068	1.414214	10	4
FeTS22_Patient0060	607.0	463.0	763.0	536.0	540.0	5716.0	8911962.0	8911541.0	8888139.0	14895.0	15456.0	33382.0	0.963049	0.968573	0.911541	1.0	1.0	1.732051	10	4
FeTS22_Patient0061	101.0	7.0	1447.0	620.0	607.0	3161.0	8919997.0	8919150.0	8889700.0	7282.0	8236.0	33692.0	0.95283	0.964064	0.935993	1.0	1.0	1.414214	10	4
FeTS22_Patient0062	5898.0	2808.0	5065.0	2348.0	4112.0	4617.0	8855553.0	8835590.0	8792976.0	64201.0	85490.0	125342.0	0.939655	0.961102	0.962814	1.414214	2.828427	2.236068	10	4
FeTS22_Patient0063	128.0	55.0	284.0	789.0	739.0	3926.0	8913172.0	8911843.0	8905989.0	13911.0	15363.0	17801.0	0.968092	0.97481	0.894253	1.0	1.0	4.123106	10	4
FeTS22_Patient0064	77.0	74.0	402.0	576.0	607.0	3081.0	8924528.0	8924497.0	8904348.0	2819.0	2822.0	20169.0	0.896201	0.892332	0.920518	1.414214	1.414214	2.236068	10	4
FeTS22_Patient0065	648.0	622.0	3416.0	2123.0	1111.0	3316.0	8892183.0	8885306.0	8815838.0	33046.0	40961.0	105430.0	0.959761	0.979284	0.969061	1.0	1.0	1.0	10	4
FeTS22_Patient0066	1516.0	1210.0	9719.0	2990.0	3343.0	1756.0	8869119.0	8865586.0	8676458.0	54375.0	57861.0	240067.0	0.960214	0.962145	0.976658	1.0	1.0	1.0	10	4
FeTS22_Patient0067	14.0	11.0	1080.0	547.0	615.0	2064.0	8919815.0	8919727.0	8896062.0	7624.0	7647.0	28794.0	0.964514	0.960678	0.948232	1.0	1.0	1.414214	10	4
FeTS22_Patient0068	228.0	210.0	202.0	244.0	266.0	510.0	8919430.0	8919113.0	8914296.0	8098.0	8411.0	12992.0	0.971682	0.972482	0.973329	1.0	1.0	1.0	10	4
FeTS22_Patient0069	0.0	7.0	1624.0	401.0	558.0	5472.0	8927485.0	8927319.0	8836127.0	114.0	116.0	84777.0	0.36248	0.291092	0.95983	25.892079	25.919102	1.414214	10	4
FeTS22_Patient0070	2834.0	2270.0	4292.0	257.0	225.0	21665.0	8894889.0	8888947.0	8846707.0	30020.0	36558.0	55336.0	0.951038	0.967002	0.810018	1.0	1.0	26.495283	10	4
FeTS22_Patient0071	168.0	166.0	431.0	615.0	699.0	6683.0	8923537.0	8923443.0	8891750.0	3680.0	3692.0	29136.0	0.903844	0.895139	0.8912	1.414214	1.414214	2.236068	10	4
FeTS22_Patient0072	2892.0	1780.0	12230.0	1438.0	2270.0	826.0	8870603.0	8861523.0	8739840.0	53067.0	62427.0	175104.0	0.960802	0.968581	0.964059	1.0	1.414214	1.414214	10	4
FeTS22_Patient0073	312.0	93.0	459.0	665.0	690.0	2032.0	8915921.0	8912297.0	8874991.0	11102.0	14920.0	50518.0	0.957853	0.974431	0.975939	1.0	1.0	1.0	10	4
FeTS22_Patient0074	1651.0	813.0	4501.0	1010.0	1087.0	8314.0	8906818.0	8904059.0	8841902.0	18521.0	22041.0	73283.0	0.932977	0.958679	0.919595	1.352082	1.0	2.236068	10	4
FeTS22_Patient0075	0.0	0.0	120.0	1020.0	950.0	4554.0	8916514.0	8916483.0	8868406.0	10466.0	10567.0	54920.0	0.953535	0.956982	0.959184	1.0	1.0	1.0	10	4
FeTS22_Patient0076	668.0	188.0	7126.0	2692.0	2163.0	2531.0	8884285.0	8865305.0	8698170.0	40355.0	60344.0	220173.0	0.960033	0.980892	0.97854	1.0	1.0	1.0	10	4
FeTS22_Patient0077	548.0	3277.0	5941.0	4388.0	3777.0	5550.0	8880130.0	8862327.0	8697962.0	42934.0	58619.0	218547.0	0.945641	0.943247	0.974384	1.0	2.44949	1.0	10	4
FeTS22_Patient0078	1.0	1.0	5.0	0.0	58.0	6394.0	8927999.0	8927941.0	8910285.0	0.0	0.0	11316.0	0.0	0.0	0.77958	373.128664	9.345782	3.316625	10	4
FeTS22_Patient0079	185.0	97.0	1387.0	297.0	3131.0	13953.0	8926492.0	8923652.0	8841549.0	1026.0	1120.0	71111.0	0.809787	0.409656	0.902641	3.316625	6.276513	3.0	10	4
FeTS22_Patient0080	206.0	222.0	1696.0	458.0	228.0	1781.0	8924143.0	8923644.0	8915184.0	3193.0	3906.0	9339.0	0.905816	0.945534	0.84306	1.0	1.0	10.440307	10	4
FeTS22_Patient0081	1444.0	736.0	5758.0	2702.0	3113.0	1953.0	8857902.0	8843016.0	8708499.0	65952.0	81135.0	211790.0	0.969526	0.97683	0.982121	1.0	1.414214	1.0	10	4
FeTS22_Patient0082	124.0	114.0	605.0	1377.0	1292.0	5438.0	8910669.0	8910212.0	8820777.0	15830.0	16382.0	101180.0	0.954736	0.958853	0.971003	1.0	1.0	1.0	10	4
FeTS22_Patient0083	85.0	84.0	145.0	1232.0	1482.0	7290.0	8912963.0	8912560.0	8892063.0	13720.0	13874.0	28502.0	0.954202	0.946578	0.88462	1.0	1.414214	3.0	10	4
FeTS22_Patient0084	1979.0	1405.0	3802.0	2099.0	1480.0	2482.0	8870319.0	8854875.0	8753152.0	53603.0	70240.0	168564.0	0.963355	0.979877	0.981701	1.0	1.0	1.0	10	4
FeTS22_Patient0085	352.0	252.0	9600.0	915.0	806.0	1331.0	8914652.0	8911867.0	8812850.0	12081.0	15075.0	104219.0	0.950175	0.966098	0.950171	1.0	1.0	2.236068	10	4
FeTS22_Patient0086	54.0	52.0	679.0	265.0	317.0	177.0	8924678.0	8924607.0	8918280.0	3003.0	3024.0	8864.0	0.949565	0.942496	0.953939	1.0	1.0	1.0	10	4
FeTS22_Patient0087	42.0	38.0	149.0	73.0	128.0	4998.0	8927410.0	8927355.0	8908922.0	475.0	479.0	13931.0	0.892019	0.852313	0.844073	1.0	1.0	3.605551	10	4
FeTS22_Patient0088	100.0	4.0	112.0	0.0	34.0	1467.0	8927900.0	8927866.0	8910702.0	0.0	96.0	15719.0	0.0	0.834783	0.952176	373.128664	1.0	1.0	10	4
FeTS22_Patient0089	164.0	164.0	1772.0	575.0	592.0	1002.0	8926712.0	8926695.0	8917644.0	549.0	549.0	7582.0	0.597714	0.592233	0.845356	2.828427	2.828427	3.0	10	4
FeTS22_Patient0090	4155.0	1116.0	2223.0	2633.0	2112.0	4628.0	8860976.0	8806684.0	8756248.0	60236.0	118088.0	164901.0	0.94666	0.986517	0.97965	1.0	1.0	1.0	10	4
FeTS22_Patient0091	0.0	0.0	94.0	0.0	1988.0	513.0	8928000.0	8926012.0	8919606.0	0.0	0.0	7787.0	1.0	0.0	0.962487	0.0	373.128664	1.0	10	4
FeTS22_Patient0092	1391.0	931.0	2315.0	914.0	925.0	2463.0	8903927.0	8886668.0	8830448.0	21768.0	39476.0	92774.0	0.949718	0.977032	0.974896	1.0	1.0	1.0	10	4
FeTS22_Patient0093	153.0	29.0	27.0	2514.0	1067.0	6229.0	8919070.0	8917294.0	8901849.0	6263.0	9610.0	19895.0	0.824459	0.946052	0.864136	2.0	1.0	4.0	10	4
FeTS22_Patient0094	292.0	40.0	823.0	4902.0	4702.0	4140.0	8912466.0	8893968.0	8818560.0	10340.0	29290.0	104477.0	0.799258	0.925113	0.976799	1.414214	2.44949	1.0	10	4
FeTS22_Patient0095	156.0	24.0	14.0	254.0	309.0	1521.0	8925852.0	8924872.0	8916025.0	1738.0	2795.0	10440.0	0.894493	0.943778	0.931519	1.0	1.414214	1.414214	10	4
FeTS22_Patient0096	98.0	95.0	186.0	169.0	221.0	6420.0	8925805.0	8925753.0	8911010.0	1928.0	1931.0	10384.0	0.935241	0.924366	0.758676	1.0	1.0	8.0	10	4
FeTS22_Patient0097	1680.0	1557.0	10277.0	476.0	962.0	24473.0	8916221.0	8915651.0	8837919.0	9623.0	9830.0	55331.0	0.899262	0.886424	0.761024	2.236068	2.44949	20.049938	10	4
FeTS22_Patient0098	3421.0	577.0	3960.0	2353.0	4714.0	2619.0	8902967.0	8832603.0	8763965.0	19259.0	90106.0	157456.0	0.869638	0.971478	0.979536	1.0	1.414214	1.0	10	4
FeTS22_Patient0099	808.0	384.0	4120.0	885.0	893.0	1489.0	8912798.0	8907902.0	8854276.0	13509.0	18821.0	68115.0	0.941033	0.967188	0.960455	1.0	1.0	1.414214	10	4
FeTS22_Patient0100	85.0	167.0	7497.0	241.0	273.0	1735.0	8925630.0	8924128.0	8783733.0	2044.0	3432.0	135035.0	0.926144	0.939759	0.966946	1.0	14.548187	1.414214	10	4
FeTS22_Patient0101	226.0	203.0	4360.0	39.0	46231.0	3676.0	8927432.0	8880613.0	8733263.0	303.0	953.0	186701.0	0.695752	0.039429	0.978932	23.163943	23.345235	1.0	10	4
FeTS22_Patient0102	169.0	97.0	1562.0	737.0	867.0	4203.0	8919342.0	8918157.0	8882492.0	7752.0	8879.0	39743.0	0.94479	0.94851	0.932376	1.0	1.414214	1.414214	10	4
FeTS22_Patient0103	4227.0	1336.0	4223.0	2898.0	7194.0	6462.0	8874066.0	8860354.0	8704432.0	46809.0	59116.0	212883.0	0.929275	0.932709	0.975518	1.414214	2.44949	1.0	10	4
FeTS22_Patient0104	1227.0	768.0	2333.0	2468.0	2967.0	10856.0	8881111.0	8874982.0	8804717.0	43194.0	49283.0	110094.0	0.958982	0.96349	0.943486	1.0	1.0	1.732051	10	4
FeTS22_Patient0105	15.0	9.0	714.0	839.0	716.0	4003.0	8921098.0	8917917.0	8878791.0	6048.0	9358.0	44492.0	0.934054	0.962708	0.949659	1.0	1.0	1.414214	10	4
FeTS22_Patient0106	0.0	0.0	52.0	0.0	0.0	1047.0	8928000.0	8928000.0	8917717.0	0.0	0.0	9184.0	1.0	1.0	0.943545	0.0	0.0	1.0	10	4
FeTS22_Patient0107	21.0	0.0	712.0	730.0	555.0	1519.0	8921867.0	8920622.0	8885213.0	5382.0	6823.0	40556.0	0.934781	0.960918	0.973231	1.0	1.0	1.0	10	4
FeTS22_Patient0108	0.0	1.0	2107.0	0.0	0.0	5056.0	8928000.0	8927999.0	8820041.0	0.0	0.0	100796.0	1.0	0.0	0.965687	0.0	373.128664	1.414214	10	4
FeTS22_Patient0109	15.0	15.0	668.0	53.0	61.0	1035.0	8927243.0	8927235.0	8907478.0	689.0	689.0	18819.0	0.952974	0.94773	0.956712	1.0	1.0	1.0	10	4
FeTS22_Patient0110	22.0	22.0	228.0	1041.0	862.0	6892.0	8916034.0	8915263.0	8875827.0	10903.0	11853.0	45053.0	0.953518	0.96405	0.926769	1.0	1.0	1.732051	10	4
FeTS22_Patient0111	472.0	472.0	543.0	4447.0	4983.0	26085.0	8898515.0	8897911.0	8755695.0	24566.0	24634.0	145677.0	0.908993	0.900316	0.916259	1.414214	2.0	2.44949	10	4
FeTS22_Patient0112	596.0	526.0	1122.0	2445.0	1682.0	6643.0	8885693.0	8882747.0	8795513.0	39266.0	43045.0	124722.0	0.962721	0.974994	0.969811	1.0	1.0	1.414214	10	4
FeTS22_Patient0113	17.0	11.0	391.0	462.0	398.0	384.0	8922225.0	8921017.0	8907787.0	5296.0	6574.0	19438.0	0.956734	0.969831	0.980454	1.0	1.0	1.0	10	4
FeTS22_Patient0114	5528.0	2353.0	8012.0	1028.0	1395.0	1241.0	8881804.0	8860521.0	8766488.0	39640.0	63731.0	152259.0	0.923622	0.971435	0.97051	1.732051	1.414214	1.414214	10	4
FeTS22_Patient0115	1533.0	908.0	1291.0	1324.0	1405.0	4044.0	8904018.0	8879357.0	8816551.0	21125.0	46330.0	106114.0	0.936662	0.975646	0.975478	1.0	1.414214	1.0	10	4
FeTS22_Patient0116	6584.0	2964.0	29414.0	5316.0	8529.0	1806.0	8791914.0	8784716.0	8629105.0	124186.0	131791.0	267675.0	0.954279	0.958219	0.944896	1.414214	1.732051	2.828427	10	4
FeTS22_Patient0117	15.0	0.0	1075.0	229.0	215.0	10554.0	8926606.0	8926060.0	8884339.0	1150.0	1725.0	32032.0	0.904088	0.941337	0.846366	1.0	1.0	3.0	10	4
FeTS22_Patient0118	599.0	360.0	692.0	1035.0	1089.0	4925.0	8900373.0	8898985.0	8871600.0	25993.0	27566.0	50783.0	0.969526	0.974391	0.947594	1.0	1.0	1.414214	10	4
FeTS22_Patient0119	622.0	495.0	677.0	2849.0	2012.0	8603.0	8892734.0	8873298.0	8829671.0	31795.0	52195.0	89049.0	0.948241	0.976548	0.950474	1.0	1.0	1.732051	10	4
FeTS22_Patient0120	189.0	45.0	1061.0	406.0	435.0	13462.0	8923811.0	8922775.0	8892170.0	3594.0	4745.0	21307.0	0.923551	0.951856	0.745821	1.0	1.0	25.179357	10	4
FeTS22_Patient0121	3050.0	1458.0	16241.0	2414.0	4216.0	2944.0	8889751.0	8850877.0	8778295.0	32785.0	71449.0	130520.0	0.923079	0.96181	0.931537	1.0	1.414214	2.828427	10	4
FeTS22_Patient0122	259.0	130.0	539.0	344.0	353.0	4235.0	8922537.0	8920787.0	8875918.0	4860.0	6730.0	47308.0	0.941587	0.965359	0.951967	1.0	1.0	1.0	10	4
FeTS22_Patient0123	400.0	297.0	2283.0	659.0	481.0	1454.0	8917119.0	8910343.0	8867755.0	9822.0	16879.0	56508.0	0.948848	0.977473	0.967992	1.0	1.0	1.0	10	4
FeTS22_Patient0124	117.0	115.0	11700.0	214.0	207.0	4006.0	8923403.0	8923358.0	8906140.0	4266.0	4320.0	6154.0	0.962654	0.964071	0.439352	1.0	1.0	25.729361	10	4
FeTS22_Patient0125	2429.0	963.0	1164.0	462.0	897.0	3541.0	8909815.0	8904038.0	8873731.0	15294.0	22102.0	49564.0	0.913647	0.959621	0.954687	1.0	1.414214	1.414214	10	4
FeTS22_Patient0126	3605.0	3518.0	2384.0	117.0	137.0	18406.0	8920291.0	8919769.0	8889412.0	3987.0	4576.0	17798.0	0.681772	0.714609	0.631291	29.427878	30.349629	5.09902	10	4
FeTS22_Patient0127	244.0	108.0	744.0	833.0	975.0	1680.0	8920789.0	8913674.0	8903377.0	6134.0	13243.0	22199.0	0.919296	0.960717	0.948229	1.0	1.414214	1.414214	10	4
FeTS22_Patient0128	1.0	0.0	8825.0	1043.0	982.0	17012.0	8922760.0	8922439.0	8707404.0	4196.0	4579.0	194759.0	0.88936	0.903156	0.937795	1.0	1.0	2.0	10	4
FeTS22_Patient0129	258.0	193.0	1230.0	816.0	612.0	3692.0	8915424.0	8909234.0	8867893.0	11502.0	17961.0	55185.0	0.955395	0.978082	0.957308	1.0	1.0	1.414214	10	4
FeTS22_Patient0130	5649.0	2919.0	11768.0	2275.0	2786.0	8479.0	8863792.0	8827886.0	8742328.0	56284.0	94409.0	165425.0	0.934236	0.970672	0.942332	1.0	1.414214	2.828427	10	4
FeTS22_Patient0131	246.0	237.0	5009.0	2560.0	2005.0	1570.0	8900223.0	8896842.0	8817219.0	24971.0	28916.0	104202.0	0.946804	0.962679	0.969398	1.0	1.0	1.414214	10	4
FeTS22_Patient0132	2587.0	1020.0	1303.0	1391.0	1838.0	14560.0	8900394.0	8873619.0	8791570.0	23628.0	51523.0	120567.0	0.922356	0.973013	0.938276	1.0	1.0	2.236068	10	4
FeTS22_Patient0133	1285.0	984.0	786.0	503.0	625.0	6429.0	8906086.0	8904270.0	8890639.0	20126.0	22121.0	30146.0	0.957469	0.964908	0.893122	1.0	1.0	5.744563	10	4
FeTS22_Patient0134	5875.0	1706.0	7967.0	2452.0	7265.0	9868.0	8884007.0	8835843.0	8746681.0	35666.0	83186.0	163484.0	0.895467	0.948837	0.948275	1.414214	2.828427	2.44949	10	4
FeTS22_Patient0135	845.0	729.0	962.0	870.0	696.0	2648.0	8905910.0	8895020.0	8871335.0	20375.0	31555.0	53055.0	0.959614	0.977919	0.967098	1.0	1.0	1.0	10	4
FeTS22_Patient0136	571.0	299.0	4301.0	1082.0	1047.0	2358.0	8906796.0	8895654.0	8789366.0	19551.0	31000.0	131975.0	0.959441	0.978752	0.975393	1.0	1.0	1.0	10	4
FeTS22_Patient0137	1866.0	218.0	9989.0	3251.0	4029.0	3292.0	8891459.0	8861933.0	8691028.0	31424.0	61820.0	223691.0	0.924711	0.966791	0.97117	1.0	1.414214	1.0	10	4
FeTS22_Patient0138	1135.0	443.0	13887.0	2130.0	2442.0	2339.0	8896248.0	8864050.0	8731986.0	28487.0	61065.0	179788.0	0.945799	0.976923	0.956823	1.0	1.0	2.0	10	4
FeTS22_Patient0139	73.0	0.0	235.0	0.0	24.0	187.0	8927927.0	8927903.0	8921419.0	0.0	73.0	6159.0	0.0	0.858824	0.966876	373.128664	1.0	1.0	10	4
FeTS22_Patient0140	362.0	304.0	1510.0	1717.0	1110.0	3666.0	8901004.0	8895328.0	8826693.0	24917.0	31258.0	96131.0	0.959952	0.977882	0.973784	1.0	1.0	1.0	10	4
FeTS22_Patient0141	592.0	328.0	2741.0	582.0	554.0	11732.0	8911075.0	8906934.0	8836775.0	15751.0	20184.0	76752.0	0.964071	0.978618	0.913839	1.0	1.0	2.0	10	4
FeTS22_Patient0142	0.0	374.0	1727.0	563.0	1502.0	1277.0	8927145.0	8925793.0	8836276.0	292.0	331.0	88720.0	0.509154	0.260835	0.983352	3.741657	16.53027	1.0	10	4
FeTS22_Patient0143	93.0	6.0	177.0	0.0	6.0	10501.0	8927907.0	8927901.0	8874032.0	0.0	87.0	43290.0	0.0	0.935484	0.89021	373.128664	1.0	2.828427	10	4
FeTS22_Patient0144	122.0	39.0	805.0	297.0	325.0	5679.0	8925416.0	8924967.0	8883465.0	2165.0	2669.0	38051.0	0.911771	0.936163	0.921488	1.0	1.0	2.236068	10	4
FeTS22_Patient0145	0.0	5266.0	8081.0	1333.0	41548.0	2479.0	8926374.0	8876579.0	8785924.0	293.0	4607.0	131516.0	0.305367	0.164453	0.961402	13.152946	12.569805	1.732051	10	4
FeTS22_Patient0146	0.0	0.0	29.0	0.0	0.0	5206.0	8928000.0	8928000.0	8899771.0	0.0	0.0	22994.0	1.0	1.0	0.8978	0.0	0.0	2.236068	10	4
FeTS22_Patient0147	67.0	65.0	5981.0	412.0	333.0	1401.0	8921635.0	8921365.0	8799222.0	5886.0	6237.0	121396.0	0.960901	0.96908	0.970493	1.0	1.0	1.414214	10	4
FeTS22_Patient0148	1455.0	968.0	2608.0	1846.0	1385.0	2568.0	8891369.0	8864585.0	8788272.0	33330.0	61062.0	134552.0	0.952817	0.981097	0.981129	1.0	1.0	1.0	10	4
FeTS22_Patient0149	0.0	0.0	1466.0	0.0	0.0	1355.0	8928000.0	8928000.0	8860178.0	0.0	0.0	65001.0	1.0	1.0	0.978761	0.0	0.0	1.0	10	4
FeTS22_Patient0150	386.0	356.0	329.0	823.0	786.0	6993.0	8921393.0	8917435.0	8896005.0	5398.0	9423.0	24673.0	0.899292	0.942866	0.870791	1.0	1.414214	3.162278	10	4
FeTS22_Patient0151	783.0	619.0	4552.0	874.0	628.0	9078.0	8911351.0	8904147.0	8799087.0	14992.0	22606.0	115283.0	0.947631	0.973159	0.944184	1.0	1.0	2.0	10	4
FeTS22_Patient0152	6830.0	3840.0	6014.0	3273.0	3458.0	2338.0	8805504.0	8741442.0	8727748.0	112393.0	179260.0	191900.0	0.956988	0.98005	0.978702	1.0	1.414214	1.0	10	4
FeTS22_Patient0153	654.0	301.0	400.0	452.0	173.0	12352.0	8914900.0	8905539.0	8861632.0	11994.0	21987.0	53616.0	0.955926	0.989336	0.893719	1.0	1.0	3.605551	10	4
FeTS22_Patient0154	840.0	445.0	6681.0	2693.0	3004.0	1960.0	8891298.0	8885793.0	8777880.0	33169.0	38758.0	141479.0	0.949435	0.957401	0.970367	1.0	1.414214	1.414214	10	4
FeTS22_Patient0155	96.0	58.0	6391.0	1197.0	1187.0	8748.0	8915300.0	8912212.0	8804732.0	11407.0	14543.0	108129.0	0.946364	0.958953	0.934576	1.0	1.0	6.403124	10	4
FeTS22_Patient0156	934.0	428.0	4493.0	1044.0	1103.0	4367.0	8906266.0	8902743.0	8804234.0	19756.0	23726.0	114906.0	0.952326	0.968744	0.962878	1.0	1.0	1.414214	10	4
FeTS22_Patient0157	123.0	79.0	3108.0	412.0	484.0	11930.0	8922457.0	8920898.0	8797956.0	5008.0	6539.0	115006.0	0.949294	0.958727	0.938633	1.0	1.0	1.414214	10	4
FeTS22_Patient0158	1059.0	820.0	6466.0	1784.0	1393.0	1659.0	8887970.0	8878347.0	8779948.0	37187.0	47440.0	139927.0	0.963182	0.977207	0.971786	1.0	1.0	1.414214	10	4
FeTS22_Patient0159	262.0	208.0	3681.0	1945.0	2033.0	6317.0	8917554.0	8917271.0	8819407.0	8239.0	8488.0	98595.0	0.881884	0.883385	0.951744	2.44949	2.487383	2.236068	10	4
FeTS22_Patient0160	87.0	61.0	376.0	797.0	709.0	15137.0	8919478.0	8918741.0	8874711.0	7638.0	8489.0	37776.0	0.945297	0.956615	0.829649	1.0	1.0	5.0	10	4
FeTS22_Patient0161	213.0	120.0	10131.0	2122.0	1375.0	1082.0	8905777.0	8894798.0	8731912.0	19888.0	31707.0	184875.0	0.944551	0.976968	0.970567	1.0	1.0	1.414214	10	4
FeTS22_Patient0162	325.0	317.0	1607.0	2274.0	1333.0	2737.0	8898412.0	8887596.0	8806524.0	26989.0	38754.0	117132.0	0.954063	0.979156	0.981794	1.0	1.0	1.0	10	4
FeTS22_Patient0163	3234.0	1337.0	3789.0	1951.0	2463.0	2520.0	8899606.0	8863643.0	8798201.0	23209.0	60557.0	123490.0	0.899521	0.969579	0.975092	1.0	1.0	1.0	10	4
FeTS22_Patient0164	2931.0	1655.0	5033.0	935.0	1877.0	6509.0	8892174.0	8883278.0	8788307.0	31960.0	41190.0	128151.0	0.942968	0.958888	0.956908	1.0	1.414214	1.414214	10	4
FeTS22_Patient0165	22.0	16.0	5998.0	349.0	461.0	3521.0	8927444.0	8927332.0	8872214.0	185.0	191.0	46267.0	0.499325	0.444703	0.906725	3.0	3.162278	3.316625	10	4
FeTS22_Patient0166	5619.0	2426.0	3089.0	2592.0	5384.0	20962.0	8852943.0	8841380.0	8805905.0	66846.0	78810.0	98044.0	0.942137	0.95279	0.890746	1.414214	2.236068	5.09902	10	4
FeTS22_Patient0167	321.0	77.0	227.0	494.0	502.0	6654.0	8918766.0	8916749.0	8875608.0	8419.0	10672.0	45511.0	0.953832	0.973589	0.929716	1.0	1.0	2.236068	10	4
FeTS22_Patient0168	632.0	195.0	986.0	389.0	495.0	1841.0	8920560.0	8917350.0	8906167.0	6419.0	9960.0	19006.0	0.926329	0.966521	0.930777	1.0	1.0	1.414214	10	4
FeTS22_Patient0169	982.0	874.0	3022.0	1928.0	1395.0	4436.0	8907717.0	8886341.0	8833533.0	17373.0	39390.0	87009.0	0.922721	0.972005	0.958904	1.0	1.0	1.414214	10	4
FeTS22_Patient0170	3898.0	2564.0	2699.0	351.0	1275.0	3357.0	8904461.0	8883949.0	8823270.0	19290.0	40212.0	98674.0	0.900792	0.95444	0.970227	1.414214	2.0	1.0	10	4
FeTS22_Patient0171	21.0	0.0	318.0	14.0	7635.0	3557.0	8927665.0	8920034.0	8901222.0	300.0	331.0	22903.0	0.944882	0.079788	0.922002	1.0	15.297059	2.236068	10	4
FeTS22_Patient0172	466.0	348.0	1352.0	2342.0	1831.0	8416.0	8893804.0	8891084.0	8798955.0	31388.0	34737.0	119277.0	0.957185	0.96959	0.960664	1.0	1.0	1.414214	10	4
FeTS22_Patient0173	5509.0	904.0	1389.0	1969.0	4642.0	7660.0	8877903.0	8836860.0	8810680.0	42619.0	85594.0	108271.0	0.919345	0.96862	0.959888	1.0	2.0	2.236068	10	4
FeTS22_Patient0174	697.0	321.0	4774.0	770.0	739.0	1492.0	8907247.0	8900351.0	8795269.0	19286.0	26589.0	126465.0	0.963361	0.980457	0.975825	1.0	1.0	1.0	10	4
FeTS22_Patient0175	1402.0	550.0	2061.0	710.0	777.0	1967.0	8907208.0	8901566.0	8848471.0	18680.0	25107.0	75501.0	0.946494	0.974254	0.974018	1.0	1.0	1.0	10	4
FeTS22_Patient0176	2010.0	817.0	8183.0	2425.0	3593.0	1531.0	8881996.0	8872075.0	8760929.0	41569.0	51515.0	157357.0	0.949357	0.958954	0.970058	1.0	1.732051	1.414214	10	4
FeTS22_Patient0177	0.0	0.0	2399.0	0.0	18.0	12560.0	8928000.0	8927982.0	8816548.0	0.0	0.0	96493.0	1.0	0.0	0.928063	0.0	373.128664	2.236068	10	4
FeTS22_Patient0178	44.0	40.0	138.0	265.0	305.0	4687.0	8924359.0	8924318.0	8912720.0	3332.0	3337.0	10455.0	0.955686	0.950848	0.812512	1.0	1.0	2.828427	10	4
FeTS22_Patient0179	256.0	250.0	4444.0	872.0	526.0	1401.0	8917148.0	8912294.0	8798198.0	9724.0	14930.0	123957.0	0.945179	0.97467	0.976966	1.0	1.0	1.0	10	4
FeTS22_Patient0180	706.0	463.0	331.0	1180.0	890.0	9266.0	8904158.0	8898026.0	8883424.0	21956.0	28621.0	34979.0	0.958819	0.976909	0.879366	1.0	1.0	4.582576	10	4
FeTS22_Patient0181	5358.0	2473.0	6953.0	2116.0	3298.0	5324.0	8868984.0	8852285.0	8760228.0	51542.0	69944.0	155495.0	0.932397	0.96038	0.962022	1.414214	1.414214	1.414214	10	4
FeTS22_Patient0182	166.0	166.0	1787.0	144.0	148.0	1791.0	8926606.0	8926602.0	8858709.0	1084.0	1084.0	65713.0	0.874899	0.873489	0.973497	13.341664	13.341664	1.0	10	4
FeTS22_Patient0183	16.0	15.0	967.0	372.0	393.0	73696.0	8925832.0	8925806.0	8819159.0	1780.0	1786.0	34178.0	0.901722	0.897487	0.47795	1.0	1.0	10.34408	10	4
FeTS22_Patient0184	1855.0	565.0	1589.0	2773.0	2775.0	6252.0	8892166.0	8843979.0	8795187.0	31206.0	80681.0	124972.0	0.930967	0.979721	0.969583	1.0	1.0	1.414214	10	4
FeTS22_Patient0185	1575.0	1357.0	4498.0	693.0	545.0	1228.0	8899660.0	8895867.0	8882183.0	26072.0	30231.0	40091.0	0.958318	0.969502	0.933347	1.0	1.0	2.0	10	4
FeTS22_Patient0186	0.0	0.0	0.0	0.0	0.0	1069.0	8928000.0	8928000.0	8924861.0	0.0	0.0	2070.0	1.0	1.0	0.794778	0.0	0.0	2.0	10	4
FeTS22_Patient0187	3081.0	977.0	824.0	1956.0	1466.0	7678.0	8863438.0	8828816.0	8806117.0	59525.0	96741.0	113381.0	0.959408	0.987531	0.963862	1.0	1.0	1.414214	10	4
FeTS22_Patient0188	199.0	35.0	49.0	284.0	679.0	979.0	8925310.0	8922720.0	8911526.0	2207.0	4566.0	15446.0	0.901368	0.927483	0.967794	1.0	1.414214	1.0	10	4
FeTS22_Patient0189	1661.0	668.0	2045.0	1469.0	4932.0	38705.0	8916754.0	8910297.0	8757884.0	8116.0	12103.0	129366.0	0.838343	0.812118	0.863932	2.236068	5.196152	5.385165	10	4
FeTS22_Patient0190	296.0	270.0	2371.0	928.0	711.0	6819.0	8914409.0	8908123.0	8872374.0	12367.0	18896.0	46436.0	0.952847	0.974699	0.909957	1.0	1.0	4.582576	10	4
FeTS22_Patient0191	587.0	298.0	1143.0	682.0	715.0	2281.0	8916503.0	8909882.0	8894301.0	10228.0	17105.0	30275.0	0.941588	0.97124	0.946478	1.0	1.0	1.414214	10	4
FeTS22_Patient0192	0.0	0.0	5694.0	0.0	13670.0	6503.0	8928000.0	8914330.0	8868379.0	0.0	0.0	47424.0	1.0	0.0	0.886057	0.0	373.128664	3.741657	10	4
FeTS22_Patient0193	1706.0	1181.0	4104.0	884.0	562.0	13679.0	8907274.0	8897924.0	8846507.0	18136.0	28333.0	63710.0	0.933354	0.970159	0.87753	1.0	1.0	14.422205	10	4
FeTS22_Patient0194	11.0	11.0	164.0	37.0	37.0	1616.0	8927448.0	8927448.0	8897652.0	504.0	504.0	28568.0	0.954545	0.954545	0.969787	1.0	1.0	1.0	10	4
FeTS22_Patient0195	36.0	22.0	3273.0	781.0	578.0	992.0	8919437.0	8916201.0	8854167.0	7746.0	11199.0	69568.0	0.949905	0.973911	0.970258	1.0	1.0	1.0	10	4
FeTS22_Patient0196	1204.0	144.0	4136.0	1456.0	1351.0	4652.0	8900893.0	8878380.0	8749025.0	24447.0	48125.0	170187.0	0.948404	0.984705	0.974831	1.0	1.0	1.0	10	4
FeTS22_Patient0197	5080.0	3411.0	4158.0	1625.0	2127.0	6407.0	8880594.0	8857844.0	8793666.0	40701.0	64618.0	123769.0	0.923899	0.958909	0.959067	1.414214	2.0	1.414214	10	4
FeTS22_Patient0198	4251.0	1204.0	5876.0	1602.0	2742.0	3104.0	8889625.0	8879033.0	8802719.0	32522.0	45021.0	116301.0	0.917444	0.958016	0.962828	1.414214	2.0	1.414214	10	4
FeTS22_Patient0199	0.0	2.0	1112.0	0.0	11660.0	1427.0	8928000.0	8916338.0	8877823.0	0.0	0.0	47638.0	1.0	0.0	0.974043	0.0	43.370497	1.0	10	4
FeTS22_Patient0200	0.0	0.0	722.0	0.0	9482.0	4412.0	8928000.0	8918518.0	8891382.0	0.0	0.0	31484.0	1.0	0.0	0.924613	0.0	373.128664	2.828427	10	4
FeTS22_Patient0201	195.0	182.0	632.0	758.0	921.0	1451.0	8921288.0	8920763.0	8906120.0	5759.0	6134.0	19797.0	0.923583	0.917508	0.95002	1.0	1.414214	1.414214	10	4
FeTS22_Patient0202	127.0	43.0	307.0	953.0	745.0	2179.0	8916102.0	8907222.0	8874968.0	10818.0	19990.0	50546.0	0.952456	0.980671	0.975999	1.0	1.0	1.0	10	4
FeTS22_Patient0203	1596.0	679.0	943.0	501.0	516.0	2415.0	8911919.0	8900781.0	8885296.0	13984.0	26024.0	39346.0	0.930251	0.977556	0.959074	1.0	1.0	1.0	10	4
FeTS22_Patient0204	0.0	0.0	9.0	0.0	5459.0	3120.0	8928000.0	8922541.0	8911472.0	0.0	0.0	13399.0	1.0	0.0	0.895446	0.0	373.128664	2.236068	10	4
FeTS22_Patient0205	59.0	57.0	1086.0	1333.0	1174.0	2474.0	8909765.0	8909501.0	8856491.0	16843.0	17268.0	67949.0	0.960317	0.965583	0.974473	1.0	1.0	1.0	10	4
FeTS22_Patient0206	2181.0	895.0	4429.0	2124.0	3892.0	1272.0	8881609.0	8868384.0	8783863.0	42086.0	54829.0	138436.0	0.951343	0.958172	0.979825	1.0	1.866025	1.0	10	4
FeTS22_Patient0207	238.0	223.0	8132.0	208.0	306.0	7169.0	8926576.0	8926478.0	8821259.0	978.0	993.0	91440.0	0.814321	0.789662	0.922793	1.414214	2.0	5.09902	10	4
FeTS22_Patient0208	945.0	197.0	1251.0	1605.0	2904.0	5816.0	8915689.0	8906262.0	8875920.0	9761.0	18637.0	45013.0	0.884469	0.923195	0.927214	1.414214	2.0	2.0	10	4
FeTS22_Patient0209	435.0	171.0	892.0	944.0	1057.0	6453.0	8913367.0	8912006.0	8867163.0	13254.0	14766.0	53492.0	0.95055	0.960078	0.935756	1.0	1.0	2.236068	10	4
FeTS22_Patient0210	136.0	5.0	459.0	846.0	1055.0	5855.0	8923071.0	8920843.0	8880819.0	3947.0	6097.0	40867.0	0.889365	0.920024	0.928289	1.0	1.414214	2.44949	10	4
FeTS22_Patient0211	175.0	173.0	2229.0	336.0	357.0	775.0	8922815.0	8922786.0	8865146.0	4674.0	4684.0	59850.0	0.948169	0.946454	0.975518	1.0	1.0	1.0	10	4
FeTS22_Patient0212	1165.0	217.0	4637.0	5827.0	7748.0	3642.0	8879118.0	8867517.0	8696640.0	41890.0	52518.0	223081.0	0.922972	0.929514	0.981782	1.414214	2.44949	1.0	10	4
FeTS22_Patient0213	1592.0	735.0	497.0	820.0	932.0	4701.0	8901863.0	8891680.0	8880065.0	23725.0	34653.0	42737.0	0.951626	0.976512	0.942672	1.0	1.0	2.0	10	4
FeTS22_Patient0214	80.0	50.0	208.0	355.0	345.0	2830.0	8924514.0	8923888.0	8910705.0	3051.0	3717.0	14257.0	0.933456	0.949547	0.903715	1.0	1.0	2.828427	10	4
FeTS22_Patient0215	111.0	105.0	55.0	0.0	0.0	19618.0	8927889.0	8927889.0	8905015.0	0.0	6.0	3312.0	0.0	0.102564	0.251892	373.128664	37.643039	54.713344	10	4
FeTS22_Patient0216	227.0	143.0	37.0	315.0	244.0	602.0	8919942.0	8918032.0	8915991.0	7516.0	9581.0	11370.0	0.965198	0.980204	0.972668	1.0	1.0	1.0	10	4
FeTS22_Patient0217	4304.0	3517.0	4782.0	836.0	330.0	890.0	8873587.0	8858302.0	8847394.0	49273.0	65851.0	74934.0	0.950427	0.971619	0.963533	1.414214	1.414214	1.414214	10	4
FeTS22_Patient0218	660.0	7091.0	6165.0	1979.0	2319.0	6642.0	8913688.0	8888330.0	8802294.0	11673.0	30260.0	112899.0	0.898441	0.865437	0.946326	1.0	4.690416	3.0	10	4
FeTS22_Patient0219	0.0	0.0	217.0	0.0	0.0	1444.0	8928000.0	8928000.0	8923232.0	0.0	0.0	3107.0	1.0	1.0	0.789079	0.0	0.0	3.0	10	4
FeTS22_Patient0220	156.0	152.0	2193.0	101.0	153.0	3348.0	8926589.0	8926534.0	8877225.0	1154.0	1161.0	45234.0	0.899805	0.883898	0.942287	1.0	1.0	1.732051	10	4
FeTS22_Patient0221	1623.0	1483.0	14365.0	1603.0	1863.0	747.0	8909627.0	8906338.0	8730620.0	15147.0	18316.0	182268.0	0.903759	0.916304	0.960195	1.414214	3.464102	2.236068	10	4
FeTS22_Patient0222	1128.0	292.0	500.0	1088.0	995.0	12860.0	8903402.0	8885800.0	8842522.0	22382.0	40913.0	72118.0	0.952831	0.984515	0.915226	1.0	1.0	3.0	10	4
FeTS22_Patient0223	196.0	51.0	1719.0	1833.0	1735.0	3703.0	8913781.0	8900988.0	8824784.0	12190.0	25226.0	97794.0	0.92317	0.96581	0.973026	1.0	1.414214	1.0	10	4
FeTS22_Patient0224	11.0	367.0	2392.0	602.0	1421.0	6310.0	8926526.0	8925343.0	8802396.0	861.0	869.0	116902.0	0.737473	0.49291	0.964116	10.677078	27.477263	2.0	10	4
FeTS22_Patient0225	1992.0	713.0	5325.0	1837.0	1536.0	2477.0	8898767.0	8862030.0	8743817.0	25404.0	63721.0	176381.0	0.929919	0.982659	0.978362	1.0	1.0	1.0	10	4
FeTS22_Patient0226	68.0	19.0	9334.0	0.0	1.0	2436.0	8927932.0	8927931.0	8850543.0	0.0	49.0	65687.0	0.0	0.830508	0.917775	373.128664	1.0	6.708204	10	4
FeTS22_Patient0227	4057.0	2668.0	4526.0	1576.0	2142.0	3070.0	8849525.0	8832979.0	8792249.0	72842.0	90211.0	128155.0	0.962774	0.974033	0.971217	1.0	1.0	1.0	10	4
FeTS22_Patient0228	31.0	23.0	803.0	5627.0	5935.0	6792.0	8866635.0	8865034.0	8838408.0	55707.0	57008.0	81997.0	0.951671	0.950339	0.955737	1.0	1.414214	1.414214	10	4
FeTS22_Patient0229	0.0	0.0	2480.0	0.0	0.0	1436.0	8928000.0	8928000.0	8911718.0	0.0	0.0	12366.0	1.0	1.0	0.863306	0.0	0.0	7.141428	10	4
FeTS22_Patient0230	11.0	11.0	356.0	51.0	52.0	15480.0	8927652.0	8927651.0	8879350.0	286.0	286.0	32814.0	0.902208	0.900787	0.805607	1.0	1.0	6.324555	10	4
FeTS22_Patient0231	275.0	152.0	4645.0	2561.0	9076.0	5000.0	8896776.0	8854744.0	8783143.0	28388.0	64028.0	135212.0	0.952426	0.932782	0.965562	18.10524	2.236068	2.0	10	4
FeTS22_Patient0232	1229.0	558.0	1254.0	2152.0	2392.0	9154.0	8896579.0	8877618.0	8831821.0	28040.0	47432.0	85771.0	0.943139	0.969841	0.942797	1.0	1.0	1.732051	10	4
FeTS22_Patient0233	4244.0	249.0	1194.0	3075.0	5660.0	4223.0	8895640.0	8865544.0	8812484.0	25041.0	56547.0	110099.0	0.872494	0.950346	0.97599	2.44949	2.0	1.0	10	4
FeTS22_Patient0234	4824.0	2935.0	4246.0	2942.0	3730.0	8429.0	8818422.0	8815072.0	8753499.0	101812.0	106263.0	161826.0	0.963262	0.969593	0.962313	2.0	1.732051	2.0	10	4
FeTS22_Patient0235	0.0	7.0	994.0	0.0	0.0	1939.0	8928000.0	8927993.0	8915931.0	0.0	0.0	9136.0	1.0	0.0	0.861684	0.0	373.128664	3.741657	10	4
FeTS22_Patient0236	2180.0	1246.0	6005.0	1636.0	1541.0	4234.0	8877264.0	8856455.0	8730423.0	46920.0	68758.0	187338.0	0.960924	0.980136	0.973399	1.0	1.0	1.0	10	4
FeTS22_Patient0237	659.0	503.0	2372.0	1092.0	1163.0	2134.0	8903595.0	8901004.0	8867474.0	22654.0	25330.0	56020.0	0.962791	0.968161	0.961337	1.0	1.0	1.414214	10	4
FeTS22_Patient0238	251.0	192.0	34557.0	2219.0	2472.0	2757.0	8906914.0	8905039.0	8711651.0	18616.0	20297.0	179035.0	0.937787	0.938416	0.905626	1.0	1.414214	8.062258	10	4
FeTS22_Patient0239	414.0	328.0	8152.0	1794.0	1596.0	1243.0	8897742.0	8889098.0	8786411.0	28050.0	36978.0	132194.0	0.962132	0.974644	0.965685	1.0	1.0	1.732051	10	4
FeTS22_Patient0240	17.0	10.0	1525.0	2254.0	2900.0	4591.0	8911550.0	8910874.0	8833946.0	14179.0	14216.0	87938.0	0.925855	0.907153	0.966394	1.0	1.732051	1.414214	10	4
FeTS22_Patient0241	1089.0	274.0	3528.0	2142.0	1542.0	5925.0	8880267.0	8850413.0	8744388.0	44502.0	75771.0	174159.0	0.96497	0.988158	0.973578	1.0	1.0	1.0	10	4
FeTS22_Patient0242	18.0	15.0	430.0	436.0	462.0	7216.0	8924932.0	8924776.0	8895752.0	2614.0	2747.0	24602.0	0.920099	0.920114	0.865506	1.0	1.0	5.09902	10	4
FeTS22_Patient0243	35.0	35.0	1258.0	0.0	0.0	11364.0	8927965.0	8927965.0	8843618.0	0.0	0.0	71760.0	0.0	0.0	0.919163	373.128664	373.128664	2.236068	10	4
FeTS22_Patient0244	2054.0	1788.0	7800.0	2223.0	2173.0	2291.0	8869459.0	8864986.0	8746452.0	54264.0	59053.0	171457.0	0.962085	0.967551	0.971414	1.0	1.0	1.414214	10	4
FeTS22_Patient0245	0.0	0.0	495.0	0.0	9148.0	6210.0	8928000.0	8918852.0	8872406.0	0.0	0.0	48889.0	1.0	0.0	0.935827	0.0	373.128664	2.236068	10	4
FeTS22_Patient0246	0.0	0.0	760.0	0.0	0.0	4548.0	8928000.0	8928000.0	8893301.0	0.0	0.0	29391.0	1.0	1.0	0.917179	0.0	0.0	2.236068	10	4
FeTS22_Patient0247	279.0	24.0	1341.0	2336.0	1800.0	2959.0	8904675.0	8887461.0	8818644.0	20710.0	38715.0	105056.0	0.940615	0.976985	0.979945	1.0	1.0	1.0	10	4
FeTS22_Patient0248	905.0	818.0	3125.0	301.0	492.0	937.0	8919117.0	8918068.0	8910512.0	7677.0	8622.0	13426.0	0.927174	0.929395	0.868603	1.0	1.414214	36.901386	10	4
FeTS22_Patient0249	6210.0	3354.0	3353.0	1210.0	1440.0	11459.0	8874767.0	8857525.0	8784749.0	45813.0	65681.0	128439.0	0.925085	0.96479	0.945482	1.414214	1.414214	2.44949	10	4
FeTS22_Patient0000	303.0	159.0	1113.0	1618.0	1184.0	7529.0	8907367.0	8902579.0	8860115.0	18712.0	24078.0	59243.0	0.951175	0.972868	0.932021	1.0	1.0	2.0	11	4
FeTS22_Patient0001	0.0	0.0	509.0	0.0	0.0	726.0	8928000.0	8928000.0	8917886.0	0.0	0.0	8879.0	1.0	1.0	0.934976	0.0	0.0	1.414214	11	4
FeTS22_Patient0002	1610.0	1360.0	3370.0	323.0	113.0	183.0	8908633.0	8902191.0	8882750.0	17434.0	24336.0	41697.0	0.947474	0.970625	0.959136	1.0	1.0	1.0	11	4
FeTS22_Patient0003	311.0	225.0	7593.0	3170.0	2040.0	555.0	8896226.0	8863379.0	8780052.0	28293.0	62356.0	139800.0	0.942048	0.982162	0.971684	1.0	1.0	1.414214	11	4
FeTS22_Patient0004	6656.0	4216.0	14357.0	1133.0	1524.0	2063.0	8859024.0	8835754.0	8764230.0	61187.0	86506.0	147350.0	0.94016	0.967888	0.947223	1.414214	1.414214	2.0	11	4
FeTS22_Patient0005	3975.0	2452.0	4941.0	1395.0	1689.0	2317.0	8888796.0	8882162.0	8853619.0	33834.0	41697.0	67123.0	0.926477	0.952693	0.948708	1.414214	1.414214	1.414214	11	4
FeTS22_Patient0006	6.0	0.0	1638.0	1416.0	1350.0	1724.0	8913556.0	8913430.0	8841449.0	13022.0	13220.0	83189.0	0.948227	0.951421	0.980193	1.0	1.0	1.0	11	4
FeTS22_Patient0007	3755.0	933.0	6265.0	2091.0	1827.0	5885.0	8862774.0	8838587.0	8748601.0	59380.0	86653.0	167249.0	0.953084	0.984324	0.96495	1.0	1.0	1.414214	11	4
FeTS22_Patient0008	304.0	255.0	1540.0	3358.0	2676.0	8916.0	8898304.0	8875966.0	8803408.0	26034.0	49103.0	114136.0	0.93429	0.97102	0.956201	1.0	1.0	1.414214	11	4
FeTS22_Patient0009	1.0	1.0	2013.0	899.0	824.0	2604.0	8921452.0	8921159.0	8879475.0	5648.0	6016.0	43908.0	0.926205	0.935833	0.95005	1.0	1.0	1.414214	11	4
FeTS22_Patient0010	234.0	225.0	550.0	2259.0	2080.0	5320.0	8899832.0	8896654.0	8868221.0	25675.0	29041.0	53909.0	0.953699	0.96183	0.948367	1.0	1.414214	1.414214	11	4
FeTS22_Patient0011	1926.0	1142.0	2096.0	2528.0	3413.0	16475.0	8894893.0	8889735.0	8798673.0	28653.0	33710.0	110756.0	0.927882	0.936714	0.922648	1.414214	2.236068	2.236068	11	4
FeTS22_Patient0012	1117.0	588.0	3859.0	2175.0	1938.0	1350.0	8868626.0	8865141.0	8796900.0	56082.0	60333.0	125891.0	0.971487	0.979495	0.979731	1.0	1.0	1.0	11	4
FeTS22_Patient0013	107.0	15.0	366.0	1301.0	1087.0	4833.0	8914312.0	8910231.0	8855564.0	12280.0	16667.0	67237.0	0.945779	0.967999	0.962777	1.0	1.0	1.414214	11	4
FeTS22_Patient0014	124.0	122.0	4989.0	380.0	366.0	504.0	8923919.0	8923856.0	8840931.0	3577.0	3656.0	81576.0	0.934186	0.937436	0.967429	1.0	1.0	1.0	11	4
FeTS22_Patient0015	11.0	5.0	796.0	420.0	360.0	758.0	8922886.0	8922467.0	8902026.0	4683.0	5168.0	24420.0	0.956007	0.965891	0.969163	1.0	1.0	1.0	11	4
FeTS22_Patient0016	1756.0	1445.0	4535.0	1460.0	1181.0	797.0	8903524.0	8893619.0	8845241.0	21260.0	31755.0	77427.0	0.929683	0.960294	0.966714	1.0	3.162278	1.732051	11	4
FeTS22_Patient0017	48.0	123.0	1396.0	1956.0	2132.0	1548.0	8923258.0	8922927.0	8856326.0	2738.0	2818.0	68730.0	0.732086	0.714231	0.979032	4.123106	4.123106	1.0	11	4
FeTS22_Patient0018	75.0	25.0	65459.0	309.0	34581.0	642.0	8927054.0	8892782.0	8649341.0	562.0	612.0	212558.0	0.745358	0.034161	0.865434	15.122812	24.596748	5.09902	11	4
FeTS22_Patient0019	2947.0	2027.0	472.0	952.0	992.0	4939.0	8908186.0	8872512.0	8852244.0	15915.0	52469.0	70345.0	0.890873	0.972035	0.962964	1.0	1.414214	1.414214	11	4
FeTS22_Patient0020	153.0	103.0	6302.0	4532.0	3292.0	517.0	8894803.0	8868966.0	8792031.0	28512.0	55639.0	129150.0	0.924079	0.970394	0.974279	1.0	1.0	1.732051	11	4
FeTS22_Patient0021	1713.0	1110.0	2006.0	1500.0	1155.0	5743.0	8882813.0	8864643.0	8800009.0	41974.0	61092.0	120242.0	0.963137	0.9818	0.968783	1.0	1.0	1.0	11	4
FeTS22_Patient0022	0.0	152.0	579.0	38.0	4344.0	3543.0	8927962.0	8923187.0	8893231.0	0.0	317.0	30647.0	0.0	0.123587	0.936988	373.128664	13.152946	2.44949	11	4
FeTS22_Patient0023	199.0	70.0	5301.0	2176.0	1720.0	913.0	8896713.0	8887643.0	8784807.0	28912.0	38567.0	136979.0	0.960548	0.97732	0.977821	1.0	1.0	1.414214	11	4
FeTS22_Patient0024	13.0	13.0	753.0	58.0	78.0	1602.0	8927756.0	8927736.0	8875940.0	173.0	173.0	49705.0	0.829736	0.791762	0.976858	1.0	1.0	1.0	11	4
FeTS22_Patient0025	0.0	0.0	37.0	0.0	0.0	13590.0	8928000.0	8928000.0	8905607.0	0.0	0.0	8766.0	1.0	1.0	0.562662	0.0	0.0	11.789826	11	4
FeTS22_Patient0026	859.0	337.0	4478.0	1507.0	1367.0	1571.0	8901344.0	8888173.0	8802993.0	24290.0	38123.0	118958.0	0.953559	0.97814	0.975205	1.0	1.0	1.0	11	4
FeTS22_Patient0027	148.0	36.0	1326.0	513.0	491.0	1444.0	8920289.0	8918821.0	8868757.0	7050.0	8652.0	56473.0	0.95522	0.970445	0.976062	1.0	1.0	1.0	11	4
FeTS22_Patient0028	3.0	3.0	713.0	1952.0	1908.0	5397.0	8908490.0	8908394.0	8840873.0	17555.0	17695.0	81017.0	0.947255	0.948768	0.963662	1.0	1.0	1.0	11	4
FeTS22_Patient0029	285.0	170.0	389.0	1347.0	728.0	2969.0	8906993.0	8895598.0	8874643.0	19375.0	31504.0	49999.0	0.959586	0.985948	0.96751	1.0	1.0	1.0	11	4
FeTS22_Patient0030	16.0	16.0	190.0	809.0	1096.0	3920.0	8927103.0	8926816.0	8914484.0	72.0	72.0	9406.0	0.148607	0.11465	0.820696	6.403124	6.579871	4.242641	11	4
FeTS22_Patient0031	195.0	158.0	127.0	121.0	121.0	3218.0	8924747.0	8924731.0	8918060.0	2937.0	2990.0	6595.0	0.94895	0.955424	0.797702	1.0	1.0	3.0	11	4
FeTS22_Patient0032	49.0	48.0	2666.0	4149.0	3386.0	8929.0	8897607.0	8890407.0	8779829.0	26195.0	34159.0	136576.0	0.925815	0.952141	0.95928	3.0	42.86607	22.671568	11	4
FeTS22_Patient0033	1472.0	1153.0	19973.0	1481.0	1067.0	224.0	8896101.0	8872057.0	8734094.0	28946.0	53723.0	173709.0	0.951467	0.979757	0.945059	1.0	1.0	2.0	11	4
FeTS22_Patient0034	1780.0	1225.0	5663.0	640.0	598.0	2507.0	8901050.0	8896954.0	8846452.0	24530.0	29223.0	73378.0	0.952991	0.969752	0.947265	1.0	1.0	2.0	11	4
FeTS22_Patient0035	688.0	650.0	6335.0	3795.0	3200.0	2229.0	8869680.0	8859628.0	8755171.0	53837.0	64522.0	164265.0	0.960029	0.97103	0.974595	1.0	1.0	1.414214	11	4
FeTS22_Patient0036	539.0	203.0	5785.0	1152.0	1129.0	1962.0	8915455.0	8911630.0	8768058.0	10854.0	15038.0	152195.0	0.927732	0.95759	0.975181	1.0	1.0	1.0	11	4
FeTS22_Patient0037	1198.0	1034.0	717.0	940.0	720.0	4919.0	8902946.0	8898573.0	8860384.0	22916.0	27673.0	61980.0	0.95543	0.969282	0.956511	1.0	1.0	1.414214	11	4
FeTS22_Patient0038	745.0	2600.0	5445.0	9868.0	2974.0	3266.0	8899670.0	8894296.0	8834434.0	17717.0	28130.0	84855.0	0.769518	0.909855	0.951177	6.164414	2.0	2.0	11	4
FeTS22_Patient0039	629.0	393.0	2301.0	1515.0	1273.0	1412.0	8914517.0	8912272.0	8832633.0	11339.0	14062.0	91654.0	0.913625	0.944075	0.980147	1.0	1.414214	1.0	11	4
FeTS22_Patient0040	2656.0	857.0	1627.0	3189.0	3608.0	4506.0	8891365.0	8880808.0	8802563.0	30790.0	42727.0	119304.0	0.913311	0.950344	0.974941	1.0	1.414214	1.0	11	4
FeTS22_Patient0041	0.0	0.0	773.0	127.0	127.0	2390.0	8927873.0	8927873.0	8895753.0	0.0	0.0	29084.0	0.0	0.0	0.948427	373.128664	373.128664	1.414214	11	4
FeTS22_Patient0042	84.0	63.0	2176.0	346.0	444.0	30943.0	8927124.0	8926950.0	8803150.0	446.0	543.0	91731.0	0.674735	0.681733	0.847083	28.653098	28.653098	4.123106	11	4
FeTS22_Patient0043	625.0	98.0	640.0	1893.0	1797.0	5210.0	8903664.0	8871082.0	8801729.0	21818.0	55023.0	120421.0	0.945444	0.983071	0.976286	1.0	1.0	1.0	11	4
FeTS22_Patient0044	78.0	60.0	6432.0	676.0	644.0	3625.0	8921458.0	8921105.0	8745228.0	5788.0	6191.0	172715.0	0.938848	0.946202	0.971709	1.0	1.0	1.414214	11	4
FeTS22_Patient0045	209.0	193.0	5036.0	1830.0	1585.0	2513.0	8912332.0	8910905.0	8801255.0	13629.0	15317.0	119196.0	0.930402	0.945144	0.969306	1.0	1.414214	1.0	11	4
FeTS22_Patient0046	442.0	336.0	601.0	1362.0	1035.0	4351.0	8908635.0	8893660.0	8862940.0	17561.0	32969.0	60108.0	0.951146	0.979631	0.960437	1.0	1.0	1.414214	11	4
FeTS22_Patient0047	618.0	528.0	1816.0	733.0	475.0	318.0	8917104.0	8910094.0	8886659.0	9545.0	16903.0	39207.0	0.933907	0.971186	0.973506	1.0	1.0	1.0	11	4
FeTS22_Patient0048	1760.0	1211.0	3499.0	5007.0	1569.0	8615.0	8885311.0	8877239.0	8780514.0	35922.0	47981.0	135372.0	0.913918	0.971846	0.957173	2.236068	1.0	1.414214	11	4
FeTS22_Patient0049	94.0	50.0	9473.0	2215.0	1532.0	10142.0	8902770.0	8886202.0	8727148.0	22921.0	40216.0	181237.0	0.952047	0.980711	0.948664	1.0	1.0	2.0	11	4
FeTS22_Patient0050	1107.0	995.0	1782.0	523.0	368.0	594.0	8900807.0	8894687.0	8871164.0	25563.0	31950.0	54460.0	0.969103	0.979115	0.978652	1.0	1.0	1.0	11	4
FeTS22_Patient0051	1342.0	1202.0	1888.0	987.0	909.0	11136.0	8910307.0	8909024.0	8858452.0	15364.0	16865.0	56524.0	0.929546	0.941101	0.896694	1.414214	1.414214	3.0	11	4
FeTS22_Patient0052	225.0	220.0	560.0	2329.0	2103.0	5382.0	8899807.0	8896629.0	8868100.0	25639.0	29048.0	53958.0	0.952556	0.961552	0.947812	1.0	1.414214	1.414214	11	4
FeTS22_Patient0053	14.0	54.0	1510.0	40.0	40.0	1060.0	8927888.0	8927848.0	8881094.0	58.0	58.0	44336.0	0.682353	0.552381	0.971833	25.632011	12.401446	1.0	11	4
FeTS22_Patient0054	125.0	59.0	99.0	2374.0	1906.0	5484.0	8903819.0	8895406.0	8857039.0	21682.0	30629.0	65378.0	0.945512	0.96892	0.959051	1.0	1.0	1.414214	11	4
FeTS22_Patient0055	293.0	293.0	648.0	53.0	53.0	460.0	8926427.0	8926427.0	8914071.0	1227.0	1227.0	12821.0	0.876429	0.876429	0.958579	1.414214	1.414214	1.0	11	4
FeTS22_Patient0056	90.0	76.0	3776.0	2511.0	1734.0	1293.0	8897797.0	8880454.0	8809037.0	27602.0	45736.0	113894.0	0.955004	0.980596	0.978231	1.0	1.0	1.0	11	4
FeTS22_Patient0057	1084.0	652.0	1415.0	1737.0	1998.0	13572.0	8901556.0	8890936.0	8842806.0	23623.0	34414.0	70207.0	0.943656	0.962926	0.903559	1.0	1.414214	18.493242	11	4
FeTS22_Patient0058	289.0	153.0	5313.0	2045.0	1782.0	8360.0	8891809.0	8886669.0	8760262.0	33857.0	39396.0	154065.0	0.96668	0.97603	0.957511	1.0	1.0	1.414214	11	4
FeTS22_Patient0059	93.0	26.0	1687.0	1061.0	1056.0	4239.0	8925233.0	8924345.0	8851715.0	1613.0	2573.0	70359.0	0.73653	0.826268	0.959589	1.414214	2.0	1.732051	11	4
FeTS22_Patient0060	685.0	398.0	601.0	522.0	516.0	5855.0	8911976.0	8911565.0	8888000.0	14817.0	15521.0	33544.0	0.960864	0.971398	0.912216	1.289949	1.0	1.732051	11	4
FeTS22_Patient0061	70.0	6.0	2444.0	766.0	738.0	3277.0	8919851.0	8919019.0	8889584.0	7313.0	8237.0	32695.0	0.945932	0.956789	0.919548	1.0	1.0	1.732051	11	4
FeTS22_Patient0062	4776.0	2789.0	4709.0	3324.0	3558.0	4162.0	8854577.0	8836144.0	8793431.0	65323.0	85509.0	125698.0	0.94162	0.964215	0.965916	1.414214	2.0	2.236068	11	4
FeTS22_Patient0063	122.0	35.0	305.0	828.0	795.0	3260.0	8913133.0	8911787.0	8906655.0	13917.0	15383.0	17780.0	0.966996	0.973731	0.908882	1.0	1.0	4.123106	11	4
FeTS22_Patient0064	60.0	60.0	2001.0	671.0	673.0	1974.0	8924433.0	8924431.0	8905455.0	2836.0	2836.0	18570.0	0.885835	0.885558	0.90332	1.732051	1.732051	16.155494	11	4
FeTS22_Patient0065	532.0	524.0	3901.0	2397.0	1376.0	2192.0	8891909.0	8885041.0	8816962.0	33162.0	41059.0	104945.0	0.957706	0.977386	0.971789	1.0	1.0	1.0	11	4
FeTS22_Patient0066	1792.0	1496.0	12226.0	3536.0	3504.0	910.0	8868573.0	8865425.0	8677304.0	54099.0	57575.0	237560.0	0.953068	0.958385	0.973096	1.0	1.0	1.414214	11	4
FeTS22_Patient0067	28.0	8.0	1284.0	607.0	620.0	1745.0	8919755.0	8919722.0	8896381.0	7610.0	7650.0	28590.0	0.95995	0.960573	0.949692	1.0	1.0	1.414214	11	4
FeTS22_Patient0068	269.0	256.0	153.0	208.0	192.0	902.0	8919466.0	8919187.0	8913904.0	8057.0	8365.0	13041.0	0.971249	0.97392	0.961123	1.0	1.0	1.0	11	4
FeTS22_Patient0069	0.0	3.0	1255.0	1184.0	1422.0	6065.0	8926702.0	8926455.0	8835534.0	114.0	120.0	85146.0	0.161473	0.144144	0.958787	30.530312	30.440099	1.414214	11	4
FeTS22_Patient0070	2268.0	1812.0	2996.0	376.0	306.0	27318.0	8894770.0	8888866.0	8841054.0	30586.0	37016.0	56632.0	0.958568	0.972186	0.788867	1.0	1.0	26.019224	11	4
FeTS22_Patient0071	504.0	499.0	860.0	673.0	698.0	5272.0	8923479.0	8923444.0	8893161.0	3344.0	3359.0	28707.0	0.85035	0.848768	0.903503	2.44949	2.44949	2.236068	11	4
FeTS22_Patient0072	2516.0	1905.0	14150.0	2105.0	2294.0	396.0	8869936.0	8861499.0	8740270.0	53443.0	62302.0	173184.0	0.958559	0.9674	0.959697	1.0	1.414214	1.732051	11	4
FeTS22_Patient0073	274.0	118.0	774.0	801.0	745.0	1285.0	8915785.0	8912242.0	8875738.0	11140.0	14895.0	50203.0	0.953971	0.971846	0.979905	1.0	1.0	1.0	11	4
FeTS22_Patient0074	1643.0	717.0	5081.0	1138.0	1159.0	5966.0	8906690.0	8903987.0	8844250.0	18529.0	22137.0	72703.0	0.930194	0.95935	0.929391	1.414214	1.0	2.236068	11	4
FeTS22_Patient0075	0.0	0.0	118.0	1272.0	1194.0	4701.0	8916262.0	8916239.0	8868259.0	10466.0	10567.0	54922.0	0.942713	0.946525	0.957972	1.0	1.0	1.0	11	4
FeTS22_Patient0076	342.0	141.0	6973.0	4117.0	2825.0	1836.0	8882860.0	8864643.0	8698865.0	40681.0	60391.0	220326.0	0.948043	0.976032	0.980401	1.0	1.0	1.0	11	4
FeTS22_Patient0077	382.0	2479.0	7024.0	5360.0	4056.0	4378.0	8879158.0	8862048.0	8699134.0	43100.0	59417.0	217464.0	0.937548	0.947874	0.974454	1.0	2.236068	1.414214	11	4
FeTS22_Patient0078	0.0	0.0	9.0	425.0	426.0	6332.0	8927574.0	8927573.0	8910347.0	1.0	1.0	11312.0	0.004684	0.004673	0.781081	12.355146	12.355146	3.316625	11	4
FeTS22_Patient0079	21.0	8.0	1916.0	1619.0	4560.0	13936.0	8925170.0	8922223.0	8841566.0	1190.0	1209.0	70582.0	0.59204	0.346121	0.899042	8.774964	9.063642	3.0	11	4
FeTS22_Patient0080	118.0	142.0	1825.0	667.0	347.0	1830.0	8923934.0	8923525.0	8915135.0	3281.0	3986.0	9210.0	0.893154	0.942205	0.834428	1.0	1.0	15.652476	11	4
FeTS22_Patient0081	1206.0	817.0	7033.0	3522.0	3193.0	1305.0	8857082.0	8842936.0	8709147.0	66190.0	81054.0	210515.0	0.965516	0.975861	0.980581	1.0	1.414214	1.0	11	4
FeTS22_Patient0082	170.0	164.0	919.0	1615.0	1439.0	5156.0	8910431.0	8910065.0	8821059.0	15784.0	16332.0	100866.0	0.946482	0.95322	0.970766	1.0	1.0	1.0	11	4
FeTS22_Patient0083	177.0	158.0	278.0	1039.0	1228.0	6727.0	8913156.0	8912814.0	8892626.0	13628.0	13800.0	28369.0	0.957291	0.952184	0.890106	1.0	1.414214	3.0	11	4
FeTS22_Patient0084	1461.0	1232.0	4485.0	2842.0	1768.0	1684.0	8869576.0	8854587.0	8753950.0	54121.0	70413.0	167881.0	0.961766	0.979141	0.981958	1.0	1.0	1.0	11	4
FeTS22_Patient0085	420.0	330.0	11302.0	862.0	740.0	602.0	8914705.0	8911933.0	8813579.0	12013.0	14997.0	102517.0	0.949344	0.965555	0.945127	1.0	1.0	2.236068	11	4
FeTS22_Patient0086	40.0	26.0	658.0	369.0	376.0	257.0	8924574.0	8924548.0	8918200.0	3017.0	3050.0	8885.0	0.93652	0.938173	0.95103	1.0	1.0	1.414214	11	4
FeTS22_Patient0087	23.0	13.0	391.0	162.0	660.0	4018.0	8927321.0	8926823.0	8909902.0	494.0	504.0	13689.0	0.842285	0.599643	0.861295	2.236068	3.0	3.464102	11	4
FeTS22_Patient0088	0.0	0.0	161.0	227.0	248.0	1267.0	8927673.0	8927652.0	8910902.0	100.0	100.0	15670.0	0.468384	0.446429	0.956421	3.064911	3.073025	1.0	11	4
FeTS22_Patient0089	181.0	181.0	478.0	629.0	657.0	2564.0	8926658.0	8926630.0	8916082.0	532.0	532.0	8876.0	0.567769	0.559411	0.853708	3.0	3.0	2.828427	11	4
FeTS22_Patient0090	1685.0	844.0	1629.0	5770.0	3582.0	5031.0	8857839.0	8805214.0	8755845.0	62706.0	118360.0	165495.0	0.943891	0.981646	0.980275	1.0	1.0	1.0	11	4
FeTS22_Patient0091	0.0	0.0	186.0	0.0	1.0	299.0	8928000.0	8927999.0	8919820.0	0.0	0.0	7695.0	1.0	0.0	0.969449	0.0	373.128664	1.0	11	4
FeTS22_Patient0092	839.0	611.0	2516.0	1497.0	1294.0	2194.0	8903344.0	8886299.0	8830717.0	22320.0	39796.0	92573.0	0.950272	0.976625	0.975192	1.0	1.0	1.0	11	4
FeTS22_Patient0093	142.0	38.0	37.0	2353.0	904.0	5359.0	8919231.0	8917457.0	8902719.0	6274.0	9601.0	19885.0	0.834142	0.953237	0.88053	2.0	1.0	3.162278	11	4
FeTS22_Patient0094	181.0	24.0	815.0	5172.0	4770.0	4046.0	8912196.0	8893900.0	8818654.0	10451.0	29306.0	104485.0	0.796115	0.924392	0.977267	1.414214	2.236068	1.0	11	4
FeTS22_Patient0095	127.0	23.0	32.0	334.0	348.0	1003.0	8925772.0	8924833.0	8916543.0	1767.0	2796.0	10422.0	0.884606	0.937783	0.952694	1.414214	1.414214	1.0	11	4
FeTS22_Patient0096	230.0	227.0	211.0	90.0	90.0	6164.0	8925884.0	8925884.0	8911266.0	1796.0	1799.0	10359.0	0.9182	0.919029	0.764699	1.0	1.0	7.348469	11	4
FeTS22_Patient0097	1098.0	1022.0	11643.0	755.0	1244.0	18305.0	8915942.0	8915369.0	8844087.0	10205.0	10365.0	53965.0	0.916768	0.901461	0.782793	1.414214	2.0	21.643703	11	4
FeTS22_Patient0098	2285.0	374.0	2336.0	2911.0	3901.0	3811.0	8902409.0	8833416.0	8762773.0	20395.0	90309.0	159080.0	0.887009	0.976879	0.981046	1.0	1.0	1.0	11	4
FeTS22_Patient0099	532.0	175.0	4062.0	1080.0	944.0	1110.0	8912603.0	8907851.0	8854655.0	13785.0	19030.0	68173.0	0.94476	0.971439	0.963453	1.0	1.0	1.414214	11	4
FeTS22_Patient0100	96.0	163.0	9782.0	353.0	359.0	480.0	8925518.0	8924042.0	8784988.0	2033.0	3436.0	132750.0	0.900554	0.929402	0.962787	1.0	14.73092	1.732051	11	4
FeTS22_Patient0101	117.0	103.0	4314.0	201.0	31422.0	3330.0	8927270.0	8895422.0	8733609.0	412.0	1053.0	186747.0	0.721541	0.062621	0.979944	2.44949	24.596748	1.0	11	4
FeTS22_Patient0102	134.0	54.0	2767.0	903.0	928.0	2191.0	8919176.0	8918096.0	8884504.0	7787.0	8922.0	38538.0	0.937571	0.947838	0.939562	1.0	1.0	1.732051	11	4
FeTS22_Patient0103	2859.0	1141.0	4667.0	5066.0	5818.0	7263.0	8871898.0	8861730.0	8703631.0	48177.0	59311.0	212439.0	0.924002	0.944586	0.972688	1.414214	1.732051	1.0	11	4
FeTS22_Patient0104	1574.0	1162.0	4900.0	2487.0	2813.0	8025.0	8881092.0	8875136.0	8807548.0	42847.0	48889.0	107527.0	0.954755	0.960935	0.943306	1.0	1.414214	1.732051	11	4
FeTS22_Patient0105	21.0	12.0	961.0	876.0	723.0	3578.0	8921061.0	8917910.0	8879216.0	6042.0	9355.0	44245.0	0.930899	0.962201	0.951209	1.0	1.0	1.414214	11	4
FeTS22_Patient0106	0.0	0.0	45.0	99.0	1379.0	1165.0	8927901.0	8926621.0	8917599.0	0.0	0.0	9191.0	0.0	0.0	0.93824	373.128664	373.128664	1.414214	11	4
FeTS22_Patient0107	13.0	0.0	659.0	868.0	658.0	1281.0	8921729.0	8920519.0	8885451.0	5390.0	6823.0	40609.0	0.924449	0.953999	0.976671	1.0	1.0	1.0	11	4
FeTS22_Patient0108	0.0	1.0	2996.0	12.0	12.0	3860.0	8927988.0	8927987.0	8821237.0	0.0	0.0	99907.0	0.0	0.0	0.966826	373.128664	35.785419	1.414214	11	4
FeTS22_Patient0109	9.0	9.0	918.0	74.0	74.0	481.0	8927222.0	8927222.0	8908032.0	695.0	695.0	18569.0	0.943652	0.943652	0.963697	1.0	1.0	1.0	11	4
FeTS22_Patient0110	29.0	24.0	459.0	1011.0	877.0	5367.0	8916064.0	8915248.0	8877352.0	10896.0	11851.0	44822.0	0.95445	0.963378	0.938976	1.0	1.0	1.414214	11	4
FeTS22_Patient0111	464.0	464.0	396.0	5378.0	5510.0	31493.0	8897584.0	8897384.0	8750287.0	24574.0	24642.0	145824.0	0.893763	0.891889	0.901436	1.732051	1.732051	3.0	11	4
FeTS22_Patient0112	579.0	455.0	1557.0	2124.0	1544.0	5110.0	8886014.0	8882885.0	8797046.0	39283.0	43116.0	124287.0	0.96674	0.977344	0.97388	1.0	1.0	1.0	11	4
FeTS22_Patient0113	8.0	6.0	437.0	597.0	482.0	290.0	8922090.0	8920933.0	8907881.0	5305.0	6579.0	19392.0	0.946054	0.964239	0.9816	1.0	1.0	1.0	11	4
FeTS22_Patient0114	2530.0	1408.0	8687.0	2406.0	2068.0	802.0	8880426.0	8859848.0	8766927.0	42638.0	64676.0	151584.0	0.945284	0.973831	0.96965	1.0	1.0	1.414214	11	4
FeTS22_Patient0115	1148.0	875.0	1369.0	1915.0	1664.0	3270.0	8903427.0	8879098.0	8817325.0	21510.0	46363.0	106036.0	0.933533	0.973348	0.978594	1.0	1.0	1.0	11	4
FeTS22_Patient0116	8672.0	3822.0	28906.0	4763.0	6227.0	759.0	8792467.0	8787018.0	8630152.0	122098.0	130933.0	268183.0	0.947852	0.963044	0.947591	2.236068	1.732051	2.44949	11	4
FeTS22_Patient0117	9.0	0.0	14560.0	287.0	261.0	2410.0	8926548.0	8926014.0	8892483.0	1156.0	1725.0	18547.0	0.886503	0.929669	0.686113	1.0	1.0	9.810684	11	4
FeTS22_Patient0118	734.0	314.0	808.0	985.0	938.0	4269.0	8900423.0	8899136.0	8872256.0	25858.0	27612.0	50667.0	0.96783	0.977831	0.952289	1.0	1.0	1.414214	11	4
FeTS22_Patient0119	545.0	494.0	831.0	3534.0	2015.0	7610.0	8892049.0	8873295.0	8830664.0	31872.0	52196.0	88895.0	0.939858	0.97653	0.954675	1.0	1.0	1.414214	11	4
FeTS22_Patient0120	117.0	20.0	1862.0	559.0	536.0	10286.0	8923658.0	8922674.0	8895346.0	3666.0	4770.0	20506.0	0.915584	0.944929	0.771482	1.0	1.0	27.366951	11	4
FeTS22_Patient0121	3484.0	2531.0	16806.0	2233.0	2579.0	920.0	8889932.0	8852514.0	8780319.0	32351.0	70376.0	129955.0	0.918815	0.964967	0.936154	1.0	1.732051	2.44949	11	4
FeTS22_Patient0122	265.0	116.0	922.0	402.0	404.0	2758.0	8922479.0	8920736.0	8877395.0	4854.0	6744.0	46925.0	0.935711	0.962878	0.962268	1.0	1.0	1.0	11	4
FeTS22_Patient0123	248.0	234.0	1593.0	1048.0	679.0	1697.0	8916730.0	8910145.0	8867512.0	9974.0	16942.0	57198.0	0.938995	0.973762	0.972044	1.0	1.0	1.0	11	4
FeTS22_Patient0124	93.0	75.0	11051.0	252.0	248.0	5034.0	8923365.0	8923317.0	8905112.0	4290.0	4360.0	6803.0	0.961345	0.964282	0.458253	1.0	1.0	22.877934	11	4
FeTS22_Patient0125	2247.0	871.0	1491.0	630.0	859.0	1927.0	8909647.0	8904076.0	8875345.0	15476.0	22194.0	49237.0	0.914955	0.962488	0.966455	1.0	1.0	1.0	11	4
FeTS22_Patient0126	3515.0	3435.0	2186.0	82.0	81.0	20012.0	8920326.0	8919825.0	8887806.0	4077.0	4659.0	17996.0	0.693898	0.72604	0.618526	29.172751	30.140503	5.196152	11	4
FeTS22_Patient0127	203.0	91.0	724.0	1047.0	1074.0	1608.0	8920575.0	8913575.0	8903449.0	6175.0	13260.0	22219.0	0.908088	0.957919	0.950139	1.0	1.414214	1.414214	11	4
FeTS22_Patient0128	10.0	0.0	9493.0	1062.0	1022.0	14228.0	8922741.0	8922399.0	8710188.0	4187.0	4579.0	194091.0	0.886513	0.899607	0.942411	1.0	1.414214	2.0	11	4
FeTS22_Patient0129	273.0	196.0	1587.0	731.0	521.0	3121.0	8915509.0	8909325.0	8868464.0	11487.0	17958.0	54828.0	0.958128	0.980427	0.958833	1.0	1.0	1.414214	11	4
FeTS22_Patient0130	3912.0	2478.0	14464.0	3321.0	2964.0	4677.0	8862746.0	8827708.0	8746130.0	58021.0	94850.0	162729.0	0.941326	0.972113	0.944454	1.0	1.0	3.0	11	4
FeTS22_Patient0131	286.0	274.0	5634.0	2807.0	2106.0	1045.0	8899976.0	8896741.0	8817744.0	24931.0	28879.0	103577.0	0.941592	0.960424	0.968765	1.0	1.0	1.732051	11	4
FeTS22_Patient0132	1393.0	701.0	1334.0	3031.0	2888.0	13264.0	8898754.0	8872569.0	8792866.0	24822.0	51842.0	120536.0	0.918177	0.966543	0.942903	1.0	1.0	2.07082	11	4
FeTS22_Patient0133	931.0	672.0	691.0	743.0	887.0	3804.0	8905846.0	8904008.0	8893264.0	20480.0	22433.0	30241.0	0.960736	0.966419	0.930822	1.0	1.0	2.236068	11	4
FeTS22_Patient0134	4294.0	1567.0	8906.0	2895.0	5005.0	6025.0	8883564.0	8838103.0	8750524.0	37247.0	83325.0	162545.0	0.911989	0.96206	0.956088	1.0	2.0	2.0	11	4
FeTS22_Patient0135	703.0	659.0	1199.0	1185.0	809.0	1610.0	8905595.0	8894907.0	8872373.0	20517.0	31625.0	52818.0	0.956013	0.977317	0.974097	1.0	1.0	1.0	11	4
FeTS22_Patient0136	431.0	248.0	4334.0	1497.0	1263.0	2289.0	8906381.0	8895438.0	8789435.0	19691.0	31051.0	131942.0	0.953328	0.976247	0.975516	1.0	1.0	1.0	11	4
FeTS22_Patient0137	1090.0	71.0	10395.0	5238.0	5281.0	2593.0	8889472.0	8860681.0	8691727.0	32200.0	61967.0	223285.0	0.91053	0.958603	0.971738	1.0	1.414214	1.0	11	4
FeTS22_Patient0138	502.0	337.0	14465.0	3425.0	3220.0	2672.0	8894953.0	8863272.0	8731653.0	29120.0	61171.0	179210.0	0.936831	0.971747	0.954369	1.0	1.0	3.793326	11	4
FeTS22_Patient0139	0.0	0.0	247.0	39.0	39.0	183.0	8927888.0	8927888.0	8921423.0	73.0	73.0	6147.0	0.789189	0.789189	0.966206	1.0	1.0	1.0	11	4
FeTS22_Patient0140	365.0	313.0	1594.0	1918.0	1222.0	3206.0	8900803.0	8895216.0	8827153.0	24914.0	31249.0	96047.0	0.95619	0.976028	0.975621	1.0	1.0	1.0	11	4
FeTS22_Patient0141	450.0	222.0	2638.0	798.0	657.0	9620.0	8910859.0	8906831.0	8838887.0	15893.0	20290.0	76855.0	0.962221	0.978798	0.926142	1.0	1.0	1.732051	11	4
FeTS22_Patient0142	3.0	374.0	2443.0	903.0	1316.0	775.0	8926805.0	8925979.0	8836778.0	289.0	331.0	88004.0	0.389488	0.281463	0.982045	5.09902	14.195059	1.0	11	4
FeTS22_Patient0143	0.0	0.0	472.0	48.0	171.0	8561.0	8927859.0	8927736.0	8875972.0	93.0	93.0	42995.0	0.794872	0.521008	0.904939	6.0	4.0	2.236068	11	4
FeTS22_Patient0144	116.0	35.0	1049.0	363.0	363.0	4198.0	8925350.0	8924929.0	8884946.0	2171.0	2673.0	37807.0	0.900643	0.93071	0.935111	1.0	1.0	1.732051	11	4
FeTS22_Patient0145	0.0	4775.0	9197.0	3658.0	24564.0	1732.0	8924049.0	8893563.0	8786671.0	293.0	5098.0	130400.0	0.138077	0.257898	0.95978	14.317821	9.949874	2.236068	11	4
FeTS22_Patient0146	0.0	0.0	60.0	0.0	0.0	3752.0	8928000.0	8928000.0	8901225.0	0.0	0.0	22963.0	1.0	1.0	0.923358	0.0	0.0	1.414214	11	4
FeTS22_Patient0147	68.0	60.0	6232.0	450.0	383.0	949.0	8921597.0	8921315.0	8799674.0	5885.0	6242.0	121145.0	0.957845	0.965731	0.971215	1.0	1.0	1.0	11	4
FeTS22_Patient0148	771.0	699.0	2729.0	3003.0	1953.0	2345.0	8890212.0	8864017.0	8788495.0	34014.0	61331.0	134431.0	0.947439	0.978837	0.981477	1.0	1.0	1.0	11	4
FeTS22_Patient0149	0.0	0.0	1471.0	0.0	0.0	1164.0	8928000.0	8928000.0	8860369.0	0.0	0.0	64996.0	1.0	1.0	0.980132	0.0	0.0	1.0	11	4
FeTS22_Patient0150	286.0	293.0	1321.0	991.0	759.0	3181.0	8921225.0	8917462.0	8899817.0	5498.0	9486.0	23681.0	0.89595	0.947463	0.913196	1.0	1.0	2.0	11	4
FeTS22_Patient0151	589.0	469.0	4319.0	1075.0	750.0	8856.0	8911150.0	8904025.0	8799309.0	15186.0	22756.0	115516.0	0.948058	0.973915	0.94605	1.0	1.0	2.236068	11	4
FeTS22_Patient0152	5049.0	3650.0	5787.0	4136.0	3059.0	3017.0	8804641.0	8741841.0	8727069.0	114174.0	179450.0	192127.0	0.961332	0.98165	0.977601	1.0	1.414214	1.414214	11	4
FeTS22_Patient0153	474.0	185.0	182.0	500.0	282.0	15527.0	8914852.0	8905430.0	8858457.0	12174.0	22103.0	53834.0	0.961535	0.989546	0.872675	1.0	1.0	4.582576	11	4
FeTS22_Patient0154	864.0	523.0	7027.0	2839.0	2782.0	1610.0	8891152.0	8886015.0	8778230.0	33145.0	38680.0	141133.0	0.947095	0.959028	0.97031	1.0	1.414214	1.414214	11	4
FeTS22_Patient0155	45.0	22.0	6394.0	1450.0	1307.0	6187.0	8915047.0	8912092.0	8807293.0	11458.0	14579.0	108126.0	0.938757	0.956408	0.945021	1.0	1.0	2.0	11	4
FeTS22_Patient0156	1176.0	453.0	4578.0	1010.0	983.0	3162.0	8906300.0	8902863.0	8805439.0	19514.0	23701.0	114821.0	0.94696	0.970597	0.967394	1.0	1.0	1.414214	11	4
FeTS22_Patient0157	124.0	65.0	3883.0	428.0	400.0	8815.0	8922441.0	8920982.0	8801071.0	5007.0	6553.0	114231.0	0.947757	0.965736	0.947346	1.0	1.0	1.414214	11	4
FeTS22_Patient0158	869.0	708.0	7546.0	2159.0	1455.0	696.0	8887595.0	8878285.0	8780911.0	37377.0	47552.0	138847.0	0.961071	0.977762	0.971175	1.0	1.0	1.414214	11	4
FeTS22_Patient0159	284.0	249.0	3176.0	1720.0	1720.0	6369.0	8917779.0	8917584.0	8819355.0	8217.0	8447.0	99100.0	0.891311	0.895616	0.954054	2.0	2.0	1.732051	11	4
FeTS22_Patient0160	81.0	41.0	496.0	1025.0	934.0	10065.0	8919250.0	8918516.0	8879783.0	7644.0	8509.0	37656.0	0.932536	0.945812	0.877016	1.0	1.0	3.0	11	4
FeTS22_Patient0161	42.0	31.0	7648.0	3358.0	2161.0	1349.0	8904541.0	8894012.0	8731645.0	20059.0	31796.0	187358.0	0.921871	0.966679	0.976553	1.0	1.0	1.0	11	4
FeTS22_Patient0162	383.0	378.0	2075.0	2467.0	1436.0	1802.0	8898219.0	8887493.0	8807459.0	26931.0	38693.0	116664.0	0.949746	0.977096	0.983655	1.0	1.0	1.0	11	4
FeTS22_Patient0163	1474.0	938.0	2084.0	4085.0	3468.0	4614.0	8897472.0	8862638.0	8796107.0	24969.0	60956.0	125195.0	0.899832	0.96512	0.973947	1.0	1.0	1.0	11	4
FeTS22_Patient0164	2301.0	1470.0	5993.0	1505.0	1804.0	5124.0	8891604.0	8883351.0	8789692.0	32590.0	41375.0	127191.0	0.944829	0.961941	0.958128	1.0	1.414214	1.414214	11	4
FeTS22_Patient0165	1.0	1.0	5430.0	1010.0	1615.0	4800.0	8926783.0	8926178.0	8870935.0	206.0	206.0	46835.0	0.289529	0.203156	0.90154	5.162156	5.830952	3.464102	11	4
FeTS22_Patient0166	6473.0	4062.0	3968.0	1390.0	1538.0	17698.0	8854145.0	8845226.0	8809169.0	65992.0	77174.0	97165.0	0.943774	0.964989	0.899693	1.414214	1.414214	4.242641	11	4
FeTS22_Patient0167	244.0	36.0	251.0	849.0	833.0	6657.0	8918411.0	8916418.0	8875605.0	8496.0	10713.0	45487.0	0.939563	0.961023	0.929425	1.0	1.0	2.236068	11	4
FeTS22_Patient0168	587.0	184.0	781.0	426.0	444.0	2897.0	8920523.0	8917401.0	8905111.0	6464.0	9971.0	19211.0	0.927337	0.96947	0.912637	1.0	1.0	2.0	11	4
FeTS22_Patient0169	671.0	640.0	3014.0	3648.0	2244.0	5785.0	8905997.0	8885492.0	8832184.0	17684.0	39624.0	87017.0	0.891173	0.964886	0.951874	1.0	1.0	1.732051	11	4
FeTS22_Patient0170	3312.0	2124.0	3222.0	515.0	1447.0	3268.0	8904297.0	8883777.0	8823359.0	19876.0	40652.0	98151.0	0.912182	0.957926	0.967997	1.414214	1.732051	1.414214	11	4
FeTS22_Patient0171	18.0	1.0	396.0	35.0	6040.0	5110.0	8927644.0	8921629.0	8899669.0	303.0	330.0	22825.0	0.919575	0.098493	0.892368	1.0	14.696938	8.660254	11	4
FeTS22_Patient0172	490.0	402.0	2163.0	2422.0	1950.0	6405.0	8893724.0	8890965.0	8800966.0	31364.0	34683.0	118466.0	0.955637	0.967205	0.9651	1.0	1.0	1.0	11	4
FeTS22_Patient0173	3435.0	827.0	1501.0	3537.0	4718.0	7312.0	8876335.0	8836784.0	8811028.0	44693.0	85671.0	108159.0	0.927645	0.968652	0.960854	1.0	1.732051	2.236068	11	4
FeTS22_Patient0174	479.0	261.0	4619.0	1137.0	940.0	1346.0	8906880.0	8900150.0	8795415.0	19504.0	26649.0	126620.0	0.960221	0.977963	0.976987	1.0	1.0	1.0	11	4
FeTS22_Patient0175	1534.0	551.0	2545.0	446.0	434.0	1753.0	8907472.0	8901909.0	8848685.0	18548.0	25106.0	75017.0	0.94933	0.980761	0.972151	1.0	1.0	1.0	11	4
FeTS22_Patient0176	1415.0	534.0	7644.0	3671.0	3855.0	1113.0	8880750.0	8871813.0	8761347.0	42164.0	51798.0	157896.0	0.943119	0.959355	0.973018	1.0	1.732051	1.414214	11	4
FeTS22_Patient0177	0.0	0.0	4288.0	335.0	459.0	8412.0	8927665.0	8927541.0	8820696.0	0.0	0.0	94604.0	0.0	0.0	0.9371	373.128664	373.128664	2.236068	11	4
FeTS22_Patient0178	61.0	53.0	162.0	318.0	330.0	5088.0	8924306.0	8924293.0	8912319.0	3315.0	3324.0	10431.0	0.945927	0.945527	0.798943	1.0	1.0	2.828427	11	4
FeTS22_Patient0179	240.0	234.0	3989.0	1038.0	647.0	1405.0	8916982.0	8912173.0	8798194.0	9740.0	14946.0	124412.0	0.938433	0.971371	0.978782	1.0	1.0	1.0	11	4
FeTS22_Patient0180	704.0	479.0	314.0	1166.0	851.0	8221.0	8904172.0	8898065.0	8884469.0	21958.0	28605.0	34996.0	0.959158	0.97728	0.891311	1.0	1.0	3.605551	11	4
FeTS22_Patient0181	4870.0	2500.0	7860.0	2777.0	3174.0	4093.0	8868323.0	8852409.0	8761459.0	52030.0	69917.0	154588.0	0.931544	0.961006	0.962778	1.414214	1.414214	1.414214	11	4
FeTS22_Patient0182	88.0	86.0	2535.0	172.0	172.0	1005.0	8926578.0	8926578.0	8859495.0	1162.0	1164.0	64965.0	0.899381	0.900232	0.973477	1.0	1.0	1.414214	11	4
FeTS22_Patient0183	21.0	11.0	2490.0	322.0	335.0	54692.0	8925882.0	8925864.0	8838163.0	1775.0	1790.0	32655.0	0.911893	0.91187	0.533178	1.0	1.0	9.643651	11	4
FeTS22_Patient0184	671.0	347.0	1468.0	4549.0	3664.0	5173.0	8890390.0	8843090.0	8796266.0	32390.0	80899.0	125093.0	0.925429	0.97581	0.974142	1.0	1.0	1.414214	11	4
FeTS22_Patient0185	5817.0	5561.0	6182.0	376.0	251.0	419.0	8899977.0	8896161.0	8882992.0	21830.0	26027.0	38407.0	0.875775	0.899561	0.920866	3.316625	3.741657	2.44949	11	4
FeTS22_Patient0186	0.0	0.0	0.0	0.0	0.0	1526.0	8928000.0	8928000.0	8924404.0	0.0	0.0	2070.0	1.0	1.0	0.730674	0.0	0.0	2.236068	11	4
FeTS22_Patient0187	2400.0	1037.0	1146.0	2327.0	1209.0	6423.0	8863067.0	8829073.0	8807372.0	60206.0	96681.0	113059.0	0.962226	0.988518	0.967611	1.0	1.0	1.414214	11	4
FeTS22_Patient0188	142.0	23.0	88.0	493.0	657.0	774.0	8925101.0	8922742.0	8911731.0	2264.0	4578.0	15407.0	0.877009	0.930866	0.972787	1.0	1.414214	1.0	11	4
FeTS22_Patient0189	2009.0	1496.0	3220.0	1637.0	2080.0	34351.0	8916586.0	8913149.0	8762238.0	7768.0	11275.0	128191.0	0.809926	0.863125	0.872187	2.828427	2.828427	4.898979	11	4
FeTS22_Patient0190	303.0	262.0	4371.0	874.0	636.0	3191.0	8914463.0	8908198.0	8876002.0	12360.0	18904.0	44436.0	0.954551	0.976799	0.921584	1.0	1.0	2.236068	11	4
FeTS22_Patient0191	499.0	255.0	1046.0	796.0	726.0	2147.0	8916389.0	8909871.0	8894435.0	10316.0	17148.0	30372.0	0.94094	0.972192	0.95006	1.0	1.0	1.414214	11	4
FeTS22_Patient0192	0.0	0.0	5431.0	0.0	0.0	5982.0	8928000.0	8928000.0	8868900.0	0.0	0.0	47687.0	1.0	1.0	0.893124	0.0	0.0	3.605551	11	4
FeTS22_Patient0193	1426.0	904.0	3978.0	1089.0	761.0	8410.0	8907069.0	8897725.0	8851776.0	18416.0	28610.0	63836.0	0.936082	0.971725	0.911552	1.0	1.0	6.480741	11	4
FeTS22_Patient0194	12.0	8.0	189.0	89.0	89.0	1420.0	8927396.0	8927396.0	8897848.0	503.0	507.0	28543.0	0.908762	0.912691	0.972587	1.0	1.0	1.0	11	4
FeTS22_Patient0195	12.0	8.0	3819.0	1061.0	756.0	727.0	8919157.0	8916023.0	8854432.0	7770.0	11213.0	69022.0	0.935412	0.967055	0.968118	1.0	1.0	1.414214	11	4
FeTS22_Patient0196	932.0	118.0	4727.0	1928.0	1728.0	3209.0	8900421.0	8878003.0	8750468.0	24719.0	48151.0	169596.0	0.945313	0.981192	0.977138	1.0	1.0	1.0	11	4
FeTS22_Patient0197	4411.0	3842.0	3834.0	1483.0	1335.0	8689.0	8880736.0	8858636.0	8791384.0	41370.0	64187.0	124093.0	0.933502	0.961236	0.951966	1.414214	1.732051	1.414214	11	4
FeTS22_Patient0198	3622.0	1084.0	5532.0	1911.0	2316.0	2699.0	8889316.0	8879459.0	8803124.0	33151.0	45141.0	116645.0	0.922976	0.963707	0.96592	1.414214	1.414214	1.414214	11	4
FeTS22_Patient0199	0.0	2.0	2100.0	0.0	0.0	524.0	8928000.0	8927998.0	8878726.0	0.0	0.0	46650.0	1.0	0.0	0.972645	0.0	373.128664	1.0	11	4
FeTS22_Patient0200	0.0	0.0	4134.0	9.0	9.0	1151.0	8927991.0	8927991.0	8894643.0	0.0	0.0	28072.0	0.0	0.0	0.913966	373.128664	373.128664	2.44949	11	4
FeTS22_Patient0201	195.0	168.0	791.0	909.0	972.0	953.0	8921137.0	8920712.0	8906618.0	5759.0	6148.0	19638.0	0.912534	0.915153	0.957484	1.0	1.414214	1.0	11	4
FeTS22_Patient0202	75.0	22.0	482.0	1225.0	942.0	1516.0	8915830.0	8907025.0	8875631.0	10870.0	20011.0	50371.0	0.943576	0.97648	0.980553	1.0	1.0	1.0	11	4
FeTS22_Patient0203	1513.0	618.0	850.0	507.0	435.0	2383.0	8911913.0	8900862.0	8885328.0	14067.0	26085.0	39439.0	0.933011	0.980215	0.960626	1.0	1.0	1.0	11	4
FeTS22_Patient0204	0.0	0.0	31.0	11.0	58.0	2891.0	8927989.0	8927942.0	8911701.0	0.0	0.0	13377.0	0.0	0.0	0.901537	373.128664	373.128664	2.236068	11	4
FeTS22_Patient0205	46.0	35.0	908.0	1485.0	1310.0	2271.0	8909613.0	8909365.0	8856694.0	16856.0	17290.0	68127.0	0.956559	0.962561	0.977201	1.0	1.0	1.0	11	4
FeTS22_Patient0206	1518.0	875.0	3845.0	3917.0	4253.0	1705.0	8879816.0	8868023.0	8783430.0	42749.0	54849.0	139020.0	0.940231	0.955341	0.980429	1.0	2.0	1.0	11	4
FeTS22_Patient0207	234.0	218.0	8607.0	169.0	263.0	6721.0	8926615.0	8926521.0	8821707.0	982.0	998.0	90965.0	0.829742	0.805813	0.922295	1.414214	2.0	5.09902	11	4
FeTS22_Patient0208	1029.0	240.0	1900.0	1250.0	1980.0	4292.0	8916044.0	8907186.0	8877444.0	9677.0	18594.0	44364.0	0.894652	0.943666	0.934766	1.0	1.414214	2.0	11	4
FeTS22_Patient0209	289.0	49.0	837.0	1520.0	1528.0	6423.0	8912791.0	8911535.0	8867193.0	13400.0	14888.0	53547.0	0.936768	0.949702	0.936513	1.414214	1.414214	2.236068	11	4
FeTS22_Patient0210	172.0	8.0	490.0	701.0	757.0	5357.0	8923216.0	8921141.0	8881317.0	3911.0	6094.0	40836.0	0.899597	0.94094	0.933192	1.0	1.0	2.236068	11	4
FeTS22_Patient0211	122.0	122.0	2684.0	425.0	422.0	343.0	8922726.0	8922721.0	8865578.0	4727.0	4735.0	59395.0	0.945305	0.945676	0.975151	1.0	1.0	1.414214	11	4
FeTS22_Patient0212	1016.0	171.0	5079.0	6417.0	6539.0	3001.0	8878528.0	8868726.0	8697281.0	42039.0	52564.0	222639.0	0.918775	0.940003	0.982177	1.414214	1.732051	1.0	11	4
FeTS22_Patient0213	1647.0	1143.0	753.0	749.0	654.0	4413.0	8901934.0	8891958.0	8880353.0	23670.0	34245.0	42481.0	0.951826	0.974433	0.942682	1.0	1.0	2.0	11	4
FeTS22_Patient0214	83.0	44.0	170.0	333.0	304.0	2853.0	8924536.0	8923929.0	8910682.0	3048.0	3723.0	14295.0	0.936118	0.95535	0.904375	1.0	1.0	2.828427	11	4
FeTS22_Patient0215	93.0	93.0	119.0	30.0	30.0	17919.0	8927859.0	8927859.0	8906714.0	18.0	18.0	3248.0	0.226415	0.226415	0.264775	48.883518	48.883518	55.081757	11	4
FeTS22_Patient0216	177.0	114.0	26.0	369.0	272.0	774.0	8919888.0	8918004.0	8915819.0	7566.0	9610.0	11381.0	0.965174	0.980312	0.966047	1.0	1.0	1.0	11	4
FeTS22_Patient0217	4279.0	3685.0	4634.0	657.0	185.0	652.0	8873766.0	8858447.0	8847632.0	49298.0	65683.0	75082.0	0.952324	0.971383	0.965995	1.414214	1.414214	1.414214	11	4
FeTS22_Patient0218	618.0	8457.0	9056.0	2237.0	2390.0	6194.0	8913430.0	8888259.0	8802742.0	11715.0	28894.0	110008.0	0.891383	0.841961	0.93518	1.0	5.91608	3.0	11	4
FeTS22_Patient0219	0.0	0.0	106.0	0.0	0.0	1391.0	8928000.0	8928000.0	8923285.0	0.0	0.0	3218.0	1.0	1.0	0.811295	0.0	0.0	2.236068	11	4
FeTS22_Patient0220	120.0	113.0	2468.0	134.0	196.0	2551.0	8926556.0	8926491.0	8878022.0	1190.0	1200.0	44959.0	0.903569	0.885936	0.947133	1.0	1.0	1.414214	11	4
FeTS22_Patient0221	1323.0	1212.0	14944.0	2283.0	2191.0	472.0	8908947.0	8906010.0	8730895.0	15447.0	18587.0	181689.0	0.895478	0.916135	0.959302	1.414214	2.44949	2.236068	11	4
FeTS22_Patient0222	829.0	202.0	356.0	1584.0	1381.0	14129.0	8902906.0	8885414.0	8841253.0	22681.0	41003.0	72262.0	0.949492	0.981062	0.908905	1.0	1.0	3.0	11	4
FeTS22_Patient0223	157.0	33.0	1571.0	1831.0	1613.0	3306.0	8913783.0	8901110.0	8825181.0	12229.0	25244.0	97942.0	0.924828	0.968428	0.975707	1.0	1.0	1.0	11	4
FeTS22_Patient0224	19.0	364.0	3196.0	1216.0	1813.0	4808.0	8925912.0	8924951.0	8803898.0	853.0	872.0	116098.0	0.580075	0.444784	0.966678	12.0	13.190906	2.0	11	4
FeTS22_Patient0225	1356.0	554.0	5505.0	2726.0	2093.0	1856.0	8897878.0	8861473.0	8744438.0	26040.0	63880.0	176201.0	0.927317	0.979702	0.979539	1.0	1.0	1.0	11	4
FeTS22_Patient0226	10.0	10.0	6753.0	15.0	15.0	4293.0	8927917.0	8927917.0	8848686.0	58.0	58.0	68268.0	0.822695	0.822695	0.925153	53.235327	53.235327	4.0	11	4
FeTS22_Patient0227	4971.0	3818.0	7447.0	1291.0	1235.0	1224.0	8849810.0	8833886.0	8794095.0	71928.0	89061.0	125234.0	0.958286	0.972414	0.966539	1.0	1.414214	1.414214	11	4
FeTS22_Patient0228	138.0	66.0	1098.0	3536.0	3892.0	10987.0	8868726.0	8867077.0	8834213.0	55600.0	56965.0	81702.0	0.968017	0.966426	0.931135	1.0	1.0	2.0	11	4
FeTS22_Patient0229	0.0	0.0	1689.0	6.0	6.0	2745.0	8927994.0	8927994.0	8910409.0	0.0	0.0	13157.0	0.0	0.0	0.855795	373.128664	373.128664	3.605551	11	4
FeTS22_Patient0230	10.0	2.0	497.0	44.0	44.0	13004.0	8927659.0	8927659.0	8881826.0	287.0	295.0	32673.0	0.914013	0.927673	0.82877	1.414214	1.0	5.385165	11	4
FeTS22_Patient0231	225.0	169.0	6161.0	3534.0	6915.0	3573.0	8895803.0	8856905.0	8784570.0	28438.0	64011.0	133696.0	0.938006	0.947567	0.964875	20.273135	2.0	2.0	11	4
FeTS22_Patient0232	1244.0	642.0	1457.0	2446.0	2365.0	7621.0	8896285.0	8877645.0	8833354.0	28025.0	47348.0	85568.0	0.938232	0.969223	0.949627	1.0	1.0	1.414214	11	4
FeTS22_Patient0233	1896.0	222.0	1231.0	5268.0	5790.0	4013.0	8893447.0	8865414.0	8812694.0	27389.0	56574.0	110062.0	0.884343	0.949547	0.976731	2.236068	1.732051	1.0	11	4
FeTS22_Patient0234	8334.0	3250.0	4157.0	2562.0	3015.0	6929.0	8818802.0	8815787.0	8754999.0	98302.0	105948.0	161915.0	0.947489	0.971283	0.966899	3.605551	1.732051	1.732051	11	4
FeTS22_Patient0235	0.0	7.0	801.0	9.0	9.0	1749.0	8927991.0	8927984.0	8916121.0	0.0	0.0	9329.0	0.0	0.0	0.879762	373.128664	11.224709	2.236068	11	4
FeTS22_Patient0236	1512.0	1086.0	8512.0	2366.0	1810.0	2167.0	8876534.0	8856186.0	8732490.0	47588.0	68918.0	184831.0	0.96085	0.979422	0.971923	1.0	1.0	1.0	11	4
FeTS22_Patient0237	850.0	675.0	3604.0	1108.0	1037.0	1521.0	8903579.0	8901130.0	8868087.0	22463.0	25158.0	54788.0	0.958237	0.967095	0.955319	1.0	1.0	2.0	11	4
FeTS22_Patient0238	257.0	187.0	34188.0	2529.0	2618.0	2399.0	8906604.0	8904893.0	8712009.0	18610.0	20302.0	179404.0	0.93036	0.935382	0.907467	1.0	1.414214	8.544004	11	4
FeTS22_Patient0239	393.0	364.0	11936.0	2303.0	1734.0	331.0	8897233.0	8888960.0	8787323.0	28071.0	36942.0	128410.0	0.954179	0.972388	0.954413	1.0	1.0	2.236068	11	4
FeTS22_Patient0240	6.0	4.0	1837.0	2769.0	2827.0	4097.0	8911035.0	8910947.0	8834440.0	14190.0	14222.0	87626.0	0.910929	0.90948	0.967249	1.414214	1.414214	1.414214	11	4
FeTS22_Patient0241	823.0	158.0	2690.0	2745.0	2012.0	5847.0	8879664.0	8849943.0	8744466.0	44768.0	75887.0	174997.0	0.961677	0.985904	0.976189	1.0	1.0	1.0	11	4
FeTS22_Patient0242	17.0	10.0	368.0	448.0	449.0	5668.0	8924920.0	8924789.0	8897300.0	2615.0	2752.0	24664.0	0.918349	0.923025	0.890976	1.0	1.0	2.828427	11	4
FeTS22_Patient0243	34.0	34.0	1545.0	0.0	0.0	9867.0	8927965.0	8927965.0	8845115.0	1.0	1.0	71473.0	0.055556	0.055556	0.926068	9.112841	9.112841	2.0	11	4
FeTS22_Patient0244	2267.0	2137.0	8089.0	2633.0	2311.0	1978.0	8869049.0	8864848.0	8746765.0	54051.0	58704.0	171168.0	0.956638	0.963498	0.971433	1.0	1.0	1.414214	11	4
FeTS22_Patient0245	0.0	0.0	1086.0	31.0	31.0	4694.0	8927969.0	8927969.0	8873922.0	0.0	0.0	48298.0	0.0	0.0	0.943541	373.128664	373.128664	2.0	11	4
FeTS22_Patient0246	0.0	0.0	211.0	32.0	79.0	6549.0	8927968.0	8927921.0	8891300.0	0.0	0.0	29940.0	0.0	0.0	0.898559	373.128664	373.128664	3.316625	11	4
FeTS22_Patient0247	89.0	4.0	1202.0	3432.0	2501.0	2900.0	8903579.0	8886760.0	8818703.0	20900.0	38735.0	105195.0	0.92231	0.968678	0.980876	1.0	1.0	1.0	11	4
FeTS22_Patient0248	1013.0	896.0	3651.0	312.0	464.0	737.0	8919106.0	8918096.0	8910712.0	7569.0	8544.0	12900.0	0.919516	0.926279	0.854644	1.414214	1.732051	40.123559	11	4
FeTS22_Patient0249	4856.0	3331.0	2719.0	1488.0	1211.0	12654.0	8874489.0	8857754.0	8783554.0	47167.0	65704.0	129073.0	0.936987	0.966591	0.943795	1.0	1.414214	2.236068	11	4
FeTS22_Patient0000	665.0	357.0	1611.0	834.0	440.0	9421.0	8908151.0	8903323.0	8858223.0	18350.0	23880.0	58745.0	0.960758	0.983586	0.914163	1.0	1.0	3.0	12	4
FeTS22_Patient0001	0.0	0.0	265.0	0.0	0.0	942.0	8928000.0	8928000.0	8917670.0	0.0	0.0	9123.0	1.0	1.0	0.937953	0.0	0.0	1.414214	12	4
FeTS22_Patient0002	1897.0	1480.0	2734.0	228.0	86.0	496.0	8908728.0	8902218.0	8882437.0	17147.0	24216.0	42333.0	0.941651	0.968679	0.963252	1.0	1.0	1.0	12	4
FeTS22_Patient0003	674.0	358.0	8763.0	2466.0	1829.0	1164.0	8896930.0	8863590.0	8779443.0	27930.0	62223.0	138630.0	0.94678	0.98273	0.965434	1.0	1.0	1.414214	12	4
FeTS22_Patient0004	7194.0	4811.0	19472.0	2382.0	2429.0	4430.0	8857775.0	8834849.0	8761863.0	60649.0	85911.0	142235.0	0.92683	0.959567	0.92249	2.0	2.236068	2.828427	12	4
FeTS22_Patient0005	6424.0	3513.0	6001.0	1455.0	1927.0	6243.0	8888736.0	8881924.0	8849693.0	31385.0	40636.0	66063.0	0.888477	0.937264	0.91519	2.0	1.732051	2.236068	12	4
FeTS22_Patient0006	2.0	2.0	1825.0	1024.0	931.0	2150.0	8913948.0	8913849.0	8841023.0	13026.0	13218.0	83002.0	0.962109	0.96591	0.976615	1.0	1.0	1.0	12	4
FeTS22_Patient0007	6676.0	1647.0	5112.0	683.0	538.0	13502.0	8864182.0	8839876.0	8740984.0	56459.0	85939.0	168402.0	0.938816	0.987447	0.947628	1.414214	1.0	2.828427	12	4
FeTS22_Patient0008	1050.0	660.0	1864.0	1250.0	1003.0	10487.0	8900412.0	8877639.0	8801837.0	25288.0	48698.0	113812.0	0.956502	0.983212	0.948532	1.0	1.0	2.0	12	4
FeTS22_Patient0009	23.0	17.0	3167.0	450.0	399.0	1744.0	8921901.0	8921584.0	8880335.0	5626.0	6000.0	42754.0	0.959659	0.966495	0.945686	1.0	1.0	2.0	12	4
FeTS22_Patient0010	317.0	289.0	508.0	2226.0	2029.0	4213.0	8899865.0	8896705.0	8869328.0	25592.0	28977.0	53951.0	0.952668	0.961541	0.958081	1.0	1.414214	1.414214	12	4
FeTS22_Patient0011	2603.0	1595.0	3604.0	1839.0	2782.0	16852.0	8895582.0	8890366.0	8798296.0	27976.0	33257.0	109248.0	0.92645	0.938257	0.914393	1.414214	2.44949	2.236068	12	4
FeTS22_Patient0012	1566.0	850.0	6484.0	1769.0	1336.0	1094.0	8869032.0	8865743.0	8797156.0	55633.0	60071.0	123266.0	0.970899	0.98213	0.970178	1.0	1.0	1.414214	12	4
FeTS22_Patient0013	383.0	96.0	774.0	691.0	638.0	2754.0	8914922.0	8910680.0	8857643.0	12004.0	16586.0	66829.0	0.95718	0.978352	0.974283	1.0	1.0	1.0	12	4
FeTS22_Patient0014	135.0	132.0	4040.0	236.0	230.0	1056.0	8924063.0	8923992.0	8840379.0	3566.0	3646.0	82525.0	0.950553	0.952704	0.970049	1.0	1.0	1.0	12	4
FeTS22_Patient0015	36.0	16.0	961.0	341.0	307.0	1006.0	8922965.0	8922520.0	8901778.0	4658.0	5157.0	24255.0	0.961106	0.969634	0.961032	1.0	1.0	1.0	12	4
FeTS22_Patient0016	2713.0	1680.0	3931.0	596.0	515.0	2052.0	8904388.0	8894285.0	8843986.0	20303.0	31520.0	78031.0	0.92465	0.966352	0.963078	1.414214	3.162278	2.236068	12	4
FeTS22_Patient0017	82.0	125.0	577.0	2824.0	4169.0	6175.0	8922390.0	8920890.0	8851699.0	2704.0	2816.0	69549.0	0.650469	0.567399	0.953706	5.385165	5.09902	2.44949	12	4
FeTS22_Patient0018	83.0	45.0	54314.0	476.0	8612.0	2979.0	8926887.0	8918751.0	8647004.0	554.0	592.0	223703.0	0.664667	0.120313	0.886481	13.903227	18.439089	5.09902	12	4
FeTS22_Patient0019	3834.0	220.0	336.0	6500.0	7474.0	9750.0	8902638.0	8866030.0	8847433.0	15028.0	54276.0	70481.0	0.744145	0.933813	0.933227	2.44949	3.741657	3.0	12	4
FeTS22_Patient0020	837.0	311.0	9060.0	2381.0	1978.0	332.0	8896954.0	8870280.0	8792216.0	27828.0	55431.0	126392.0	0.945341	0.97977	0.964177	1.0	1.0	2.236068	12	4
FeTS22_Patient0021	1885.0	1053.0	1799.0	2849.0	2459.0	9303.0	8881464.0	8863339.0	8796449.0	41802.0	61149.0	120449.0	0.94641	0.972085	0.955944	1.414214	2.0	1.414214	12	4
FeTS22_Patient0022	0.0	309.0	583.0	0.0	5.0	5083.0	8928000.0	8927526.0	8891691.0	0.0	160.0	30643.0	1.0	0.504732	0.915372	0.0	5.813674	3.464102	12	4
FeTS22_Patient0023	707.0	86.0	3167.0	1204.0	995.0	3124.0	8897685.0	8888368.0	8782596.0	28404.0	38551.0	139113.0	0.967455	0.986173	0.977889	1.0	1.0	1.0	12	4
FeTS22_Patient0024	63.0	61.0	1120.0	6.0	249.0	1895.0	8927808.0	8927565.0	8875647.0	123.0	125.0	49338.0	0.780952	0.446429	0.970351	24.916861	14.314286	1.0	12	4
FeTS22_Patient0025	0.0	0.0	1046.0	0.0	0.0	8557.0	8928000.0	8928000.0	8910640.0	0.0	0.0	7757.0	1.0	1.0	0.617669	0.0	0.0	32.802439	12	4
FeTS22_Patient0026	734.0	326.0	2357.0	1630.0	1351.0	7352.0	8901221.0	8888189.0	8797212.0	24415.0	38134.0	121079.0	0.953823	0.978485	0.961452	1.0	1.0	1.732051	12	4
FeTS22_Patient0027	86.0	9.0	623.0	771.0	721.0	4433.0	8920031.0	8918591.0	8865768.0	7112.0	8679.0	57176.0	0.943174	0.959642	0.957658	1.0	1.0	1.414214	12	4
FeTS22_Patient0028	5.0	3.0	58.0	2682.0	2632.0	15952.0	8907760.0	8907670.0	8830318.0	17553.0	17695.0	81672.0	0.928902	0.930703	0.910735	2.44949	2.44949	3.316625	12	4
FeTS22_Patient0029	711.0	414.0	518.0	725.0	372.0	4724.0	8907615.0	8895954.0	8872888.0	18949.0	31260.0	49870.0	0.963492	0.987584	0.950068	1.0	1.0	1.732051	12	4
FeTS22_Patient0030	20.0	20.0	566.0	467.0	512.0	4770.0	8927445.0	8927400.0	8913634.0	68.0	68.0	9030.0	0.218299	0.203593	0.771927	6.164414	6.164414	6.938973	12	4
FeTS22_Patient0031	221.0	206.0	106.0	76.0	76.0	3798.0	8924792.0	8924776.0	8917480.0	2911.0	2942.0	6616.0	0.951463	0.954265	0.772176	1.0	1.0	3.316625	12	4
FeTS22_Patient0032	292.0	147.0	3242.0	2802.0	2752.0	16138.0	8898954.0	8891041.0	8772620.0	25952.0	34060.0	136000.0	0.943743	0.95918	0.933489	40.69398	42.755117	25.147563	12	4
FeTS22_Patient0033	2659.0	1602.0	9162.0	742.0	596.0	3690.0	8896840.0	8872528.0	8730628.0	27759.0	53274.0	184520.0	0.942277	0.979788	0.966347	1.0	1.0	1.414214	12	4
FeTS22_Patient0034	3022.0	2059.0	5998.0	168.0	169.0	5579.0	8901522.0	8897383.0	8843380.0	23288.0	28389.0	73043.0	0.9359	0.962241	0.926571	1.414214	1.414214	2.828427	12	4
FeTS22_Patient0035	851.0	552.0	3683.0	2905.0	2468.0	10049.0	8870570.0	8860360.0	8747351.0	53674.0	64620.0	166917.0	0.966194	0.977166	0.960491	1.0	1.0	1.414214	12	4
FeTS22_Patient0036	553.0	284.0	7761.0	1386.0	1254.0	3800.0	8915221.0	8911505.0	8766220.0	10840.0	14957.0	150219.0	0.917905	0.9511	0.962945	1.0	1.414214	1.732051	12	4
FeTS22_Patient0037	2831.0	2662.0	275.0	746.0	550.0	8355.0	8903140.0	8898743.0	8856948.0	21283.0	26045.0	62422.0	0.92248	0.941919	0.935343	2.0	2.44949	2.44949	12	4
FeTS22_Patient0038	1265.0	3078.0	4340.0	8511.0	3938.0	9825.0	8901027.0	8893332.0	8827875.0	17197.0	27652.0	85960.0	0.778673	0.88742	0.923879	6.008276	2.44949	3.0	12	4
FeTS22_Patient0039	1146.0	644.0	3367.0	1034.0	768.0	6007.0	8914998.0	8912777.0	8828038.0	10822.0	13811.0	90588.0	0.908496	0.951367	0.950806	1.589024	1.414214	2.236068	12	4
FeTS22_Patient0040	3874.0	1153.0	666.0	3614.0	4153.0	18502.0	8890940.0	8880263.0	8788567.0	29572.0	42431.0	120265.0	0.887622	0.941154	0.926191	1.414214	1.732051	3.0	12	4
FeTS22_Patient0041	0.0	0.0	956.0	154.0	154.0	2144.0	8927846.0	8927846.0	8895999.0	0.0	0.0	28901.0	0.0	0.0	0.949099	373.128664	373.128664	1.414214	12	4
FeTS22_Patient0042	195.0	184.0	2433.0	274.0	298.0	40056.0	8927196.0	8927096.0	8794037.0	335.0	422.0	91474.0	0.588235	0.636501	0.811526	30.149627	30.112282	6.164414	12	4
FeTS22_Patient0043	1278.0	268.0	545.0	1102.0	1078.0	9639.0	8904455.0	8871801.0	8797300.0	21165.0	54853.0	120516.0	0.946768	0.98788	0.959461	1.0	1.0	1.414214	12	4
FeTS22_Patient0044	313.0	244.0	4117.0	189.0	177.0	13525.0	8921945.0	8921572.0	8735328.0	5553.0	6007.0	175030.0	0.956754	0.966144	0.952021	1.0	1.0	2.828427	12	4
FeTS22_Patient0045	588.0	417.0	6814.0	509.0	415.0	3000.0	8913653.0	8912075.0	8800768.0	13250.0	15093.0	117418.0	0.960249	0.973177	0.959886	1.0	1.0	1.414214	12	4
FeTS22_Patient0046	894.0	508.0	615.0	742.0	623.0	4750.0	8909255.0	8894072.0	8862541.0	17109.0	32797.0	60094.0	0.954371	0.98305	0.957269	1.0	1.0	1.414214	12	4
FeTS22_Patient0047	677.0	572.0	2995.0	817.0	531.0	1220.0	8917020.0	8910038.0	8885757.0	9486.0	16859.0	38028.0	0.927001	0.968324	0.94749	1.0	1.0	1.414214	12	4
FeTS22_Patient0048	1761.0	909.0	2646.0	4891.0	2168.0	24123.0	8885427.0	8876640.0	8765006.0	35921.0	48283.0	136225.0	0.915255	0.96912	0.910537	2.0	1.414214	4.0	12	4
FeTS22_Patient0049	198.0	110.0	7442.0	1709.0	1074.0	24298.0	8903276.0	8886660.0	8712992.0	22817.0	40156.0	183268.0	0.959887	0.985472	0.920307	1.0	1.0	2.44949	12	4
FeTS22_Patient0050	1754.0	1497.0	2078.0	560.0	427.0	1750.0	8900770.0	8894628.0	8870008.0	24916.0	31448.0	54164.0	0.955625	0.970318	0.965869	1.0	1.414214	1.414214	12	4
FeTS22_Patient0051	1302.0	958.0	2504.0	759.0	726.0	8063.0	8910535.0	8909207.0	8861525.0	15404.0	17109.0	55908.0	0.937297	0.953095	0.913656	1.414214	1.0	3.162278	12	4
FeTS22_Patient0052	222.0	212.0	474.0	2530.0	2262.0	4443.0	8899606.0	8896470.0	8869039.0	25642.0	29056.0	54044.0	0.949071	0.959165	0.956489	1.0	1.414214	1.414214	12	4
FeTS22_Patient0053	30.0	70.0	1181.0	13.0	13.0	4555.0	8927915.0	8927875.0	8877599.0	42.0	42.0	44665.0	0.661417	0.502994	0.939663	7.681146	27.279777	2.44949	12	4
FeTS22_Patient0054	835.0	215.0	112.0	3500.0	3378.0	10049.0	8902693.0	8893934.0	8852474.0	20972.0	30473.0	65365.0	0.906329	0.944328	0.92788	2.44949	3.0	3.605551	12	4
FeTS22_Patient0055	751.0	751.0	964.0	0.0	0.0	801.0	8926480.0	8926480.0	8913730.0	769.0	769.0	12505.0	0.671909	0.671909	0.93408	8.734816	8.734816	1.732051	12	4
FeTS22_Patient0056	146.0	103.0	5302.0	2426.0	1591.0	1441.0	8897882.0	8880597.0	8808889.0	27546.0	45709.0	112368.0	0.955397	0.981807	0.97087	1.0	1.0	1.0	12	4
FeTS22_Patient0057	2542.0	1258.0	1609.0	801.0	1052.0	17700.0	8902492.0	8891882.0	8838678.0	22165.0	33808.0	70013.0	0.929876	0.966965	0.878815	1.0	1.0	21.633308	12	4
FeTS22_Patient0058	352.0	222.0	7454.0	1705.0	1331.0	19189.0	8892149.0	8887120.0	8749433.0	33794.0	39327.0	151924.0	0.970464	0.980638	0.919384	1.0	1.0	3.0	12	4
FeTS22_Patient0059	228.0	57.0	2260.0	475.0	541.0	4793.0	8925819.0	8924860.0	8851161.0	1478.0	2542.0	69786.0	0.807871	0.894755	0.951898	1.0	1.414214	2.0	12	4
FeTS22_Patient0060	1314.0	535.0	591.0	1359.0	1354.0	12969.0	8911139.0	8910727.0	8880886.0	14188.0	15384.0	33554.0	0.91391	0.942156	0.831904	3.605551	2.0	3.316625	12	4
FeTS22_Patient0061	177.0	10.0	6725.0	537.0	526.0	4622.0	8920080.0	8919231.0	8888239.0	7206.0	8233.0	28414.0	0.952797	0.968474	0.833561	1.0	1.0	8.306624	12	4
FeTS22_Patient0062	8119.0	3237.0	4710.0	1562.0	2374.0	7396.0	8856339.0	8837328.0	8790197.0	61980.0	85061.0	125697.0	0.92756	0.968071	0.954057	1.732051	1.732051	2.236068	12	4
FeTS22_Patient0063	131.0	75.0	317.0	868.0	793.0	6331.0	8913093.0	8911789.0	8903584.0	13908.0	15343.0	17768.0	0.965331	0.972492	0.842405	1.0	1.0	14.035669	12	4
FeTS22_Patient0064	161.0	161.0	624.0	528.0	528.0	3776.0	8924576.0	8924576.0	8903653.0	2735.0	2735.0	19947.0	0.888131	0.888131	0.900664	1.414214	1.414214	3.741657	12	4
FeTS22_Patient0065	1011.0	930.0	5450.0	1698.0	820.0	3144.0	8892608.0	8885597.0	8816010.0	32683.0	40653.0	103396.0	0.960206	0.97893	0.9601	1.0	1.0	1.414214	12	4
FeTS22_Patient0066	2559.0	2007.0	6019.0	2426.0	2263.0	6617.0	8869683.0	8866666.0	8671597.0	53332.0	57064.0	243767.0	0.955351	0.963935	0.974737	1.414214	1.414214	1.414214	12	4
FeTS22_Patient0067	115.0	105.0	2442.0	213.0	213.0	1329.0	8920149.0	8920129.0	8896797.0	7523.0	7553.0	27432.0	0.978665	0.979383	0.935687	1.0	1.0	1.414214	12	4
FeTS22_Patient0068	761.0	663.0	102.0	676.0	685.0	1719.0	8918998.0	8918694.0	8913087.0	7565.0	7958.0	13092.0	0.913261	0.921918	0.934976	1.732051	1.732051	1.732051	12	4
FeTS22_Patient0069	0.0	7.0	4639.0	1396.0	1477.0	4571.0	8926490.0	8926400.0	8837028.0	114.0	116.0	81762.0	0.140394	0.135198	0.946681	29.832868	29.816098	2.236068	12	4
FeTS22_Patient0070	3856.0	2869.0	5695.0	121.0	112.0	22146.0	8895025.0	8889060.0	8846226.0	28998.0	35959.0	53933.0	0.935827	0.9602	0.794845	1.732051	1.414214	26.41969	12	4
FeTS22_Patient0071	168.0	168.0	813.0	1088.0	1084.0	7016.0	8923064.0	8923058.0	8891417.0	3680.0	3690.0	28754.0	0.854225	0.854958	0.880175	1.732051	1.732051	3.0	12	4
FeTS22_Patient0072	3158.0	1539.0	9810.0	3281.0	3544.0	6629.0	8868760.0	8860249.0	8734037.0	52801.0	62668.0	177524.0	0.94253	0.961026	0.955748	1.732051	2.236068	2.236068	12	4
FeTS22_Patient0073	668.0	246.0	507.0	210.0	198.0	2250.0	8916376.0	8912789.0	8874773.0	10746.0	14767.0	50470.0	0.960751	0.985189	0.973413	1.0	1.0	1.0	12	4
FeTS22_Patient0074	2071.0	830.0	4352.0	549.0	586.0	15471.0	8907279.0	8904560.0	8834745.0	18101.0	22024.0	73432.0	0.932512	0.968854	0.881077	1.414214	1.0	4.123106	12	4
FeTS22_Patient0075	12.0	4.0	180.0	533.0	496.0	7286.0	8917001.0	8916937.0	8865674.0	10454.0	10563.0	54860.0	0.974596	0.97688	0.936289	1.0	1.0	3.0	12	4
FeTS22_Patient0076	1050.0	431.0	4669.0	2188.0	1323.0	6543.0	8884789.0	8866145.0	8694158.0	39973.0	60101.0	222630.0	0.961074	0.985618	0.975438	1.0	1.0	1.0	12	4
FeTS22_Patient0077	1674.0	5525.0	10656.0	2538.0	1760.0	7390.0	8881980.0	8864344.0	8696122.0	41808.0	56371.0	213832.0	0.952043	0.939305	0.959512	1.0	4.0	2.0	12	4
FeTS22_Patient0078	1.0	1.0	1832.0	0.0	0.0	710.0	8927999.0	8927999.0	8915969.0	0.0	0.0	9489.0	0.0	0.0	0.881877	373.128664	373.128664	2.236068	12	4
FeTS22_Patient0079	136.0	132.0	5095.0	564.0	569.0	11134.0	8926225.0	8926214.0	8844368.0	1075.0	1085.0	67403.0	0.754386	0.755834	0.892548	4.472136	4.571532	3.162278	12	4
FeTS22_Patient0080	356.0	295.0	1714.0	179.0	123.0	2147.0	8924422.0	8923749.0	8914818.0	3043.0	3833.0	9321.0	0.919196	0.948293	0.828423	1.0	1.0	9.433981	12	4
FeTS22_Patient0081	2939.0	1874.0	3185.0	1672.0	1576.0	7549.0	8858932.0	8844553.0	8702903.0	64457.0	79997.0	214363.0	0.965467	0.978892	0.975575	1.0	1.0	2.0	12	4
FeTS22_Patient0082	209.0	190.0	620.0	1177.0	1063.0	9581.0	8910869.0	8910441.0	8816634.0	15745.0	16306.0	101165.0	0.957842	0.963	0.952002	1.0	1.0	2.828427	12	4
FeTS22_Patient0083	191.0	211.0	138.0	2377.0	2360.0	11039.0	8911818.0	8911682.0	8888314.0	13614.0	13747.0	28509.0	0.913814	0.914485	0.836102	45.847566	46.25797	45.188494	12	4
FeTS22_Patient0084	4288.0	2649.0	4980.0	1079.0	823.0	3592.0	8871339.0	8855532.0	8752042.0	51294.0	68996.0	167386.0	0.950285	0.975457	0.975034	1.0	1.0	1.414214	12	4
FeTS22_Patient0085	642.0	424.0	9020.0	407.0	366.0	4819.0	8915160.0	8912307.0	8809362.0	11791.0	14903.0	104799.0	0.957411	0.97418	0.938063	1.0	1.0	2.236068	12	4
FeTS22_Patient0086	82.0	82.0	709.0	560.0	561.0	1083.0	8924383.0	8924363.0	8917374.0	2975.0	2994.0	8834.0	0.902609	0.903031	0.907914	2.236068	2.310766	2.44949	12	4
FeTS22_Patient0087	399.0	399.0	492.0	0.0	0.0	6226.0	8927483.0	8927483.0	8907694.0	118.0	118.0	13588.0	0.371654	0.371654	0.801794	9.273618	9.273618	4.242641	12	4
FeTS22_Patient0088	14.0	14.0	212.0	4.0	4.0	1512.0	8927896.0	8927896.0	8910657.0	86.0	86.0	15619.0	0.905263	0.905263	0.947697	1.0	1.0	1.0	12	4
FeTS22_Patient0089	318.0	318.0	1264.0	553.0	553.0	3043.0	8926734.0	8926734.0	8915603.0	395.0	395.0	8090.0	0.475617	0.475617	0.789769	4.582576	4.582576	3.0	12	4
FeTS22_Patient0090	4774.0	1383.0	2824.0	2537.0	1700.0	6762.0	8861072.0	8807096.0	8754114.0	59617.0	117821.0	164300.0	0.942226	0.987086	0.971655	1.0	1.0	1.414214	12	4
FeTS22_Patient0091	0.0	0.0	829.0	0.0	0.0	24.0	8928000.0	8928000.0	8920095.0	0.0	0.0	7052.0	1.0	1.0	0.94297	0.0	0.0	1.414214	12	4
FeTS22_Patient0092	1812.0	1553.0	1740.0	927.0	737.0	8688.0	8903914.0	8886856.0	8824223.0	21347.0	38854.0	93349.0	0.939713	0.971374	0.9471	1.0	1.0	2.828427	12	4
FeTS22_Patient0093	236.0	90.0	87.0	2215.0	856.0	5705.0	8919369.0	8917505.0	8902373.0	6180.0	9549.0	19835.0	0.834515	0.952804	0.872597	1.732051	1.0	3.162278	12	4
FeTS22_Patient0094	256.0	78.0	2069.0	5480.0	5015.0	6445.0	8911888.0	8893655.0	8816255.0	10376.0	29252.0	103231.0	0.783449	0.919918	0.960396	1.732051	2.44949	2.44949	12	4
FeTS22_Patient0095	159.0	77.0	46.0	178.0	173.0	1683.0	8925928.0	8925008.0	8915863.0	1735.0	2742.0	10408.0	0.911479	0.9564	0.923309	1.0	1.0	1.414214	12	4
FeTS22_Patient0096	239.0	239.0	219.0	48.0	48.0	8420.0	8925926.0	8925926.0	8909010.0	1787.0	1787.0	10351.0	0.925667	0.925667	0.705566	1.0	1.0	10.954451	12	4
FeTS22_Patient0097	1526.0	1455.0	10654.0	428.0	502.0	29747.0	8916269.0	8916111.0	8832645.0	9777.0	9932.0	54954.0	0.90915	0.910316	0.731214	1.414214	1.414214	20.808652	12	4
FeTS22_Patient0098	3399.0	462.0	2050.0	3905.0	5282.0	8840.0	8901415.0	8832035.0	8757744.0	19281.0	90221.0	159366.0	0.840753	0.969149	0.966962	1.0	1.414214	1.414214	12	4
FeTS22_Patient0099	2329.0	1223.0	6717.0	313.0	314.0	1864.0	8913370.0	8908481.0	8853901.0	11988.0	17982.0	65518.0	0.900744	0.959014	0.938539	1.414214	1.414214	1.732051	12	4
FeTS22_Patient0100	123.0	180.0	8802.0	200.0	199.0	4235.0	8925671.0	8924202.0	8781233.0	2006.0	3419.0	133730.0	0.92549	0.947485	0.953522	1.0	15.297059	2.236068	12	4
FeTS22_Patient0101	392.0	392.0	3943.0	86.0	46307.0	7666.0	8927385.0	8880537.0	8729273.0	137.0	764.0	187118.0	0.364362	0.031683	0.969913	30.610456	22.759613	1.414214	12	4
FeTS22_Patient0102	348.0	214.0	2440.0	392.0	367.0	2502.0	8919687.0	8918657.0	8884193.0	7573.0	8762.0	38865.0	0.953418	0.967909	0.940222	1.0	1.0	1.414214	12	4
FeTS22_Patient0103	5064.0	1977.0	2444.0	3810.0	4411.0	16500.0	8873154.0	8863137.0	8694394.0	45972.0	58475.0	214662.0	0.91198	0.948207	0.95774	1.732051	1.414214	1.732051	12	4
FeTS22_Patient0104	2009.0	1208.0	2729.0	1623.0	1600.0	13967.0	8881956.0	8876349.0	8801606.0	42412.0	48843.0	109698.0	0.95894	0.972058	0.929282	1.0	1.0	3.0	12	4
FeTS22_Patient0105	220.0	158.0	1370.0	521.0	508.0	3342.0	8921416.0	8918125.0	8879452.0	5843.0	9209.0	43836.0	0.940372	0.965102	0.948995	1.0	1.0	1.414214	12	4
FeTS22_Patient0106	0.0	0.0	645.0	0.0	0.0	1081.0	8928000.0	8928000.0	8917683.0	0.0	0.0	8591.0	1.0	1.0	0.908716	0.0	0.0	2.236068	12	4
FeTS22_Patient0107	281.0	8.0	659.0	1806.0	1823.0	4245.0	8920791.0	8919354.0	8882487.0	5122.0	6815.0	40609.0	0.830752	0.881573	0.943058	3.162278	3.605551	2.236068	12	4
FeTS22_Patient0108	0.0	1.0	3159.0	0.0	0.0	6315.0	8928000.0	8927999.0	8818782.0	0.0	0.0	99744.0	1.0	0.0	0.954662	0.0	373.128664	1.732051	12	4
FeTS22_Patient0109	63.0	63.0	1131.0	11.0	11.0	1766.0	8927285.0	8927285.0	8906747.0	641.0	641.0	18356.0	0.945428	0.945428	0.92686	1.0	1.0	1.414214	12	4
FeTS22_Patient0110	141.0	38.0	457.0	601.0	576.0	7260.0	8916474.0	8915549.0	8875459.0	10784.0	11837.0	44824.0	0.966741	0.97472	0.920742	1.0	1.0	2.0	12	4
FeTS22_Patient0111	212.0	212.0	103.0	4894.0	4827.0	48971.0	8898068.0	8898067.0	8732809.0	24826.0	24894.0	146117.0	0.906753	0.908093	0.856218	1.732051	1.414214	4.242641	12	4
FeTS22_Patient0112	874.0	659.0	740.0	1796.0	1231.0	15204.0	8886342.0	8883198.0	8786952.0	38988.0	42912.0	125104.0	0.966892	0.978453	0.940094	1.0	1.0	3.0	12	4
FeTS22_Patient0113	65.0	40.0	160.0	304.0	247.0	930.0	8922383.0	8921168.0	8907241.0	5248.0	6545.0	19669.0	0.966038	0.978545	0.973038	1.0	1.0	1.0	12	4
FeTS22_Patient0114	6106.0	3363.0	7085.0	930.0	917.0	2560.0	8881902.0	8860999.0	8765169.0	39062.0	62721.0	153186.0	0.917379	0.967006	0.969479	1.732051	1.414214	1.414214	12	4
FeTS22_Patient0115	3013.0	463.0	572.0	3196.0	4398.0	12135.0	8902146.0	8876364.0	8808460.0	19645.0	46775.0	106833.0	0.863535	0.950605	0.943867	2.0	2.44949	2.44949	12	4
FeTS22_Patient0116	8732.0	4296.0	36767.0	4630.0	6492.0	1693.0	8792600.0	8786753.0	8629218.0	122038.0	130459.0	260322.0	0.948096	0.960295	0.931211	2.236068	1.414214	3.0	12	4
FeTS22_Patient0117	41.0	0.0	13803.0	192.0	187.0	4256.0	8926643.0	8926088.0	8890637.0	1124.0	1725.0	19304.0	0.906086	0.948584	0.681314	1.0	1.0	40.914545	12	4
FeTS22_Patient0118	920.0	566.0	795.0	767.0	684.0	5447.0	8900641.0	8899390.0	8871078.0	25672.0	27360.0	50680.0	0.968188	0.977667	0.94199	1.0	1.0	1.732051	12	4
FeTS22_Patient0119	2172.0	598.0	832.0	6101.0	5415.0	16498.0	8889482.0	8869895.0	8821776.0	30245.0	52092.0	88894.0	0.879688	0.945434	0.911182	2.44949	3.162278	3.316625	12	4
FeTS22_Patient0120	99.0	45.0	562.0	506.0	467.0	21514.0	8923711.0	8922743.0	8884118.0	3684.0	4745.0	21806.0	0.924119	0.94881	0.663926	1.0	1.0	18.867962	12	4
FeTS22_Patient0121	3984.0	2951.0	26134.0	2513.0	3178.0	1760.0	8889652.0	8851915.0	8779479.0	31851.0	69956.0	120627.0	0.907449	0.958032	0.896362	1.0	2.0	3.605551	12	4
FeTS22_Patient0122	319.0	140.0	407.0	293.0	289.0	8437.0	8922588.0	8920851.0	8871716.0	4800.0	6720.0	47440.0	0.940071	0.969068	0.914735	1.0	1.0	3.0	12	4
FeTS22_Patient0123	574.0	410.0	2883.0	516.0	404.0	2052.0	8917262.0	8910420.0	8867157.0	9648.0	16766.0	55908.0	0.946532	0.9763	0.957731	1.0	1.0	1.414214	12	4
FeTS22_Patient0124	276.0	215.0	10625.0	998.0	999.0	5518.0	8922619.0	8922566.0	8904628.0	4107.0	4220.0	7229.0	0.865725	0.874249	0.472468	3.162278	3.162278	25.107763	12	4
FeTS22_Patient0125	3141.0	1398.0	1187.0	361.0	765.0	4918.0	8909916.0	8904170.0	8872354.0	14582.0	21667.0	49541.0	0.892794	0.952458	0.941961	1.414214	1.414214	2.0	12	4
FeTS22_Patient0126	3889.0	3806.0	2847.0	74.0	72.0	24317.0	8920334.0	8919834.0	8883501.0	3703.0	4288.0	17335.0	0.651421	0.688614	0.560695	30.103154	31.064449	6.324555	12	4
FeTS22_Patient0127	335.0	130.0	1166.0	865.0	947.0	1690.0	8920757.0	8913702.0	8903367.0	6043.0	13221.0	21777.0	0.909679	0.960863	0.938462	1.0	1.414214	1.732051	12	4
FeTS22_Patient0128	23.0	1.0	4498.0	1135.0	1107.0	45076.0	8922668.0	8922314.0	8679340.0	4174.0	4578.0	199086.0	0.878182	0.89205	0.889281	6.164414	7.499945	4.0	12	4
FeTS22_Patient0129	624.0	386.0	1124.0	459.0	393.0	3559.0	8915781.0	8909453.0	8868026.0	11136.0	17768.0	55291.0	0.953629	0.978549	0.959372	1.0	1.0	1.414214	12	4
FeTS22_Patient0130	4334.0	2156.0	14047.0	3649.0	3612.0	14300.0	8862418.0	8827060.0	8736507.0	57599.0	95172.0	163146.0	0.935193	0.970588	0.920068	1.0	1.0	3.605551	12	4
FeTS22_Patient0131	331.0	268.0	9011.0	1964.0	1518.0	1183.0	8900819.0	8897329.0	8817606.0	24886.0	28885.0	100200.0	0.955922	0.970011	0.951594	1.0	1.0	2.236068	12	4
FeTS22_Patient0132	2229.0	1007.0	1806.0	1994.0	1964.0	20761.0	8899791.0	8873493.0	8785369.0	23986.0	51536.0	120064.0	0.919092	0.971983	0.914094	1.0	1.0	3.605551	12	4
FeTS22_Patient0133	1344.0	1048.0	1069.0	624.0	590.0	4354.0	8905965.0	8904305.0	8892714.0	20067.0	22057.0	29863.0	0.953256	0.964198	0.91676	1.0	1.0	3.162278	12	4
FeTS22_Patient0134	7015.0	7324.0	12669.0	1515.0	2033.0	5045.0	8884944.0	8841075.0	8751504.0	34526.0	77568.0	158782.0	0.890052	0.943116	0.947166	1.414214	3.741657	2.0	12	4
FeTS22_Patient0135	883.0	676.0	1161.0	1260.0	1120.0	4133.0	8905520.0	8894596.0	8869850.0	20337.0	31608.0	52856.0	0.94995	0.972374	0.952309	1.0	1.0	2.236068	12	4
FeTS22_Patient0136	697.0	188.0	4569.0	2969.0	2745.0	7460.0	8904909.0	8893956.0	8784264.0	19425.0	31111.0	131707.0	0.913774	0.954984	0.956329	1.732051	2.236068	2.236068	12	4
FeTS22_Patient0137	3473.0	499.0	9911.0	2348.0	2915.0	6693.0	8892362.0	8863047.0	8687627.0	29817.0	61539.0	223769.0	0.911069	0.97301	0.964226	1.0	1.0	1.414214	12	4
FeTS22_Patient0138	1143.0	138.0	6418.0	7574.0	7438.0	14514.0	8890804.0	8859054.0	8719811.0	28479.0	61370.0	187257.0	0.867271	0.941864	0.947067	2.44949	3.464102	3.464102	12	4
FeTS22_Patient0139	9.0	9.0	665.0	2.0	2.0	1037.0	8927925.0	8927925.0	8920569.0	64.0	64.0	5729.0	0.920863	0.920863	0.870669	1.0	1.0	2.44949	12	4
FeTS22_Patient0140	792.0	455.0	1187.0	818.0	553.0	7244.0	8901903.0	8895885.0	8823115.0	24487.0	31107.0	96454.0	0.968172	0.984056	0.958125	1.0	1.0	1.414214	12	4
FeTS22_Patient0141	1400.0	557.0	1643.0	322.0	289.0	25152.0	8911335.0	8907199.0	8823355.0	14943.0	19955.0	77850.0	0.94552	0.979242	0.853174	1.0	1.0	6.324555	12	4
FeTS22_Patient0142	1.0	141.0	1730.0	356.0	2597.0	4324.0	8927352.0	8924698.0	8833229.0	291.0	564.0	88717.0	0.619808	0.291774	0.967006	3.316625	7.874008	2.0	12	4
FeTS22_Patient0143	36.0	36.0	912.0	0.0	0.0	4922.0	8927907.0	8927907.0	8879611.0	57.0	57.0	42555.0	0.76	0.76	0.935851	1.0	1.0	1.414214	12	4
FeTS22_Patient0144	350.0	225.0	575.0	47.0	47.0	4490.0	8925666.0	8925245.0	8884654.0	1937.0	2483.0	38281.0	0.907048	0.948072	0.937949	1.0	1.0	1.732051	12	4
FeTS22_Patient0145	0.0	6266.0	12509.0	2903.0	6207.0	1969.0	8924804.0	8911920.0	8786434.0	293.0	3607.0	127088.0	0.167956	0.366435	0.946109	11.445523	12.4499	2.44949	12	4
FeTS22_Patient0146	0.0	0.0	120.0	0.0	0.0	5042.0	8928000.0	8928000.0	8899935.0	0.0	0.0	22903.0	1.0	1.0	0.898721	0.0	0.0	2.236068	12	4
FeTS22_Patient0147	90.0	60.0	2298.0	269.0	237.0	7781.0	8921778.0	8921461.0	8792842.0	5863.0	6242.0	125079.0	0.970294	0.976762	0.96127	1.0	1.0	1.414214	12	4
FeTS22_Patient0148	1548.0	911.0	1936.0	2399.0	1788.0	6841.0	8890816.0	8864182.0	8783999.0	33237.0	61119.0	135224.0	0.943951	0.978397	0.968567	1.0	1.0	1.414214	12	4
FeTS22_Patient0149	0.0	0.0	3304.0	0.0	0.0	502.0	8928000.0	8928000.0	8861031.0	0.0	0.0	63163.0	1.0	1.0	0.970753	0.0	0.0	1.0	12	4
FeTS22_Patient0150	323.0	311.0	462.0	1443.0	2679.0	8609.0	8920773.0	8915542.0	8894389.0	5461.0	9468.0	24540.0	0.860813	0.863632	0.84401	2.828427	4.582576	3.0	12	4
FeTS22_Patient0151	1445.0	923.0	5915.0	342.0	219.0	15773.0	8911883.0	8904556.0	8792392.0	14330.0	22302.0	113920.0	0.941308	0.975036	0.913084	1.0	1.0	3.316625	12	4
FeTS22_Patient0152	7728.0	4494.0	7068.0	5604.0	4838.0	5186.0	8803173.0	8740062.0	8724900.0	111495.0	178606.0	190846.0	0.943585	0.974541	0.968894	1.414214	1.732051	1.414214	12	4
FeTS22_Patient0153	806.0	414.0	535.0	292.0	141.0	14979.0	8915060.0	8905571.0	8859005.0	11842.0	21874.0	53481.0	0.955694	0.987473	0.87333	1.0	1.0	5.0	12	4
FeTS22_Patient0154	588.0	433.0	7159.0	3134.0	2818.0	2166.0	8890857.0	8885979.0	8777674.0	33421.0	38770.0	141001.0	0.947254	0.95976	0.967991	1.0	1.414214	1.414214	12	4
FeTS22_Patient0155	424.0	310.0	9830.0	495.0	435.0	19386.0	8916002.0	8912964.0	8794094.0	11079.0	14291.0	104690.0	0.960177	0.974597	0.87755	1.0	1.0	14.866069	12	4
FeTS22_Patient0156	916.0	425.0	6457.0	1306.0	1275.0	4521.0	8906004.0	8902571.0	8804080.0	19774.0	23729.0	112942.0	0.946804	0.965418	0.953652	1.0	1.0	1.732051	12	4
FeTS22_Patient0157	341.0	203.0	1293.0	229.0	219.0	26877.0	8922640.0	8921163.0	8783009.0	4790.0	6415.0	116821.0	0.943842	0.968156	0.892404	1.0	1.0	3.741657	12	4
FeTS22_Patient0158	1558.0	970.0	8351.0	965.0	615.0	3123.0	8888789.0	8879125.0	8778484.0	36688.0	47290.0	138042.0	0.966758	0.983518	0.960098	1.0	1.0	1.732051	12	4
FeTS22_Patient0159	869.0	834.0	3319.0	583.0	562.0	8251.0	8918916.0	8918742.0	8817473.0	7632.0	7862.0	98957.0	0.913137	0.918458	0.944769	2.0	1.732051	2.236068	12	4
FeTS22_Patient0160	235.0	116.0	318.0	487.0	434.0	22224.0	8919788.0	8919016.0	8867624.0	7490.0	8434.0	37834.0	0.954019	0.968423	0.770471	1.0	1.0	10.488088	12	4
FeTS22_Patient0161	660.0	220.0	8490.0	914.0	616.0	2203.0	8906985.0	8895557.0	8730791.0	19441.0	31607.0	186516.0	0.961094	0.986948	0.972134	1.0	1.0	1.0	12	4
FeTS22_Patient0162	1361.0	306.0	1276.0	3576.0	3204.0	10348.0	8897110.0	8885725.0	8798913.0	25953.0	38765.0	117463.0	0.913147	0.956688	0.952853	2.0	2.236068	2.828427	12	4
FeTS22_Patient0163	3849.0	1921.0	2129.0	1810.0	1788.0	6758.0	8899747.0	8864318.0	8793963.0	22594.0	59973.0	125150.0	0.888705	0.970005	0.965712	1.0	1.0	1.414214	12	4
FeTS22_Patient0164	3992.0	2049.0	5278.0	560.0	1017.0	7200.0	8892549.0	8884138.0	8787616.0	30899.0	40796.0	127906.0	0.931394	0.963784	0.953491	1.414214	1.414214	1.414214	12	4
FeTS22_Patient0165	67.0	67.0	9835.0	29.0	29.0	1678.0	8927764.0	8927764.0	8874057.0	140.0	140.0	42430.0	0.744681	0.744681	0.880537	1.414214	1.414214	4.426841	12	4
FeTS22_Patient0166	4515.0	3415.0	4445.0	4847.0	4225.0	19362.0	8850688.0	8842539.0	8807505.0	67950.0	77821.0	96688.0	0.935551	0.95321	0.890383	1.414214	1.414214	4.472136	12	4
FeTS22_Patient0167	557.0	179.0	158.0	336.0	331.0	7844.0	8918924.0	8916920.0	8874418.0	8183.0	10570.0	45580.0	0.948259	0.976443	0.919304	1.0	1.0	2.44949	12	4
FeTS22_Patient0168	732.0	248.0	1464.0	352.0	399.0	1906.0	8920597.0	8917446.0	8906102.0	6319.0	9907.0	18528.0	0.921003	0.968379	0.916638	1.0	1.0	1.732051	12	4
FeTS22_Patient0169	2145.0	1289.0	2963.0	718.0	653.0	5369.0	8908927.0	8887083.0	8832600.0	16210.0	38975.0	87068.0	0.918856	0.975692	0.954337	1.0	1.0	1.732051	12	4
FeTS22_Patient0170	4396.0	5541.0	6495.0	602.0	901.0	6675.0	8904210.0	8884323.0	8819952.0	18792.0	37235.0	94878.0	0.882626	0.920383	0.935099	1.732051	3.316625	2.828427	12	4
FeTS22_Patient0171	26.0	25.0	1047.0	5.0	5.0	1350.0	8927674.0	8927664.0	8903429.0	295.0	306.0	22174.0	0.950081	0.953271	0.948722	1.0	1.0	1.414214	12	4
FeTS22_Patient0172	975.0	610.0	1593.0	1130.0	950.0	17447.0	8895016.0	8891965.0	8789924.0	30879.0	34475.0	119036.0	0.967039	0.977875	0.925947	1.0	1.0	10.723805	12	4
FeTS22_Patient0173	7505.0	1428.0	1798.0	1922.0	3488.0	9071.0	8877950.0	8838014.0	8809269.0	40623.0	85070.0	107862.0	0.896033	0.971918	0.952033	1.414214	1.732051	2.236068	12	4
FeTS22_Patient0174	751.0	359.0	4633.0	882.0	723.0	2881.0	8907135.0	8900367.0	8793880.0	19232.0	26551.0	126606.0	0.959274	0.980031	0.97118	1.0	1.0	1.0	12	4
FeTS22_Patient0175	2849.0	1444.0	2146.0	38.0	32.0	3637.0	8907880.0	8902311.0	8846801.0	17233.0	24213.0	75416.0	0.92271	0.970422	0.963075	1.732051	1.0	1.414214	12	4
FeTS22_Patient0176	3777.0	1939.0	6699.0	1850.0	2312.0	3834.0	8882571.0	8873356.0	8758626.0	39802.0	50393.0	158841.0	0.933979	0.959529	0.967908	1.414214	1.732051	1.414214	12	4
FeTS22_Patient0177	0.0	0.0	3758.0	38.0	38.0	13268.0	8927962.0	8927962.0	8815840.0	0.0	0.0	95134.0	0.0	0.0	0.917865	373.128664	373.128664	3.0	12	4
FeTS22_Patient0178	110.0	68.0	595.0	180.0	290.0	4472.0	8924444.0	8924333.0	8912935.0	3266.0	3309.0	9998.0	0.95749	0.948681	0.797829	1.0	1.414214	4.123106	12	4
FeTS22_Patient0179	513.0	424.0	4469.0	463.0	290.0	1839.0	8917557.0	8912530.0	8797760.0	9467.0	14756.0	123932.0	0.950979	0.976378	0.975182	1.0	1.0	1.0	12	4
FeTS22_Patient0180	1211.0	684.0	1220.0	1077.0	916.0	7810.0	8904261.0	8898000.0	8884880.0	21451.0	28400.0	34090.0	0.949369	0.972603	0.883046	1.0	1.0	5.477226	12	4
FeTS22_Patient0181	5092.0	2895.0	10159.0	4022.0	5432.0	7139.0	8867078.0	8850151.0	8758413.0	51808.0	69522.0	152289.0	0.919152	0.943496	0.946259	1.414214	2.236068	2.236068	12	4
FeTS22_Patient0182	220.0	220.0	1223.0	64.0	64.0	2455.0	8926686.0	8926686.0	8858045.0	1030.0	1030.0	66277.0	0.87884	0.87884	0.973002	8.413445	8.413445	1.0	12	4
FeTS22_Patient0183	47.0	35.0	1677.0	287.0	309.0	88295.0	8925917.0	8925890.0	8804560.0	1749.0	1766.0	33468.0	0.912839	0.911249	0.426594	1.0	1.0	11.874342	12	4
FeTS22_Patient0184	2418.0	691.0	2925.0	3005.0	3248.0	5645.0	8891934.0	8843506.0	8795794.0	30643.0	80555.0	123636.0	0.918707	0.976134	0.966503	1.0	1.414214	1.414214	12	4
FeTS22_Patient0185	5882.0	5295.0	4727.0	197.0	136.0	2131.0	8900156.0	8896276.0	8881280.0	21765.0	26293.0	39862.0	0.877462	0.90639	0.920792	2.236068	2.828427	2.828427	12	4
FeTS22_Patient0186	0.0	0.0	0.0	0.0	0.0	773.0	8928000.0	8928000.0	8925157.0	0.0	0.0	2070.0	1.0	1.0	0.842662	0.0	0.0	1.414214	12	4
FeTS22_Patient0187	2811.0	704.0	922.0	2788.0	1788.0	10743.0	8862606.0	8828494.0	8803052.0	59795.0	97014.0	113283.0	0.955276	0.987319	0.951035	1.0	1.0	2.0	12	4
FeTS22_Patient0188	174.0	46.0	131.0	355.0	469.0	1017.0	8925239.0	8922930.0	8911488.0	2232.0	4555.0	15364.0	0.894052	0.946494	0.963985	1.0	1.414214	1.0	12	4
FeTS22_Patient0189	2397.0	554.0	2049.0	2625.0	18137.0	58921.0	8915598.0	8897092.0	8737668.0	7380.0	12217.0	129362.0	0.746133	0.566586	0.809286	7.141428	9.797959	7.348469	12	4
FeTS22_Patient0190	452.0	345.0	4850.0	596.0	449.0	5429.0	8914741.0	8908385.0	8873764.0	12211.0	18821.0	43957.0	0.958854	0.979342	0.895318	1.0	1.0	3.605551	12	4
FeTS22_Patient0191	940.0	328.0	1107.0	407.0	484.0	1906.0	8916778.0	8910113.0	8894676.0	9875.0	17075.0	30311.0	0.936152	0.976775	0.952652	1.0	1.0	1.414214	12	4
FeTS22_Patient0192	0.0	0.0	3620.0	0.0	0.0	10223.0	8928000.0	8928000.0	8864659.0	0.0	0.0	49498.0	1.0	1.0	0.877321	0.0	0.0	4.123106	12	4
FeTS22_Patient0193	2528.0	1722.0	2944.0	479.0	248.0	23372.0	8907679.0	8898238.0	8836814.0	17314.0	27792.0	64870.0	0.920101	0.965771	0.831368	1.0	1.414214	17.412616	12	4
FeTS22_Patient0194	21.0	21.0	442.0	30.0	30.0	1435.0	8927455.0	8927455.0	8897833.0	494.0	494.0	28290.0	0.950914	0.950914	0.967891	1.0	1.0	1.0	12	4
FeTS22_Patient0195	116.0	55.0	5482.0	390.0	282.0	676.0	8919828.0	8916497.0	8854483.0	7666.0	11166.0	67359.0	0.968052	0.985134	0.956288	1.0	1.0	1.414214	12	4
FeTS22_Patient0196	1465.0	187.0	1287.0	1455.0	1265.0	13064.0	8900894.0	8878466.0	8740613.0	24186.0	48082.0	173036.0	0.943071	0.985125	0.960183	1.0	1.0	1.414214	12	4
FeTS22_Patient0197	5101.0	3525.0	5474.0	1676.0	2021.0	7080.0	8880543.0	8857950.0	8792993.0	40680.0	64504.0	122453.0	0.923108	0.958782	0.951239	1.414214	1.732051	1.732051	12	4
FeTS22_Patient0198	4633.0	1834.0	4536.0	2219.0	2586.0	8182.0	8889008.0	8879189.0	8797641.0	32140.0	44391.0	117641.0	0.903672	0.952576	0.948718	1.620808	2.236068	2.236068	12	4
FeTS22_Patient0199	0.0	2.0	1751.0	0.0	0.0	3211.0	8928000.0	8927998.0	8876039.0	0.0	0.0	46999.0	1.0	0.0	0.949859	0.0	373.128664	2.236068	12	4
FeTS22_Patient0200	0.0	0.0	3085.0	0.0	0.0	718.0	8928000.0	8928000.0	8895076.0	0.0	0.0	29121.0	1.0	1.0	0.938706	0.0	0.0	1.732051	12	4
FeTS22_Patient0201	625.0	584.0	1300.0	144.0	133.0	543.0	8921902.0	8921551.0	8907028.0	5329.0	5732.0	19129.0	0.932703	0.941138	0.954041	1.0	1.0	1.414214	12	4
FeTS22_Patient0202	311.0	64.0	185.0	1459.0	1493.0	6088.0	8915596.0	8906474.0	8871059.0	10634.0	19969.0	50668.0	0.92317	0.962477	0.941706	1.0	2.828427	2.828427	12	4
FeTS22_Patient0203	2534.0	479.0	895.0	2083.0	2761.0	6361.0	8910337.0	8898536.0	8881350.0	13046.0	26224.0	39394.0	0.849653	0.941819	0.915671	2.236068	2.44949	3.605551	12	4
FeTS22_Patient0204	0.0	0.0	6.0	0.0	0.0	4397.0	8928000.0	8928000.0	8910195.0	0.0	0.0	13402.0	1.0	1.0	0.85891	0.0	0.0	3.0	12	4
FeTS22_Patient0205	73.0	71.0	1082.0	1064.0	846.0	2899.0	8910034.0	8909829.0	8856066.0	16829.0	17254.0	67953.0	0.967323	0.974114	0.971541	1.0	1.0	1.0	12	4
FeTS22_Patient0206	3271.0	1665.0	3828.0	1302.0	1156.0	2663.0	8882431.0	8871120.0	8782472.0	40996.0	54059.0	139037.0	0.947173	0.974572	0.97719	1.0	1.0	1.0	12	4
FeTS22_Patient0207	223.0	217.0	5980.0	204.0	255.0	17197.0	8926580.0	8926529.0	8811231.0	993.0	999.0	93592.0	0.823042	0.808907	0.889823	1.414214	1.732051	6.403124	12	4
FeTS22_Patient0208	1289.0	485.0	2560.0	1335.0	2147.0	3329.0	8915959.0	8907019.0	8878407.0	9417.0	18349.0	43704.0	0.877715	0.933079	0.936879	1.414214	1.732051	2.0	12	4
FeTS22_Patient0209	1901.0	1569.0	4502.0	212.0	192.0	3475.0	8914099.0	8912871.0	8870141.0	11788.0	13368.0	49882.0	0.917747	0.938204	0.925961	1.732051	1.414214	2.236068	12	4
FeTS22_Patient0210	92.0	5.0	1469.0	1256.0	1262.0	4368.0	8922661.0	8920636.0	8882306.0	3991.0	6097.0	39857.0	0.85552	0.905876	0.931772	1.414214	2.44949	2.44949	12	4
FeTS22_Patient0211	204.0	204.0	2046.0	264.0	262.0	2869.0	8922887.0	8922881.0	8863052.0	4645.0	4653.0	60033.0	0.952039	0.952313	0.960674	1.0	1.0	2.0	12	4
FeTS22_Patient0212	2724.0	401.0	4090.0	3827.0	5363.0	9262.0	8881118.0	8869902.0	8691020.0	40331.0	52334.0	223628.0	0.924885	0.947805	0.971012	1.414214	1.732051	1.414214	12	4
FeTS22_Patient0213	1691.0	857.0	886.0	2570.0	2532.0	4022.0	8900113.0	8890080.0	8880744.0	23626.0	34531.0	42348.0	0.917283	0.953224	0.945226	1.732051	2.236068	2.236068	12	4
FeTS22_Patient0214	499.0	168.0	333.0	594.0	589.0	4204.0	8924275.0	8923644.0	8909331.0	2632.0	3599.0	14132.0	0.828064	0.90484	0.861681	1.732051	2.0	4.123106	12	4
FeTS22_Patient0215	111.0	111.0	53.0	0.0	0.0	20159.0	8927889.0	8927889.0	8904474.0	0.0	0.0	3314.0	0.0	0.0	0.246945	373.128664	373.128664	53.755	12	4
FeTS22_Patient0216	329.0	230.0	33.0	560.0	478.0	1649.0	8919697.0	8917798.0	8914944.0	7414.0	9494.0	11374.0	0.943437	0.964054	0.93115	1.0	2.0	2.236068	12	4
FeTS22_Patient0217	5122.0	4105.0	4885.0	746.0	364.0	1604.0	8873677.0	8858268.0	8846680.0	48455.0	65263.0	74831.0	0.942906	0.966895	0.958444	1.414214	2.0	1.732051	12	4
FeTS22_Patient0218	943.0	8135.0	6811.0	1588.0	1613.0	6835.0	8914079.0	8889036.0	8802101.0	11390.0	29216.0	112253.0	0.900004	0.857026	0.9427	1.0	7.81025	3.316625	12	4
FeTS22_Patient0219	0.0	0.0	55.0	0.0	0.0	1356.0	8928000.0	8928000.0	8923320.0	0.0	0.0	3269.0	1.0	1.0	0.822493	0.0	0.0	2.236068	12	4
FeTS22_Patient0220	190.0	190.0	1651.0	135.0	134.0	3848.0	8926555.0	8926553.0	8876725.0	1120.0	1123.0	45776.0	0.873294	0.87393	0.943339	22.561028	22.573212	1.414214	12	4
FeTS22_Patient0221	2482.0	2077.0	7840.0	703.0	683.0	5553.0	8910527.0	8907518.0	8725814.0	14288.0	17722.0	188793.0	0.89972	0.927756	0.965745	2.828427	3.780409	1.414214	12	4
FeTS22_Patient0222	1545.0	518.0	608.0	1022.0	853.0	17397.0	8903468.0	8885942.0	8837985.0	21965.0	40687.0	72010.0	0.944792	0.983431	0.888875	1.0	1.0	3.741657	12	4
FeTS22_Patient0223	221.0	116.0	1577.0	3128.0	2887.0	9027.0	8912486.0	8899836.0	8819460.0	12165.0	25161.0	97936.0	0.879006	0.943685	0.948643	2.0	3.30119	3.0	12	4
FeTS22_Patient0224	130.0	472.0	2861.0	144.0	306.0	7717.0	8926984.0	8926458.0	8800989.0	742.0	764.0	116433.0	0.844141	0.662619	0.956549	5.0	21.210833	3.0	12	4
FeTS22_Patient0225	2807.0	986.0	6643.0	1303.0	1065.0	3281.0	8899301.0	8862501.0	8743013.0	24589.0	63448.0	175063.0	0.922872	0.984094	0.972437	1.0	1.0	1.0	12	4
FeTS22_Patient0226	68.0	68.0	25835.0	0.0	0.0	926.0	8927932.0	8927932.0	8852053.0	0.0	0.0	49186.0	0.0	0.0	0.78614	373.128664	373.128664	16.763055	12	4
FeTS22_Patient0227	13921.0	11691.0	16224.0	1167.0	1525.0	1993.0	8849934.0	8833596.0	8793326.0	62978.0	81188.0	116457.0	0.893026	0.924735	0.92746	3.0	4.472136	3.605551	12	4
FeTS22_Patient0228	72.0	55.0	984.0	3382.0	3229.0	8009.0	8868880.0	8867740.0	8837191.0	55666.0	56976.0	81816.0	0.969909	0.971988	0.947904	1.0	1.0	1.732051	12	4
FeTS22_Patient0229	0.0	0.0	419.0	1.0	1.0	10024.0	8927999.0	8927999.0	8903130.0	0.0	0.0	14427.0	0.0	0.0	0.734255	373.128664	373.128664	5.385165	12	4
FeTS22_Patient0230	13.0	13.0	975.0	30.0	30.0	12132.0	8927673.0	8927673.0	8882698.0	284.0	284.0	32195.0	0.929624	0.929624	0.830871	1.0	1.0	5.385165	12	4
FeTS22_Patient0231	637.0	1072.0	6233.0	1358.0	5398.0	5117.0	8897979.0	8858422.0	8783026.0	28026.0	63108.0	133624.0	0.965631	0.951238	0.95926	1.0	2.0	2.236068	12	4
FeTS22_Patient0232	1729.0	710.0	2599.0	2378.0	2308.0	8526.0	8896353.0	8877702.0	8832449.0	27540.0	47280.0	84426.0	0.93061	0.969071	0.938187	1.0	1.0	2.0	12	4
FeTS22_Patient0233	1699.0	341.0	517.0	5108.0	5514.0	5845.0	8893607.0	8865690.0	8810862.0	27586.0	56455.0	110776.0	0.890172	0.950701	0.972086	2.236068	1.732051	1.414214	12	4
FeTS22_Patient0234	16553.0	4853.0	9198.0	1563.0	3409.0	5214.0	8819801.0	8815393.0	8756714.0	90083.0	104345.0	156874.0	0.908635	0.961918	0.956082	5.385165	2.236068	2.236068	12	4
FeTS22_Patient0235	0.0	7.0	1489.0	0.0	0.0	1065.0	8928000.0	8927993.0	8916805.0	0.0	0.0	8641.0	1.0	0.0	0.871244	0.0	373.128664	5.91608	12	4
FeTS22_Patient0236	1705.0	1143.0	4538.0	3339.0	2229.0	25072.0	8875561.0	8855767.0	8709585.0	47395.0	68861.0	188805.0	0.949476	0.976101	0.927287	1.0	1.0	34.415839	12	4
FeTS22_Patient0237	791.0	589.0	2691.0	1834.0	1750.0	4899.0	8902853.0	8900417.0	8864709.0	22522.0	25244.0	55701.0	0.944933	0.955723	0.936214	1.0	1.0	2.828427	12	4
FeTS22_Patient0238	403.0	329.0	33192.0	1503.0	1567.0	6503.0	8907630.0	8905944.0	8707905.0	18464.0	20160.0	180400.0	0.950919	0.955088	0.900885	1.0	1.0	8.485281	12	4
FeTS22_Patient0239	660.0	464.0	14287.0	1272.0	921.0	2026.0	8898264.0	8889773.0	8785628.0	27804.0	36842.0	126059.0	0.966423	0.98155	0.939228	1.0	1.0	3.162278	12	4
FeTS22_Patient0240	38.0	32.0	1692.0	2294.0	2578.0	5564.0	8911510.0	8911196.0	8832973.0	14158.0	14194.0	87771.0	0.92391	0.915801	0.960306	1.414214	1.414214	1.414214	12	4
FeTS22_Patient0241	632.0	300.0	1065.0	3512.0	1866.0	13278.0	8878897.0	8850089.0	8737035.0	44959.0	75745.0	176622.0	0.955944	0.985904	0.960981	1.0	1.0	1.414214	12	4
FeTS22_Patient0242	95.0	84.0	4250.0	228.0	239.0	1752.0	8925140.0	8924999.0	8901216.0	2537.0	2678.0	20782.0	0.940152	0.943124	0.873817	1.0	1.0	3.0	12	4
FeTS22_Patient0243	35.0	35.0	3258.0	0.0	0.0	11204.0	8927965.0	8927965.0	8843778.0	0.0	0.0	69760.0	0.0	0.0	0.90608	373.128664	373.128664	3.632772	12	4
FeTS22_Patient0244	1858.0	1452.0	4876.0	2057.0	1748.0	8667.0	8869625.0	8865411.0	8740076.0	54460.0	59389.0	174381.0	0.965303	0.973766	0.96262	1.0	1.0	1.414214	12	4
FeTS22_Patient0245	0.0	0.0	2493.0	0.0	0.0	1938.0	8928000.0	8928000.0	8876678.0	0.0	0.0	46891.0	1.0	1.0	0.954884	0.0	0.0	2.236068	12	4
FeTS22_Patient0246	0.0	0.0	1440.0	0.0	0.0	4881.0	8928000.0	8928000.0	8892968.0	0.0	0.0	28711.0	1.0	1.0	0.900836	0.0	0.0	2.236068	12	4
FeTS22_Patient0247	399.0	25.0	861.0	3059.0	2524.0	6006.0	8903952.0	8886737.0	8815597.0	20590.0	38714.0	105536.0	0.922532	0.968128	0.968491	1.0	1.414214	1.414214	12	4
FeTS22_Patient0248	1202.0	1150.0	4545.0	306.0	381.0	406.0	8919112.0	8918179.0	8911043.0	7380.0	8290.0	12006.0	0.907303	0.915466	0.829058	1.414214	2.0	41.0	12	4
FeTS22_Patient0249	7745.0	4742.0	5498.0	677.0	735.0	16455.0	8875300.0	8858230.0	8779753.0	44278.0	64293.0	126294.0	0.913156	0.959146	0.920037	1.732051	2.0	3.316625	12	4
FeTS22_Patient0000	1000.0	252.0	3108.0	811.0	1025.0	2712.0	8908174.0	8902738.0	8864932.0	18015.0	23985.0	57248.0	0.952142	0.974069	0.951627	1.0	1.0	1.414214	13	4
FeTS22_Patient0001	0.0	0.0	393.0	0.0	716.0	1569.0	8928000.0	8927284.0	8917043.0	0.0	0.0	8995.0	1.0	0.0	0.901664	0.0	373.128664	2.44949	13	4
FeTS22_Patient0002	1755.0	1161.0	4611.0	485.0	440.0	244.0	8908471.0	8901864.0	8882689.0	17289.0	24535.0	40456.0	0.93916	0.968404	0.943393	1.0	1.0	1.414214	13	4
FeTS22_Patient0003	661.0	264.0	8535.0	2194.0	1808.0	1062.0	8897202.0	8863611.0	8779545.0	27943.0	62317.0	138858.0	0.951397	0.983647	0.966597	1.0	1.0	1.414214	13	4
FeTS22_Patient0004	7652.0	4101.0	14838.0	1203.0	3017.0	4629.0	8858954.0	8834261.0	8761664.0	60191.0	86621.0	146869.0	0.931482	0.960534	0.937846	1.414214	2.0	2.0	13	4
FeTS22_Patient0005	4769.0	2743.0	9424.0	1783.0	4011.0	3877.0	8888408.0	8879840.0	8852059.0	33040.0	41406.0	62640.0	0.909792	0.924592	0.90402	1.414214	2.236068	2.44949	13	4
FeTS22_Patient0006	3.0	1.0	2335.0	1122.0	1371.0	2097.0	8913850.0	8913409.0	8841076.0	13025.0	13219.0	82492.0	0.958602	0.950665	0.97384	1.0	1.0	1.0	13	4
FeTS22_Patient0007	5284.0	802.0	6138.0	1530.0	3100.0	7231.0	8863335.0	8837314.0	8747255.0	57851.0	86784.0	167376.0	0.944383	0.978013	0.961597	1.0	1.0	1.414214	13	4
FeTS22_Patient0008	1003.0	435.0	2831.0	1681.0	2377.0	8433.0	8899981.0	8876265.0	8803891.0	25335.0	48923.0	112845.0	0.949694	0.972064	0.952463	1.0	1.0	1.732051	13	4
FeTS22_Patient0009	38.0	30.0	3620.0	693.0	773.0	1497.0	8921658.0	8921210.0	8880582.0	5611.0	5987.0	42301.0	0.938844	0.937153	0.942966	1.0	1.0	1.414214	13	4
FeTS22_Patient0010	300.0	192.0	1047.0	2008.0	2863.0	3200.0	8900083.0	8895871.0	8870341.0	25609.0	29074.0	53412.0	0.956881	0.950084	0.961763	1.0	1.414214	1.414214	13	4
FeTS22_Patient0011	2329.0	586.0	5321.0	2615.0	8090.0	14973.0	8894806.0	8885058.0	8800175.0	28250.0	34266.0	107531.0	0.919536	0.887628	0.913773	1.414214	5.477226	3.162278	13	4
FeTS22_Patient0012	2556.0	536.0	3988.0	1216.0	2501.0	2003.0	8869585.0	8864578.0	8796247.0	54643.0	60385.0	125762.0	0.966637	0.97547	0.976735	1.414214	1.0	1.0	13	4
FeTS22_Patient0013	588.0	20.0	1654.0	574.0	1394.0	2825.0	8915039.0	8909924.0	8857572.0	11799.0	16662.0	65949.0	0.953069	0.959295	0.967157	1.0	1.414214	1.414214	13	4
FeTS22_Patient0014	128.0	120.0	7961.0	372.0	536.0	319.0	8923927.0	8923686.0	8841116.0	3573.0	3658.0	78604.0	0.934606	0.917712	0.949966	1.0	1.0	1.732051	13	4
FeTS22_Patient0015	60.0	8.0	1397.0	306.0	398.0	862.0	8923000.0	8922429.0	8901922.0	4634.0	5165.0	23819.0	0.96201	0.962183	0.954727	1.0	1.0	1.414214	13	4
FeTS22_Patient0016	2701.0	1528.0	6456.0	883.0	1303.0	751.0	8904101.0	8893497.0	8845287.0	20315.0	31672.0	75506.0	0.91894	0.957219	0.954449	1.414214	2.828427	2.236068	13	4
FeTS22_Patient0017	176.0	107.0	3835.0	1498.0	10271.0	943.0	8923716.0	8914788.0	8856931.0	2610.0	2834.0	66291.0	0.75718	0.353234	0.965215	3.741657	9.486833	1.414214	13	4
FeTS22_Patient0018	111.0	1.0	88155.0	1270.0	29810.0	80.0	8926093.0	8897553.0	8649903.0	526.0	636.0	189862.0	0.432388	0.040923	0.811447	16.552945	27.239677	7.141428	13	4
FeTS22_Patient0019	2409.0	436.0	595.0	1518.0	3165.0	3424.0	8907620.0	8870339.0	8853759.0	16453.0	54060.0	70222.0	0.893384	0.967768	0.97218	1.0	1.414214	1.0	13	4
FeTS22_Patient0020	777.0	284.0	9845.0	3045.0	3227.0	432.0	8896290.0	8869031.0	8792116.0	27888.0	55458.0	125607.0	0.93587	0.969317	0.960698	1.0	1.414214	2.44949	13	4
FeTS22_Patient0021	2385.0	1220.0	3564.0	1258.0	1567.0	4783.0	8883055.0	8864231.0	8800969.0	41302.0	60982.0	118684.0	0.957761	0.977659	0.96603	1.0	1.0	1.0	13	4
FeTS22_Patient0022	0.0	25.0	344.0	85.0	13406.0	4780.0	8927915.0	8914125.0	8891994.0	0.0	444.0	30882.0	0.0	0.062016	0.923394	373.128664	14.317821	4.242641	13	4
FeTS22_Patient0023	592.0	67.0	7400.0	1524.0	1958.0	829.0	8897365.0	8887405.0	8784891.0	28519.0	38570.0	134880.0	0.964229	0.974421	0.970398	1.0	1.0	1.414214	13	4
FeTS22_Patient0024	30.0	7.0	2174.0	41.0	131.0	858.0	8927773.0	8927683.0	8876684.0	156.0	179.0	48284.0	0.814621	0.721774	0.969558	1.0	1.414214	1.414214	13	4
FeTS22_Patient0025	0.0	0.0	3542.0	0.0	16.0	4886.0	8928000.0	8927984.0	8914311.0	0.0	0.0	5261.0	1.0	0.0	0.555251	0.0	373.128664	10.677078	13	4
FeTS22_Patient0026	1305.0	219.0	8740.0	1200.0	2166.0	1892.0	8901651.0	8887374.0	8802672.0	23844.0	38241.0	114696.0	0.950093	0.969759	0.955704	1.0	1.0	1.732051	13	4
FeTS22_Patient0027	219.0	29.0	4465.0	538.0	763.0	719.0	8920264.0	8918549.0	8869482.0	6979.0	8659.0	53334.0	0.948556	0.956267	0.953653	1.0	1.0	1.414214	13	4
FeTS22_Patient0028	17.0	1.0	1395.0	1543.0	2153.0	4036.0	8908899.0	8908149.0	8842234.0	17541.0	17697.0	80335.0	0.957426	0.942633	0.967303	1.0	1.414214	1.0	13	4
FeTS22_Patient0029	720.0	278.0	2098.0	909.0	808.0	995.0	8907431.0	8895518.0	8876617.0	18940.0	31396.0	48290.0	0.958769	0.982999	0.968969	1.0	1.0	1.0	13	4
FeTS22_Patient0030	24.0	6.0	735.0	117.0	359.0	3063.0	8927795.0	8927553.0	8915341.0	64.0	82.0	8861.0	0.475836	0.310019	0.823513	5.949648	6.236478	3.449354	13	4
FeTS22_Patient0031	145.0	57.0	226.0	256.0	515.0	2971.0	8924612.0	8924337.0	8918307.0	2987.0	3091.0	6496.0	0.937098	0.915309	0.80252	1.0	1.0	3.0	13	4
FeTS22_Patient0032	339.0	83.0	4706.0	2559.0	3554.0	8702.0	8899197.0	8890239.0	8780056.0	25905.0	34124.0	134536.0	0.947028	0.949405	0.952535	1.0	41.779181	21.908902	13	4
FeTS22_Patient0033	2055.0	1105.0	23498.0	1221.0	1780.0	499.0	8896361.0	8871344.0	8733819.0	28363.0	53771.0	170184.0	0.945402	0.973874	0.93414	1.0	1.0	2.236068	13	4
FeTS22_Patient0034	2329.0	906.0	11400.0	576.0	1508.0	1665.0	8901114.0	8896044.0	8847294.0	23981.0	29542.0	67641.0	0.94289	0.960747	0.911929	1.414214	1.414214	4.0	13	4
FeTS22_Patient0035	2092.0	903.0	10985.0	1899.0	4220.0	1805.0	8871576.0	8858608.0	8755595.0	52433.0	64269.0	159615.0	0.963337	0.961672	0.961478	1.0	1.0	1.732051	13	4
FeTS22_Patient0036	824.0	196.0	16641.0	914.0	1525.0	534.0	8915693.0	8911234.0	8769486.0	10569.0	15045.0	141339.0	0.924025	0.945899	0.942722	1.0	1.414214	2.44949	13	4
FeTS22_Patient0037	2369.0	1471.0	745.0	734.0	1028.0	3579.0	8903152.0	8898265.0	8861724.0	21745.0	27236.0	61952.0	0.933402	0.956136	0.966279	1.414214	1.732051	1.0	13	4
FeTS22_Patient0038	1220.0	2864.0	6315.0	9919.0	5232.0	4622.0	8899619.0	8892038.0	8833078.0	17242.0	27866.0	83985.0	0.755847	0.873159	0.938868	6.164414	2.236068	2.236068	13	4
FeTS22_Patient0039	746.0	310.0	4998.0	1750.0	2579.0	1025.0	8914282.0	8910966.0	8833020.0	11222.0	14145.0	88957.0	0.89992	0.907341	0.967255	1.414214	2.236068	1.414214	13	4
FeTS22_Patient0040	5803.0	1472.0	5267.0	1449.0	3296.0	2313.0	8893105.0	8881120.0	8804756.0	27643.0	42112.0	115664.0	0.884039	0.946422	0.968272	1.414214	1.414214	1.0	13	4
FeTS22_Patient0041	0.0	0.0	2461.0	49.0	387.0	871.0	8927951.0	8927613.0	8897272.0	0.0	0.0	27396.0	0.0	0.0	0.942674	373.128664	373.128664	1.414214	13	4
FeTS22_Patient0042	208.0	103.0	13530.0	210.0	449.0	10893.0	8927260.0	8926945.0	8823200.0	322.0	503.0	80377.0	0.606403	0.6457	0.86811	28.246236	28.102473	3.605551	13	4
FeTS22_Patient0043	1020.0	167.0	1452.0	1469.0	1933.0	5294.0	8904088.0	8870946.0	8801645.0	21423.0	54954.0	119609.0	0.945098	0.981251	0.972573	1.0	1.0	1.0	13	4
FeTS22_Patient0044	97.0	78.0	11689.0	666.0	1245.0	2982.0	8921468.0	8920504.0	8745871.0	5769.0	6173.0	167458.0	0.937973	0.903212	0.958033	1.0	2.0	2.236068	13	4
FeTS22_Patient0045	325.0	187.0	9435.0	1119.0	1628.0	2161.0	8913043.0	8910862.0	8801607.0	13513.0	15323.0	114797.0	0.94928	0.944087	0.951922	1.0	1.0	2.236068	13	4
FeTS22_Patient0046	1204.0	483.0	911.0	808.0	1152.0	3994.0	8909189.0	8893543.0	8863297.0	16799.0	32822.0	59798.0	0.943499	0.975698	0.960603	1.0	1.0	1.414214	13	4
FeTS22_Patient0047	873.0	543.0	3650.0	587.0	707.0	358.0	8917250.0	8909862.0	8886619.0	9290.0	16888.0	37373.0	0.927146	0.964312	0.949107	1.0	1.0	1.414214	13	4
FeTS22_Patient0048	2051.0	788.0	3696.0	5488.0	4831.0	10150.0	8884830.0	8873977.0	8778979.0	35631.0	48404.0	135175.0	0.904329	0.945141	0.95128	2.236068	2.236068	2.236068	13	4
FeTS22_Patient0049	499.0	81.0	16613.0	1171.0	1739.0	6613.0	8903814.0	8885995.0	8730677.0	22516.0	40185.0	174097.0	0.964241	0.977856	0.937467	1.0	1.0	2.236068	13	4
FeTS22_Patient0050	1921.0	1126.0	2537.0	165.0	236.0	758.0	8901165.0	8894819.0	8871000.0	24749.0	31819.0	53705.0	0.959561	0.979046	0.970236	1.0	1.0	1.0	13	4
FeTS22_Patient0051	1670.0	1220.0	3740.0	802.0	1133.0	6103.0	8910492.0	8908800.0	8863485.0	15036.0	16847.0	54672.0	0.924041	0.934724	0.917415	1.414214	1.414214	2.236068	13	4
FeTS22_Patient0052	277.0	178.0	1022.0	1989.0	2876.0	3222.0	8900147.0	8895856.0	8870260.0	25587.0	29090.0	53496.0	0.957597	0.950126	0.961847	1.0	1.414214	1.414214	13	4
FeTS22_Patient0053	19.0	9.0	3404.0	103.0	9957.0	1477.0	8927825.0	8917931.0	8880677.0	53.0	103.0	42442.0	0.464912	0.020252	0.945625	6.370196	19.018408	1.414214	13	4
FeTS22_Patient0054	582.0	61.0	861.0	1142.0	1994.0	3816.0	8905051.0	8895318.0	8858707.0	21225.0	30627.0	64616.0	0.960973	0.96754	0.965073	1.0	1.0	1.414214	13	4
FeTS22_Patient0055	430.0	259.0	2870.0	13.0	59.0	242.0	8926467.0	8926421.0	8914289.0	1090.0	1261.0	10599.0	0.831109	0.888028	0.871987	1.732051	1.0	4.0	13	4
FeTS22_Patient0056	399.0	111.0	5397.0	1471.0	1872.0	1435.0	8898837.0	8880316.0	8808895.0	27293.0	45701.0	112273.0	0.966877	0.978765	0.970473	1.0	1.0	1.0	13	4
FeTS22_Patient0057	2235.0	665.0	2357.0	985.0	2674.0	12649.0	8902308.0	8890260.0	8843729.0	22472.0	34401.0	69265.0	0.933145	0.953716	0.902264	1.0	1.414214	19.416488	13	4
FeTS22_Patient0058	466.0	116.0	12709.0	1492.0	2946.0	6937.0	8892362.0	8885505.0	8761685.0	33680.0	39433.0	146669.0	0.971753	0.962626	0.93723	1.0	1.0	3.605551	13	4
FeTS22_Patient0059	113.0	39.0	6287.0	926.0	1235.0	1797.0	8925368.0	8924166.0	8854157.0	1593.0	2560.0	65759.0	0.754083	0.800751	0.942093	1.414214	2.236068	2.236068	13	4
FeTS22_Patient0060	962.0	474.0	1762.0	353.0	624.0	2569.0	8912145.0	8911457.0	8891286.0	14540.0	15445.0	32383.0	0.956736	0.965675	0.93732	1.414214	1.0	1.414214	13	4
FeTS22_Patient0061	187.0	1.0	6348.0	703.0	959.0	2424.0	8919914.0	8918798.0	8890437.0	7196.0	8242.0	28791.0	0.941762	0.944967	0.8678	1.0	1.0	5.196152	13	4
FeTS22_Patient0062	6856.0	1682.0	4898.0	2218.0	8179.0	6486.0	8855683.0	8831523.0	8791107.0	63243.0	86616.0	125509.0	0.933063	0.946142	0.956616	1.414214	2.44949	2.236068	13	4
FeTS22_Patient0063	269.0	22.0	587.0	784.0	1215.0	3212.0	8913177.0	8911367.0	8906703.0	13770.0	15396.0	17498.0	0.963173	0.961379	0.902075	1.0	1.0	5.196152	13	4
FeTS22_Patient0064	170.0	0.0	1051.0	311.0	856.0	2028.0	8924793.0	8924248.0	8905401.0	2726.0	2896.0	19520.0	0.918928	0.871239	0.926898	1.0	1.414214	3.741657	13	4
FeTS22_Patient0065	760.0	378.0	4872.0	1338.0	1391.0	2960.0	8892968.0	8885026.0	8816194.0	32934.0	41205.0	103974.0	0.969132	0.978985	0.963704	1.0	1.0	1.414214	13	4
FeTS22_Patient0066	1631.0	820.0	15103.0	2717.0	5093.0	858.0	8869392.0	8863836.0	8677356.0	54260.0	58251.0	234683.0	0.961477	0.951697	0.967113	1.0	1.414214	1.414214	13	4
FeTS22_Patient0067	65.0	6.0	1451.0	431.0	779.0	1745.0	8919931.0	8919563.0	8896381.0	7573.0	7652.0	28423.0	0.96829	0.951209	0.946771	1.0	1.0	1.414214	13	4
FeTS22_Patient0068	346.0	222.0	904.0	136.0	232.0	250.0	8919538.0	8919147.0	8914556.0	7980.0	8399.0	12290.0	0.970685	0.973684	0.955157	1.0	1.0	1.0	13	4
FeTS22_Patient0069	2.0	9.0	6899.0	471.0	4590.0	1593.0	8927415.0	8923287.0	8840006.0	112.0	114.0	79502.0	0.321377	0.047234	0.9493	30.482771	32.569923	2.236068	13	4
FeTS22_Patient0070	3348.0	1915.0	8889.0	273.0	645.0	3813.0	8894873.0	8888527.0	8864559.0	29506.0	36913.0	50739.0	0.942187	0.966486	0.888755	1.414214	1.0	8.062258	13	4
FeTS22_Patient0071	172.0	120.0	1234.0	729.0	1317.0	4375.0	8923423.0	8922825.0	8894058.0	3676.0	3738.0	28333.0	0.890828	0.838775	0.909932	1.414214	1.732051	2.236068	13	4
FeTS22_Patient0072	2855.0	1490.0	13045.0	1673.0	3564.0	911.0	8870368.0	8860229.0	8739755.0	53104.0	62717.0	174289.0	0.95911	0.961268	0.961504	1.0	1.732051	1.732051	13	4
FeTS22_Patient0073	601.0	121.0	1623.0	413.0	813.0	878.0	8916173.0	8912174.0	8876145.0	10813.0	14892.0	49354.0	0.955212	0.969594	0.975289	1.0	1.0	1.0	13	4
FeTS22_Patient0074	1661.0	615.0	7443.0	1071.0	2078.0	4540.0	8906757.0	8903068.0	8845676.0	18511.0	22239.0	70341.0	0.931277	0.94291	0.921508	1.0	1.0	3.0	13	4
FeTS22_Patient0075	1.0	0.0	600.0	941.0	1134.0	2826.0	8916593.0	8916299.0	8870134.0	10465.0	10567.0	54440.0	0.956931	0.949075	0.969494	1.0	1.0	1.0	13	4
FeTS22_Patient0076	815.0	64.0	8964.0	2503.0	3609.0	2443.0	8884474.0	8863859.0	8698258.0	40208.0	60468.0	218335.0	0.960375	0.970524	0.974542	1.0	1.0	1.414214	13	4
FeTS22_Patient0077	1042.0	1357.0	14221.0	3169.0	5039.0	2986.0	8881349.0	8861065.0	8700526.0	42440.0	60539.0	210267.0	0.952734	0.949825	0.960691	1.0	2.236068	2.236068	13	4
FeTS22_Patient0078	0.0	0.0	443.0	117.0	1018.0	5184.0	8927882.0	8926981.0	8911495.0	1.0	1.0	10878.0	0.016807	0.001961	0.794508	9.401909	16.755591	3.316625	13	4
FeTS22_Patient0079	4.0	0.0	4961.0	2352.0	20541.0	7288.0	8924437.0	8906242.0	8848214.0	1207.0	1217.0	67537.0	0.50608	0.105941	0.916856	8.062258	38.639358	2.236068	13	4
FeTS22_Patient0080	375.0	290.0	2028.0	246.0	282.0	1379.0	8924355.0	8923590.0	8915586.0	3024.0	3838.0	9007.0	0.906883	0.93065	0.84095	1.0	1.0	14.866069	13	4
FeTS22_Patient0081	2068.0	285.0	5596.0	2354.0	5328.0	3156.0	8858250.0	8840801.0	8707296.0	65328.0	81586.0	211952.0	0.967263	0.966745	0.979771	1.0	2.0	1.414214	13	4
FeTS22_Patient0082	325.0	189.0	2827.0	1201.0	1863.0	2886.0	8910845.0	8909641.0	8823329.0	15629.0	16307.0	98958.0	0.953453	0.940807	0.971944	1.0	1.414214	1.0	13	4
FeTS22_Patient0083	126.0	85.0	338.0	813.0	1557.0	5840.0	8913382.0	8912485.0	8893513.0	13679.0	13873.0	28309.0	0.966816	0.944127	0.901618	1.0	1.414214	2.44949	13	4
FeTS22_Patient0084	3174.0	1190.0	7575.0	1296.0	1921.0	1321.0	8871122.0	8854434.0	8754313.0	52408.0	70455.0	164791.0	0.959098	0.978399	0.973718	1.0	1.0	1.414214	13	4
FeTS22_Patient0085	563.0	218.0	16417.0	694.0	1177.0	742.0	8914873.0	8911496.0	8813439.0	11870.0	15109.0	97402.0	0.949714	0.955873	0.919047	1.0	1.0	3.605551	13	4
FeTS22_Patient0086	132.0	83.0	1231.0	248.0	493.0	369.0	8924695.0	8924431.0	8918088.0	2925.0	2993.0	8312.0	0.939005	0.912222	0.912204	1.0	1.0	2.236068	13	4
FeTS22_Patient0087	269.0	88.0	5862.0	29.0	147.0	497.0	8927454.0	8927336.0	8913423.0	248.0	429.0	8218.0	0.624685	0.784995	0.721035	2.236068	1.732051	4.123106	13	4
FeTS22_Patient0088	14.0	0.0	703.0	15.0	123.0	1083.0	8927885.0	8927777.0	8911086.0	86.0	100.0	15128.0	0.855721	0.619195	0.944261	1.0	2.236068	3.741657	13	4
FeTS22_Patient0089	153.0	139.0	4685.0	607.0	1110.0	286.0	8926680.0	8926177.0	8918360.0	560.0	574.0	4669.0	0.595745	0.478932	0.652596	2.236068	3.162278	6.164414	13	4
FeTS22_Patient0090	4583.0	832.0	4532.0	2852.0	2887.0	4421.0	8860757.0	8805909.0	8756455.0	59808.0	118372.0	162592.0	0.94148	0.984534	0.973206	1.0	1.0	1.414214	13	4
FeTS22_Patient0091	0.0	0.0	538.0	0.0	1035.0	123.0	8928000.0	8926965.0	8919996.0	0.0	0.0	7343.0	1.0	0.0	0.95693	0.0	373.128664	1.0	13	4
FeTS22_Patient0092	2026.0	766.0	4469.0	622.0	1188.0	1470.0	8904219.0	8886405.0	8831441.0	21133.0	39641.0	90620.0	0.941043	0.975947	0.968271	1.0	1.0	1.0	13	4
FeTS22_Patient0093	308.0	43.0	197.0	2376.0	1240.0	5015.0	8919208.0	8917121.0	8903063.0	6108.0	9596.0	19725.0	0.819866	0.937338	0.883301	2.0	1.414214	3.162278	13	4
FeTS22_Patient0094	170.0	25.0	4274.0	5192.0	5974.0	2056.0	8912176.0	8892696.0	8820644.0	10462.0	29305.0	101026.0	0.796013	0.907149	0.969623	1.414214	3.0	1.414214	13	4
FeTS22_Patient0095	217.0	9.0	273.0	196.0	658.0	850.0	8925910.0	8924523.0	8916696.0	1677.0	2810.0	10181.0	0.890364	0.893908	0.947731	1.0	2.0	1.414214	13	4
FeTS22_Patient0096	149.0	63.0	491.0	189.0	579.0	4604.0	8925785.0	8925395.0	8912826.0	1877.0	1963.0	10079.0	0.9174	0.859457	0.798242	1.0	2.44949	4.242641	13	4
FeTS22_Patient0097	1415.0	1045.0	11979.0	667.0	1708.0	19586.0	8916030.0	8914905.0	8842806.0	9888.0	10342.0	53629.0	0.904749	0.882536	0.772624	1.414214	2.0	19.209373	13	4
FeTS22_Patient0098	3270.0	182.0	3653.0	2897.0	8942.0	4118.0	8902423.0	8828375.0	8762466.0	19410.0	90501.0	157763.0	0.862916	0.952011	0.975963	1.0	2.0	1.0	13	4
FeTS22_Patient0099	958.0	197.0	7343.0	982.0	1564.0	628.0	8912701.0	8907231.0	8855137.0	13359.0	19008.0	64892.0	0.932305	0.955728	0.942136	1.0	1.414214	1.732051	13	4
FeTS22_Patient0100	137.0	166.0	21161.0	234.0	434.0	144.0	8925637.0	8923967.0	8785324.0	1992.0	3433.0	121371.0	0.914811	0.919636	0.919314	1.0	14.527558	3.0	13	4
FeTS22_Patient0101	366.0	226.0	9089.0	102.0	82168.0	1956.0	8927369.0	8844676.0	8734983.0	163.0	930.0	181972.0	0.410579	0.022076	0.970546	15.211032	31.260198	1.732051	13	4
FeTS22_Patient0102	379.0	79.0	4188.0	439.0	986.0	1644.0	8919640.0	8918038.0	8885051.0	7542.0	8897.0	37117.0	0.94856	0.943528	0.92716	1.0	1.414214	2.0	13	4
FeTS22_Patient0103	4895.0	779.0	9937.0	3259.0	14049.0	3612.0	8873705.0	8853499.0	8707282.0	46141.0	59673.0	207169.0	0.918814	0.889487	0.968335	1.414214	4.472136	1.414214	13	4
FeTS22_Patient0104	2721.0	1076.0	5372.0	1570.0	4452.0	6980.0	8882009.0	8873497.0	8808593.0	41700.0	48975.0	107055.0	0.951067	0.946578	0.945457	1.0	2.0	2.236068	13	4
FeTS22_Patient0105	114.0	7.0	2027.0	601.0	1059.0	1935.0	8921336.0	8917574.0	8880859.0	5949.0	9360.0	43179.0	0.943312	0.946124	0.956134	1.0	1.732051	1.414214	13	4
FeTS22_Patient0106	0.0	0.0	757.0	0.0	179.0	403.0	8928000.0	8927821.0	8918361.0	0.0	0.0	8479.0	1.0	0.0	0.935975	0.0	373.128664	1.414214	13	4
FeTS22_Patient0107	122.0	1.0	2054.0	476.0	715.0	530.0	8922121.0	8920462.0	8886202.0	5281.0	6822.0	39214.0	0.946416	0.950139	0.968103	1.0	1.0	1.0	13	4
FeTS22_Patient0108	0.0	0.0	5139.0	23.0	28532.0	2567.0	8927977.0	8899467.0	8822530.0	0.0	1.0	97764.0	0.0	7e-05	0.962083	373.128664	43.783559	1.414214	13	4
FeTS22_Patient0109	30.0	12.0	2041.0	29.0	94.0	619.0	8927267.0	8927202.0	8907894.0	674.0	692.0	17446.0	0.958067	0.928859	0.929165	1.0	1.0	1.414214	13	4
FeTS22_Patient0110	80.0	3.0	2638.0	832.0	1084.0	3133.0	8916243.0	8915041.0	8879586.0	10845.0	11872.0	42643.0	0.95965	0.956224	0.936622	1.0	1.0	1.414214	13	4
FeTS22_Patient0111	364.0	6.0	2567.0	4258.0	8768.0	19362.0	8898704.0	8894126.0	8762418.0	24674.0	25100.0	143653.0	0.91436	0.851223	0.929086	1.414214	2.236068	2.236068	13	4
FeTS22_Patient0112	1053.0	416.0	2816.0	1752.0	2182.0	5596.0	8886386.0	8882247.0	8796560.0	38809.0	43155.0	123028.0	0.965122	0.970779	0.966943	1.0	1.0	1.414214	13	4
FeTS22_Patient0113	76.0	9.0	851.0	286.0	509.0	520.0	8922401.0	8920906.0	8907651.0	5237.0	6576.0	18978.0	0.966593	0.962107	0.965138	1.0	1.0	1.0	13	4
FeTS22_Patient0114	5032.0	1290.0	11324.0	1296.0	3639.0	981.0	8881536.0	8858277.0	8766748.0	40136.0	64794.0	148947.0	0.926928	0.963358	0.960332	1.414214	1.414214	1.732051	13	4
FeTS22_Patient0115	1538.0	789.0	2395.0	1062.0	1688.0	2825.0	8904280.0	8879074.0	8817770.0	21120.0	46449.0	105010.0	0.942016	0.974029	0.975748	1.0	1.0	1.0	13	4
FeTS22_Patient0116	10081.0	3050.0	30519.0	3851.0	13056.0	1555.0	8793379.0	8780189.0	8629356.0	120689.0	131705.0	266570.0	0.945431	0.942379	0.943253	2.828427	2.44949	2.828427	13	4
FeTS22_Patient0117	40.0	0.0	13248.0	153.0	243.0	2786.0	8926682.0	8926032.0	8892107.0	1125.0	1725.0	19859.0	0.920999	0.9342	0.712405	1.0	1.0	8.700535	13	4
FeTS22_Patient0118	835.0	133.0	1544.0	1107.0	2126.0	3539.0	8900301.0	8897948.0	8872986.0	25757.0	27793.0	49931.0	0.963671	0.960947	0.951565	1.0	1.414214	1.414214	13	4
FeTS22_Patient0119	1041.0	603.0	1877.0	2342.0	2266.0	6549.0	8893241.0	8873044.0	8831725.0	31376.0	52087.0	87849.0	0.948847	0.973198	0.954237	1.0	1.0	1.414214	13	4
FeTS22_Patient0120	252.0	82.0	4369.0	354.0	487.0	8627.0	8923863.0	8922723.0	8897005.0	3531.0	4708.0	17999.0	0.92097	0.943015	0.734743	1.0	1.0	27.946377	13	4
FeTS22_Patient0121	4549.0	2621.0	20430.0	1933.0	4642.0	1566.0	8890232.0	8850451.0	8779673.0	31286.0	70286.0	126331.0	0.906131	0.950871	0.919915	1.0	2.44949	3.0	13	4
FeTS22_Patient0122	434.0	123.0	2407.0	189.0	397.0	1908.0	8922692.0	8920743.0	8878245.0	4685.0	6737.0	45440.0	0.937656	0.962841	0.954672	1.0	1.0	1.0	13	4
FeTS22_Patient0123	450.0	219.0	5590.0	621.0	883.0	503.0	8917157.0	8909941.0	8868706.0	9772.0	16957.0	53201.0	0.948048	0.968529	0.945838	1.0	1.0	1.414214	13	4
FeTS22_Patient0124	260.0	210.0	10286.0	288.0	556.0	1254.0	8923329.0	8923009.0	8908892.0	4123.0	4225.0	7568.0	0.937685	0.916884	0.567401	1.0	1.0	19.390719	13	4
FeTS22_Patient0125	2913.0	966.0	1958.0	606.0	2355.0	2201.0	8909671.0	8902580.0	8875071.0	14810.0	22099.0	48770.0	0.893811	0.930112	0.959105	1.414214	2.236068	1.414214	13	4
FeTS22_Patient0126	3470.0	2809.0	4732.0	212.0	916.0	11799.0	8920196.0	8918990.0	8896019.0	4122.0	5285.0	15450.0	0.691263	0.739419	0.651473	11.18034	10.246951	5.09902	13	4
FeTS22_Patient0127	318.0	87.0	1575.0	1133.0	1606.0	1516.0	8920489.0	8913043.0	8903541.0	6060.0	13264.0	21368.0	0.893081	0.940009	0.932551	1.0	1.732051	1.732051	13	4
FeTS22_Patient0128	16.0	0.0	24626.0	1165.0	2147.0	4629.0	8922638.0	8921274.0	8719787.0	4181.0	4579.0	178958.0	0.876244	0.810084	0.924439	1.745448	21.620589	2.44949	13	4
FeTS22_Patient0129	484.0	217.0	2795.0	771.0	1228.0	1674.0	8915469.0	8908618.0	8869911.0	11276.0	17937.0	53620.0	0.947284	0.96128	0.959994	1.0	1.0	1.414214	13	4
FeTS22_Patient0130	5876.0	2085.0	11586.0	2353.0	4514.0	7737.0	8863714.0	8826158.0	8743070.0	56057.0	95243.0	165607.0	0.93162	0.966517	0.944876	1.0	1.414214	2.236068	13	4
FeTS22_Patient0131	258.0	142.0	6552.0	1954.0	2512.0	2030.0	8900829.0	8896335.0	8816759.0	24959.0	29011.0	102659.0	0.957568	0.956259	0.959878	1.0	1.414214	2.0	13	4
FeTS22_Patient0132	2884.0	1076.0	4862.0	1271.0	2569.0	5787.0	8900514.0	8872888.0	8800343.0	23331.0	51467.0	117008.0	0.918236	0.9658	0.956475	1.0	1.414214	1.414214	13	4
FeTS22_Patient0133	1369.0	648.0	1021.0	565.0	1016.0	9037.0	8906024.0	8903879.0	8888031.0	20042.0	22457.0	29911.0	0.953972	0.964275	0.856068	1.0	1.0	22.113344	13	4
FeTS22_Patient0134	5473.0	1908.0	11709.0	2099.0	7873.0	7452.0	8884360.0	8835235.0	8749097.0	36068.0	82984.0	159742.0	0.905003	0.944347	0.943419	1.0	2.828427	2.236068	13	4
FeTS22_Patient0135	1236.0	757.0	1547.0	783.0	980.0	1977.0	8905997.0	8894736.0	8872006.0	19984.0	31527.0	52470.0	0.951914	0.973191	0.96751	1.0	1.0	1.414214	13	4
FeTS22_Patient0136	635.0	149.0	6349.0	1132.0	1824.0	2854.0	8906746.0	8894877.0	8788870.0	19487.0	31150.0	129927.0	0.956628	0.969303	0.965795	1.0	1.0	1.414214	13	4
FeTS22_Patient0137	2285.0	144.0	18429.0	3406.0	7515.0	2052.0	8891304.0	8858447.0	8692268.0	31005.0	61894.0	215251.0	0.915939	0.941733	0.954586	1.0	2.0	1.414214	13	4
FeTS22_Patient0138	984.0	300.0	22011.0	2050.0	3940.0	1567.0	8896328.0	8862552.0	8732758.0	28638.0	61208.0	171664.0	0.949693	0.966523	0.935738	1.0	1.414214	6.0	13	4
FeTS22_Patient0139	0.0	0.0	862.0	22.0	103.0	183.0	8927905.0	8927824.0	8921423.0	73.0	73.0	5532.0	0.869048	0.586345	0.913701	1.0	1.732051	2.236068	13	4
FeTS22_Patient0140	847.0	316.0	4397.0	907.0	1151.0	1692.0	8901814.0	8895287.0	8828667.0	24432.0	31246.0	93244.0	0.965348	0.977063	0.968381	1.0	1.0	1.0	13	4
FeTS22_Patient0141	1059.0	265.0	4021.0	318.0	607.0	9143.0	8911339.0	8906881.0	8839364.0	15284.0	20247.0	75472.0	0.956895	0.97892	0.919785	1.0	1.0	2.0	13	4
FeTS22_Patient0142	1.0	91.0	4832.0	255.0	7539.0	481.0	8927453.0	8919756.0	8837072.0	291.0	614.0	85615.0	0.694511	0.138632	0.969905	3.434606	12.369317	1.414214	13	4
FeTS22_Patient0143	27.0	0.0	2320.0	74.0	400.0	3566.0	8927833.0	8927507.0	8880967.0	66.0	93.0	41147.0	0.566524	0.317406	0.93325	40.249224	47.864907	2.0	13	4
FeTS22_Patient0144	121.0	41.0	2042.0	247.0	348.0	2151.0	8925466.0	8924944.0	8886993.0	2166.0	2667.0	36814.0	0.921702	0.932029	0.94612	1.0	1.0	1.732051	13	4
FeTS22_Patient0145	0.0	4745.0	13560.0	4222.0	24152.0	479.0	8923485.0	8893975.0	8787924.0	293.0	5128.0	126037.0	0.12188	0.261947	0.947244	14.456832	26.70206	2.44949	13	4
FeTS22_Patient0146	0.0	0.0	443.0	0.0	1095.0	3137.0	8928000.0	8926905.0	8901840.0	0.0	0.0	22580.0	1.0	0.0	0.926549	0.0	373.128664	1.732051	13	4
FeTS22_Patient0147	51.0	25.0	11489.0	403.0	545.0	803.0	8921644.0	8921153.0	8799820.0	5902.0	6277.0	115888.0	0.962963	0.956568	0.949637	1.0	1.0	2.0	13	4
FeTS22_Patient0148	1779.0	1035.0	5319.0	1880.0	2182.0	2395.0	8891335.0	8863788.0	8788445.0	33006.0	60995.0	131841.0	0.947482	0.974307	0.971577	1.0	1.0	1.0	13	4
FeTS22_Patient0149	0.0	0.0	5937.0	0.0	2400.0	321.0	8928000.0	8925600.0	8861212.0	0.0	0.0	60530.0	1.0	0.0	0.950847	0.0	373.128664	1.414214	13	4
FeTS22_Patient0150	662.0	468.0	3708.0	700.0	1785.0	1333.0	8921516.0	8916436.0	8901665.0	5122.0	9311.0	21294.0	0.882647	0.892072	0.894161	1.0	4.0	7.615773	13	4
FeTS22_Patient0151	1370.0	655.0	9835.0	670.0	990.0	4524.0	8911555.0	8903785.0	8803641.0	14405.0	22570.0	110000.0	0.933874	0.964839	0.938731	1.0	1.0	2.236068	13	4
FeTS22_Patient0152	7299.0	2642.0	5715.0	3157.0	5187.0	4359.0	8805620.0	8739713.0	8725727.0	111924.0	180458.0	192199.0	0.955374	0.978769	0.974462	1.0	1.414214	1.414214	13	4
FeTS22_Patient0153	524.0	32.0	2046.0	683.0	1101.0	4111.0	8914669.0	8904611.0	8869873.0	12124.0	22256.0	51970.0	0.952583	0.975178	0.944077	1.0	1.0	1.414214	13	4
FeTS22_Patient0154	930.0	197.0	7413.0	2788.0	4979.0	1995.0	8891203.0	8883818.0	8777845.0	33079.0	39006.0	140747.0	0.946791	0.937779	0.967659	1.0	2.0	1.414214	13	4
FeTS22_Patient0155	239.0	40.0	14689.0	833.0	1464.0	2077.0	8915664.0	8911935.0	8811403.0	11264.0	14561.0	99831.0	0.954576	0.950891	0.922533	1.0	1.0	2.828427	13	4
FeTS22_Patient0156	1473.0	326.0	6278.0	1018.0	1925.0	3062.0	8906292.0	8901921.0	8805539.0	19217.0	23828.0	113121.0	0.939133	0.954896	0.960354	1.0	1.414214	1.414214	13	4
FeTS22_Patient0157	302.0	87.0	10144.0	189.0	437.0	4506.0	8922680.0	8920945.0	8805380.0	4829.0	6531.0	107970.0	0.951621	0.961431	0.936467	1.0	1.0	1.732051	13	4
FeTS22_Patient0158	1378.0	444.0	8497.0	1449.0	2554.0	1511.0	8888305.0	8877186.0	8780096.0	36868.0	47816.0	137896.0	0.963076	0.969604	0.964983	1.0	1.0	1.414214	13	4
FeTS22_Patient0159	312.0	179.0	7243.0	1602.0	2814.0	3493.0	8917897.0	8916490.0	8822231.0	8189.0	8517.0	95033.0	0.895364	0.850552	0.946534	2.236068	3.316625	2.236068	13	4
FeTS22_Patient0160	187.0	33.0	1573.0	833.0	1340.0	6252.0	8919442.0	8918110.0	8883596.0	7538.0	8517.0	36579.0	0.93663	0.925409	0.903375	1.0	1.0	2.0	13	4
FeTS22_Patient0161	340.0	74.0	17955.0	1949.0	1980.0	365.0	8905950.0	8894193.0	8732629.0	19761.0	31753.0	177051.0	0.945254	0.96867	0.950808	1.0	1.0	2.236068	13	4
FeTS22_Patient0162	520.0	393.0	3486.0	1388.0	1287.0	1752.0	8899298.0	8887642.0	8807509.0	26794.0	38678.0	115253.0	0.965619	0.978744	0.977781	1.0	1.0	1.0	13	4
FeTS22_Patient0163	4121.0	1231.0	6834.0	2055.0	4319.0	1711.0	8899502.0	8861787.0	8799010.0	22322.0	60663.0	120445.0	0.878473	0.956257	0.965743	1.414214	1.414214	1.414214	13	4
FeTS22_Patient0164	3669.0	1210.0	6243.0	731.0	3129.0	5523.0	8892378.0	8882026.0	8789293.0	31222.0	41635.0	126941.0	0.934175	0.950473	0.955708	1.0	1.732051	1.732051	13	4
FeTS22_Patient0165	1.0	1.0	7613.0	571.0	1021.0	3485.0	8927222.0	8926772.0	8872250.0	206.0	206.0	44652.0	0.418699	0.287308	0.889464	4.123106	5.385165	5.09902	13	4
FeTS22_Patient0166	5821.0	1752.0	2692.0	3174.0	8780.0	25025.0	8852361.0	8837984.0	8801842.0	66644.0	79484.0	98441.0	0.936781	0.937864	0.876593	1.414214	2.0	5.09902	13	4
FeTS22_Patient0167	550.0	28.0	1079.0	566.0	1383.0	4195.0	8918694.0	8915868.0	8878067.0	8190.0	10721.0	44659.0	0.936214	0.938258	0.944245	1.0	3.0	1.732051	13	4
FeTS22_Patient0168	801.0	202.0	2275.0	380.0	770.0	911.0	8920569.0	8917075.0	8907097.0	6250.0	9953.0	17717.0	0.913676	0.953444	0.917504	1.0	1.0	2.236068	13	4
FeTS22_Patient0169	2466.0	2562.0	7595.0	1988.0	2050.0	2368.0	8907657.0	8885686.0	8835601.0	15889.0	37702.0	82436.0	0.87707	0.942362	0.943015	1.414214	2.44949	3.0	13	4
FeTS22_Patient0170	4333.0	2619.0	7664.0	387.0	3898.0	1428.0	8904425.0	8881326.0	8825199.0	18855.0	40157.0	93709.0	0.888758	0.924946	0.953733	1.414214	2.236068	2.0	13	4
FeTS22_Patient0171	55.0	15.0	1021.0	11.0	80.0	1843.0	8927668.0	8927589.0	8902936.0	266.0	316.0	22200.0	0.889632	0.869326	0.939404	1.0	6.367768	4.690416	13	4
FeTS22_Patient0172	771.0	246.0	3810.0	1981.0	3290.0	7429.0	8894165.0	8889625.0	8799942.0	31083.0	34839.0	116819.0	0.957608	0.951703	0.954103	1.0	1.414214	1.414214	13	4
FeTS22_Patient0173	6174.0	1173.0	2308.0	1994.0	5454.0	6497.0	8877878.0	8836048.0	8811843.0	41954.0	85325.0	107352.0	0.911291	0.962618	0.960606	1.414214	1.732051	2.0	13	4
FeTS22_Patient0174	806.0	172.0	9096.0	905.0	1484.0	610.0	8907112.0	8899606.0	8796151.0	19177.0	26738.0	122143.0	0.957294	0.969963	0.961786	1.0	1.0	1.414214	13	4
FeTS22_Patient0175	1938.0	429.0	4650.0	707.0	1435.0	956.0	8907211.0	8900908.0	8849482.0	18144.0	25228.0	72912.0	0.932063	0.964373	0.96298	1.414214	1.0	1.414214	13	4
FeTS22_Patient0176	2789.0	447.0	9700.0	2073.0	6582.0	1943.0	8882348.0	8869086.0	8760517.0	40790.0	51885.0	155840.0	0.943754	0.936561	0.96399	1.0	2.828427	1.414214	13	4
FeTS22_Patient0177	0.0	0.0	7699.0	836.0	7254.0	4091.0	8927164.0	8920746.0	8825017.0	0.0	0.0	91193.0	0.0	0.0	0.939282	373.128664	373.128664	2.0	13	4
FeTS22_Patient0178	79.0	56.0	2772.0	209.0	404.0	1857.0	8924415.0	8924219.0	8915550.0	3297.0	3321.0	7821.0	0.958152	0.93523	0.771644	1.0	1.0	3.741657	13	4
FeTS22_Patient0179	493.0	288.0	9896.0	667.0	994.0	518.0	8917353.0	8911826.0	8799081.0	9487.0	14892.0	118505.0	0.942386	0.958733	0.95791	1.0	1.0	2.0	13	4
FeTS22_Patient0180	971.0	241.0	682.0	1044.0	1520.0	4913.0	8904294.0	8897396.0	8887777.0	21691.0	28843.0	34628.0	0.955614	0.970377	0.925251	1.0	1.0	2.44949	13	4
FeTS22_Patient0181	6799.0	2581.0	11756.0	1872.0	7002.0	4019.0	8869228.0	8848581.0	8761533.0	50101.0	69836.0	150692.0	0.920357	0.935794	0.950262	1.414214	3.0	1.732051	13	4
FeTS22_Patient0182	156.0	117.0	3535.0	170.0	390.0	704.0	8926580.0	8926360.0	8859796.0	1094.0	1133.0	63965.0	0.870326	0.817166	0.967927	6.734148	9.232822	1.414214	13	4
FeTS22_Patient0183	42.0	0.0	7002.0	216.0	635.0	35683.0	8925988.0	8925564.0	8857172.0	1754.0	1801.0	28143.0	0.931492	0.85013	0.568712	1.0	1.414214	9.643651	13	4
FeTS22_Patient0184	1488.0	348.0	3288.0	3547.0	4987.0	7166.0	8891392.0	8841767.0	8794273.0	31573.0	80898.0	123273.0	0.926152	0.968079	0.959323	1.0	1.732051	2.0	13	4
FeTS22_Patient0185	4544.0	3546.0	4670.0	353.0	615.0	1795.0	8900000.0	8895797.0	8881616.0	23103.0	28042.0	39919.0	0.904174	0.930932	0.92509	2.236068	2.44949	1.732051	13	4
FeTS22_Patient0186	0.0	0.0	0.0	0.0	410.0	8583.0	8928000.0	8927590.0	8917347.0	0.0	0.0	2070.0	1.0	0.0	0.325395	0.0	373.128664	73.959448	13	4
FeTS22_Patient0187	3933.0	840.0	1379.0	1722.0	1758.0	7670.0	8863672.0	8828524.0	8806125.0	58673.0	96878.0	112826.0	0.954025	0.986769	0.961445	1.0	1.0	1.732051	13	4
FeTS22_Patient0188	198.0	80.0	479.0	302.0	781.0	659.0	8925292.0	8922618.0	8911846.0	2208.0	4521.0	15016.0	0.898291	0.913057	0.963491	1.0	1.732051	1.0	13	4
FeTS22_Patient0189	1294.0	164.0	8501.0	2775.0	8808.0	22413.0	8915448.0	8906421.0	8774176.0	8483.0	12607.0	122910.0	0.80656	0.737553	0.88829	3.162278	6.403124	5.09902	13	4
FeTS22_Patient0190	504.0	303.0	12689.0	697.0	870.0	3407.0	8914640.0	8907964.0	8875786.0	12159.0	18863.0	36118.0	0.952937	0.969845	0.817778	1.0	1.0	8.306624	13	4
FeTS22_Patient0191	732.0	238.0	1820.0	578.0	1084.0	1591.0	8916607.0	8909513.0	8894991.0	10083.0	17165.0	29598.0	0.939002	0.962919	0.945517	1.0	1.0	1.414214	13	4
FeTS22_Patient0192	0.0	0.0	5405.0	5.0	14450.0	6532.0	8927995.0	8913550.0	8868350.0	0.0	0.0	47713.0	0.0	0.0	0.888816	373.128664	373.128664	3.605551	13	4
FeTS22_Patient0193	2974.0	1272.0	13069.0	489.0	809.0	1065.0	8907669.0	8897677.0	8859121.0	16868.0	28242.0	54745.0	0.906906	0.964467	0.885669	1.0	1.0	3.162278	13	4
FeTS22_Patient0194	34.0	11.0	623.0	25.0	69.0	1006.0	8927460.0	8927416.0	8898262.0	481.0	504.0	28109.0	0.942214	0.926471	0.97184	1.0	1.0	1.0	13	4
FeTS22_Patient0195	74.0	9.0	6032.0	668.0	837.0	493.0	8919550.0	8915942.0	8854666.0	7708.0	11212.0	66809.0	0.954078	0.963644	0.95344	1.0	1.0	2.0	13	4
FeTS22_Patient0196	1033.0	78.0	8901.0	1865.0	2395.0	2146.0	8900484.0	8877336.0	8751531.0	24618.0	48191.0	165422.0	0.944412	0.974984	0.967689	1.0	1.0	1.414214	13	4
FeTS22_Patient0197	4632.0	2644.0	6206.0	1849.0	3300.0	3523.0	8880370.0	8856671.0	8796550.0	41149.0	65385.0	121721.0	0.926999	0.956522	0.961571	1.414214	1.732051	1.414214	13	4
FeTS22_Patient0198	5377.0	1384.0	11678.0	1212.0	3977.0	2091.0	8890015.0	8877798.0	8803732.0	31396.0	44841.0	110499.0	0.905032	0.943594	0.94135	1.414214	2.44949	2.828427	13	4
FeTS22_Patient0199	0.0	0.0	3014.0	0.0	17187.0	346.0	8928000.0	8910811.0	8878904.0	0.0	2.0	45736.0	1.0	0.000233	0.964569	0.0	42.36449	1.414214	13	4
FeTS22_Patient0200	0.0	0.0	4039.0	0.0	3353.0	1375.0	8928000.0	8924647.0	8894419.0	0.0	0.0	28167.0	1.0	0.0	0.912321	0.0	373.128664	2.44949	13	4
FeTS22_Patient0201	288.0	166.0	581.0	386.0	753.0	953.0	8921660.0	8920931.0	8906618.0	5666.0	6150.0	19848.0	0.943861	0.930479	0.962794	1.0	1.0	1.0	13	4
FeTS22_Patient0202	334.0	76.0	1398.0	727.0	758.0	1287.0	8916328.0	8907209.0	8875860.0	10611.0	19957.0	49455.0	0.952385	0.979533	0.973572	1.0	1.0	1.0	13	4
FeTS22_Patient0203	2062.0	688.0	2219.0	478.0	659.0	1453.0	8911942.0	8900638.0	8886258.0	13518.0	26015.0	38070.0	0.91412	0.974764	0.953992	1.0	1.0	1.414214	13	4
FeTS22_Patient0204	0.0	0.0	126.0	0.0	1779.0	2163.0	8928000.0	8926221.0	8912429.0	0.0	0.0	13282.0	1.0	0.0	0.920667	0.0	373.128664	2.0	13	4
FeTS22_Patient0205	97.0	38.0	2780.0	1240.0	2000.0	1802.0	8909858.0	8908675.0	8857163.0	16805.0	17287.0	66255.0	0.961742	0.944335	0.966577	1.0	1.0	1.0	13	4
FeTS22_Patient0206	3899.0	980.0	6355.0	1259.0	6103.0	1722.0	8882474.0	8866173.0	8783413.0	40368.0	54744.0	136510.0	0.939949	0.939239	0.971266	1.0	2.44949	1.414214	13	4
FeTS22_Patient0207	359.0	255.0	17245.0	91.0	423.0	1704.0	8926693.0	8926361.0	8826724.0	857.0	961.0	82327.0	0.792052	0.739231	0.896794	1.414214	34.982852	4.242641	13	4
FeTS22_Patient0208	1653.0	399.0	4687.0	663.0	2784.0	2402.0	8916631.0	8906382.0	8879334.0	9053.0	18435.0	41577.0	0.886593	0.92053	0.921445	1.0	1.732051	3.741657	13	4
FeTS22_Patient0209	713.0	94.0	2074.0	954.0	2164.0	4738.0	8913357.0	8910899.0	8868878.0	12976.0	14843.0	52310.0	0.939643	0.929314	0.938869	1.414214	1.732051	1.732051	13	4
FeTS22_Patient0210	141.0	4.0	2733.0	705.0	1285.0	1761.0	8923212.0	8920613.0	8884913.0	3942.0	6098.0	38593.0	0.903093	0.904412	0.94498	1.0	1.414214	1.414214	13	4
FeTS22_Patient0211	187.0	148.0	4322.0	325.0	519.0	255.0	8922826.0	8922624.0	8865666.0	4662.0	4709.0	57757.0	0.947946	0.933862	0.961887	1.0	1.0	1.732051	13	4
FeTS22_Patient0212	1785.0	159.0	7399.0	4956.0	11806.0	2751.0	8879989.0	8863459.0	8697531.0	41270.0	52576.0	220319.0	0.924497	0.897837	0.977484	1.414214	3.605551	1.0	13	4
FeTS22_Patient0213	2511.0	1609.0	1389.0	706.0	1087.0	3897.0	8901977.0	8891525.0	8880869.0	22806.0	33779.0	41845.0	0.934117	0.961625	0.940591	1.0	1.414214	1.732051	13	4
FeTS22_Patient0214	97.0	15.0	503.0	356.0	508.0	2535.0	8924513.0	8923725.0	8911000.0	3034.0	3752.0	13962.0	0.930532	0.934845	0.90188	1.0	1.0	2.236068	13	4
FeTS22_Patient0215	82.0	74.0	106.0	12.0	383.0	13863.0	8927877.0	8927506.0	8910770.0	29.0	37.0	3261.0	0.381579	0.13936	0.318286	36.27391	23.095318	53.379771	13	4
FeTS22_Patient0216	267.0	27.0	250.0	336.0	552.0	621.0	8919921.0	8917724.0	8915972.0	7476.0	9697.0	11157.0	0.961234	0.971011	0.962433	1.0	1.0	1.0	13	4
FeTS22_Patient0217	4931.0	2361.0	5330.0	645.0	871.0	1854.0	8873778.0	8857761.0	8846430.0	48646.0	67007.0	74386.0	0.945795	0.976451	0.953936	1.414214	1.414214	2.236068	13	4
FeTS22_Patient0218	1378.0	8665.0	10590.0	957.0	2534.0	3482.0	8914710.0	8888115.0	8805454.0	10955.0	28686.0	108474.0	0.903691	0.83668	0.939088	1.0	6.403124	3.464102	13	4
FeTS22_Patient0219	0.0	0.0	2303.0	0.0	1.0	395.0	8928000.0	8927999.0	8924281.0	0.0	0.0	1021.0	1.0	0.0	0.430802	0.0	373.128664	12.409674	13	4
FeTS22_Patient0220	219.0	80.0	5523.0	66.0	448.0	660.0	8926624.0	8926239.0	8879913.0	1091.0	1233.0	41904.0	0.884475	0.823647	0.931293	1.0	1.732051	2.236068	13	4
FeTS22_Patient0221	1132.0	697.0	20846.0	1279.0	3311.0	351.0	8909951.0	8904890.0	8731016.0	15638.0	19102.0	175787.0	0.928429	0.905051	0.943137	1.0	3.605551	3.605551	13	4
FeTS22_Patient0222	1142.0	212.0	788.0	1435.0	1948.0	11076.0	8903055.0	8884847.0	8844306.0	22368.0	40993.0	71830.0	0.945533	0.97433	0.923716	1.0	1.0	2.44949	13	4
FeTS22_Patient0223	197.0	24.0	4459.0	1946.0	2621.0	3152.0	8913668.0	8900102.0	8825335.0	12189.0	25253.0	95054.0	0.919196	0.950236	0.961506	1.0	1.732051	1.414214	13	4
FeTS22_Patient0224	72.0	204.0	4681.0	455.0	3743.0	2882.0	8926673.0	8923021.0	8805824.0	800.0	1032.0	114613.0	0.752233	0.34337	0.96806	10.936117	13.747727	1.414214	13	4
FeTS22_Patient0225	1851.0	706.0	6649.0	2630.0	3186.0	2704.0	8897974.0	8860380.0	8743590.0	25545.0	63728.0	175057.0	0.919364	0.970369	0.973981	1.0	1.0	1.0	13	4
FeTS22_Patient0226	2.0	0.0	9936.0	30.0	239.0	1644.0	8927902.0	8927693.0	8851335.0	66.0	68.0	65085.0	0.804878	0.362667	0.918307	1.0	40.255391	4.123106	13	4
FeTS22_Patient0227	5498.0	2884.0	6636.0	1601.0	2851.0	4504.0	8849500.0	8832270.0	8790815.0	71401.0	89995.0	126045.0	0.952642	0.969121	0.95768	1.0	1.414214	1.414214	13	4
FeTS22_Patient0228	271.0	63.0	2876.0	2810.0	4934.0	4187.0	8869452.0	8866035.0	8841013.0	55467.0	56968.0	79924.0	0.972977	0.957985	0.957684	1.0	1.414214	1.414214	13	4
FeTS22_Patient0229	0.0	0.0	1965.0	27.0	534.0	2358.0	8927973.0	8927466.0	8910796.0	0.0	0.0	12881.0	0.0	0.0	0.856307	373.128664	373.128664	3.0	13	4
FeTS22_Patient0230	14.0	3.0	579.0	31.0	128.0	13943.0	8927672.0	8927575.0	8880887.0	283.0	294.0	32591.0	0.92635	0.817803	0.817801	1.0	39.85975	5.477226	13	4
FeTS22_Patient0231	529.0	215.0	7954.0	1457.0	12006.0	4842.0	8897880.0	8851814.0	8783301.0	28134.0	63965.0	131903.0	0.965908	0.912801	0.953739	1.0	2.828427	2.236068	13	4
FeTS22_Patient0232	2700.0	987.0	2167.0	1733.0	3299.0	8657.0	8896998.0	8876711.0	8832318.0	26569.0	47003.0	84858.0	0.922999	0.956395	0.940047	1.0	1.414214	1.732051	13	4
FeTS22_Patient0233	4332.0	184.0	1714.0	2203.0	9198.0	3280.0	8896512.0	8862006.0	8813427.0	24953.0	56612.0	109579.0	0.884215	0.923478	0.97772	2.44949	2.828427	1.0	13	4
FeTS22_Patient0234	7556.0	3015.0	6583.0	2267.0	6117.0	7350.0	8819097.0	8812685.0	8754578.0	99080.0	106183.0	159489.0	0.95277	0.958772	0.958148	3.605551	2.236068	2.0	13	4
FeTS22_Patient0235	0.0	7.0	1112.0	11.0	412.0	1395.0	8927989.0	8927581.0	8916475.0	0.0	0.0	9018.0	0.0	0.0	0.877963	373.128664	15.029967	2.236068	13	4
FeTS22_Patient0236	3008.0	991.0	12593.0	1536.0	2642.0	4525.0	8877364.0	8855354.0	8730132.0	46092.0	69013.0	180750.0	0.953023	0.974354	0.954788	1.0	1.0	1.732051	13	4
FeTS22_Patient0237	1439.0	783.0	4734.0	743.0	1669.0	1007.0	8903944.0	8900498.0	8868601.0	21874.0	25050.0	53658.0	0.952493	0.953341	0.94922	1.0	1.0	2.0	13	4
FeTS22_Patient0238	616.0	318.0	50278.0	1623.0	2940.0	1225.0	8907510.0	8904571.0	8713183.0	18251.0	20171.0	163314.0	0.942206	0.925275	0.863796	1.0	1.414214	9.848858	13	4
FeTS22_Patient0239	915.0	381.0	13367.0	1094.0	1803.0	787.0	8898442.0	8888891.0	8786867.0	27549.0	36925.0	126979.0	0.96482	0.971276	0.947209	1.0	1.0	2.236068	13	4
FeTS22_Patient0240	58.0	6.0	2596.0	2095.0	7748.0	2987.0	8911709.0	8906026.0	8835550.0	14138.0	14220.0	86867.0	0.929245	0.785766	0.968865	1.0	16.021854	1.414214	13	4
FeTS22_Patient0241	934.0	126.0	5067.0	3145.0	3392.0	5815.0	8879264.0	8848563.0	8744498.0	44657.0	75919.0	172620.0	0.956324	0.977355	0.969443	1.0	1.0	1.0	13	4
FeTS22_Patient0242	53.0	23.0	2813.0	311.0	527.0	2229.0	8925057.0	8924711.0	8900739.0	2579.0	2739.0	22219.0	0.934082	0.908759	0.8981	1.0	1.0	2.236068	13	4
FeTS22_Patient0243	30.0	28.0	13780.0	0.0	329.0	1925.0	8927965.0	8927636.0	8853057.0	5.0	7.0	59238.0	0.25	0.037736	0.882957	8.071525	19.310616	3.0	13	4
FeTS22_Patient0244	3647.0	2331.0	12390.0	1320.0	2897.0	2286.0	8870362.0	8864262.0	8746457.0	52671.0	58510.0	166867.0	0.954972	0.957234	0.957877	1.414214	1.414214	2.0	13	4
FeTS22_Patient0245	0.0	0.0	3022.0	88.0	15679.0	1199.0	8927912.0	8912321.0	8877417.0	0.0	0.0	46362.0	0.0	0.0	0.95646	373.128664	373.128664	1.414214	13	4
FeTS22_Patient0246	0.0	0.0	2053.0	3.0	806.0	3682.0	8927997.0	8927194.0	8894167.0	0.0	0.0	28098.0	0.0	0.0	0.907397	373.128664	373.128664	2.0	13	4
FeTS22_Patient0247	600.0	34.0	2643.0	2266.0	2476.0	2592.0	8904745.0	8886785.0	8819011.0	20389.0	38705.0	103754.0	0.934332	0.968594	0.975393	1.0	1.0	1.0	13	4
FeTS22_Patient0248	1164.0	844.0	3686.0	268.0	578.0	1248.0	8919150.0	8917982.0	8910201.0	7418.0	8596.0	12865.0	0.911974	0.923606	0.839095	1.0	1.0	4.690416	13	4
FeTS22_Patient0249	7421.0	3505.0	5538.0	1133.0	2711.0	5812.0	8874844.0	8856254.0	8790396.0	44602.0	65530.0	126254.0	0.912498	0.954719	0.956984	1.732051	1.732051	1.414214	13	4
FeTS22_Patient0000	277.0	155.0	941.0	1833.0	1302.0	7830.0	8907152.0	8902461.0	8859814.0	18738.0	24082.0	59415.0	0.946698	0.970637	0.931262	1.0	1.0	2.0	14	4
FeTS22_Patient0001	0.0	0.0	388.0	0.0	0.0	2104.0	8928000.0	8928000.0	8916508.0	0.0	0.0	9000.0	1.0	1.0	0.878392	0.0	0.0	49.737309	14	4
FeTS22_Patient0002	1308.0	1109.0	2736.0	534.0	249.0	365.0	8908422.0	8902055.0	8882568.0	17736.0	24587.0	42331.0	0.950635	0.973126	0.964666	1.0	1.0	1.0	14	4
FeTS22_Patient0003	503.0	349.0	8195.0	2777.0	1898.0	547.0	8896619.0	8863521.0	8780060.0	28101.0	62232.0	139198.0	0.944857	0.982267	0.969555	1.0	1.0	1.414214	14	4
FeTS22_Patient0004	6468.0	3906.0	14190.0	1240.0	1863.0	2759.0	8858917.0	8835415.0	8763534.0	61375.0	86816.0	147517.0	0.940916	0.967843	0.945673	1.414214	1.414214	2.0	14	4
FeTS22_Patient0005	3869.0	2149.0	3744.0	1763.0	2486.0	4920.0	8888428.0	8881365.0	8851016.0	33940.0	42000.0	68320.0	0.923387	0.947707	0.940373	1.414214	1.732051	1.414214	14	4
FeTS22_Patient0006	0.0	0.0	1779.0	1539.0	1444.0	1567.0	8913433.0	8913336.0	8841606.0	13028.0	13220.0	83048.0	0.944229	0.948214	0.980253	1.0	1.0	1.0	14	4
FeTS22_Patient0007	3552.0	926.0	6436.0	2132.0	1897.0	5912.0	8862733.0	8838517.0	8748574.0	59583.0	86660.0	167078.0	0.954473	0.983973	0.964364	1.0	1.0	1.414214	14	4
FeTS22_Patient0008	470.0	358.0	1565.0	2770.0	2257.0	8463.0	8898892.0	8876385.0	8803861.0	25868.0	49000.0	114111.0	0.941065	0.97401	0.95791	1.0	1.0	1.414214	14	4
FeTS22_Patient0009	11.0	10.0	1868.0	1035.0	847.0	2677.0	8921316.0	8921136.0	8879402.0	5638.0	6007.0	44053.0	0.915111	0.933416	0.950945	1.0	1.0	1.414214	14	4
FeTS22_Patient0010	206.0	202.0	371.0	2759.0	2773.0	5896.0	8899332.0	8895961.0	8867645.0	25703.0	29064.0	54088.0	0.945467	0.951312	0.945239	1.0	1.414214	1.732051	14	4
FeTS22_Patient0011	1353.0	555.0	922.0	3700.0	13467.0	28693.0	8893721.0	8879681.0	8786455.0	29226.0	34297.0	111930.0	0.920431	0.830275	0.883164	2.236068	12.083046	4.123106	14	4
FeTS22_Patient0012	1124.0	665.0	4202.0	2151.0	1849.0	1074.0	8868650.0	8865230.0	8797176.0	56075.0	60256.0	125548.0	0.971627	0.979565	0.979421	1.0	1.0	1.0	14	4
FeTS22_Patient0013	109.0	10.0	406.0	1415.0	1247.0	4826.0	8914198.0	8910071.0	8855571.0	12278.0	16672.0	67197.0	0.941564	0.963672	0.962528	1.0	1.0	1.414214	14	4
FeTS22_Patient0014	97.0	97.0	3969.0	486.0	473.0	738.0	8923813.0	8923749.0	8840697.0	3604.0	3681.0	82596.0	0.92517	0.928139	0.972295	1.0	1.0	1.0	14	4
FeTS22_Patient0015	3.0	2.0	547.0	529.0	441.0	1189.0	8922777.0	8922386.0	8901595.0	4691.0	5171.0	24669.0	0.946339	0.958924	0.96601	1.0	1.0	1.0	14	4
FeTS22_Patient0016	1596.0	1353.0	3917.0	1935.0	1581.0	1365.0	8903049.0	8893219.0	8844673.0	21420.0	31847.0	78045.0	0.923853	0.955964	0.967268	1.0	3.0	2.0	14	4
FeTS22_Patient0017	11.0	100.0	1078.0	2127.0	4224.0	2163.0	8923087.0	8920835.0	8855711.0	2775.0	2841.0	69048.0	0.721904	0.567859	0.977069	5.09902	5.09902	1.0	14	4
FeTS22_Patient0018	20.0	1.0	72251.0	563.0	41637.0	282.0	8926800.0	8885726.0	8649701.0	617.0	636.0	205766.0	0.679141	0.029643	0.850159	7.483315	24.413111	5.656854	14	4
FeTS22_Patient0019	1894.0	1102.0	282.0	1647.0	1619.0	5065.0	8907491.0	8871885.0	8852118.0	16968.0	53394.0	70535.0	0.905515	0.975153	0.963481	1.0	1.414214	1.414214	14	4
FeTS22_Patient0020	289.0	151.0	5808.0	3815.0	2887.0	787.0	8895520.0	8869371.0	8791761.0	28376.0	55591.0	129644.0	0.932562	0.973402	0.975196	1.0	1.0	1.414214	14	4
FeTS22_Patient0021	1684.0	1122.0	1979.0	1781.0	1361.0	6157.0	8882532.0	8864437.0	8799595.0	42003.0	61080.0	120269.0	0.960387	0.980079	0.967282	1.0	1.0	1.0	14	4
FeTS22_Patient0022	0.0	360.0	208.0	0.0	5692.0	7813.0	8928000.0	8921839.0	8888961.0	0.0	109.0	31018.0	1.0	0.034769	0.885508	0.0	15.014983	5.91608	14	4
FeTS22_Patient0023	177.0	59.0	4940.0	2403.0	1870.0	987.0	8896486.0	8887493.0	8784733.0	28934.0	38578.0	137340.0	0.957319	0.975609	0.978878	1.0	1.0	1.0	14	4
FeTS22_Patient0024	12.0	12.0	392.0	64.0	81.0	2129.0	8927750.0	8927733.0	8875413.0	174.0	174.0	50066.0	0.820755	0.789116	0.975442	1.0	1.0	1.0	14	4
FeTS22_Patient0025	0.0	0.0	14.0	0.0	0.0	14361.0	8928000.0	8928000.0	8904836.0	0.0	0.0	8789.0	1.0	1.0	0.55012	0.0	0.0	11.357817	14	4
FeTS22_Patient0026	565.0	234.0	3146.0	2029.0	1828.0	2803.0	8900822.0	8887712.0	8801761.0	24584.0	38226.0	120290.0	0.949886	0.973737	0.975869	1.0	1.0	1.0	14	4
FeTS22_Patient0027	77.0	18.0	1035.0	664.0	623.0	1950.0	8920138.0	8918689.0	8868251.0	7121.0	8670.0	56764.0	0.950544	0.964351	0.974381	1.0	1.0	1.0	14	4
FeTS22_Patient0028	3.0	1.0	145.0	1920.0	1931.0	5727.0	8908522.0	8908371.0	8840543.0	17555.0	17697.0	81585.0	0.948073	0.94824	0.965263	1.0	1.414214	1.0	14	4
FeTS22_Patient0029	299.0	173.0	262.0	1429.0	870.0	4404.0	8906911.0	8895456.0	8873208.0	19361.0	31501.0	50126.0	0.957281	0.983715	0.955527	1.0	1.0	1.414214	14	4
FeTS22_Patient0030	19.0	17.0	156.0	412.0	625.0	4330.0	8927500.0	8927287.0	8914074.0	69.0	71.0	9440.0	0.242531	0.181122	0.808012	6.324555	6.324555	5.0	14	4
FeTS22_Patient0031	48.0	44.0	35.0	377.0	406.0	3168.0	8924491.0	8924446.0	8918110.0	3084.0	3104.0	6687.0	0.935538	0.932412	0.80678	1.0	1.0	2.828427	14	4
FeTS22_Patient0032	37.0	33.0	2232.0	4407.0	3687.0	10601.0	8897349.0	8890106.0	8778157.0	26207.0	34174.0	137010.0	0.92184	0.948382	0.955263	2.0	41.781575	20.832667	14	4
FeTS22_Patient0033	1422.0	1033.0	17411.0	1492.0	1130.0	510.0	8896090.0	8871994.0	8733808.0	28996.0	53843.0	176271.0	0.952156	0.980309	0.951625	1.0	1.0	1.732051	14	4
FeTS22_Patient0034	1325.0	907.0	4565.0	897.0	887.0	3398.0	8900793.0	8896665.0	8845561.0	24985.0	29541.0	74476.0	0.957426	0.97053	0.949253	1.0	1.0	2.0	14	4
FeTS22_Patient0035	657.0	615.0	6010.0	4057.0	3763.0	2651.0	8869418.0	8859065.0	8754749.0	53868.0	64557.0	164590.0	0.958079	0.967204	0.974364	1.0	1.0	1.0	14	4
FeTS22_Patient0036	448.0	223.0	5842.0	1273.0	1218.0	1971.0	8915334.0	8911541.0	8768049.0	10945.0	15018.0	152138.0	0.92711	0.954221	0.974965	1.0	1.0	1.0	14	4
FeTS22_Patient0037	1106.0	970.0	518.0	1143.0	890.0	5462.0	8902743.0	8898403.0	8859841.0	23008.0	27737.0	62179.0	0.953403	0.967559	0.954119	1.0	1.414214	1.414214	14	4
FeTS22_Patient0038	435.0	2276.0	3582.0	10344.0	4067.0	6038.0	8899194.0	8893203.0	8831662.0	18027.0	28454.0	86718.0	0.769842	0.899717	0.947448	6.164414	2.0	2.44949	14	4
FeTS22_Patient0039	565.0	431.0	1965.0	2092.0	1524.0	1859.0	8913940.0	8912021.0	8832186.0	11403.0	14024.0	91990.0	0.895653	0.93484	0.979638	1.414214	1.414214	1.0	14	4
FeTS22_Patient0040	2660.0	873.0	1550.0	3431.0	4199.0	4981.0	8891123.0	8880217.0	8802088.0	30786.0	42711.0	119381.0	0.90998	0.943952	0.973375	1.269239	1.732051	1.0	14	4
FeTS22_Patient0041	0.0	0.0	335.0	197.0	292.0	3071.0	8927803.0	8927708.0	8895072.0	0.0	0.0	29522.0	0.0	0.0	0.94546	373.128664	373.128664	1.414214	14	4
FeTS22_Patient0042	139.0	74.0	1907.0	128.0	343.0	24999.0	8927342.0	8927051.0	8809094.0	391.0	532.0	92000.0	0.745472	0.718433	0.872427	28.862605	28.861739	3.162278	14	4
FeTS22_Patient0043	794.0	133.0	757.0	1713.0	1655.0	5154.0	8903844.0	8871224.0	8801785.0	21649.0	54988.0	120304.0	0.945268	0.984002	0.976022	1.0	1.0	1.0	14	4
FeTS22_Patient0044	81.0	71.0	7137.0	737.0	730.0	3280.0	8921397.0	8921019.0	8745573.0	5785.0	6180.0	172010.0	0.933968	0.939138	0.97061	1.0	1.0	1.414214	14	4
FeTS22_Patient0045	237.0	218.0	6050.0	1866.0	1642.0	2051.0	8912296.0	8910848.0	8801717.0	13601.0	15292.0	118182.0	0.928238	0.94267	0.966862	1.0	1.414214	1.414214	14	4
FeTS22_Patient0046	822.0	720.0	857.0	1570.0	1177.0	4949.0	8908427.0	8893518.0	8862342.0	17181.0	32585.0	59852.0	0.934919	0.971715	0.953741	1.0	1.0	1.414214	14	4
FeTS22_Patient0047	609.0	547.0	1756.0	904.0	567.0	463.0	8916933.0	8910002.0	8886514.0	9554.0	16884.0	39267.0	0.926628	0.968064	0.972521	1.0	1.0	1.0	14	4
FeTS22_Patient0048	1509.0	758.0	2530.0	5434.0	2783.0	11273.0	8884884.0	8876025.0	8777856.0	36173.0	48434.0	136341.0	0.912434	0.964734	0.951819	2.0	1.414214	2.236068	14	4
FeTS22_Patient0049	55.0	21.0	8410.0	2626.0	1919.0	12555.0	8902359.0	8885815.0	8724735.0	22960.0	40245.0	182300.0	0.944837	0.976465	0.945625	1.0	1.0	2.0	14	4
FeTS22_Patient0050	808.0	711.0	1243.0	752.0	517.0	1006.0	8900578.0	8894538.0	8870752.0	25862.0	32234.0	54999.0	0.970723	0.981308	0.979964	1.0	1.0	1.0	14	4
FeTS22_Patient0051	1307.0	1166.0	1910.0	1013.0	938.0	11442.0	8910281.0	8908995.0	8858146.0	15399.0	16901.0	56502.0	0.929947	0.941403	0.89433	1.414214	1.414214	3.464102	14	4
FeTS22_Patient0052	191.0	186.0	379.0	2822.0	2856.0	5941.0	8899314.0	8895876.0	8867541.0	25673.0	29082.0	54139.0	0.944572	0.950299	0.944851	1.0	1.732051	1.732051	14	4
FeTS22_Patient0053	72.0	82.0	883.0	0.0	1.0	1949.0	8927928.0	8927887.0	8880205.0	0.0	30.0	44963.0	0.0	0.41958	0.969469	373.128664	27.477245	1.0	14	4
FeTS22_Patient0054	162.0	92.0	125.0	2194.0	1764.0	5176.0	8903999.0	8895548.0	8857347.0	21645.0	30596.0	65352.0	0.948385	0.970562	0.961023	1.0	1.0	1.414214	14	4
FeTS22_Patient0055	106.0	104.0	431.0	205.0	257.0	757.0	8926275.0	8926223.0	8913774.0	1414.0	1416.0	13038.0	0.900924	0.88694	0.956426	1.0	1.0	1.0	14	4
FeTS22_Patient0056	116.0	86.0	3303.0	2629.0	1949.0	1591.0	8897679.0	8880239.0	8808739.0	27576.0	45726.0	114367.0	0.952588	0.978232	0.979052	1.0	1.0	1.0	14	4
FeTS22_Patient0057	931.0	594.0	1137.0	2123.0	2372.0	15965.0	8901170.0	8890562.0	8840413.0	23776.0	34472.0	70485.0	0.939651	0.958754	0.891809	1.0	1.414214	20.476813	14	4
FeTS22_Patient0058	297.0	139.0	5601.0	2125.0	1976.0	8634.0	8891729.0	8886475.0	8759988.0	33849.0	39410.0	153777.0	0.965459	0.973868	0.955763	1.0	1.0	1.414214	14	4
FeTS22_Patient0059	55.0	19.0	1051.0	1201.0	1219.0	5175.0	8925093.0	8924182.0	8850779.0	1651.0	2580.0	70995.0	0.724441	0.806502	0.957994	1.414214	2.236068	1.732051	14	4
FeTS22_Patient0060	534.0	415.0	652.0	661.0	650.0	5406.0	8911837.0	8911431.0	8888449.0	14968.0	15504.0	33493.0	0.961614	0.966795	0.917064	1.0	1.0	1.414214	14	4
FeTS22_Patient0061	20.0	0.0	811.0	1022.0	978.0	5421.0	8919595.0	8918779.0	8887440.0	7363.0	8243.0	34328.0	0.933917	0.943999	0.916782	1.0	1.0	1.414214	14	4
FeTS22_Patient0062	4261.0	2357.0	3850.0	3563.0	4069.0	5644.0	8854338.0	8835633.0	8791949.0	65838.0	85941.0	126557.0	0.943914	0.963961	0.963847	1.414214	1.732051	2.0	14	4
FeTS22_Patient0063	78.0	24.0	254.0	1051.0	1001.0	5720.0	8912910.0	8911581.0	8904195.0	13961.0	15394.0	17831.0	0.961137	0.96778	0.856518	1.0	1.0	13.408944	14	4
FeTS22_Patient0064	6.0	6.0	959.0	751.0	783.0	2384.0	8924353.0	8924321.0	8905045.0	2890.0	2890.0	19612.0	0.884198	0.87989	0.921465	1.732051	1.732051	4.0	14	4
FeTS22_Patient0065	349.0	343.0	3116.0	2960.0	1781.0	3280.0	8891346.0	8884636.0	8815874.0	33345.0	41240.0	105730.0	0.952728	0.974895	0.970641	1.0	1.0	1.0	14	4
FeTS22_Patient0066	1235.0	931.0	10342.0	3586.0	3675.0	1239.0	8868523.0	8865254.0	8676975.0	54656.0	58140.0	239444.0	0.95776	0.961898	0.976388	1.0	1.0	1.414214	14	4
FeTS22_Patient0067	6.0	5.0	955.0	678.0	729.0	1934.0	8919684.0	8919613.0	8896192.0	7632.0	7653.0	28919.0	0.957111	0.954239	0.952426	1.0	1.0	1.414214	14	4
FeTS22_Patient0068	203.0	193.0	108.0	300.0	274.0	797.0	8919374.0	8919105.0	8914009.0	8123.0	8428.0	13086.0	0.969968	0.973042	0.966577	1.0	1.0	1.0	14	4
FeTS22_Patient0069	0.0	7.0	1282.0	1289.0	2400.0	5106.0	8926597.0	8925477.0	8836493.0	114.0	116.0	85119.0	0.150297	0.087912	0.963833	31.032241	31.717503	1.414214	14	4
FeTS22_Patient0070	2018.0	1659.0	3704.0	522.0	402.0	21208.0	8894624.0	8888770.0	8847164.0	30836.0	37169.0	55924.0	0.960444	0.973023	0.817841	1.0	1.0	26.248809	14	4
FeTS22_Patient0071	138.0	137.0	467.0	857.0	919.0	6053.0	8923295.0	8923223.0	8892380.0	3710.0	3721.0	29100.0	0.881759	0.875735	0.899258	1.414214	1.414214	2.0	14	4
FeTS22_Patient0072	2329.0	1618.0	13249.0	2079.0	2609.0	677.0	8869962.0	8861184.0	8739989.0	53630.0	62589.0	174085.0	0.960526	0.967335	0.961541	1.0	1.414214	1.732051	14	4
FeTS22_Patient0073	247.0	98.0	577.0	968.0	945.0	1641.0	8915618.0	8912042.0	8875382.0	11167.0	14915.0	50400.0	0.948405	0.966216	0.97847	1.0	1.0	1.0	14	4
FeTS22_Patient0074	1585.0	768.0	4407.0	1028.0	1099.0	6739.0	8906800.0	8904047.0	8843477.0	18587.0	22086.0	73377.0	0.934325	0.959447	0.929411	1.0	1.0	2.0	14	4
FeTS22_Patient0075	0.0	0.0	96.0	1336.0	1247.0	4550.0	8916198.0	8916186.0	8868410.0	10466.0	10567.0	54944.0	0.940004	0.944283	0.959436	1.0	1.0	1.0	14	4
FeTS22_Patient0076	322.0	65.0	8015.0	4173.0	2791.0	1782.0	8882804.0	8864677.0	8698919.0	40701.0	60467.0	219284.0	0.94767	0.976929	0.978149	1.0	1.0	1.0	14	4
FeTS22_Patient0077	659.0	1772.0	7160.0	4307.0	3707.0	5481.0	8880211.0	8862397.0	8698031.0	42823.0	60124.0	217328.0	0.945195	0.956421	0.971739	1.0	2.0	1.414214	14	4
FeTS22_Patient0078	0.0	0.0	1.0	316.0	370.0	6972.0	8927683.0	8927629.0	8909707.0	1.0	1.0	11320.0	0.006289	0.005376	0.764529	11.224972	12.196298	3.605551	14	4
FeTS22_Patient0079	42.0	31.0	458.0	1709.0	7450.0	19800.0	8925080.0	8919333.0	8835702.0	1169.0	1186.0	72040.0	0.571778	0.240739	0.87673	5.656854	10.392305	4.242641	14	4
FeTS22_Patient0080	155.0	170.0	1783.0	637.0	354.0	1957.0	8923964.0	8923518.0	8915008.0	3244.0	3958.0	9252.0	0.891209	0.937915	0.831865	1.0	1.0	12.206556	14	4
FeTS22_Patient0081	1200.0	534.0	6516.0	3567.0	3525.0	1546.0	8857037.0	8842604.0	8708906.0	66196.0	81337.0	211032.0	0.965245	0.975656	0.981257	1.0	1.414214	1.0	14	4
FeTS22_Patient0082	189.0	185.0	933.0	1770.0	1603.0	4594.0	8910276.0	8909901.0	8821621.0	15765.0	16311.0	100852.0	0.941503	0.948038	0.973329	1.0	1.0	1.0	14	4
FeTS22_Patient0083	126.0	123.0	166.0	1212.0	1368.0	8191.0	8912983.0	8912674.0	8891162.0	13679.0	13835.0	28481.0	0.953373	0.94887	0.872059	1.0	1.414214	4.358899	14	4
FeTS22_Patient0084	1501.0	1123.0	3987.0	2873.0	1961.0	2145.0	8869545.0	8854394.0	8753489.0	54081.0	70522.0	168379.0	0.961132	0.978602	0.982117	1.0	1.0	1.0	14	4
FeTS22_Patient0085	249.0	172.0	10374.0	1153.0	1028.0	905.0	8914414.0	8911645.0	8813276.0	12184.0	15155.0	103445.0	0.945596	0.961917	0.948302	1.0	1.0	2.236068	14	4
FeTS22_Patient0086	13.0	13.0	281.0	497.0	551.0	493.0	8924446.0	8924373.0	8917964.0	3044.0	3063.0	9262.0	0.922704	0.915695	0.959892	1.0	1.414214	1.0	14	4
FeTS22_Patient0087	34.0	17.0	869.0	40.0	179.0	3536.0	8927443.0	8927304.0	8910384.0	483.0	500.0	13211.0	0.928846	0.83612	0.857106	1.0	1.414214	3.316625	14	4
FeTS22_Patient0088	0.0	0.0	93.0	96.0	100.0	1506.0	8927804.0	8927800.0	8910663.0	100.0	100.0	15738.0	0.675676	0.666667	0.951655	1.0	1.0	1.0	14	4
FeTS22_Patient0089	139.0	133.0	1281.0	754.0	891.0	1354.0	8926533.0	8926396.0	8917292.0	574.0	580.0	8073.0	0.562469	0.531136	0.859699	3.0	3.0	2.828427	14	4
FeTS22_Patient0090	2043.0	961.0	1721.0	4937.0	3248.0	5898.0	8858672.0	8805548.0	8754978.0	62348.0	118243.0	165403.0	0.946991	0.982513	0.977487	1.0	1.0	1.0	14	4
FeTS22_Patient0091	0.0	0.0	105.0	0.0	0.0	1737.0	8928000.0	8928000.0	8918382.0	0.0	0.0	7776.0	1.0	1.0	0.894101	0.0	0.0	128.581295	14	4
FeTS22_Patient0092	788.0	594.0	2375.0	1889.0	1659.0	2309.0	8902952.0	8885934.0	8830602.0	22371.0	39813.0	92714.0	0.943546	0.972484	0.975362	1.0	1.0	1.0	14	4
FeTS22_Patient0093	94.0	36.0	38.0	2674.0	1143.0	6143.0	8918910.0	8917218.0	8901935.0	6322.0	9603.0	19884.0	0.8204	0.942163	0.865481	2.0	1.414214	3.741657	14	4
FeTS22_Patient0094	124.0	22.0	862.0	5486.0	4931.0	4214.0	8911882.0	8893739.0	8818486.0	10508.0	29308.0	104438.0	0.789304	0.922085	0.976275	1.414214	2.236068	1.0	14	4
FeTS22_Patient0095	109.0	3.0	23.0	377.0	455.0	1232.0	8925729.0	8924726.0	8916314.0	1785.0	2816.0	10431.0	0.880178	0.924795	0.943256	1.414214	1.414214	1.0	14	4
FeTS22_Patient0096	193.0	181.0	52.0	269.0	307.0	7955.0	8925705.0	8925667.0	8909475.0	1833.0	1845.0	10518.0	0.888081	0.883198	0.724305	1.732051	2.0	16.542364	14	4
FeTS22_Patient0097	1060.0	927.0	6065.0	751.0	1721.0	29506.0	8915946.0	8914892.0	8832886.0	10243.0	10460.0	59543.0	0.918778	0.887644	0.770001	1.414214	2.236068	17.58408	14	4
FeTS22_Patient0098	1559.0	241.0	2533.0	4405.0	5862.0	3701.0	8900915.0	8831455.0	8762883.0	21121.0	90442.0	158883.0	0.876281	0.967361	0.980759	1.0	1.414214	1.0	14	4
FeTS22_Patient0099	490.0	199.0	3720.0	1214.0	1162.0	1323.0	8912469.0	8907633.0	8854442.0	13827.0	19006.0	68515.0	0.941958	0.965433	0.964504	1.0	1.0	1.414214	14	4
FeTS22_Patient0100	69.0	156.0	8488.0	358.0	412.0	677.0	8925513.0	8923989.0	8784791.0	2060.0	3443.0	134044.0	0.906092	0.923799	0.966944	1.0	14.798649	1.414214	14	4
FeTS22_Patient0101	160.0	128.0	3618.0	173.0	52185.0	3794.0	8927298.0	8874659.0	8733145.0	369.0	1028.0	187443.0	0.689076	0.037816	0.980612	2.236068	30.675723	1.0	14	4
FeTS22_Patient0102	163.0	62.0	2193.0	832.0	962.0	2646.0	8919247.0	8918062.0	8884049.0	7758.0	8914.0	39112.0	0.939737	0.945682	0.941743	1.0	1.414214	1.414214	14	4
FeTS22_Patient0103	3853.0	1148.0	4328.0	3585.0	7836.0	6464.0	8873379.0	8859712.0	8704430.0	47183.0	59304.0	212778.0	0.926938	0.929588	0.975267	1.414214	2.44949	1.0	14	4
FeTS22_Patient0104	1430.0	939.0	3234.0	2659.0	3213.0	9463.0	8880920.0	8874736.0	8806110.0	42991.0	49112.0	109193.0	0.954602	0.959444	0.945054	1.0	1.414214	1.414214	14	4
FeTS22_Patient0105	29.0	24.0	717.0	1143.0	1055.0	4434.0	8920794.0	8917578.0	8878360.0	6034.0	9343.0	44489.0	0.91148	0.945409	0.945277	1.0	1.414214	2.0	14	4
FeTS22_Patient0106	0.0	0.0	26.0	0.0	0.0	1360.0	8928000.0	8928000.0	8917404.0	0.0	0.0	9210.0	1.0	1.0	0.930021	0.0	0.0	1.414214	14	4
FeTS22_Patient0107	3.0	0.0	705.0	1047.0	834.0	1403.0	8921550.0	8920343.0	8885329.0	5400.0	6823.0	40563.0	0.911392	0.942403	0.974674	1.0	1.0	1.0	14	4
FeTS22_Patient0108	0.0	1.0	2877.0	0.0	7.0	3497.0	8928000.0	8927992.0	8821600.0	0.0	0.0	100026.0	1.0	0.0	0.969122	0.0	37.157036	1.414214	14	4
FeTS22_Patient0109	1.0	1.0	471.0	129.0	132.0	953.0	8927167.0	8927164.0	8907560.0	703.0	703.0	19016.0	0.915365	0.91358	0.963909	1.0	1.0	1.0	14	4
FeTS22_Patient0110	27.0	27.0	453.0	1309.0	1073.0	8471.0	8915766.0	8915052.0	8874248.0	10898.0	11848.0	44828.0	0.942245	0.955638	0.909475	1.0	1.0	50.299101	14	4
FeTS22_Patient0111	309.0	309.0	388.0	5791.0	6085.0	28460.0	8897171.0	8896809.0	8753320.0	24729.0	24797.0	145832.0	0.890205	0.885797	0.909994	1.414214	1.732051	2.828427	14	4
FeTS22_Patient0112	513.0	440.0	1453.0	2432.0	1615.0	5688.0	8885706.0	8882814.0	8796468.0	39349.0	43131.0	124391.0	0.963928	0.976732	0.972097	1.0	1.0	1.0	14	4
FeTS22_Patient0113	5.0	4.0	303.0	681.0	567.0	3843.0	8922006.0	8920848.0	8904328.0	5308.0	6581.0	19526.0	0.939303	0.958421	0.904023	1.0	1.0	69.371463	14	4
FeTS22_Patient0114	3170.0	1586.0	9038.0	2217.0	2169.0	819.0	8880615.0	8859747.0	8766910.0	41998.0	64498.0	151233.0	0.939731	0.971714	0.96844	1.0	1.0	1.414214	14	4
FeTS22_Patient0115	913.0	664.0	1060.0	2220.0	2084.0	4338.0	8903122.0	8878678.0	8816257.0	21745.0	46574.0	106345.0	0.932801	0.971344	0.975249	1.0	1.414214	1.0	14	4
FeTS22_Patient0116	8359.0	3215.0	25630.0	3806.0	7152.0	1758.0	8793424.0	8786093.0	8629153.0	122411.0	131540.0	271459.0	0.952663	0.962088	0.951977	2.236068	1.732051	2.236068	14	4
FeTS22_Patient0117	10.0	0.0	7775.0	1405.0	1540.0	6270.0	8925430.0	8924735.0	8888623.0	1155.0	1725.0	25332.0	0.620134	0.691383	0.782951	71.88602	72.761597	9.486833	14	4
FeTS22_Patient0118	603.0	254.0	632.0	1088.0	1074.0	5523.0	8900320.0	8899000.0	8871002.0	25989.0	27672.0	50843.0	0.968492	0.976567	0.942925	1.0	1.0	1.732051	14	4
FeTS22_Patient0119	634.0	528.0	769.0	3636.0	2237.0	9743.0	8891947.0	8873073.0	8828531.0	31783.0	52162.0	88957.0	0.937054	0.97418	0.944212	1.0	1.0	2.236068	14	4
FeTS22_Patient0120	79.0	18.0	1479.0	570.0	567.0	19064.0	8923647.0	8922643.0	8886568.0	3704.0	4772.0	20889.0	0.919449	0.942245	0.670368	1.0	1.0	26.07681	14	4
FeTS22_Patient0121	3155.0	2257.0	16883.0	2891.0	3870.0	1961.0	8889274.0	8851223.0	8779278.0	32680.0	70650.0	129878.0	0.915329	0.95844	0.932362	1.0	2.236068	2.828427	14	4
FeTS22_Patient0122	228.0	101.0	734.0	505.0	530.0	2816.0	8922376.0	8920610.0	8877337.0	4891.0	6759.0	47113.0	0.93029	0.955403	0.963693	1.0	1.0	1.0	14	4
FeTS22_Patient0123	180.0	160.0	1580.0	1176.0	778.0	1647.0	8916602.0	8910046.0	8867562.0	10042.0	17016.0	57211.0	0.936754	0.973177	0.972571	1.0	1.0	1.0	14	4
FeTS22_Patient0124	79.0	68.0	880.0	308.0	306.0	7252.0	8923309.0	8923259.0	8902894.0	4304.0	4367.0	16974.0	0.956976	0.958937	0.806749	1.0	1.0	3.316625	14	4
FeTS22_Patient0125	2089.0	717.0	1095.0	757.0	1131.0	2858.0	8909520.0	8903804.0	8874414.0	15634.0	22348.0	49633.0	0.916574	0.960296	0.961703	1.0	1.0	1.414214	14	4
FeTS22_Patient0126	2891.0	2817.0	2368.0	360.0	394.0	15606.0	8920048.0	8919512.0	8892212.0	4701.0	5277.0	17814.0	0.743065	0.766727	0.664677	28.600699	29.257448	4.690416	14	4
FeTS22_Patient0127	222.0	116.0	669.0	1077.0	1178.0	1508.0	8920545.0	8913471.0	8903549.0	6156.0	13235.0	22274.0	0.904562	0.953393	0.953408	1.0	1.414214	1.414214	14	4
FeTS22_Patient0128	1.0	0.0	9333.0	1191.0	1135.0	11695.0	8922612.0	8922286.0	8712721.0	4196.0	4579.0	194251.0	0.875626	0.889731	0.948653	1.0	1.414214	1.414214	14	4
FeTS22_Patient0129	358.0	301.0	1457.0	862.0	673.0	3514.0	8915378.0	8909173.0	8868071.0	11402.0	17853.0	54958.0	0.949217	0.973446	0.956731	1.0	1.0	1.414214	14	4
FeTS22_Patient0130	3437.0	1720.0	10296.0	3968.0	4282.0	8596.0	8862099.0	8826390.0	8742211.0	58496.0	95608.0	166897.0	0.940473	0.969567	0.946434	1.0	1.0	2.44949	14	4
FeTS22_Patient0131	268.0	247.0	6180.0	2769.0	2077.0	829.0	8900014.0	8896770.0	8817960.0	24949.0	28906.0	103031.0	0.942628	0.961354	0.967105	1.0	1.0	1.414214	14	4
FeTS22_Patient0132	1418.0	671.0	888.0	2777.0	2788.0	16241.0	8899008.0	8872669.0	8789889.0	24797.0	51872.0	120982.0	0.92201	0.967734	0.933889	1.0	1.0	2.44949	14	4
FeTS22_Patient0133	699.0	514.0	478.0	924.0	968.0	6868.0	8905665.0	8903927.0	8890200.0	20712.0	22591.0	30454.0	0.962297	0.968241	0.892373	1.0	1.0	6.403124	14	4
FeTS22_Patient0134	4241.0	1297.0	7894.0	2993.0	6695.0	8511.0	8883466.0	8836413.0	8748038.0	37300.0	83595.0	163557.0	0.911602	0.954379	0.952244	1.0	2.236068	2.236068	14	4
FeTS22_Patient0135	809.0	721.0	1075.0	1362.0	1095.0	2659.0	8905418.0	8894621.0	8871324.0	20411.0	31563.0	52942.0	0.949503	0.972037	0.965936	1.0	1.0	1.0	14	4
FeTS22_Patient0136	308.0	201.0	4182.0	1906.0	1526.0	2453.0	8905972.0	8895175.0	8789271.0	19814.0	31098.0	132094.0	0.947087	0.972983	0.975501	1.0	1.0	1.0	14	4
FeTS22_Patient0137	1370.0	105.0	10396.0	4282.0	4952.0	2868.0	8890428.0	8861010.0	8691452.0	31920.0	61933.0	223284.0	0.918667	0.960775	0.971155	1.0	1.414214	1.0	14	4
FeTS22_Patient0138	485.0	240.0	15007.0	2833.0	2987.0	3400.0	8895545.0	8863505.0	8730925.0	29137.0	61268.0	178668.0	0.946129	0.974341	0.951012	1.0	1.0	3.162278	14	4
FeTS22_Patient0139	0.0	0.0	119.0	40.0	42.0	9057.0	8927887.0	8927885.0	8912549.0	73.0	73.0	6275.0	0.784946	0.776596	0.577649	1.0	1.0	112.06516	14	4
FeTS22_Patient0140	279.0	221.0	1326.0	2139.0	1353.0	3818.0	8900582.0	8895085.0	8826541.0	25000.0	31341.0	96315.0	0.953871	0.975504	0.973991	1.0	1.0	1.0	14	4
FeTS22_Patient0141	419.0	207.0	2606.0	905.0	779.0	9919.0	8910752.0	8906709.0	8838588.0	15924.0	20305.0	76887.0	0.960087	0.976296	0.924684	1.0	1.0	1.732051	14	4
FeTS22_Patient0142	0.0	407.0	1833.0	823.0	1052.0	1186.0	8926885.0	8926243.0	8836367.0	292.0	298.0	88614.0	0.415068	0.290024	0.983251	5.385165	15.84298	1.0	14	4
FeTS22_Patient0143	0.0	0.0	275.0	40.0	52.0	9673.0	8927867.0	8927855.0	8874860.0	93.0	93.0	43192.0	0.823009	0.781513	0.896732	1.0	1.0	2.236068	14	4
FeTS22_Patient0144	75.0	33.0	806.0	417.0	437.0	5634.0	8925296.0	8924855.0	8883510.0	2212.0	2675.0	38050.0	0.899919	0.919244	0.921977	1.0	1.0	2.44949	14	4
FeTS22_Patient0145	0.0	4901.0	8138.0	3401.0	37027.0	1757.0	8924306.0	8881100.0	8786646.0	293.0	4972.0	131459.0	0.146978	0.191703	0.96373	13.453624	12.206556	1.732051	14	4
FeTS22_Patient0146	0.0	0.0	29.0	0.0	0.0	4527.0	8928000.0	8928000.0	8900450.0	0.0	0.0	22994.0	1.0	1.0	0.909861	0.0	0.0	2.0	14	4
FeTS22_Patient0147	21.0	19.0	5123.0	590.0	515.0	1559.0	8921457.0	8921183.0	8799064.0	5932.0	6283.0	122254.0	0.951022	0.959237	0.973399	1.0	1.0	1.0	14	4
FeTS22_Patient0148	905.0	795.0	2619.0	3188.0	2137.0	2944.0	8890027.0	8863833.0	8787896.0	33880.0	61235.0	134541.0	0.943036	0.976619	0.979745	1.0	1.0	1.0	14	4
FeTS22_Patient0149	0.0	0.0	1075.0	0.0	0.0	1592.0	8928000.0	8928000.0	8859941.0	0.0	0.0	65392.0	1.0	1.0	0.980015	0.0	0.0	1.0	14	4
FeTS22_Patient0150	243.0	208.0	286.0	1195.0	973.0	5162.0	8921021.0	8917248.0	8897836.0	5541.0	9571.0	24716.0	0.885144	0.941889	0.900729	1.0	1.0	2.0	14	4
FeTS22_Patient0151	541.0	486.0	3919.0	1382.0	924.0	7470.0	8910843.0	8903851.0	8800695.0	15234.0	22739.0	115916.0	0.940632	0.969928	0.953174	1.0	1.0	1.732051	14	4
FeTS22_Patient0152	4964.0	2968.0	5256.0	4845.0	4086.0	3336.0	8803932.0	8740814.0	8726750.0	114259.0	180132.0	192658.0	0.958842	0.980796	0.978188	1.0	1.414214	1.414214	14	4
FeTS22_Patient0153	279.0	86.0	207.0	761.0	450.0	14936.0	8914591.0	8905262.0	8859048.0	12369.0	22202.0	53809.0	0.959656	0.988073	0.876646	1.0	1.0	4.242641	14	4
FeTS22_Patient0154	848.0	499.0	7084.0	2849.0	2885.0	1664.0	8891142.0	8885912.0	8778176.0	33161.0	38704.0	141076.0	0.9472	0.958115	0.969928	1.0	1.414214	1.414214	14	4
FeTS22_Patient0155	33.0	26.0	7306.0	1650.0	1510.0	4718.0	8914847.0	8911889.0	8808762.0	11470.0	14575.0	107214.0	0.931649	0.949945	0.946903	1.0	1.0	1.732051	14	4
FeTS22_Patient0156	683.0	270.0	3515.0	1573.0	1694.0	4751.0	8905737.0	8902152.0	8803850.0	20007.0	23884.0	115884.0	0.946629	0.960508	0.965563	1.0	1.0	1.414214	14	4
FeTS22_Patient0157	68.0	44.0	3852.0	552.0	618.0	8292.0	8922317.0	8920764.0	8801594.0	5063.0	6574.0	114262.0	0.942304	0.952064	0.94954	1.0	1.0	1.414214	14	4
FeTS22_Patient0158	771.0	606.0	7096.0	2267.0	1540.0	902.0	8887487.0	8878200.0	8780705.0	37475.0	47654.0	139297.0	0.961045	0.977979	0.972093	1.0	1.0	1.0	14	4
FeTS22_Patient0159	206.0	147.0	2624.0	1935.0	2054.0	8027.0	8917564.0	8917250.0	8817697.0	8295.0	8549.0	99652.0	0.885698	0.885953	0.94927	2.0	2.0	2.0	14	4
FeTS22_Patient0160	71.0	44.0	407.0	1118.0	1021.0	12237.0	8919157.0	8918429.0	8877611.0	7654.0	8506.0	37745.0	0.927926	0.941085	0.856537	1.0	1.0	4.123106	14	4
FeTS22_Patient0161	105.0	61.0	8544.0	3054.0	1964.0	1248.0	8904845.0	8894209.0	8731746.0	19996.0	31766.0	186462.0	0.926792	0.969111	0.974414	1.0	1.0	1.0	14	4
FeTS22_Patient0162	487.0	477.0	2460.0	2407.0	1437.0	1718.0	8898279.0	8887492.0	8807543.0	26827.0	38594.0	116279.0	0.948822	0.975803	0.982352	1.0	1.0	1.0	14	4
FeTS22_Patient0163	1735.0	1021.0	2442.0	3589.0	3483.0	4016.0	8897968.0	8862623.0	8796705.0	24708.0	60873.0	124837.0	0.90274	0.964325	0.974786	1.0	1.0	1.0	14	4
FeTS22_Patient0164	2381.0	1451.0	5316.0	1430.0	2003.0	5461.0	8891679.0	8883152.0	8789355.0	32510.0	41394.0	127868.0	0.944633	0.95995	0.959563	1.0	1.414214	1.414214	14	4
FeTS22_Patient0165	1.0	1.0	4763.0	973.0	2217.0	5153.0	8926820.0	8925576.0	8870582.0	206.0	206.0	47502.0	0.297258	0.156654	0.90549	5.0	8.831761	3.162278	14	4
FeTS22_Patient0166	4960.0	2507.0	2741.0	2658.0	3313.0	20007.0	8852877.0	8843451.0	8806860.0	67505.0	78729.0	98392.0	0.946588	0.964355	0.89638	1.414214	1.414214	4.582576	14	4
FeTS22_Patient0167	202.0	22.0	124.0	932.0	912.0	8090.0	8918328.0	8916339.0	8874172.0	8538.0	10727.0	45614.0	0.937727	0.958281	0.917399	1.0	1.0	2.44949	14	4
FeTS22_Patient0168	491.0	113.0	780.0	599.0	720.0	2699.0	8920350.0	8917125.0	8905309.0	6560.0	10042.0	19212.0	0.923293	0.960176	0.916975	1.0	1.0	1.732051	14	4
FeTS22_Patient0169	1052.0	1193.0	3270.0	3270.0	1992.0	6692.0	8906375.0	8885744.0	8831277.0	17303.0	39071.0	86761.0	0.888975	0.960837	0.945706	1.0	1.414214	2.0	14	4
FeTS22_Patient0170	3515.0	2687.0	3269.0	418.0	1431.0	3084.0	8904394.0	8883793.0	8823543.0	19673.0	40089.0	98104.0	0.909125	0.951148	0.968637	1.414214	2.236068	1.414214	14	4
FeTS22_Patient0171	1.0	0.0	146.0	87.0	6727.0	8553.0	8927592.0	8920942.0	8896226.0	320.0	331.0	23075.0	0.879121	0.089593	0.841401	1.0	16.278821	12.124356	14	4
FeTS22_Patient0172	317.0	219.0	1288.0	2970.0	2300.0	8760.0	8893176.0	8890615.0	8798611.0	31537.0	34866.0	119341.0	0.950468	0.965135	0.959603	1.0	1.0	1.414214	14	4
FeTS22_Patient0173	3836.0	884.0	1340.0	3632.0	5186.0	7985.0	8876240.0	8836316.0	8810355.0	44292.0	85614.0	108320.0	0.92225	0.965764	0.958733	1.0	2.0	2.236068	14	4
FeTS22_Patient0174	367.0	214.0	4294.0	1238.0	985.0	1415.0	8906779.0	8900105.0	8795346.0	19616.0	26696.0	126945.0	0.960697	0.978037	0.978008	1.0	1.0	1.0	14	4
FeTS22_Patient0175	1002.0	388.0	2213.0	847.0	841.0	2313.0	8907071.0	8901502.0	8848125.0	19080.0	25269.0	75349.0	0.953785	0.976259	0.970842	1.0	1.0	1.0	14	4
FeTS22_Patient0176	1627.0	656.0	7746.0	2907.0	3734.0	1261.0	8881514.0	8871934.0	8761199.0	41952.0	51676.0	157794.0	0.948732	0.959255	0.972252	1.0	1.414214	1.414214	14	4
FeTS22_Patient0177	0.0	0.0	2637.0	695.0	1233.0	10766.0	8927305.0	8926767.0	8818342.0	0.0	0.0	96255.0	0.0	0.0	0.934909	373.128664	373.128664	2.0	14	4
FeTS22_Patient0178	32.0	23.0	60.0	421.0	462.0	5685.0	8924203.0	8924161.0	8911722.0	3344.0	3354.0	10533.0	0.936564	0.932573	0.785722	1.0	1.0	3.162278	14	4
FeTS22_Patient0179	249.0	242.0	3963.0	1182.0	819.0	1306.0	8916838.0	8912001.0	8798293.0	9731.0	14938.0	124438.0	0.931508	0.965704	0.979268	1.0	1.0	1.0	14	4
FeTS22_Patient0180	579.0	349.0	338.0	1457.0	1134.0	7237.0	8903881.0	8897782.0	8885453.0	22083.0	28735.0	34972.0	0.955933	0.974844	0.902282	1.0	1.0	3.316625	14	4
FeTS22_Patient0181	5583.0	3203.0	9631.0	2662.0	3617.0	3598.0	8868438.0	8851966.0	8761954.0	51317.0	69214.0	152817.0	0.92564	0.953046	0.958512	1.414214	1.541348	1.414214	14	4
FeTS22_Patient0182	124.0	124.0	1702.0	256.0	268.0	1788.0	8926494.0	8926482.0	8858712.0	1126.0	1126.0	65798.0	0.855623	0.85174	0.974165	6.636997	6.63325	1.0	14	4
FeTS22_Patient0183	5.0	1.0	2307.0	411.0	458.0	45962.0	8925793.0	8925741.0	8846893.0	1791.0	1800.0	32838.0	0.895948	0.886918	0.576383	1.0	1.0	8.0	14	4
FeTS22_Patient0184	693.0	393.0	1278.0	5123.0	4229.0	6342.0	8889816.0	8842525.0	8795097.0	32368.0	80853.0	125283.0	0.917564	0.972212	0.970486	1.0	1.0	1.414214	14	4
FeTS22_Patient0185	2839.0	2686.0	5337.0	576.0	400.0	716.0	8899777.0	8896012.0	8882695.0	24808.0	28902.0	39252.0	0.935604	0.949318	0.928415	1.732051	2.236068	2.236068	14	4
FeTS22_Patient0186	0.0	0.0	0.0	0.0	2.0	2427.0	8928000.0	8927998.0	8923503.0	0.0	0.0	2070.0	1.0	0.0	0.630425	0.0	373.128664	64.188003	14	4
FeTS22_Patient0187	2365.0	870.0	984.0	2819.0	1623.0	7032.0	8862575.0	8828659.0	8806763.0	60241.0	96848.0	113221.0	0.958748	0.987293	0.965811	1.0	1.0	1.414214	14	4
FeTS22_Patient0188	131.0	10.0	25.0	418.0	810.0	1138.0	8925176.0	8922589.0	8911367.0	2275.0	4591.0	15470.0	0.892332	0.918016	0.963773	1.0	1.732051	1.0	14	4
FeTS22_Patient0189	834.0	435.0	2118.0	3793.0	8063.0	40080.0	8914430.0	8907166.0	8756509.0	8943.0	12336.0	129293.0	0.794474	0.743805	0.859707	5.0	7.348469	5.196152	14	4
FeTS22_Patient0190	126.0	113.0	1690.0	1226.0	872.0	5971.0	8914111.0	8907962.0	8873222.0	12537.0	19053.0	47117.0	0.948838	0.974802	0.924815	1.0	1.0	3.0	14	4
FeTS22_Patient0191	525.0	289.0	987.0	913.0	918.0	3202.0	8916272.0	8909679.0	8893380.0	10290.0	17114.0	30431.0	0.93469	0.965938	0.935604	1.0	1.0	1.732051	14	4
FeTS22_Patient0192	0.0	0.0	5791.0	0.0	1985.0	6313.0	8928000.0	8926015.0	8868569.0	0.0	0.0	47327.0	1.0	0.0	0.886622	0.0	373.128664	3.741657	14	4
FeTS22_Patient0193	1423.0	1110.0	5700.0	1361.0	815.0	4340.0	8906797.0	8897671.0	8855846.0	18419.0	28404.0	62114.0	0.929736	0.967225	0.925224	1.0	1.0	3.0	14	4
FeTS22_Patient0194	4.0	4.0	111.0	93.0	94.0	1878.0	8927392.0	8927391.0	8897390.0	511.0	511.0	28621.0	0.913315	0.9125	0.96642	1.0	1.0	1.0	14	4
FeTS22_Patient0195	6.0	4.0	3565.0	1176.0	856.0	805.0	8919042.0	8915923.0	8854354.0	7776.0	11217.0	69276.0	0.929365	0.963081	0.969424	1.0	1.0	1.0	14	4
FeTS22_Patient0196	887.0	115.0	3954.0	1835.0	1652.0	3977.0	8900514.0	8878079.0	8749700.0	24764.0	48154.0	170369.0	0.947904	0.981983	0.977253	1.0	1.0	1.0	14	4
FeTS22_Patient0197	4530.0	3526.0	4082.0	1761.0	1769.0	6759.0	8880458.0	8858202.0	8793314.0	41251.0	64503.0	123845.0	0.92915	0.960574	0.958067	1.414214	1.732051	1.414214	14	4
FeTS22_Patient0198	3509.0	1230.0	5060.0	1643.0	2442.0	3517.0	8889584.0	8879333.0	8802306.0	33264.0	44995.0	117117.0	0.928125	0.960795	0.964676	1.414214	1.414214	1.414214	14	4
FeTS22_Patient0199	0.0	2.0	1248.0	0.0	0.0	877.0	8928000.0	8927998.0	8878373.0	0.0	0.0	47502.0	1.0	0.0	0.978122	0.0	373.128664	1.0	14	4
FeTS22_Patient0200	0.0	0.0	1720.0	0.0	430.0	5095.0	8928000.0	8927570.0	8890699.0	0.0	0.0	30486.0	1.0	0.0	0.899464	0.0	373.128664	7.81025	14	4
FeTS22_Patient0201	132.0	122.0	552.0	1139.0	1422.0	1170.0	8920907.0	8920262.0	8906401.0	5822.0	6194.0	19877.0	0.901587	0.889176	0.958482	1.414214	2.236068	1.124264	14	4
FeTS22_Patient0202	36.0	19.0	259.0	1484.0	1119.0	2404.0	8915571.0	8906848.0	8874743.0	10909.0	20014.0	50594.0	0.93487	0.972356	0.974357	1.0	1.0	1.0	14	4
FeTS22_Patient0203	1069.0	401.0	739.0	795.0	825.0	2468.0	8911625.0	8900472.0	8885243.0	14511.0	26302.0	39550.0	0.939649	0.977225	0.961036	1.0	1.0	1.0	14	4
FeTS22_Patient0204	0.0	0.0	16.0	0.0	0.0	2832.0	8928000.0	8928000.0	8911760.0	0.0	0.0	13392.0	1.0	1.0	0.903888	0.0	0.0	2.236068	14	4
FeTS22_Patient0205	34.0	33.0	907.0	1696.0	1502.0	2421.0	8909402.0	8909173.0	8856544.0	16868.0	17292.0	68128.0	0.951221	0.957502	0.976158	1.0	1.0	1.0	14	4
FeTS22_Patient0206	1532.0	809.0	3552.0	3802.0	3856.0	1940.0	8879931.0	8868420.0	8783195.0	42735.0	54915.0	139313.0	0.941258	0.959256	0.98067	1.0	1.414214	1.0	14	4
FeTS22_Patient0207	199.0	180.0	6663.0	202.0	283.0	6044.0	8926582.0	8926501.0	8822384.0	1017.0	1036.0	92909.0	0.835318	0.817357	0.935993	1.414214	2.0	3.741657	14	4
FeTS22_Patient0208	801.0	163.0	2133.0	1601.0	3000.0	5113.0	8915693.0	8906166.0	8876623.0	9905.0	18671.0	44131.0	0.89186	0.921911	0.924132	1.0	2.0	2.236068	14	4
FeTS22_Patient0209	259.0	78.0	858.0	1585.0	1633.0	7251.0	8912726.0	8911430.0	8866365.0	13430.0	14859.0	53526.0	0.935758	0.94556	0.929586	1.414214	1.414214	2.44949	14	4
FeTS22_Patient0210	119.0	7.0	302.0	806.0	970.0	6798.0	8923111.0	8920928.0	8879876.0	3964.0	6095.0	41024.0	0.895516	0.925799	0.920357	1.0	1.414214	3.162278	14	4
FeTS22_Patient0211	149.0	148.0	2371.0	430.0	458.0	718.0	8922721.0	8922685.0	8865203.0	4700.0	4709.0	59708.0	0.941978	0.939545	0.974785	1.0	1.0	1.0	14	4
FeTS22_Patient0212	1052.0	193.0	4162.0	5939.0	7269.0	4012.0	8879006.0	8867996.0	8696270.0	42003.0	52542.0	223556.0	0.923173	0.933698	0.982046	1.414214	2.236068	1.0	14	4
FeTS22_Patient0213	1432.0	1000.0	742.0	1017.0	928.0	4580.0	8901666.0	8891684.0	8880186.0	23885.0	34388.0	42492.0	0.951234	0.972731	0.941067	1.0	1.0	2.0	14	4
FeTS22_Patient0214	43.0	30.0	93.0	479.0	439.0	3413.0	8924390.0	8923794.0	8910122.0	3088.0	3737.0	14372.0	0.922066	0.940954	0.891287	1.0	1.0	3.0	14	4
FeTS22_Patient0215	111.0	111.0	101.0	0.0	2.0	19745.0	8927889.0	8927887.0	8904888.0	0.0	0.0	3266.0	0.0	0.0	0.247631	373.128664	61.763208	55.098094	14	4
FeTS22_Patient0216	85.0	33.0	3.0	540.0	444.0	981.0	8919717.0	8917832.0	8915612.0	7658.0	9691.0	11404.0	0.960793	0.975981	0.958642	1.0	1.0	1.0	14	4
FeTS22_Patient0217	3749.0	3139.0	4484.0	1051.0	362.0	862.0	8873372.0	8858270.0	8847422.0	49828.0	66229.0	75232.0	0.954048	0.97425	0.965689	1.414214	1.414214	1.414214	14	4
FeTS22_Patient0218	473.0	6891.0	6612.0	2372.0	2970.0	5730.0	8913295.0	8887679.0	8803206.0	11860.0	30460.0	112452.0	0.892904	0.860683	0.947978	1.0	5.744563	3.0	14	4
FeTS22_Patient0219	0.0	0.0	137.0	0.0	0.0	1133.0	8928000.0	8928000.0	8923543.0	0.0	0.0	3187.0	1.0	1.0	0.833857	0.0	0.0	2.236068	14	4
FeTS22_Patient0220	75.0	73.0	1490.0	213.0	272.0	4068.0	8926477.0	8926415.0	8876505.0	1235.0	1240.0	45937.0	0.895577	0.877876	0.942955	1.0	1.0	1.732051	14	4
FeTS22_Patient0221	1259.0	1167.0	14082.0	2399.0	2551.0	705.0	8908831.0	8905650.0	8730662.0	15511.0	18632.0	182551.0	0.894521	0.909277	0.961075	1.414214	2.44949	2.236068	14	4
FeTS22_Patient0222	685.0	159.0	250.0	1749.0	1488.0	15074.0	8902741.0	8885307.0	8840308.0	22825.0	41046.0	72368.0	0.94938	0.980332	0.904261	1.0	1.0	3.0	14	4
FeTS22_Patient0223	92.0	23.0	1834.0	2241.0	1824.0	3414.0	8913373.0	8900899.0	8825073.0	12294.0	25254.0	97679.0	0.913339	0.964722	0.973839	1.0	1.0	1.0	14	4
FeTS22_Patient0224	0.0	195.0	2554.0	2156.0	3198.0	5563.0	8924972.0	8923566.0	8803143.0	872.0	1041.0	116740.0	0.447179	0.380274	0.966403	12.688578	12.688578	2.236068	14	4
FeTS22_Patient0225	1266.0	589.0	5519.0	3100.0	2311.0	2030.0	8897504.0	8861255.0	8744264.0	26130.0	63845.0	176187.0	0.922898	0.977793	0.979026	1.0	1.0	1.0	14	4
FeTS22_Patient0226	68.0	11.0	4759.0	0.0	2.0	7546.0	8927932.0	8927930.0	8845433.0	0.0	57.0	70262.0	0.0	0.897638	0.919485	373.128664	1.0	3.162278	14	4
FeTS22_Patient0227	3911.0	2878.0	4953.0	2254.0	2114.0	2934.0	8848847.0	8833007.0	8792385.0	72988.0	90001.0	127728.0	0.959478	0.973015	0.97005	1.0	1.0	1.0	14	4
FeTS22_Patient0228	148.0	83.0	772.0	3838.0	4340.0	10599.0	8868424.0	8866629.0	8834601.0	55590.0	56948.0	82028.0	0.965389	0.962618	0.935181	1.0	1.414214	2.0	14	4
FeTS22_Patient0229	0.0	0.0	885.0	0.0	0.0	4202.0	8928000.0	8928000.0	8908952.0	0.0	0.0	13961.0	1.0	1.0	0.845891	0.0	0.0	3.0	14	4
FeTS22_Patient0230	3.0	0.0	182.0	85.0	123.0	14859.0	8927618.0	8927580.0	8879971.0	294.0	297.0	32988.0	0.869822	0.828452	0.814348	1.0	38.617352	5.744563	14	4
FeTS22_Patient0231	216.0	1362.0	5016.0	2700.0	7150.0	4104.0	8896637.0	8856670.0	8784039.0	28447.0	62818.0	134841.0	0.951246	0.936548	0.967289	17.558469	2.236068	2.0	14	4
FeTS22_Patient0232	1091.0	639.0	1287.0	2827.0	2860.0	8487.0	8895904.0	8877150.0	8832488.0	28178.0	47351.0	85738.0	0.934997	0.964369	0.946074	1.0	1.0	1.732051	14	4
FeTS22_Patient0233	2523.0	150.0	963.0	4803.0	6703.0	4577.0	8893912.0	8864501.0	8812130.0	26762.0	56646.0	110330.0	0.879606	0.942961	0.975508	2.44949	2.0	1.0	14	4
FeTS22_Patient0234	3939.0	2923.0	3660.0	3232.0	3859.0	8816.0	8818132.0	8814943.0	8753112.0	102697.0	106275.0	162412.0	0.966264	0.969079	0.963012	1.414214	1.732051	1.732051	14	4
FeTS22_Patient0235	0.0	7.0	582.0	0.0	35.0	3105.0	8928000.0	8927958.0	8914765.0	0.0	0.0	9548.0	1.0	0.0	0.838169	0.0	12.083046	2.828427	14	4
FeTS22_Patient0236	1672.0	1101.0	6521.0	2497.0	1887.0	6315.0	8876403.0	8856109.0	8728342.0	47428.0	68903.0	186822.0	0.9579	0.978778	0.966787	1.0	1.0	1.414214	14	4
FeTS22_Patient0237	899.0	683.0	3088.0	1124.0	1143.0	1848.0	8903563.0	8901024.0	8867760.0	22414.0	25150.0	55304.0	0.956821	0.964969	0.95728	1.0	1.0	1.414214	14	4
FeTS22_Patient0238	225.0	169.0	34349.0	2806.0	3033.0	2922.0	8906327.0	8904478.0	8711486.0	18642.0	20320.0	179243.0	0.924817	0.926965	0.905824	1.0	1.414214	8.306624	14	4
FeTS22_Patient0239	374.0	336.0	10837.0	2479.0	1949.0	428.0	8897057.0	8888745.0	8787226.0	28090.0	36970.0	129509.0	0.951671	0.970023	0.958321	1.0	1.0	2.0	14	4
FeTS22_Patient0240	6.0	2.0	1581.0	3110.0	3410.0	3963.0	8910694.0	8910364.0	8834574.0	14190.0	14224.0	87882.0	0.901067	0.892906	0.969422	1.414214	1.732051	1.0	14	4
FeTS22_Patient0241	490.0	109.0	1934.0	3387.0	2255.0	7262.0	8879022.0	8849700.0	8743051.0	45101.0	75936.0	175753.0	0.95879	0.984673	0.974505	1.0	1.0	1.0	14	4
FeTS22_Patient0242	16.0	14.0	325.0	518.0	560.0	6102.0	8924850.0	8924678.0	8896866.0	2616.0	2748.0	24707.0	0.907388	0.905437	0.884905	1.0	1.0	3.605551	14	4
FeTS22_Patient0243	35.0	35.0	1337.0	0.0	0.0	10596.0	8927965.0	8927965.0	8844386.0	0.0	0.0	71681.0	0.0	0.0	0.923159	373.128664	373.128664	2.0	14	4
FeTS22_Patient0244	2038.0	1844.0	7961.0	2680.0	2399.0	1956.0	8869002.0	8864760.0	8746787.0	54280.0	58997.0	171296.0	0.95835	0.965289	0.971867	1.0	1.0	1.414214	14	4
FeTS22_Patient0245	0.0	0.0	528.0	0.0	6466.0	6192.0	8928000.0	8921534.0	8872424.0	0.0	0.0	48856.0	1.0	0.0	0.935652	0.0	373.128664	2.236068	14	4
FeTS22_Patient0246	0.0	0.0	264.0	0.0	0.0	6145.0	8928000.0	8928000.0	8891704.0	0.0	0.0	29887.0	1.0	1.0	0.903162	0.0	0.0	3.0	14	4
FeTS22_Patient0247	104.0	5.0	1013.0	3466.0	2563.0	3647.0	8903545.0	8886698.0	8817956.0	20885.0	38734.0	105384.0	0.921262	0.967914	0.978369	1.0	1.0	1.0	14	4
FeTS22_Patient0248	839.0	754.0	2981.0	440.0	602.0	1005.0	8918978.0	8917958.0	8910444.0	7743.0	8686.0	13570.0	0.92371	0.927595	0.87194	1.0	1.414214	37.425253	14	4
FeTS22_Patient0249	5230.0	3357.0	3293.0	1681.0	1479.0	12037.0	8874296.0	8857486.0	8784171.0	46793.0	65678.0	128499.0	0.931232	0.964491	0.943708	1.414214	1.414214	2.236068	14	4
FeTS22_Patient0000	279.0	149.0	1006.0	1638.0	1160.0	8193.0	8907347.0	8902603.0	8859451.0	18736.0	24088.0	59350.0	0.951332	0.973548	0.928076	1.0	1.0	2.236068	15	4
FeTS22_Patient0001	0.0	0.0	480.0	0.0	0.0	845.0	8928000.0	8928000.0	8917767.0	0.0	0.0	8908.0	1.0	1.0	0.930777	0.0	0.0	1.414214	15	4
FeTS22_Patient0002	1681.0	1358.0	2913.0	321.0	173.0	318.0	8908635.0	8902131.0	8882615.0	17363.0	24338.0	42154.0	0.945491	0.969506	0.963091	1.0	1.0	1.0	15	4
FeTS22_Patient0003	356.0	256.0	7351.0	3096.0	2146.0	621.0	8896300.0	8863273.0	8779986.0	28248.0	62325.0	140042.0	0.942417	0.981094	0.972325	1.0	1.0	1.414214	15	4
FeTS22_Patient0004	6622.0	4147.0	14406.0	1036.0	1654.0	2364.0	8859121.0	8835624.0	8763929.0	61221.0	86575.0	147301.0	0.941138	0.967583	0.946142	1.414214	1.414214	2.0	15	4
FeTS22_Patient0005	4543.0	2709.0	4734.0	1276.0	1872.0	4681.0	8888915.0	8881979.0	8851255.0	33266.0	41440.0	67330.0	0.919573	0.947622	0.934652	1.414214	1.732051	1.732051	15	4
FeTS22_Patient0006	0.0	0.0	1552.0	1577.0	1462.0	1872.0	8913395.0	8913318.0	8841301.0	13028.0	13220.0	83275.0	0.942931	0.947602	0.979856	1.0	1.0	1.0	15	4
FeTS22_Patient0007	3161.0	898.0	5467.0	2716.0	2516.0	7754.0	8862149.0	8837898.0	8746732.0	59974.0	86688.0	168047.0	0.953292	0.980689	0.962152	1.0	1.0	1.414214	15	4
FeTS22_Patient0008	352.0	292.0	1294.0	3056.0	2611.0	10045.0	8898606.0	8876031.0	8802279.0	25986.0	49066.0	114382.0	0.938462	0.971267	0.952774	1.0	1.0	2.0	15	4
FeTS22_Patient0009	4.0	4.0	2032.0	962.0	762.0	2143.0	8921389.0	8921221.0	8879936.0	5645.0	6013.0	43889.0	0.921181	0.940119	0.954596	1.0	1.0	1.414214	15	4
FeTS22_Patient0010	217.0	215.0	454.0	2400.0	2427.0	5261.0	8899691.0	8896307.0	8868280.0	25692.0	29051.0	54005.0	0.951538	0.956506	0.949747	1.0	1.414214	1.414214	15	4
FeTS22_Patient0011	1796.0	1033.0	1682.0	2112.0	3176.0	16251.0	8895309.0	8889972.0	8798897.0	28783.0	33819.0	111170.0	0.936428	0.941417	0.925364	1.414214	2.0	2.0	15	4
FeTS22_Patient0012	762.0	541.0	3701.0	2695.0	2200.0	1231.0	8868106.0	8864879.0	8797019.0	56437.0	60380.0	126049.0	0.970283	0.977806	0.980812	1.0	1.0	1.0	15	4
FeTS22_Patient0013	151.0	14.0	416.0	1152.0	1083.0	4909.0	8914461.0	8910235.0	8855488.0	12236.0	16668.0	67187.0	0.949447	0.968141	0.961882	1.0	1.0	1.414214	15	4
FeTS22_Patient0014	99.0	99.0	4023.0	433.0	418.0	721.0	8923866.0	8923804.0	8840714.0	3602.0	3679.0	82542.0	0.931231	0.934349	0.972066	1.0	1.0	1.0	15	4
FeTS22_Patient0015	3.0	3.0	769.0	507.0	410.0	924.0	8922799.0	8922417.0	8901860.0	4691.0	5170.0	24447.0	0.948443	0.961592	0.966533	1.0	1.0	1.0	15	4
FeTS22_Patient0016	1774.0	1427.0	3818.0	1410.0	1205.0	1339.0	8903574.0	8893595.0	8844699.0	21242.0	31773.0	78144.0	0.930279	0.960228	0.968057	1.0	3.0	2.0	15	4
FeTS22_Patient0017	12.0	123.0	1164.0	1779.0	3125.0	1725.0	8923435.0	8921934.0	8856149.0	2774.0	2818.0	68962.0	0.755961	0.634399	0.979483	3.605551	4.242641	1.0	15	4
FeTS22_Patient0018	107.0	1.0	67536.0	253.0	51829.0	659.0	8927110.0	8875534.0	8649324.0	530.0	636.0	210481.0	0.746479	0.023954	0.860587	2.129837	26.907248	5.385165	15	4
FeTS22_Patient0019	2191.0	1038.0	371.0	1433.0	1640.0	4611.0	8907705.0	8871864.0	8852572.0	16671.0	53458.0	70446.0	0.901964	0.975564	0.965847	1.0	1.414214	1.414214	15	4
FeTS22_Patient0020	350.0	200.0	6370.0	3334.0	2641.0	435.0	8896001.0	8869617.0	8792113.0	28315.0	55542.0	129082.0	0.93892	0.975063	0.974318	1.0	1.0	1.414214	15	4
FeTS22_Patient0021	1695.0	1152.0	2022.0	1674.0	1313.0	5442.0	8882639.0	8864485.0	8800310.0	41992.0	61050.0	120226.0	0.961432	0.980211	0.969893	1.0	1.0	1.0	15	4
FeTS22_Patient0022	0.0	226.0	207.0	0.0	2958.0	5588.0	8928000.0	8924573.0	8891186.0	0.0	243.0	31019.0	1.0	0.132425	0.91457	0.0	12.255587	4.582576	15	4
FeTS22_Patient0023	150.0	65.0	4778.0	2204.0	1732.0	1142.0	8896685.0	8887631.0	8784578.0	28961.0	38572.0	137502.0	0.960946	0.977236	0.978927	1.0	1.0	1.0	15	4
FeTS22_Patient0024	21.0	21.0	596.0	55.0	60.0	1631.0	8927759.0	8927754.0	8875911.0	165.0	165.0	49862.0	0.812808	0.80292	0.978156	1.0	1.0	1.0	15	4
FeTS22_Patient0025	0.0	0.0	26.0	0.0	0.0	13611.0	8928000.0	8928000.0	8905586.0	0.0	0.0	8777.0	1.0	1.0	0.562791	0.0	0.0	11.3512	15	4
FeTS22_Patient0026	798.0	307.0	3737.0	1548.0	1543.0	2306.0	8901303.0	8887997.0	8802258.0	24351.0	38153.0	119699.0	0.954043	0.976329	0.975379	1.0	1.0	1.0	15	4
FeTS22_Patient0027	138.0	37.0	1188.0	526.0	504.0	1741.0	8920276.0	8918808.0	8868460.0	7060.0	8651.0	56611.0	0.955087	0.96968	0.974783	1.0	1.0	1.0	15	4
FeTS22_Patient0028	2.0	1.0	152.0	2047.0	2028.0	6663.0	8908395.0	8908274.0	8839607.0	17556.0	17697.0	81578.0	0.944862	0.945782	0.959905	1.0	1.414214	1.414214	15	4
FeTS22_Patient0029	382.0	241.0	365.0	1145.0	661.0	3200.0	8907195.0	8895665.0	8874412.0	19278.0	31433.0	50023.0	0.961904	0.985855	0.965592	1.0	1.0	1.0	15	4
FeTS22_Patient0030	13.0	13.0	66.0	1024.0	1354.0	4060.0	8926888.0	8926558.0	8914344.0	75.0	75.0	9530.0	0.126369	0.098879	0.822048	6.403124	6.708204	3.605551	15	4
FeTS22_Patient0031	78.0	76.0	47.0	232.0	240.0	3993.0	8924636.0	8924612.0	8917285.0	3054.0	3072.0	6675.0	0.951698	0.951084	0.767683	1.0	1.0	3.316625	15	4
FeTS22_Patient0032	33.0	30.0	1978.0	4225.0	3728.0	11698.0	8897531.0	8890065.0	8777060.0	26211.0	34177.0	137264.0	0.924876	0.947887	0.952548	38.832976	42.177601	22.649503	15	4
FeTS22_Patient0033	1399.0	1000.0	18367.0	1354.0	1094.0	416.0	8896228.0	8872030.0	8733902.0	29019.0	53876.0	175315.0	0.954714	0.980937	0.949154	1.0	1.0	1.732051	15	4
FeTS22_Patient0034	1839.0	1250.0	5648.0	591.0	627.0	2599.0	8901099.0	8896925.0	8846360.0	24471.0	29198.0	73393.0	0.952698	0.968858	0.946805	1.0	1.414214	2.236068	15	4
FeTS22_Patient0035	669.0	643.0	5402.0	4096.0	3630.0	2751.0	8869379.0	8859198.0	8754649.0	53856.0	64529.0	165198.0	0.957636	0.967952	0.975918	1.0	1.0	1.0	15	4
FeTS22_Patient0036	517.0	230.0	6439.0	1109.0	1153.0	1687.0	8915498.0	8911606.0	8768333.0	10876.0	15011.0	151541.0	0.930447	0.955962	0.973889	1.0	1.0	1.0	15	4
FeTS22_Patient0037	966.0	796.0	484.0	1192.0	969.0	5756.0	8902694.0	8898324.0	8859547.0	23148.0	27911.0	62213.0	0.955463	0.969351	0.952245	1.0	1.0	1.414214	15	4
FeTS22_Patient0038	627.0	2420.0	4048.0	11183.0	3666.0	14566.0	8898355.0	8893604.0	8823134.0	17835.0	28310.0	86252.0	0.751264	0.902944	0.902605	6.324555	2.0	19.104973	15	4
FeTS22_Patient0039	649.0	434.0	2153.0	1659.0	1317.0	1778.0	8914373.0	8912228.0	8832267.0	11319.0	14021.0	91802.0	0.90748	0.941228	0.979039	1.414214	1.414214	1.0	15	4
FeTS22_Patient0040	3156.0	909.0	1080.0	3002.0	4083.0	6256.0	8891552.0	8880333.0	8800813.0	30290.0	42675.0	119851.0	0.907729	0.944743	0.970304	1.414214	1.732051	1.0	15	4
FeTS22_Patient0041	0.0	0.0	521.0	0.0	40.0	2672.0	8928000.0	8927960.0	8895471.0	0.0	0.0	29336.0	1.0	0.0	0.948388	0.0	373.128664	1.414214	15	4
FeTS22_Patient0042	74.0	61.0	2111.0	149.0	303.0	30429.0	8927321.0	8927091.0	8803664.0	456.0	545.0	91796.0	0.803524	0.749656	0.849444	4.742557	4.898979	4.123106	15	4
FeTS22_Patient0043	648.0	118.0	642.0	1829.0	1769.0	5511.0	8903728.0	8871110.0	8801428.0	21795.0	55003.0	120419.0	0.94623	0.983136	0.975088	1.0	1.0	1.0	15	4
FeTS22_Patient0044	70.0	66.0	6522.0	796.0	762.0	3471.0	8921338.0	8920987.0	8745382.0	5796.0	6185.0	172625.0	0.930486	0.937263	0.97187	1.0	1.0	1.414214	15	4
FeTS22_Patient0045	203.0	196.0	4790.0	1834.0	1543.0	2838.0	8912328.0	8910947.0	8800930.0	13635.0	15314.0	119442.0	0.930494	0.946272	0.969056	1.0	1.414214	1.0	15	4
FeTS22_Patient0046	492.0	387.0	446.0	1379.0	1116.0	4909.0	8908618.0	8893579.0	8862382.0	17511.0	32918.0	60263.0	0.949286	0.97768	0.95746	1.0	1.0	1.414214	15	4
FeTS22_Patient0047	761.0	653.0	2130.0	660.0	451.0	1217.0	8917177.0	8910118.0	8885760.0	9402.0	16778.0	38893.0	0.92974	0.968148	0.958747	1.0	1.0	1.414214	15	4
FeTS22_Patient0048	1211.0	894.0	2739.0	5706.0	2225.0	11257.0	8884612.0	8876583.0	8777872.0	36471.0	48298.0	136132.0	0.913385	0.968721	0.951107	2.236068	1.414214	2.236068	15	4
FeTS22_Patient0049	73.0	48.0	8888.0	2437.0	1703.0	11569.0	8902548.0	8886031.0	8725721.0	22942.0	40218.0	181822.0	0.948134	0.978695	0.946741	1.0	1.0	2.0	15	4
FeTS22_Patient0050	1063.0	944.0	1774.0	611.0	444.0	760.0	8900719.0	8894611.0	8870998.0	25607.0	32001.0	54468.0	0.968348	0.978774	0.977267	1.0	1.0	1.0	15	4
FeTS22_Patient0051	1211.0	1067.0	1669.0	834.0	790.0	11877.0	8910460.0	8909143.0	8857711.0	15495.0	17000.0	56743.0	0.938096	0.948211	0.893365	1.0	1.0	3.605551	15	4
FeTS22_Patient0052	207.0	205.0	473.0	2450.0	2460.0	5247.0	8899686.0	8896272.0	8868235.0	25657.0	29063.0	54045.0	0.95077	0.956161	0.949741	1.0	1.414214	1.414214	15	4
FeTS22_Patient0053	72.0	104.0	1388.0	0.0	0.0	1241.0	8927928.0	8927888.0	8880913.0	0.0	8.0	44458.0	0.0	0.133333	0.971282	373.128664	28.337222	1.0	15	4
FeTS22_Patient0054	98.0	53.0	106.0	2459.0	1980.0	5381.0	8903734.0	8895332.0	8857142.0	21709.0	30635.0	65371.0	0.944383	0.967885	0.959722	1.0	1.0	1.414214	15	4
FeTS22_Patient0055	186.0	184.0	449.0	110.0	128.0	742.0	8926370.0	8926352.0	8913789.0	1334.0	1336.0	13020.0	0.900135	0.895442	0.956263	1.0	1.0	1.414214	15	4
FeTS22_Patient0056	90.0	76.0	3274.0	2644.0	1963.0	1651.0	8897664.0	8880225.0	8808679.0	27602.0	45736.0	114396.0	0.952812	0.978195	0.978928	1.0	1.0	1.0	15	4
FeTS22_Patient0057	1417.0	693.0	1415.0	1165.0	1776.0	14602.0	8902128.0	8891158.0	8841776.0	23290.0	34373.0	70207.0	0.94748	0.96533	0.89761	1.0	1.414214	20.063645	15	4
FeTS22_Patient0058	220.0	141.0	8911.0	2221.0	2110.0	9005.0	8891633.0	8886341.0	8759617.0	33926.0	39408.0	150467.0	0.965274	0.972233	0.943811	1.0	1.0	2.44949	15	4
FeTS22_Patient0059	82.0	29.0	1639.0	1025.0	1027.0	3757.0	8925269.0	8924374.0	8852197.0	1624.0	2570.0	70407.0	0.745809	0.829567	0.963094	1.414214	2.0	1.414214	15	4
FeTS22_Patient0060	533.0	424.0	764.0	598.0	597.0	5304.0	8911900.0	8911484.0	8888551.0	14969.0	15495.0	33381.0	0.963597	0.968105	0.916683	1.0	1.0	1.732051	15	4
FeTS22_Patient0061	52.0	2.0	1580.0	785.0	755.0	3421.0	8919832.0	8919002.0	8889440.0	7331.0	8241.0	33559.0	0.945997	0.956088	0.930656	1.0	1.0	1.414214	15	4
FeTS22_Patient0062	5449.0	2864.0	4467.0	2430.0	3615.0	4375.0	8855471.0	8836087.0	8793218.0	64650.0	85434.0	125940.0	0.942564	0.963467	0.966086	1.414214	2.44949	2.0	15	4
FeTS22_Patient0063	108.0	37.0	264.0	768.0	762.0	2484.0	8913193.0	8911820.0	8907431.0	13931.0	15381.0	17821.0	0.969518	0.974684	0.928419	1.0	1.0	1.414214	15	4
FeTS22_Patient0064	40.0	35.0	559.0	628.0	667.0	2369.0	8924476.0	8924437.0	8905060.0	2856.0	2861.0	20012.0	0.895298	0.890722	0.931831	1.414214	1.732051	2.0	15	4
FeTS22_Patient0065	416.0	415.0	3283.0	2663.0	1572.0	3217.0	8891643.0	8884845.0	8815937.0	33278.0	41168.0	105563.0	0.955784	0.976436	0.970132	1.0	1.0	1.0	15	4
FeTS22_Patient0066	1124.0	1024.0	9845.0	4010.0	3943.0	1531.0	8868099.0	8864986.0	8676683.0	54767.0	58047.0	239941.0	0.955227	0.958971	0.976843	1.0	1.0	1.0	15	4
FeTS22_Patient0067	7.0	5.0	1077.0	666.0	735.0	1873.0	8919696.0	8919607.0	8896253.0	7631.0	7653.0	28797.0	0.957766	0.953883	0.951275	1.0	1.0	1.414214	15	4
FeTS22_Patient0068	195.0	185.0	151.0	337.0	324.0	631.0	8919337.0	8919055.0	8914175.0	8131.0	8436.0	13043.0	0.968322	0.970715	0.970895	1.0	1.0	1.0	15	4
FeTS22_Patient0069	0.0	7.0	1647.0	897.0	1195.0	4649.0	8926989.0	8926682.0	8836950.0	114.0	116.0	84754.0	0.202667	0.161785	0.964187	30.142158	30.154601	1.0	15	4
FeTS22_Patient0070	2625.0	2083.0	5321.0	257.0	226.0	13025.0	8894889.0	8888946.0	8855347.0	30229.0	36745.0	54307.0	0.9545	0.969538	0.855498	1.0	1.0	18.11215	15	4
FeTS22_Patient0071	271.0	271.0	674.0	490.0	501.0	4786.0	8923662.0	8923641.0	8893647.0	3577.0	3587.0	28893.0	0.903853	0.902844	0.91367	1.0	1.0	1.732051	15	4
FeTS22_Patient0072	2169.0	1591.0	12608.0	2192.0	2690.0	702.0	8869849.0	8861103.0	8739964.0	53790.0	62616.0	174726.0	0.961042	0.966945	0.963309	1.0	1.414214	1.414214	15	4
FeTS22_Patient0073	237.0	75.0	585.0	946.0	934.0	1682.0	8915640.0	8912053.0	8875341.0	11177.0	14938.0	50392.0	0.949739	0.96733	0.978001	1.0	1.0	1.0	15	4
FeTS22_Patient0074	1695.0	799.0	5097.0	974.0	1038.0	7090.0	8906854.0	8904108.0	8843126.0	18477.0	22055.0	72687.0	0.93264	0.960019	0.922652	1.414214	1.0	2.236068	15	4
FeTS22_Patient0075	0.0	0.0	125.0	1298.0	1218.0	4711.0	8916236.0	8916215.0	8868249.0	10466.0	10567.0	54915.0	0.94161	0.945508	0.957825	1.0	1.0	1.0	15	4
FeTS22_Patient0076	381.0	118.0	7125.0	3690.0	2620.0	2430.0	8883287.0	8864848.0	8698271.0	40642.0	60414.0	220174.0	0.952305	0.977842	0.978762	1.0	1.0	1.0	15	4
FeTS22_Patient0077	461.0	2516.0	6237.0	4672.0	3736.0	5450.0	8879846.0	8862368.0	8698062.0	43021.0	59380.0	218251.0	0.943702	0.949989	0.973924	1.0	2.236068	1.0	15	4
FeTS22_Patient0078	1.0	0.0	3.0	0.0	188.0	6696.0	8927999.0	8927811.0	8909983.0	0.0	1.0	11318.0	0.0	0.010526	0.771638	373.128664	11.130948	3.605551	15	4
FeTS22_Patient0079	50.0	44.0	1424.0	923.0	3366.0	12502.0	8925866.0	8923417.0	8843000.0	1161.0	1173.0	71074.0	0.704704	0.407575	0.910773	3.741657	5.385165	2.44949	15	4
FeTS22_Patient0080	120.0	132.0	1820.0	716.0	320.0	1522.0	8923885.0	8923552.0	8915443.0	3279.0	3996.0	9215.0	0.886935	0.946471	0.8465	1.414214	1.0	15.620499	15	4
FeTS22_Patient0081	963.0	647.0	6273.0	3821.0	3625.0	1541.0	8856783.0	8842504.0	8708911.0	66433.0	81224.0	211275.0	0.965245	0.974376	0.981843	1.0	1.414214	1.0	15	4
FeTS22_Patient0082	124.0	122.0	584.0	1755.0	1553.0	5966.0	8910291.0	8909951.0	8820249.0	15830.0	16374.0	101201.0	0.943976	0.951341	0.968653	1.0	1.0	1.0	15	4
FeTS22_Patient0083	126.0	124.0	183.0	1026.0	1174.0	7163.0	8913169.0	8912868.0	8892190.0	13679.0	13834.0	28464.0	0.959593	0.955189	0.885708	1.0	1.0	3.0	15	4
FeTS22_Patient0084	1420.0	1151.0	3894.0	2507.0	1619.0	2134.0	8869911.0	8854736.0	8753500.0	54162.0	70494.0	168472.0	0.965016	0.980732	0.982424	1.0	1.0	1.0	15	4
FeTS22_Patient0085	304.0	219.0	10164.0	942.0	820.0	927.0	8914625.0	8911853.0	8813254.0	12129.0	15108.0	103655.0	0.951145	0.966757	0.949217	1.0	1.0	2.236068	15	4
FeTS22_Patient0086	27.0	27.0	543.0	328.0	376.0	215.0	8924615.0	8924548.0	8918242.0	3030.0	3049.0	9000.0	0.944661	0.93801	0.959591	1.0	1.0	1.0	15	4
FeTS22_Patient0087	15.0	12.0	228.0	208.0	500.0	4438.0	8927275.0	8926983.0	8909482.0	502.0	505.0	13852.0	0.818256	0.663601	0.855854	2.236068	2.828427	3.464102	15	4
FeTS22_Patient0088	100.0	0.0	124.0	0.0	158.0	1317.0	8927900.0	8927742.0	8910852.0	0.0	100.0	15707.0	0.0	0.558659	0.956141	373.128664	2.44949	1.0	15	4
FeTS22_Patient0089	127.0	127.0	716.0	795.0	811.0	2287.0	8926492.0	8926476.0	8916359.0	586.0	586.0	8638.0	0.559694	0.55545	0.851916	3.0	3.0	2.828427	15	4
FeTS22_Patient0090	3094.0	954.0	1699.0	3531.0	2620.0	5226.0	8860078.0	8806176.0	8755650.0	61297.0	118250.0	165425.0	0.94873	0.985113	0.979498	1.0	1.0	1.0	15	4
FeTS22_Patient0091	0.0	0.0	126.0	0.0	85.0	397.0	8928000.0	8927915.0	8919722.0	0.0	0.0	7755.0	1.0	0.0	0.96738	0.0	373.128664	1.0	15	4
FeTS22_Patient0092	1072.0	765.0	2582.0	1255.0	1210.0	1983.0	8903586.0	8886383.0	8830928.0	22087.0	39642.0	92507.0	0.949958	0.975695	0.97592	1.0	1.0	1.0	15	4
FeTS22_Patient0093	131.0	31.0	17.0	2484.0	1022.0	6619.0	8919100.0	8917339.0	8901459.0	6285.0	9608.0	19905.0	0.827791	0.948049	0.857124	2.0	1.0	4.0	15	4
FeTS22_Patient0094	131.0	30.0	853.0	5351.0	4790.0	3871.0	8912017.0	8893880.0	8818829.0	10501.0	29300.0	104447.0	0.793007	0.923999	0.977886	1.414214	2.236068	1.0	15	4
FeTS22_Patient0095	130.0	8.0	22.0	316.0	393.0	1368.0	8925790.0	8924788.0	8916178.0	1764.0	2811.0	10432.0	0.887771	0.933422	0.937539	1.0	1.414214	1.414214	15	4
FeTS22_Patient0096	87.0	86.0	173.0	206.0	227.0	6258.0	8925768.0	8925747.0	8911172.0	1939.0	1940.0	10397.0	0.929753	0.925352	0.763783	1.0	1.0	7.81025	15	4
FeTS22_Patient0097	1045.0	964.0	7782.0	763.0	1505.0	26922.0	8915934.0	8915108.0	8835470.0	10258.0	10423.0	57826.0	0.919011	0.894103	0.769188	1.414214	2.0	19.026298	15	4
FeTS22_Patient0098	2840.0	547.0	2676.0	2125.0	4060.0	4004.0	8903195.0	8833257.0	8762580.0	19840.0	90136.0	158740.0	0.888789	0.975081	0.979393	1.0	1.414214	1.0	15	4
FeTS22_Patient0099	619.0	274.0	3804.0	941.0	945.0	1395.0	8912742.0	8907850.0	8854370.0	13698.0	18931.0	68431.0	0.946125	0.968808	0.963403	1.0	1.0	1.414214	15	4
FeTS22_Patient0100	80.0	161.0	8261.0	268.0	306.0	2778.0	8925603.0	8924095.0	8782690.0	2049.0	3438.0	134271.0	0.921727	0.936402	0.960516	1.0	15.297059	2.0	15	4
FeTS22_Patient0101	181.0	143.0	3639.0	120.0	30001.0	4116.0	8927351.0	8896843.0	8732823.0	348.0	1013.0	187422.0	0.698094	0.062978	0.979731	3.162278	19.79899	1.0	15	4
FeTS22_Patient0102	161.0	90.0	2138.0	829.0	950.0	2683.0	8919250.0	8918074.0	8884012.0	7760.0	8886.0	39167.0	0.940036	0.944716	0.942024	1.0	1.414214	1.414214	15	4
FeTS22_Patient0103	3478.0	1546.0	4223.0	3217.0	6152.0	7260.0	8873747.0	8861396.0	8703634.0	47558.0	58906.0	212883.0	0.934241	0.938666	0.973738	1.414214	2.236068	1.0	15	4
FeTS22_Patient0104	1407.0	1019.0	2822.0	2407.0	2603.0	10504.0	8881172.0	8875346.0	8805069.0	43014.0	49032.0	109605.0	0.957548	0.964381	0.942693	1.0	1.0	1.732051	15	4
FeTS22_Patient0105	22.0	16.0	730.0	893.0	743.0	4033.0	8921044.0	8917890.0	8878761.0	6041.0	9351.0	44476.0	0.929599	0.960999	0.949176	1.0	1.0	1.414214	15	4
FeTS22_Patient0106	0.0	0.0	68.0	0.0	0.0	940.0	8928000.0	8928000.0	8917824.0	0.0	0.0	9168.0	1.0	1.0	0.947891	0.0	0.0	1.0	15	4
FeTS22_Patient0107	10.0	0.0	833.0	896.0	696.0	1189.0	8921701.0	8920481.0	8885543.0	5393.0	6823.0	40435.0	0.922511	0.951471	0.975607	1.0	1.0	1.0	15	4
FeTS22_Patient0108	0.0	1.0	2805.0	0.0	0.0	3295.0	8928000.0	8927999.0	8821802.0	0.0	0.0	100098.0	1.0	0.0	0.970431	0.0	373.128664	1.0	15	4
FeTS22_Patient0109	4.0	4.0	708.0	112.0	117.0	635.0	8927184.0	8927179.0	8907878.0	700.0	700.0	18779.0	0.923483	0.920447	0.965476	1.0	1.0	1.0	15	4
FeTS22_Patient0110	16.0	16.0	290.0	1191.0	996.0	5753.0	8915884.0	8915129.0	8876966.0	10909.0	11859.0	44991.0	0.947579	0.959078	0.937068	1.0	1.0	1.414214	15	4
FeTS22_Patient0111	456.0	456.0	404.0	5692.0	5905.0	29259.0	8897270.0	8896989.0	8752521.0	24582.0	24650.0	145816.0	0.888849	0.885719	0.907677	1.732051	2.0	2.828427	15	4
FeTS22_Patient0112	503.0	467.0	1329.0	2391.0	1547.0	5958.0	8885747.0	8882882.0	8796198.0	39359.0	43104.0	124515.0	0.96454	0.977171	0.97157	1.0	1.0	1.0	15	4
FeTS22_Patient0113	8.0	6.0	510.0	564.0	479.0	257.0	8922123.0	8920936.0	8907914.0	5305.0	6579.0	19319.0	0.948846	0.964451	0.980535	1.0	1.0	1.0	15	4
FeTS22_Patient0114	3733.0	1759.0	8082.0	1648.0	1849.0	982.0	8881184.0	8860067.0	8766747.0	41435.0	64325.0	152189.0	0.939026	0.97272	0.971082	1.0	1.0	1.414214	15	4
FeTS22_Patient0115	1081.0	706.0	1148.0	1898.0	1877.0	3836.0	8903444.0	8878885.0	8816759.0	21577.0	46532.0	106257.0	0.935426	0.972994	0.977085	1.0	1.414214	1.0	15	4
FeTS22_Patient0116	6012.0	3105.0	28126.0	6076.0	8370.0	1598.0	8791154.0	8784875.0	8629313.0	124758.0	131650.0	268963.0	0.953793	0.958239	0.947637	1.414214	2.0	2.44949	15	4
FeTS22_Patient0117	8.0	0.0	2362.0	308.0	282.0	7461.0	8926527.0	8925993.0	8887432.0	1157.0	1725.0	30745.0	0.879848	0.924437	0.862255	1.0	1.0	2.44949	15	4
FeTS22_Patient0118	742.0	359.0	785.0	880.0	941.0	4431.0	8900528.0	8899133.0	8872094.0	25850.0	27567.0	50690.0	0.969581	0.976964	0.951068	1.0	1.0	1.414214	15	4
FeTS22_Patient0119	546.0	489.0	703.0	3608.0	2200.0	9252.0	8891975.0	8873110.0	8829022.0	31871.0	52201.0	89023.0	0.938818	0.974891	0.947048	1.0	1.0	2.0	15	4
FeTS22_Patient0120	113.0	30.0	1299.0	520.0	516.0	10314.0	8923697.0	8922694.0	8895318.0	3670.0	4760.0	21069.0	0.920607	0.945758	0.783948	1.0	1.0	27.294688	15	4
FeTS22_Patient0121	3040.0	1821.0	15051.0	2680.0	4177.0	2714.0	8889485.0	8850916.0	8778525.0	32795.0	71086.0	131710.0	0.919787	0.959519	0.936821	1.0	1.732051	2.44949	15	4
FeTS22_Patient0122	225.0	113.0	1074.0	447.0	460.0	2677.0	8922434.0	8920680.0	8877476.0	4894.0	6747.0	46773.0	0.935755	0.959266	0.961448	1.0	1.0	1.0	15	4
FeTS22_Patient0123	228.0	197.0	1708.0	1001.0	692.0	1705.0	8916777.0	8910132.0	8867504.0	9994.0	16979.0	57083.0	0.942075	0.974488	0.970973	1.0	1.0	1.0	15	4
FeTS22_Patient0124	86.0	84.0	11945.0	291.0	281.0	2763.0	8923326.0	8923284.0	8907383.0	4297.0	4351.0	5909.0	0.957976	0.959744	0.445525	1.0	1.0	26.191602	15	4
FeTS22_Patient0125	2306.0	926.0	1306.0	513.0	863.0	2709.0	8909764.0	8904072.0	8874563.0	15417.0	22139.0	49422.0	0.916233	0.961165	0.960966	1.0	1.0	1.414214	15	4
FeTS22_Patient0126	3392.0	3331.0	1784.0	143.0	160.0	21370.0	8920265.0	8919746.0	8886448.0	4200.0	4763.0	18398.0	0.703812	0.731812	0.613778	29.690064	30.633309	5.385165	15	4
FeTS22_Patient0127	206.0	95.0	630.0	945.0	1068.0	1691.0	8920677.0	8913581.0	8903366.0	6172.0	13256.0	22313.0	0.914709	0.957977	0.950561	1.0	1.414214	1.414214	15	4
FeTS22_Patient0128	1.0	0.0	8539.0	1277.0	1197.0	15950.0	8922526.0	8922224.0	8708466.0	4196.0	4579.0	195045.0	0.867839	0.884404	0.94093	1.0	1.414214	2.0	15	4
FeTS22_Patient0129	315.0	234.0	1506.0	691.0	540.0	2979.0	8915549.0	8909306.0	8868606.0	11445.0	17920.0	54909.0	0.957901	0.978861	0.960762	1.0	1.0	1.0	15	4
FeTS22_Patient0130	3372.0	1871.0	9510.0	3584.0	3668.0	9556.0	8862483.0	8827004.0	8741251.0	58561.0	95457.0	167683.0	0.943938	0.971805	0.946207	1.0	1.0	2.236068	15	4
FeTS22_Patient0131	215.0	212.0	5573.0	2851.0	2104.0	1049.0	8899932.0	8896743.0	8817740.0	25002.0	28941.0	103638.0	0.942227	0.961527	0.969041	1.0	1.0	1.414214	15	4
FeTS22_Patient0132	1884.0	817.0	1212.0	2128.0	2368.0	13677.0	8899657.0	8873089.0	8792453.0	24331.0	51726.0	120658.0	0.923833	0.970132	0.941886	1.0	1.0	2.0	15	4
FeTS22_Patient0133	1081.0	684.0	678.0	465.0	613.0	5279.0	8906124.0	8904282.0	8891789.0	20330.0	22421.0	30254.0	0.96337	0.971889	0.910374	1.0	1.0	4.472136	15	4
FeTS22_Patient0134	4934.0	2053.0	8560.0	2703.0	5890.0	7303.0	8883756.0	8837218.0	8749246.0	36607.0	82839.0	162891.0	0.905542	0.954251	0.953569	1.414214	2.44949	2.236068	15	4
FeTS22_Patient0135	669.0	621.0	971.0	1381.0	1084.0	2644.0	8905399.0	8894632.0	8871339.0	20551.0	31663.0	53046.0	0.952494	0.973782	0.967049	1.0	1.0	1.0	15	4
FeTS22_Patient0136	382.0	223.0	3716.0	1546.0	1357.0	2744.0	8906332.0	8895344.0	8788980.0	19740.0	31076.0	132560.0	0.953439	0.975209	0.976213	1.0	1.0	1.0	15	4
FeTS22_Patient0137	1419.0	150.0	9862.0	4097.0	4567.0	3169.0	8890613.0	8861395.0	8691151.0	31871.0	61888.0	223818.0	0.920356	0.96329	0.971713	1.0	1.414214	1.0	15	4
FeTS22_Patient0138	656.0	348.0	12883.0	2979.0	2988.0	2931.0	8895399.0	8863504.0	8731394.0	28966.0	61160.0	180792.0	0.940959	0.973451	0.958097	1.0	1.0	2.236068	15	4
FeTS22_Patient0139	73.0	0.0	286.0	0.0	38.0	149.0	8927927.0	8927889.0	8921457.0	0.0	73.0	6108.0	0.0	0.793478	0.965615	373.128664	1.0	1.0	15	4
FeTS22_Patient0140	249.0	205.0	1338.0	1949.0	1268.0	3647.0	8900772.0	8895170.0	8826712.0	25030.0	31357.0	96303.0	0.957939	0.977051	0.974771	1.0	1.0	1.0	15	4
FeTS22_Patient0141	492.0	266.0	2977.0	695.0	616.0	9259.0	8910962.0	8906872.0	8839248.0	15851.0	20246.0	76516.0	0.963909	0.978682	0.925963	1.0	1.0	2.0	15	4
FeTS22_Patient0142	0.0	393.0	1958.0	768.0	1056.0	977.0	8926940.0	8926239.0	8836576.0	292.0	312.0	88489.0	0.431953	0.301013	0.983687	4.898979	16.076373	1.0	15	4
FeTS22_Patient0143	93.0	0.0	189.0	0.0	37.0	9254.0	8927907.0	8927870.0	8875279.0	0.0	93.0	43278.0	0.0	0.834081	0.901634	373.128664	1.0	2.236068	15	4
FeTS22_Patient0144	98.0	35.0	850.0	363.0	386.0	5070.0	8925350.0	8924906.0	8884074.0	2189.0	2673.0	38006.0	0.904732	0.926998	0.927745	1.0	1.0	2.0	15	4
FeTS22_Patient0145	0.0	5419.0	8240.0	2462.0	38694.0	2103.0	8925245.0	8879433.0	8786300.0	293.0	4454.0	131357.0	0.192257	0.168009	0.962121	12.206556	13.0	1.732051	15	4
FeTS22_Patient0146	0.0	0.0	92.0	0.0	0.0	3728.0	8928000.0	8928000.0	8901249.0	0.0	0.0	22931.0	1.0	1.0	0.923111	0.0	0.0	1.414214	15	4
FeTS22_Patient0147	26.0	24.0	5782.0	563.0	459.0	1199.0	8921484.0	8921239.0	8799424.0	5927.0	6278.0	121595.0	0.952664	0.962957	0.972095	1.0	1.0	1.0	15	4
FeTS22_Patient0148	1014.0	796.0	2389.0	2719.0	1956.0	2792.0	8890496.0	8864014.0	8788048.0	33771.0	61234.0	134771.0	0.947625	0.978023	0.981141	1.0	1.0	1.0	15	4
FeTS22_Patient0149	0.0	0.0	1321.0	0.0	0.0	1390.0	8928000.0	8928000.0	8860143.0	0.0	0.0	65146.0	1.0	1.0	0.979617	0.0	0.0	1.0	15	4
FeTS22_Patient0150	283.0	241.0	319.0	943.0	1079.0	6227.0	8921273.0	8917142.0	8896771.0	5501.0	9538.0	24683.0	0.899738	0.935281	0.882923	1.0	1.414214	2.828427	15	4
FeTS22_Patient0151	597.0	492.0	3962.0	1073.0	761.0	8854.0	8911152.0	8904014.0	8799311.0	15178.0	22733.0	115873.0	0.947855	0.97318	0.947596	1.0	1.0	2.0	15	4
FeTS22_Patient0152	5246.0	3365.0	5319.0	3901.0	3363.0	3143.0	8804876.0	8741537.0	8726943.0	113977.0	179735.0	192595.0	0.961422	0.981627	0.978504	1.0	1.414214	1.0	15	4
FeTS22_Patient0153	385.0	157.0	301.0	626.0	343.0	14869.0	8914726.0	8905369.0	8859115.0	12263.0	22131.0	53715.0	0.96041	0.98883	0.876264	1.0	1.0	4.242641	15	4
FeTS22_Patient0154	645.0	409.0	5923.0	3090.0	3140.0	2357.0	8890901.0	8885657.0	8777483.0	33364.0	38794.0	142237.0	0.946993	0.956259	0.971717	1.0	1.414214	1.414214	15	4
FeTS22_Patient0155	58.0	38.0	6311.0	1387.0	1305.0	7027.0	8915110.0	8912094.0	8806453.0	11445.0	14563.0	108209.0	0.940621	0.955922	0.941947	1.0	1.0	3.0	15	4
FeTS22_Patient0156	757.0	355.0	4324.0	1123.0	1119.0	3956.0	8906187.0	8902727.0	8804645.0	19933.0	23799.0	115075.0	0.954966	0.969963	0.965273	1.0	1.0	1.414214	15	4
FeTS22_Patient0157	72.0	50.0	2575.0	589.0	615.0	11532.0	8922280.0	8920767.0	8798354.0	5059.0	6568.0	115539.0	0.938677	0.951815	0.942464	1.0	1.0	1.414214	15	4
FeTS22_Patient0158	854.0	703.0	6586.0	2179.0	1539.0	1275.0	8887575.0	8878201.0	8780332.0	37392.0	47557.0	139807.0	0.961024	0.976971	0.972655	1.0	1.0	1.0	15	4
FeTS22_Patient0159	213.0	164.0	2935.0	2111.0	2155.0	7045.0	8917388.0	8917149.0	8818679.0	8288.0	8532.0	99341.0	0.877037	0.880359	0.952171	2.236068	2.44949	2.0	15	4
FeTS22_Patient0160	73.0	50.0	460.0	912.0	826.0	11336.0	8919363.0	8918624.0	8878512.0	7652.0	8500.0	37692.0	0.93953	0.950996	0.864694	1.0	1.0	3.605551	15	4
FeTS22_Patient0161	150.0	95.0	9808.0	2342.0	1489.0	998.0	8905557.0	8894684.0	8731996.0	19951.0	31732.0	185198.0	0.941218	0.975649	0.971653	1.0	1.0	1.414214	15	4
FeTS22_Patient0162	306.0	304.0	2019.0	2547.0	1526.0	2071.0	8898139.0	8887403.0	8807190.0	27008.0	38767.0	116720.0	0.949832	0.976942	0.982781	1.0	1.0	1.0	15	4
FeTS22_Patient0163	2517.0	1386.0	2575.0	2320.0	2454.0	3849.0	8899237.0	8863652.0	8796872.0	23926.0	60508.0	124704.0	0.908197	0.969245	0.97489	1.0	1.0	1.0	15	4
FeTS22_Patient0164	2371.0	1387.0	4696.0	1246.0	2003.0	5855.0	8891863.0	8883152.0	8788961.0	32520.0	41458.0	128488.0	0.947318	0.960721	0.960561	1.0	1.414214	1.414214	15	4
FeTS22_Patient0165	1.0	1.0	5170.0	771.0	810.0	4466.0	8927022.0	8926983.0	8871269.0	206.0	206.0	47095.0	0.347973	0.336877	0.907191	4.123106	4.242641	3.162278	15	4
FeTS22_Patient0166	4865.0	2466.0	2925.0	2694.0	3700.0	19822.0	8852841.0	8843064.0	8807045.0	67600.0	78770.0	98208.0	0.947051	0.962335	0.89621	1.414214	1.414214	4.898979	15	4
FeTS22_Patient0167	259.0	52.0	155.0	695.0	691.0	7564.0	8918565.0	8916560.0	8874698.0	8481.0	10697.0	45583.0	0.946752	0.966436	0.92194	1.0	1.0	2.236068	15	4
FeTS22_Patient0168	606.0	187.0	845.0	409.0	532.0	2138.0	8920540.0	8917313.0	8905870.0	6445.0	9968.0	19147.0	0.927005	0.96519	0.927732	1.0	1.0	1.414214	15	4
FeTS22_Patient0169	786.0	799.0	2643.0	2539.0	1703.0	6004.0	8907106.0	8886033.0	8831965.0	17569.0	39465.0	87388.0	0.913553	0.969275	0.952858	1.0	1.0	1.732051	15	4
FeTS22_Patient0170	3480.0	1853.0	1807.0	374.0	1209.0	4080.0	8904438.0	8884015.0	8822547.0	19708.0	40923.0	99566.0	0.910931	0.963937	0.971286	1.414214	1.414214	1.0	15	4
FeTS22_Patient0171	10.0	0.0	573.0	41.0	5564.0	3238.0	8927638.0	8922105.0	8901541.0	311.0	331.0	22648.0	0.92422	0.106328	0.922394	1.0	14.21267	2.828427	15	4
FeTS22_Patient0172	539.0	430.0	1712.0	2382.0	1794.0	7888.0	8893764.0	8891121.0	8799483.0	31315.0	34655.0	118917.0	0.955439	0.96891	0.961202	1.0	1.0	1.0	15	4
FeTS22_Patient0173	4260.0	903.0	1417.0	3060.0	4873.0	7599.0	8876812.0	8836629.0	8810741.0	43868.0	85595.0	108243.0	0.922993	0.967361	0.960018	1.0	1.732051	2.236068	15	4
FeTS22_Patient0174	629.0	333.0	4440.0	793.0	685.0	1585.0	8907224.0	8900405.0	8795176.0	19354.0	26577.0	126799.0	0.964565	0.981208	0.976793	1.0	1.0	1.0	15	4
FeTS22_Patient0175	1336.0	506.0	1858.0	659.0	702.0	2126.0	8907259.0	8901641.0	8848312.0	18746.0	25151.0	75704.0	0.949477	0.976548	0.974362	1.0	1.0	1.0	15	4
FeTS22_Patient0176	1448.0	603.0	7672.0	3008.0	3995.0	1365.0	8881413.0	8871673.0	8761095.0	42131.0	51729.0	157868.0	0.949773	0.957448	0.972174	1.0	2.0	1.414214	15	4
FeTS22_Patient0177	0.0	0.0	2455.0	222.0	344.0	10074.0	8927778.0	8927656.0	8819034.0	0.0	0.0	96437.0	0.0	0.0	0.939003	373.128664	373.128664	1.732051	15	4
FeTS22_Patient0178	11.0	6.0	212.0	346.0	383.0	4184.0	8924278.0	8924240.0	8913223.0	3365.0	3371.0	10381.0	0.949626	0.945449	0.825264	1.0	1.0	2.44949	15	4
FeTS22_Patient0179	181.0	180.0	3567.0	1026.0	649.0	1858.0	8916994.0	8912171.0	8797741.0	9799.0	15000.0	124834.0	0.941985	0.97311	0.978733	1.0	1.0	1.0	15	4
FeTS22_Patient0180	697.0	453.0	377.0	1164.0	879.0	7916.0	8904174.0	8898037.0	8884774.0	21965.0	28631.0	34933.0	0.959359	0.977267	0.893896	1.0	1.0	3.741657	15	4
FeTS22_Patient0181	5298.0	2330.0	6827.0	1979.0	3078.0	5123.0	8869121.0	8852505.0	8760429.0	51602.0	70087.0	155621.0	0.934133	0.962853	0.963025	1.414214	1.414214	1.414214	15	4
FeTS22_Patient0182	181.0	181.0	1862.0	160.0	177.0	1543.0	8926590.0	8926573.0	8858957.0	1069.0	1069.0	65638.0	0.862445	0.856571	0.974718	15.049889	14.986652	1.0	15	4
FeTS22_Patient0183	8.0	8.0	2412.0	426.0	443.0	51718.0	8925778.0	8925756.0	8841137.0	1788.0	1793.0	32733.0	0.891771	0.888283	0.547393	1.0	1.0	9.219544	15	4
FeTS22_Patient0184	989.0	379.0	1376.0	4014.0	3666.0	6221.0	8890925.0	8843088.0	8795218.0	32072.0	80867.0	125185.0	0.927647	0.9756	0.97055	1.0	1.0	1.414214	15	4
FeTS22_Patient0185	1676.0	1459.0	4273.0	583.0	464.0	1046.0	8899770.0	8895948.0	8882365.0	25971.0	30129.0	40316.0	0.958322	0.969074	0.938116	1.0	1.0	1.732051	15	4
FeTS22_Patient0186	0.0	0.0	0.0	0.0	0.0	1143.0	8928000.0	8928000.0	8924787.0	0.0	0.0	2070.0	1.0	1.0	0.783646	0.0	0.0	2.0	15	4
FeTS22_Patient0187	2193.0	847.0	836.0	2730.0	1721.0	7381.0	8862664.0	8828561.0	8806414.0	60413.0	96871.0	113369.0	0.960851	0.986919	0.965027	1.0	1.0	1.414214	15	4
FeTS22_Patient0188	141.0	21.0	57.0	433.0	807.0	862.0	8925161.0	8922592.0	8911643.0	2265.0	4580.0	15438.0	0.887539	0.917101	0.971096	1.0	2.0	1.0	15	4
FeTS22_Patient0189	1679.0	973.0	2244.0	1739.0	3975.0	38385.0	8916484.0	8911254.0	8758204.0	8098.0	11798.0	129167.0	0.825737	0.826654	0.8641	2.236068	4.242641	5.385165	15	4
FeTS22_Patient0190	297.0	269.0	2560.0	843.0	636.0	6248.0	8914494.0	8908198.0	8872945.0	12366.0	18897.0	46247.0	0.955937	0.976614	0.913052	1.0	1.0	4.898979	15	4
FeTS22_Patient0191	570.0	298.0	933.0	754.0	757.0	2615.0	8916431.0	8909840.0	8893967.0	10245.0	17105.0	30485.0	0.939305	0.970084	0.945008	1.0	1.0	1.414214	15	4
FeTS22_Patient0192	0.0	0.0	6063.0	0.0	10329.0	6290.0	8928000.0	8917671.0	8868592.0	0.0	0.0	47055.0	1.0	0.0	0.883969	0.0	373.128664	3.741657	15	4
FeTS22_Patient0193	1524.0	1068.0	4546.0	982.0	639.0	7105.0	8907176.0	8897847.0	8853081.0	18318.0	28446.0	63268.0	0.935977	0.97087	0.915687	1.0	1.0	5.0	15	4
FeTS22_Patient0194	5.0	5.0	241.0	81.0	83.0	1352.0	8927404.0	8927402.0	8897916.0	510.0	510.0	28491.0	0.922242	0.920578	0.972804	1.0	1.0	1.0	15	4
FeTS22_Patient0195	21.0	15.0	3772.0	883.0	646.0	725.0	8919335.0	8916133.0	8854434.0	7761.0	11206.0	69069.0	0.944965	0.971352	0.968472	1.0	1.0	1.0	15	4
FeTS22_Patient0196	798.0	86.0	3630.0	2105.0	1895.0	4693.0	8900244.0	8877836.0	8748984.0	24853.0	48183.0	170693.0	0.944819	0.979857	0.9762	1.0	1.0	1.0	15	4
FeTS22_Patient0197	4704.0	3361.0	3492.0	1343.0	1805.0	8134.0	8880876.0	8858166.0	8791939.0	41077.0	64668.0	124435.0	0.931441	0.961592	0.95537	1.414214	1.732051	1.414214	15	4
FeTS22_Patient0198	3686.0	1189.0	5210.0	2064.0	2782.0	3610.0	8889163.0	8878993.0	8802213.0	33087.0	45036.0	116967.0	0.920055	0.957775	0.963667	1.414214	1.732051	1.414214	15	4
FeTS22_Patient0199	0.0	2.0	1685.0	0.0	0.0	762.0	8928000.0	8927998.0	8878488.0	0.0	0.0	47065.0	1.0	0.0	0.974663	0.0	373.128664	1.0	15	4
FeTS22_Patient0200	0.0	0.0	1094.0	0.0	305.0	3238.0	8928000.0	8927695.0	8892556.0	0.0	0.0	31112.0	1.0	0.0	0.934912	0.0	373.128664	2.236068	15	4
FeTS22_Patient0201	175.0	163.0	635.0	828.0	916.0	1183.0	8921218.0	8920768.0	8906388.0	5779.0	6153.0	19794.0	0.92015	0.919387	0.956093	1.0	1.414214	1.414214	15	4
FeTS22_Patient0202	59.0	23.0	396.0	1302.0	1007.0	1918.0	8915753.0	8906960.0	8875229.0	10886.0	20010.0	50457.0	0.941166	0.974909	0.977584	1.0	1.0	1.0	15	4
FeTS22_Patient0203	1418.0	568.0	1044.0	492.0	546.0	1919.0	8911928.0	8900751.0	8885792.0	14162.0	26135.0	39245.0	0.936826	0.979132	0.963623	1.0	1.0	1.0	15	4
FeTS22_Patient0204	0.0	0.0	8.0	0.0	1951.0	2977.0	8928000.0	8926049.0	8911615.0	0.0	0.0	13400.0	1.0	0.0	0.899782	0.0	373.128664	2.236068	15	4
FeTS22_Patient0205	30.0	29.0	1030.0	1711.0	1508.0	2304.0	8909387.0	8909167.0	8856661.0	16872.0	17296.0	68005.0	0.950937	0.957458	0.976074	1.0	1.0	1.0	15	4
FeTS22_Patient0206	1695.0	823.0	4095.0	3335.0	4418.0	1387.0	8880398.0	8867858.0	8783748.0	42572.0	54901.0	138770.0	0.944219	0.954443	0.98063	1.0	1.732051	1.0	15	4
FeTS22_Patient0207	188.0	173.0	9040.0	217.0	313.0	6659.0	8926567.0	8926471.0	8821769.0	1028.0	1043.0	90532.0	0.835433	0.811042	0.920214	1.414214	2.0	5.0	15	4
FeTS22_Patient0208	907.0	168.0	1248.0	1413.0	2728.0	5373.0	8915881.0	8906438.0	8876363.0	9799.0	18666.0	45016.0	0.894151	0.92801	0.931497	1.0	1.732051	2.0	15	4
FeTS22_Patient0209	271.0	84.0	917.0	1478.0	1569.0	6510.0	8912833.0	8911494.0	8867106.0	13418.0	14853.0	53467.0	0.938814	0.947288	0.935057	1.414214	1.414214	2.236068	15	4
FeTS22_Patient0210	119.0	7.0	426.0	790.0	915.0	5677.0	8923127.0	8920983.0	8880997.0	3964.0	6095.0	40900.0	0.897137	0.929683	0.930571	1.0	1.414214	2.44949	15	4
FeTS22_Patient0211	176.0	176.0	2828.0	350.0	365.0	416.0	8922801.0	8922778.0	8865505.0	4673.0	4681.0	59251.0	0.946718	0.94537	0.973354	1.0	1.0	1.414214	15	4
FeTS22_Patient0212	996.0	239.0	5206.0	6102.0	7202.0	3284.0	8878843.0	8868063.0	8696998.0	42059.0	52496.0	222512.0	0.922185	0.933818	0.98128	1.414214	2.236068	1.0	15	4
FeTS22_Patient0213	1498.0	817.0	597.0	873.0	878.0	4244.0	8901810.0	8891734.0	8880522.0	23819.0	34571.0	42637.0	0.952589	0.976072	0.94628	1.0	1.0	1.732051	15	4
FeTS22_Patient0214	64.0	41.0	138.0	418.0	384.0	3020.0	8924451.0	8923849.0	8910515.0	3067.0	3726.0	14327.0	0.927146	0.946045	0.900729	1.0	1.0	2.828427	15	4
FeTS22_Patient0215	111.0	100.0	59.0	0.0	0.0	18331.0	8927889.0	8927889.0	8906302.0	0.0	11.0	3308.0	0.0	0.180328	0.264577	373.128664	37.623115	54.9295	15	4
FeTS22_Patient0216	218.0	114.0	37.0	288.0	245.0	518.0	8919969.0	8918031.0	8916075.0	7525.0	9610.0	11370.0	0.967472	0.981664	0.976175	1.0	1.0	1.0	15	4
FeTS22_Patient0217	4723.0	3815.0	5060.0	607.0	201.0	628.0	8873816.0	8858431.0	8847656.0	48854.0	65553.0	74656.0	0.948272	0.970279	0.963303	1.414214	1.414214	1.414214	15	4
FeTS22_Patient0218	506.0	7586.0	6683.0	2377.0	2603.0	5981.0	8913290.0	8888046.0	8802955.0	11827.0	29765.0	112381.0	0.891359	0.853856	0.946661	1.0	5.0	3.741657	15	4
FeTS22_Patient0219	0.0	0.0	153.0	0.0	0.0	1377.0	8928000.0	8928000.0	8923299.0	0.0	0.0	3171.0	1.0	1.0	0.80564	0.0	0.0	2.828427	15	4
FeTS22_Patient0220	83.0	81.0	2045.0	213.0	262.0	2896.0	8926477.0	8926425.0	8877677.0	1227.0	1232.0	45382.0	0.892364	0.877805	0.948373	1.0	1.414214	1.414214	15	4
FeTS22_Patient0221	1341.0	1267.0	13997.0	2126.0	2207.0	590.0	8909104.0	8905994.0	8730777.0	15429.0	18532.0	182636.0	0.898995	0.914303	0.961599	1.414214	2.44949	2.236068	15	4
FeTS22_Patient0222	887.0	237.0	386.0	1476.0	1281.0	14120.0	8903014.0	8885514.0	8841262.0	22623.0	40968.0	72232.0	0.950367	0.98181	0.90875	1.0	1.0	3.0	15	4
FeTS22_Patient0223	98.0	19.0	1499.0	2318.0	1981.0	4039.0	8913296.0	8900742.0	8824448.0	12288.0	25258.0	98014.0	0.910492	0.961916	0.972525	1.0	1.414214	1.0	15	4
FeTS22_Patient0224	0.0	364.0	2383.0	1298.0	1592.0	5265.0	8925830.0	8925172.0	8803441.0	872.0	872.0	116911.0	0.573307	0.471351	0.968327	11.445523	16.788385	1.732051	15	4
FeTS22_Patient0225	1651.0	653.0	5888.0	2162.0	1745.0	1942.0	8898442.0	8861821.0	8744352.0	25745.0	63781.0	175818.0	0.931053	0.981548	0.978218	1.0	1.0	1.0	15	4
FeTS22_Patient0226	68.0	4.0	9845.0	0.0	16.0	1901.0	8927932.0	8927916.0	8851078.0	0.0	64.0	65176.0	0.0	0.864865	0.917339	373.128664	1.0	6.708204	15	4
FeTS22_Patient0227	3585.0	2545.0	5484.0	1749.0	1888.0	2287.0	8849352.0	8833233.0	8793032.0	73314.0	90334.0	127197.0	0.964899	0.976051	0.970358	1.0	1.0	1.0	15	4
FeTS22_Patient0228	62.0	48.0	577.0	4563.0	4779.0	10170.0	8867699.0	8866190.0	8835030.0	55676.0	56983.0	82223.0	0.960121	0.959366	0.938656	1.0	1.414214	2.0	15	4
FeTS22_Patient0229	0.0	0.0	2476.0	0.0	0.0	1080.0	8928000.0	8928000.0	8912074.0	0.0	0.0	12370.0	1.0	1.0	0.874329	0.0	0.0	7.071068	15	4
FeTS22_Patient0230	1.0	1.0	298.0	75.0	76.0	15133.0	8927628.0	8927627.0	8879697.0	296.0	296.0	32872.0	0.886228	0.884903	0.809905	1.0	1.0	6.0	15	4
FeTS22_Patient0231	191.0	103.0	4515.0	4326.0	9674.0	4862.0	8895011.0	8854146.0	8783281.0	28472.0	64077.0	135342.0	0.926506	0.929117	0.966518	22.561028	2.236068	2.0	15	4
FeTS22_Patient0232	952.0	507.0	1215.0	2592.0	2618.0	8515.0	8896139.0	8877392.0	8832460.0	28317.0	47483.0	85810.0	0.941108	0.968142	0.946347	1.0	1.0	1.732051	15	4
FeTS22_Patient0233	2607.0	174.0	1074.0	3999.0	5872.0	4187.0	8894716.0	8865332.0	8812520.0	26678.0	56622.0	110219.0	0.88983	0.949317	0.97669	2.236068	2.0	1.0	15	4
FeTS22_Patient0234	3505.0	3010.0	3740.0	3683.0	3698.0	7900.0	8817681.0	8815104.0	8754028.0	103131.0	106188.0	162332.0	0.966325	0.969382	0.965388	1.414214	1.732051	1.732051	15	4
FeTS22_Patient0235	0.0	7.0	934.0	0.0	9.0	2139.0	8928000.0	8927984.0	8915731.0	0.0	0.0	9196.0	1.0	0.0	0.856837	0.0	11.224709	3.316625	15	4
FeTS22_Patient0236	1336.0	904.0	5960.0	3163.0	2695.0	4141.0	8875737.0	8855301.0	8730516.0	47764.0	69100.0	187383.0	0.955022	0.974619	0.973755	1.0	1.0	1.0	15	4
FeTS22_Patient0237	814.0	636.0	2846.0	975.0	1011.0	2053.0	8903712.0	8901156.0	8867555.0	22499.0	25197.0	55546.0	0.961763	0.968352	0.957764	1.0	1.0	1.414214	15	4
FeTS22_Patient0238	227.0	187.0	33585.0	3109.0	3272.0	3327.0	8906024.0	8904239.0	8711081.0	18640.0	20302.0	180007.0	0.917865	0.921499	0.907005	1.0	1.732051	8.062258	15	4
FeTS22_Patient0239	315.0	290.0	9590.0	2276.0	1860.0	638.0	8897260.0	8888834.0	8787016.0	28149.0	37016.0	130756.0	0.956002	0.971778	0.962361	1.0	1.0	2.0	15	4
FeTS22_Patient0240	12.0	10.0	1232.0	2346.0	2644.0	4977.0	8911458.0	8911130.0	8833560.0	14184.0	14216.0	88231.0	0.923257	0.914624	0.96601	1.0	1.414214	1.414214	15	4
FeTS22_Patient0241	928.0	259.0	2472.0	2199.0	1567.0	6526.0	8880210.0	8850388.0	8743787.0	44663.0	75786.0	175215.0	0.966177	0.988096	0.974966	1.0	1.0	1.0	15	4
FeTS22_Patient0242	15.0	11.0	382.0	419.0	431.0	6550.0	8924949.0	8924807.0	8896418.0	2617.0	2751.0	24650.0	0.92343	0.925639	0.876725	1.0	1.0	4.123106	15	4
FeTS22_Patient0243	35.0	35.0	1465.0	0.0	0.0	8311.0	8927965.0	8927965.0	8846671.0	0.0	0.0	71553.0	0.0	0.0	0.936055	373.128664	373.128664	1.732051	15	4
FeTS22_Patient0244	1980.0	1879.0	7689.0	2918.0	2547.0	2041.0	8868764.0	8864612.0	8746702.0	54338.0	58962.0	171568.0	0.956874	0.963825	0.972426	1.0	1.0	1.414214	15	4
FeTS22_Patient0245	0.0	0.0	658.0	0.0	393.0	6034.0	8928000.0	8927607.0	8872582.0	0.0	0.0	48726.0	1.0	0.0	0.935743	0.0	373.128664	2.44949	15	4
FeTS22_Patient0246	0.0	0.0	830.0	0.0	0.0	3458.0	8928000.0	8928000.0	8894391.0	0.0	0.0	29321.0	1.0	1.0	0.931861	0.0	0.0	1.414214	15	4
FeTS22_Patient0247	127.0	4.0	1224.0	3162.0	2360.0	2969.0	8903849.0	8886901.0	8818634.0	20862.0	38735.0	105173.0	0.926932	0.970389	0.980456	1.0	1.0	1.0	15	4
FeTS22_Patient0248	577.0	483.0	2771.0	497.0	687.0	1048.0	8918921.0	8917873.0	8910401.0	8005.0	8957.0	13780.0	0.937134	0.938692	0.878294	1.0	1.414214	37.229021	15	4
FeTS22_Patient0249	5170.0	3166.0	2890.0	1484.0	1423.0	14011.0	8874493.0	8857542.0	8782197.0	46853.0	65869.0	128902.0	0.933699	0.966338	0.938476	1.414214	1.414214	2.828427	15	4
FeTS22_Patient0000	303.0	159.0	1113.0	1618.0	1184.0	7529.0	8907367.0	8902579.0	8860115.0	18712.0	24078.0	59243.0	0.951175	0.972868	0.932021	1.0	1.0	2.0	16	4
FeTS22_Patient0001	0.0	0.0	509.0	0.0	0.0	726.0	8928000.0	8928000.0	8917886.0	0.0	0.0	8879.0	1.0	1.0	0.934976	0.0	0.0	1.414214	16	4
FeTS22_Patient0002	1610.0	1360.0	3369.0	323.0	113.0	183.0	8908633.0	8902191.0	8882750.0	17434.0	24336.0	41698.0	0.947474	0.970625	0.959148	1.0	1.0	1.0	16	4
FeTS22_Patient0003	311.0	225.0	7593.0	3170.0	2040.0	555.0	8896226.0	8863379.0	8780052.0	28293.0	62356.0	139800.0	0.942048	0.982162	0.971684	1.0	1.0	1.414214	16	4
FeTS22_Patient0004	6658.0	4218.0	14359.0	1133.0	1524.0	2062.0	8859024.0	8835754.0	8764231.0	61185.0	86504.0	147348.0	0.940143	0.967877	0.947219	1.414214	1.414214	2.0	16	4
FeTS22_Patient0005	3975.0	2452.0	4941.0	1395.0	1689.0	2317.0	8888796.0	8882162.0	8853619.0	33834.0	41697.0	67123.0	0.926477	0.952693	0.948708	1.414214	1.414214	1.414214	16	4
FeTS22_Patient0006	6.0	0.0	1638.0	1416.0	1350.0	1724.0	8913556.0	8913430.0	8841449.0	13022.0	13220.0	83189.0	0.948227	0.951421	0.980193	1.0	1.0	1.0	16	4
FeTS22_Patient0007	3756.0	933.0	6265.0	2091.0	1827.0	5885.0	8862774.0	8838587.0	8748601.0	59379.0	86653.0	167249.0	0.953076	0.984324	0.96495	1.0	1.0	1.414214	16	4
FeTS22_Patient0008	304.0	255.0	1540.0	3357.0	2676.0	8916.0	8898305.0	8875966.0	8803408.0	26034.0	49103.0	114136.0	0.934307	0.97102	0.956201	1.0	1.0	1.414214	16	4
FeTS22_Patient0009	1.0	1.0	2013.0	899.0	824.0	2604.0	8921452.0	8921159.0	8879475.0	5648.0	6016.0	43908.0	0.926205	0.935833	0.95005	1.0	1.0	1.414214	16	4
FeTS22_Patient0010	234.0	225.0	550.0	2259.0	2080.0	5320.0	8899832.0	8896654.0	8868221.0	25675.0	29041.0	53909.0	0.953699	0.96183	0.948367	1.0	1.414214	1.414214	16	4
FeTS22_Patient0011	1926.0	1142.0	2096.0	2528.0	3413.0	16475.0	8894893.0	8889735.0	8798673.0	28653.0	33710.0	110756.0	0.927882	0.936714	0.922648	1.414214	2.236068	2.236068	16	4
FeTS22_Patient0012	1117.0	588.0	3858.0	2175.0	1938.0	1350.0	8868626.0	8865141.0	8796900.0	56082.0	60333.0	125892.0	0.971487	0.979495	0.979735	1.0	1.0	1.0	16	4
FeTS22_Patient0013	107.0	15.0	366.0	1301.0	1087.0	4833.0	8914312.0	8910231.0	8855564.0	12280.0	16667.0	67237.0	0.945779	0.967999	0.962777	1.0	1.0	1.414214	16	4
FeTS22_Patient0014	124.0	122.0	4989.0	380.0	366.0	504.0	8923919.0	8923856.0	8840931.0	3577.0	3656.0	81576.0	0.934186	0.937436	0.967429	1.0	1.0	1.0	16	4
FeTS22_Patient0015	11.0	5.0	796.0	420.0	360.0	758.0	8922886.0	8922467.0	8902026.0	4683.0	5168.0	24420.0	0.956007	0.965891	0.969163	1.0	1.0	1.0	16	4
FeTS22_Patient0016	1756.0	1445.0	4535.0	1460.0	1181.0	797.0	8903524.0	8893619.0	8845241.0	21260.0	31755.0	77427.0	0.929683	0.960294	0.966714	1.0	3.162278	1.732051	16	4
FeTS22_Patient0017	48.0	123.0	1396.0	1956.0	2132.0	1548.0	8923258.0	8922927.0	8856326.0	2738.0	2818.0	68730.0	0.732086	0.714231	0.979032	4.123106	4.123106	1.0	16	4
FeTS22_Patient0018	75.0	25.0	65458.0	309.0	34581.0	642.0	8927054.0	8892782.0	8649341.0	562.0	612.0	212559.0	0.745358	0.034161	0.865437	15.122812	24.596748	5.09902	16	4
FeTS22_Patient0019	2947.0	2027.0	472.0	952.0	992.0	4939.0	8908186.0	8872512.0	8852244.0	15915.0	52469.0	70345.0	0.890873	0.972035	0.962964	1.0	1.414214	1.414214	16	4
FeTS22_Patient0020	153.0	103.0	6302.0	4532.0	3292.0	517.0	8894803.0	8868966.0	8792031.0	28512.0	55639.0	129150.0	0.924079	0.970394	0.974279	1.0	1.0	1.732051	16	4
FeTS22_Patient0021	1713.0	1110.0	2006.0	1500.0	1155.0	5743.0	8882813.0	8864643.0	8800009.0	41974.0	61092.0	120242.0	0.963137	0.9818	0.968783	1.0	1.0	1.0	16	4
FeTS22_Patient0022	0.0	152.0	579.0	38.0	4343.0	3543.0	8927962.0	8923188.0	8893231.0	0.0	317.0	30647.0	0.0	0.123611	0.936988	373.128664	13.152946	2.44949	16	4
FeTS22_Patient0023	199.0	70.0	5301.0	2176.0	1720.0	913.0	8896713.0	8887643.0	8784807.0	28912.0	38567.0	136979.0	0.960548	0.97732	0.977821	1.0	1.0	1.414214	16	4
FeTS22_Patient0024	13.0	13.0	753.0	58.0	78.0	1602.0	8927756.0	8927736.0	8875940.0	173.0	173.0	49705.0	0.829736	0.791762	0.976858	1.0	1.0	1.0	16	4
FeTS22_Patient0025	0.0	0.0	37.0	0.0	0.0	13590.0	8928000.0	8928000.0	8905607.0	0.0	0.0	8766.0	1.0	1.0	0.562662	0.0	0.0	11.789826	16	4
FeTS22_Patient0026	859.0	337.0	4478.0	1507.0	1367.0	1571.0	8901344.0	8888173.0	8802993.0	24290.0	38123.0	118958.0	0.953559	0.97814	0.975205	1.0	1.0	1.0	16	4
FeTS22_Patient0027	148.0	36.0	1326.0	513.0	491.0	1444.0	8920289.0	8918821.0	8868757.0	7050.0	8652.0	56473.0	0.95522	0.970445	0.976062	1.0	1.0	1.0	16	4
FeTS22_Patient0028	3.0	3.0	713.0	1952.0	1908.0	5397.0	8908490.0	8908394.0	8840873.0	17555.0	17695.0	81017.0	0.947255	0.948768	0.963662	1.0	1.0	1.0	16	4
FeTS22_Patient0029	285.0	170.0	389.0	1347.0	728.0	2969.0	8906993.0	8895598.0	8874643.0	19375.0	31504.0	49999.0	0.959586	0.985948	0.96751	1.0	1.0	1.0	16	4
FeTS22_Patient0030	16.0	16.0	190.0	809.0	1096.0	3920.0	8927103.0	8926816.0	8914484.0	72.0	72.0	9406.0	0.148607	0.11465	0.820696	6.403124	6.579871	4.242641	16	4
FeTS22_Patient0031	195.0	158.0	127.0	121.0	121.0	3218.0	8924747.0	8924731.0	8918060.0	2937.0	2990.0	6595.0	0.94895	0.955424	0.797702	1.0	1.0	3.0	16	4
FeTS22_Patient0032	49.0	48.0	2666.0	4149.0	3386.0	8929.0	8897607.0	8890407.0	8779829.0	26195.0	34159.0	136576.0	0.925815	0.952141	0.95928	3.0	42.86607	22.671568	16	4
FeTS22_Patient0033	1472.0	1153.0	19972.0	1481.0	1067.0	224.0	8896101.0	8872057.0	8734094.0	28946.0	53723.0	173710.0	0.951467	0.979757	0.945062	1.0	1.0	2.0	16	4
FeTS22_Patient0034	1780.0	1225.0	5663.0	640.0	598.0	2507.0	8901050.0	8896954.0	8846452.0	24530.0	29223.0	73378.0	0.952991	0.969752	0.947265	1.0	1.0	2.0	16	4
FeTS22_Patient0035	688.0	650.0	6335.0	3795.0	3200.0	2229.0	8869680.0	8859628.0	8755171.0	53837.0	64522.0	164265.0	0.960029	0.97103	0.974595	1.0	1.0	1.414214	16	4
FeTS22_Patient0036	539.0	203.0	5785.0	1152.0	1129.0	1962.0	8915455.0	8911630.0	8768058.0	10854.0	15038.0	152195.0	0.927732	0.95759	0.975181	1.0	1.0	1.0	16	4
FeTS22_Patient0037	1198.0	1034.0	717.0	940.0	720.0	4919.0	8902946.0	8898573.0	8860384.0	22916.0	27673.0	61980.0	0.95543	0.969282	0.956511	1.0	1.0	1.414214	16	4
FeTS22_Patient0038	745.0	2600.0	5445.0	9868.0	2974.0	3266.0	8899670.0	8894296.0	8834434.0	17717.0	28130.0	84855.0	0.769518	0.909855	0.951177	6.164414	2.0	2.0	16	4
FeTS22_Patient0039	629.0	393.0	2301.0	1515.0	1273.0	1412.0	8914517.0	8912272.0	8832633.0	11339.0	14062.0	91654.0	0.913625	0.944075	0.980147	1.0	1.414214	1.0	16	4
FeTS22_Patient0040	2656.0	857.0	1627.0	3189.0	3608.0	4506.0	8891365.0	8880808.0	8802563.0	30790.0	42727.0	119304.0	0.913311	0.950344	0.974941	1.0	1.414214	1.0	16	4
FeTS22_Patient0041	0.0	0.0	773.0	127.0	127.0	2389.0	8927873.0	8927873.0	8895754.0	0.0	0.0	29084.0	0.0	0.0	0.948443	373.128664	373.128664	1.414214	16	4
FeTS22_Patient0042	84.0	63.0	2176.0	346.0	444.0	30941.0	8927124.0	8926950.0	8803152.0	446.0	543.0	91731.0	0.674735	0.681733	0.84709	28.653098	28.653098	4.123106	16	4
FeTS22_Patient0043	625.0	98.0	640.0	1893.0	1797.0	5210.0	8903664.0	8871082.0	8801729.0	21818.0	55023.0	120421.0	0.945444	0.983071	0.976286	1.0	1.0	1.0	16	4
FeTS22_Patient0044	78.0	60.0	6432.0	676.0	644.0	3625.0	8921458.0	8921105.0	8745228.0	5788.0	6191.0	172715.0	0.938848	0.946202	0.971709	1.0	1.0	1.414214	16	4
FeTS22_Patient0045	209.0	193.0	5036.0	1831.0	1586.0	2513.0	8912331.0	8910904.0	8801255.0	13629.0	15317.0	119196.0	0.930371	0.945115	0.969306	1.0	1.414214	1.0	16	4
FeTS22_Patient0046	442.0	336.0	601.0	1362.0	1035.0	4351.0	8908635.0	8893660.0	8862940.0	17561.0	32969.0	60108.0	0.951146	0.979631	0.960437	1.0	1.0	1.414214	16	4
FeTS22_Patient0047	618.0	528.0	1816.0	733.0	475.0	318.0	8917104.0	8910094.0	8886659.0	9545.0	16903.0	39207.0	0.933907	0.971186	0.973506	1.0	1.0	1.0	16	4
FeTS22_Patient0048	1760.0	1211.0	3499.0	5007.0	1569.0	8615.0	8885311.0	8877239.0	8780514.0	35922.0	47981.0	135372.0	0.913918	0.971846	0.957173	2.236068	1.0	1.414214	16	4
FeTS22_Patient0049	94.0	50.0	9473.0	2215.0	1532.0	10143.0	8902770.0	8886202.0	8727147.0	22921.0	40216.0	181237.0	0.952047	0.980711	0.948661	1.0	1.0	2.0	16	4
FeTS22_Patient0050	1107.0	995.0	1782.0	523.0	368.0	594.0	8900807.0	8894687.0	8871164.0	25563.0	31950.0	54460.0	0.969103	0.979115	0.978652	1.0	1.0	1.0	16	4
FeTS22_Patient0051	1342.0	1202.0	1888.0	987.0	909.0	11136.0	8910307.0	8909024.0	8858452.0	15364.0	16865.0	56524.0	0.929546	0.941101	0.896694	1.414214	1.414214	3.0	16	4
FeTS22_Patient0052	225.0	220.0	560.0	2329.0	2103.0	5382.0	8899807.0	8896629.0	8868100.0	25639.0	29048.0	53958.0	0.952556	0.961552	0.947812	1.0	1.414214	1.414214	16	4
FeTS22_Patient0053	14.0	54.0	1510.0	40.0	40.0	1060.0	8927888.0	8927848.0	8881094.0	58.0	58.0	44336.0	0.682353	0.552381	0.971833	25.632011	12.401446	1.0	16	4
FeTS22_Patient0054	125.0	59.0	99.0	2374.0	1906.0	5484.0	8903819.0	8895406.0	8857039.0	21682.0	30629.0	65378.0	0.945512	0.96892	0.959051	1.0	1.0	1.414214	16	4
FeTS22_Patient0055	293.0	293.0	647.0	53.0	53.0	460.0	8926427.0	8926427.0	8914071.0	1227.0	1227.0	12822.0	0.876429	0.876429	0.958618	1.414214	1.414214	1.0	16	4
FeTS22_Patient0056	90.0	76.0	3776.0	2511.0	1734.0	1293.0	8897797.0	8880454.0	8809037.0	27602.0	45736.0	113894.0	0.955004	0.980596	0.978231	1.0	1.0	1.0	16	4
FeTS22_Patient0057	1084.0	652.0	1415.0	1737.0	1998.0	13572.0	8901556.0	8890936.0	8842806.0	23623.0	34414.0	70207.0	0.943656	0.962926	0.903559	1.0	1.414214	18.493242	16	4
FeTS22_Patient0058	289.0	153.0	5313.0	2045.0	1782.0	8362.0	8891809.0	8886669.0	8760260.0	33857.0	39396.0	154065.0	0.96668	0.97603	0.957505	1.0	1.0	1.414214	16	4
FeTS22_Patient0059	93.0	26.0	1687.0	1061.0	1056.0	4239.0	8925233.0	8924345.0	8851715.0	1613.0	2573.0	70359.0	0.73653	0.826268	0.959589	1.414214	2.0	1.732051	16	4
FeTS22_Patient0060	685.0	398.0	601.0	522.0	516.0	5856.0	8911976.0	8911565.0	8887999.0	14817.0	15521.0	33544.0	0.960864	0.971398	0.912203	1.289949	1.0	1.732051	16	4
FeTS22_Patient0061	70.0	6.0	2443.0	766.0	738.0	3277.0	8919851.0	8919019.0	8889584.0	7313.0	8237.0	32696.0	0.945932	0.956789	0.919564	1.0	1.0	1.732051	16	4
FeTS22_Patient0062	4776.0	2789.0	4709.0	3323.0	3557.0	4163.0	8854578.0	8836145.0	8793430.0	65323.0	85509.0	125698.0	0.941627	0.96422	0.965912	1.414214	2.0	2.236068	16	4
FeTS22_Patient0063	122.0	35.0	305.0	828.0	795.0	3259.0	8913133.0	8911787.0	8906656.0	13917.0	15383.0	17780.0	0.966996	0.973731	0.908905	1.0	1.0	4.123106	16	4
FeTS22_Patient0064	60.0	60.0	2001.0	671.0	673.0	1974.0	8924433.0	8924431.0	8905455.0	2836.0	2836.0	18570.0	0.885835	0.885558	0.90332	1.732051	1.732051	16.155494	16	4
FeTS22_Patient0065	532.0	524.0	3901.0	2397.0	1376.0	2192.0	8891909.0	8885041.0	8816962.0	33162.0	41059.0	104945.0	0.957706	0.977386	0.971789	1.0	1.0	1.0	16	4
FeTS22_Patient0066	1792.0	1496.0	12226.0	3536.0	3504.0	910.0	8868573.0	8865425.0	8677304.0	54099.0	57575.0	237560.0	0.953068	0.958385	0.973096	1.0	1.0	1.414214	16	4
FeTS22_Patient0067	28.0	8.0	1284.0	607.0	620.0	1745.0	8919755.0	8919722.0	8896381.0	7610.0	7650.0	28590.0	0.95995	0.960573	0.949692	1.0	1.0	1.414214	16	4
FeTS22_Patient0068	269.0	256.0	153.0	208.0	192.0	902.0	8919466.0	8919187.0	8913904.0	8057.0	8365.0	13041.0	0.971249	0.97392	0.961123	1.0	1.0	1.0	16	4
FeTS22_Patient0069	0.0	3.0	1255.0	1184.0	1422.0	6065.0	8926702.0	8926455.0	8835534.0	114.0	120.0	85146.0	0.161473	0.144144	0.958787	30.530312	30.440099	1.414214	16	4
FeTS22_Patient0070	2268.0	1812.0	2996.0	376.0	306.0	27318.0	8894770.0	8888866.0	8841054.0	30586.0	37016.0	56632.0	0.958568	0.972186	0.788867	1.0	1.0	26.019224	16	4
FeTS22_Patient0071	504.0	499.0	860.0	673.0	698.0	5272.0	8923479.0	8923444.0	8893161.0	3344.0	3359.0	28707.0	0.85035	0.848768	0.903503	2.44949	2.44949	2.236068	16	4
FeTS22_Patient0072	2516.0	1905.0	14150.0	2105.0	2294.0	396.0	8869936.0	8861499.0	8740270.0	53443.0	62302.0	173184.0	0.958559	0.9674	0.959697	1.0	1.414214	1.732051	16	4
FeTS22_Patient0073	274.0	118.0	774.0	801.0	745.0	1285.0	8915785.0	8912242.0	8875738.0	11140.0	14895.0	50203.0	0.953971	0.971846	0.979905	1.0	1.0	1.0	16	4
FeTS22_Patient0074	1643.0	717.0	5081.0	1138.0	1159.0	5966.0	8906690.0	8903987.0	8844250.0	18529.0	22137.0	72703.0	0.930194	0.95935	0.929391	1.414214	1.0	2.236068	16	4
FeTS22_Patient0075	0.0	0.0	118.0	1272.0	1194.0	4701.0	8916262.0	8916239.0	8868259.0	10466.0	10567.0	54922.0	0.942713	0.946525	0.957972	1.0	1.0	1.0	16	4
FeTS22_Patient0076	342.0	141.0	6973.0	4117.0	2825.0	1836.0	8882860.0	8864643.0	8698865.0	40681.0	60391.0	220326.0	0.948043	0.976032	0.980401	1.0	1.0	1.0	16	4
FeTS22_Patient0077	382.0	2479.0	7023.0	5360.0	4056.0	4378.0	8879158.0	8862048.0	8699134.0	43100.0	59417.0	217465.0	0.937548	0.947874	0.974456	1.0	2.236068	1.414214	16	4
FeTS22_Patient0078	0.0	0.0	9.0	426.0	427.0	6332.0	8927573.0	8927572.0	8910347.0	1.0	1.0	11312.0	0.004673	0.004662	0.781081	12.353121	12.353121	3.316625	16	4
FeTS22_Patient0079	21.0	8.0	1916.0	1619.0	4560.0	13935.0	8925170.0	8922223.0	8841567.0	1190.0	1209.0	70582.0	0.59204	0.346121	0.899048	8.774964	9.063642	3.0	16	4
FeTS22_Patient0080	118.0	142.0	1825.0	667.0	347.0	1829.0	8923934.0	8923525.0	8915136.0	3281.0	3986.0	9210.0	0.893154	0.942205	0.834466	1.0	1.0	15.652476	16	4
FeTS22_Patient0081	1206.0	817.0	7033.0	3522.0	3193.0	1305.0	8857082.0	8842936.0	8709147.0	66190.0	81054.0	210515.0	0.965516	0.975861	0.980581	1.0	1.414214	1.0	16	4
FeTS22_Patient0082	170.0	164.0	919.0	1615.0	1439.0	5156.0	8910431.0	8910065.0	8821059.0	15784.0	16332.0	100866.0	0.946482	0.95322	0.970766	1.0	1.0	1.0	16	4
FeTS22_Patient0083	177.0	158.0	278.0	1039.0	1228.0	6727.0	8913156.0	8912814.0	8892626.0	13628.0	13800.0	28369.0	0.957291	0.952184	0.890106	1.0	1.414214	3.0	16	4
FeTS22_Patient0084	1461.0	1232.0	4485.0	2842.0	1768.0	1684.0	8869576.0	8854587.0	8753950.0	54121.0	70413.0	167881.0	0.961766	0.979141	0.981958	1.0	1.0	1.0	16	4
FeTS22_Patient0085	420.0	330.0	11303.0	862.0	740.0	602.0	8914705.0	8911933.0	8813579.0	12013.0	14997.0	102516.0	0.949344	0.965555	0.945122	1.0	1.0	2.236068	16	4
FeTS22_Patient0086	40.0	26.0	658.0	369.0	376.0	257.0	8924574.0	8924548.0	8918200.0	3017.0	3050.0	8885.0	0.93652	0.938173	0.95103	1.0	1.0	1.414214	16	4
FeTS22_Patient0087	23.0	13.0	391.0	162.0	660.0	4018.0	8927321.0	8926823.0	8909902.0	494.0	504.0	13689.0	0.842285	0.599643	0.861295	2.236068	3.0	3.464102	16	4
FeTS22_Patient0088	0.0	0.0	161.0	227.0	248.0	1267.0	8927673.0	8927652.0	8910902.0	100.0	100.0	15670.0	0.468384	0.446429	0.956421	3.064911	3.073025	1.0	16	4
FeTS22_Patient0089	181.0	181.0	478.0	629.0	657.0	2564.0	8926658.0	8926630.0	8916082.0	532.0	532.0	8876.0	0.567769	0.559411	0.853708	3.0	3.0	2.828427	16	4
FeTS22_Patient0090	1685.0	844.0	1629.0	5770.0	3582.0	5031.0	8857839.0	8805214.0	8755845.0	62706.0	118360.0	165495.0	0.943891	0.981646	0.980275	1.0	1.0	1.0	16	4
FeTS22_Patient0091	0.0	0.0	186.0	0.0	1.0	299.0	8928000.0	8927999.0	8919820.0	0.0	0.0	7695.0	1.0	0.0	0.969449	0.0	373.128664	1.0	16	4
FeTS22_Patient0092	839.0	611.0	2516.0	1497.0	1294.0	2193.0	8903344.0	8886299.0	8830718.0	22320.0	39796.0	92573.0	0.950272	0.976625	0.975197	1.0	1.0	1.0	16	4
FeTS22_Patient0093	142.0	38.0	37.0	2353.0	904.0	5359.0	8919231.0	8917457.0	8902719.0	6274.0	9601.0	19885.0	0.834142	0.953237	0.88053	2.0	1.0	3.162278	16	4
FeTS22_Patient0094	181.0	24.0	815.0	5172.0	4770.0	4045.0	8912196.0	8893900.0	8818655.0	10451.0	29306.0	104485.0	0.796115	0.924392	0.977272	1.414214	2.236068	1.0	16	4
FeTS22_Patient0095	127.0	23.0	32.0	334.0	348.0	1003.0	8925772.0	8924833.0	8916543.0	1767.0	2796.0	10422.0	0.884606	0.937783	0.952694	1.414214	1.414214	1.0	16	4
FeTS22_Patient0096	230.0	227.0	211.0	90.0	90.0	6164.0	8925884.0	8925884.0	8911266.0	1796.0	1799.0	10359.0	0.9182	0.919029	0.764699	1.0	1.0	7.348469	16	4
FeTS22_Patient0097	1098.0	1022.0	11643.0	755.0	1244.0	18304.0	8915942.0	8915369.0	8844088.0	10205.0	10365.0	53965.0	0.916768	0.901461	0.782799	1.414214	2.0	21.643703	16	4
FeTS22_Patient0098	2285.0	374.0	2336.0	2911.0	3901.0	3811.0	8902409.0	8833416.0	8762773.0	20395.0	90309.0	159080.0	0.887009	0.976879	0.981046	1.0	1.0	1.0	16	4
FeTS22_Patient0099	532.0	175.0	4062.0	1080.0	944.0	1110.0	8912603.0	8907851.0	8854655.0	13785.0	19030.0	68173.0	0.94476	0.971439	0.963453	1.0	1.0	1.414214	16	4
FeTS22_Patient0100	96.0	163.0	9782.0	353.0	359.0	480.0	8925518.0	8924042.0	8784988.0	2033.0	3436.0	132750.0	0.900554	0.929402	0.962787	1.0	14.73092	1.732051	16	4
FeTS22_Patient0101	117.0	103.0	4314.0	201.0	31429.0	3330.0	8927270.0	8895415.0	8733609.0	412.0	1053.0	186747.0	0.721541	0.062608	0.979944	2.44949	24.596748	1.0	16	4
FeTS22_Patient0102	134.0	54.0	2767.0	904.0	928.0	2190.0	8919175.0	8918096.0	8884505.0	7787.0	8922.0	38538.0	0.937515	0.947838	0.939573	1.0	1.0	1.732051	16	4
FeTS22_Patient0103	2859.0	1141.0	4667.0	5066.0	5818.0	7263.0	8871898.0	8861730.0	8703631.0	48177.0	59311.0	212439.0	0.924002	0.944586	0.972688	1.414214	1.732051	1.0	16	4
FeTS22_Patient0104	1574.0	1162.0	4900.0	2487.0	2813.0	8025.0	8881092.0	8875136.0	8807548.0	42847.0	48889.0	107527.0	0.954755	0.960935	0.943306	1.0	1.414214	1.732051	16	4
FeTS22_Patient0105	21.0	12.0	961.0	876.0	723.0	3577.0	8921061.0	8917910.0	8879217.0	6042.0	9355.0	44245.0	0.930899	0.962201	0.951219	1.0	1.0	1.414214	16	4
FeTS22_Patient0106	0.0	0.0	45.0	99.0	1379.0	1165.0	8927901.0	8926621.0	8917599.0	0.0	0.0	9191.0	0.0	0.0	0.93824	373.128664	373.128664	1.414214	16	4
FeTS22_Patient0107	13.0	0.0	659.0	868.0	658.0	1281.0	8921729.0	8920519.0	8885451.0	5390.0	6823.0	40609.0	0.924449	0.953999	0.976671	1.0	1.0	1.0	16	4
FeTS22_Patient0108	0.0	1.0	2996.0	12.0	12.0	3860.0	8927988.0	8927987.0	8821237.0	0.0	0.0	99907.0	0.0	0.0	0.966826	373.128664	35.785419	1.414214	16	4
FeTS22_Patient0109	9.0	9.0	918.0	74.0	74.0	481.0	8927222.0	8927222.0	8908032.0	695.0	695.0	18569.0	0.943652	0.943652	0.963697	1.0	1.0	1.0	16	4
FeTS22_Patient0110	29.0	24.0	459.0	1011.0	877.0	5367.0	8916064.0	8915248.0	8877352.0	10896.0	11851.0	44822.0	0.95445	0.963378	0.938976	1.0	1.0	1.414214	16	4
FeTS22_Patient0111	464.0	464.0	396.0	5378.0	5510.0	31493.0	8897584.0	8897384.0	8750287.0	24574.0	24642.0	145824.0	0.893763	0.891889	0.901436	1.732051	1.732051	3.0	16	4
FeTS22_Patient0112	579.0	455.0	1557.0	2124.0	1544.0	5110.0	8886014.0	8882885.0	8797046.0	39283.0	43116.0	124287.0	0.96674	0.977344	0.97388	1.0	1.0	1.0	16	4
FeTS22_Patient0113	8.0	6.0	437.0	597.0	482.0	290.0	8922090.0	8920933.0	8907881.0	5305.0	6579.0	19392.0	0.946054	0.964239	0.9816	1.0	1.0	1.0	16	4
FeTS22_Patient0114	2530.0	1408.0	8687.0	2406.0	2068.0	802.0	8880426.0	8859848.0	8766927.0	42638.0	64676.0	151584.0	0.945284	0.973831	0.96965	1.0	1.0	1.414214	16	4
FeTS22_Patient0115	1148.0	875.0	1369.0	1915.0	1664.0	3271.0	8903427.0	8879098.0	8817324.0	21510.0	46363.0	106036.0	0.933533	0.973348	0.978589	1.0	1.0	1.0	16	4
FeTS22_Patient0116	8672.0	3822.0	28906.0	4763.0	6227.0	759.0	8792467.0	8787018.0	8630152.0	122098.0	130933.0	268183.0	0.947852	0.963044	0.947591	2.236068	1.732051	2.44949	16	4
FeTS22_Patient0117	9.0	0.0	14562.0	287.0	261.0	2410.0	8926548.0	8926014.0	8892483.0	1156.0	1725.0	18545.0	0.886503	0.929669	0.686064	1.0	1.0	9.848858	16	4
FeTS22_Patient0118	734.0	314.0	808.0	985.0	938.0	4269.0	8900423.0	8899136.0	8872256.0	25858.0	27612.0	50667.0	0.96783	0.977831	0.952289	1.0	1.0	1.414214	16	4
FeTS22_Patient0119	545.0	494.0	831.0	3534.0	2015.0	7610.0	8892049.0	8873295.0	8830664.0	31872.0	52196.0	88895.0	0.939858	0.97653	0.954675	1.0	1.0	1.414214	16	4
FeTS22_Patient0120	117.0	20.0	1861.0	559.0	536.0	10287.0	8923658.0	8922674.0	8895345.0	3666.0	4770.0	20507.0	0.915584	0.944929	0.771491	1.0	1.0	27.367864	16	4
FeTS22_Patient0121	3484.0	2531.0	16806.0	2233.0	2579.0	920.0	8889932.0	8852514.0	8780319.0	32351.0	70376.0	129955.0	0.918815	0.964967	0.936154	1.0	1.732051	2.44949	16	4
FeTS22_Patient0122	265.0	116.0	922.0	402.0	404.0	2758.0	8922479.0	8920736.0	8877395.0	4854.0	6744.0	46925.0	0.935711	0.962878	0.962268	1.0	1.0	1.0	16	4
FeTS22_Patient0123	248.0	234.0	1594.0	1048.0	679.0	1697.0	8916730.0	8910145.0	8867512.0	9974.0	16942.0	57197.0	0.938995	0.973762	0.972036	1.0	1.0	1.0	16	4
FeTS22_Patient0124	93.0	75.0	11051.0	252.0	248.0	5034.0	8923365.0	8923317.0	8905112.0	4290.0	4360.0	6803.0	0.961345	0.964282	0.458253	1.0	1.0	22.877934	16	4
FeTS22_Patient0125	2247.0	871.0	1491.0	630.0	859.0	1927.0	8909647.0	8904076.0	8875345.0	15476.0	22194.0	49237.0	0.914955	0.962488	0.966455	1.0	1.0	1.0	16	4
FeTS22_Patient0126	3515.0	3435.0	2186.0	82.0	81.0	20012.0	8920326.0	8919825.0	8887806.0	4077.0	4659.0	17996.0	0.693898	0.72604	0.618526	29.172751	30.140503	5.196152	16	4
FeTS22_Patient0127	203.0	91.0	724.0	1047.0	1074.0	1608.0	8920575.0	8913575.0	8903449.0	6175.0	13260.0	22219.0	0.908088	0.957919	0.950139	1.0	1.414214	1.414214	16	4
FeTS22_Patient0128	10.0	0.0	9493.0	1062.0	1022.0	14228.0	8922741.0	8922399.0	8710188.0	4187.0	4579.0	194091.0	0.886513	0.899607	0.942411	1.0	1.414214	2.0	16	4
FeTS22_Patient0129	273.0	196.0	1587.0	731.0	521.0	3121.0	8915509.0	8909325.0	8868464.0	11487.0	17958.0	54828.0	0.958128	0.980427	0.958833	1.0	1.0	1.414214	16	4
FeTS22_Patient0130	3912.0	2478.0	14464.0	3321.0	2964.0	4677.0	8862746.0	8827708.0	8746130.0	58021.0	94850.0	162729.0	0.941326	0.972113	0.944454	1.0	1.0	3.0	16	4
FeTS22_Patient0131	286.0	274.0	5634.0	2807.0	2106.0	1045.0	8899976.0	8896741.0	8817744.0	24931.0	28879.0	103577.0	0.941592	0.960424	0.968765	1.0	1.0	1.732051	16	4
FeTS22_Patient0132	1393.0	701.0	1334.0	3031.0	2888.0	13264.0	8898754.0	8872569.0	8792866.0	24822.0	51842.0	120536.0	0.918177	0.966543	0.942903	1.0	1.0	2.07082	16	4
FeTS22_Patient0133	931.0	672.0	691.0	743.0	887.0	3804.0	8905846.0	8904008.0	8893264.0	20480.0	22433.0	30241.0	0.960736	0.966419	0.930822	1.0	1.0	2.236068	16	4
FeTS22_Patient0134	4294.0	1567.0	8906.0	2895.0	5005.0	6025.0	8883564.0	8838103.0	8750524.0	37247.0	83325.0	162545.0	0.911989	0.96206	0.956088	1.0	2.0	2.0	16	4
FeTS22_Patient0135	703.0	659.0	1199.0	1185.0	809.0	1610.0	8905595.0	8894907.0	8872373.0	20517.0	31625.0	52818.0	0.956013	0.977317	0.974097	1.0	1.0	1.0	16	4
FeTS22_Patient0136	431.0	248.0	4333.0	1498.0	1264.0	2290.0	8906380.0	8895437.0	8789434.0	19691.0	31051.0	131943.0	0.953305	0.976232	0.975517	1.0	1.0	1.0	16	4
FeTS22_Patient0137	1090.0	71.0	10395.0	5238.0	5281.0	2593.0	8889472.0	8860681.0	8691727.0	32200.0	61967.0	223285.0	0.91053	0.958603	0.971738	1.0	1.414214	1.0	16	4
FeTS22_Patient0138	502.0	337.0	14465.0	3425.0	3220.0	2672.0	8894953.0	8863272.0	8731653.0	29120.0	61171.0	179210.0	0.936831	0.971747	0.954369	1.0	1.0	3.793326	16	4
FeTS22_Patient0139	0.0	0.0	247.0	39.0	39.0	184.0	8927888.0	8927888.0	8921422.0	73.0	73.0	6147.0	0.789189	0.789189	0.96613	1.0	1.0	1.0	16	4
FeTS22_Patient0140	365.0	313.0	1594.0	1918.0	1222.0	3206.0	8900803.0	8895216.0	8827153.0	24914.0	31249.0	96047.0	0.95619	0.976028	0.975621	1.0	1.0	1.0	16	4
FeTS22_Patient0141	450.0	222.0	2638.0	798.0	657.0	9620.0	8910859.0	8906831.0	8838887.0	15893.0	20290.0	76855.0	0.962221	0.978798	0.926142	1.0	1.0	1.732051	16	4
FeTS22_Patient0142	3.0	374.0	2443.0	903.0	1316.0	776.0	8926805.0	8925979.0	8836777.0	289.0	331.0	88004.0	0.389488	0.281463	0.98204	5.09902	14.195059	1.0	16	4
FeTS22_Patient0143	0.0	0.0	472.0	48.0	171.0	8561.0	8927859.0	8927736.0	8875972.0	93.0	93.0	42995.0	0.794872	0.521008	0.904939	6.0	4.0	2.236068	16	4
FeTS22_Patient0144	116.0	35.0	1049.0	363.0	363.0	4198.0	8925350.0	8924929.0	8884946.0	2171.0	2673.0	37807.0	0.900643	0.93071	0.935111	1.0	1.0	1.732051	16	4
FeTS22_Patient0145	0.0	4775.0	9197.0	3658.0	24563.0	1732.0	8924049.0	8893564.0	8786671.0	293.0	5098.0	130400.0	0.138077	0.257905	0.95978	14.317821	9.949874	2.236068	16	4
FeTS22_Patient0146	0.0	0.0	60.0	0.0	0.0	3752.0	8928000.0	8928000.0	8901225.0	0.0	0.0	22963.0	1.0	1.0	0.923358	0.0	0.0	1.414214	16	4
FeTS22_Patient0147	68.0	60.0	6232.0	450.0	383.0	949.0	8921597.0	8921315.0	8799674.0	5885.0	6242.0	121145.0	0.957845	0.965731	0.971215	1.0	1.0	1.0	16	4
FeTS22_Patient0148	771.0	699.0	2729.0	3003.0	1953.0	2346.0	8890212.0	8864017.0	8788494.0	34014.0	61331.0	134431.0	0.947439	0.978837	0.981474	1.0	1.0	1.0	16	4
FeTS22_Patient0149	0.0	0.0	1471.0	0.0	0.0	1164.0	8928000.0	8928000.0	8860369.0	0.0	0.0	64996.0	1.0	1.0	0.980132	0.0	0.0	1.0	16	4
FeTS22_Patient0150	286.0	293.0	1322.0	991.0	759.0	3180.0	8921225.0	8917462.0	8899818.0	5498.0	9486.0	23680.0	0.89595	0.947463	0.913193	1.0	1.0	2.0	16	4
FeTS22_Patient0151	589.0	469.0	4319.0	1075.0	750.0	8856.0	8911150.0	8904025.0	8799309.0	15186.0	22756.0	115516.0	0.948058	0.973915	0.94605	1.0	1.0	2.236068	16	4
FeTS22_Patient0152	5049.0	3650.0	5787.0	4136.0	3059.0	3017.0	8804641.0	8741841.0	8727069.0	114174.0	179450.0	192127.0	0.961332	0.98165	0.977601	1.0	1.414214	1.414214	16	4
FeTS22_Patient0153	474.0	185.0	182.0	500.0	282.0	15526.0	8914852.0	8905430.0	8858458.0	12174.0	22103.0	53834.0	0.961535	0.989546	0.872682	1.0	1.0	4.582576	16	4
FeTS22_Patient0154	864.0	523.0	7027.0	2839.0	2782.0	1611.0	8891152.0	8886015.0	8778229.0	33145.0	38680.0	141133.0	0.947095	0.959028	0.970306	1.0	1.414214	1.414214	16	4
FeTS22_Patient0155	45.0	22.0	6394.0	1450.0	1307.0	6187.0	8915047.0	8912092.0	8807293.0	11458.0	14579.0	108126.0	0.938757	0.956408	0.945021	1.0	1.0	2.0	16	4
FeTS22_Patient0156	1176.0	453.0	4578.0	1010.0	983.0	3162.0	8906300.0	8902863.0	8805439.0	19514.0	23701.0	114821.0	0.94696	0.970597	0.967394	1.0	1.0	1.414214	16	4
FeTS22_Patient0157	124.0	65.0	3883.0	428.0	400.0	8815.0	8922441.0	8920982.0	8801071.0	5007.0	6553.0	114231.0	0.947757	0.965736	0.947346	1.0	1.0	1.414214	16	4
FeTS22_Patient0158	869.0	708.0	7548.0	2159.0	1455.0	696.0	8887595.0	8878285.0	8780911.0	37377.0	47552.0	138845.0	0.961071	0.977762	0.971168	1.0	1.0	1.414214	16	4
FeTS22_Patient0159	284.0	249.0	3175.0	1720.0	1720.0	6369.0	8917779.0	8917584.0	8819355.0	8217.0	8447.0	99101.0	0.891311	0.895616	0.954059	2.0	2.0	1.732051	16	4
FeTS22_Patient0160	81.0	41.0	496.0	1025.0	934.0	10065.0	8919250.0	8918516.0	8879783.0	7644.0	8509.0	37656.0	0.932536	0.945812	0.877016	1.0	1.0	3.0	16	4
FeTS22_Patient0161	42.0	31.0	7648.0	3358.0	2161.0	1349.0	8904541.0	8894012.0	8731645.0	20059.0	31796.0	187358.0	0.921871	0.966679	0.976553	1.0	1.0	1.0	16	4
FeTS22_Patient0162	383.0	378.0	2075.0	2467.0	1436.0	1801.0	8898219.0	8887493.0	8807460.0	26931.0	38693.0	116664.0	0.949746	0.977096	0.98366	1.0	1.0	1.0	16	4
FeTS22_Patient0163	1474.0	938.0	2084.0	4085.0	3468.0	4614.0	8897472.0	8862638.0	8796107.0	24969.0	60956.0	125195.0	0.899832	0.96512	0.973947	1.0	1.0	1.0	16	4
FeTS22_Patient0164	2301.0	1470.0	5993.0	1505.0	1804.0	5124.0	8891604.0	8883351.0	8789692.0	32590.0	41375.0	127191.0	0.944829	0.961941	0.958128	1.0	1.414214	1.414214	16	4
FeTS22_Patient0165	1.0	1.0	5430.0	1010.0	1615.0	4800.0	8926783.0	8926178.0	8870935.0	206.0	206.0	46835.0	0.289529	0.203156	0.90154	5.162156	5.830952	3.464102	16	4
FeTS22_Patient0166	6473.0	4062.0	3968.0	1390.0	1538.0	17698.0	8854145.0	8845226.0	8809169.0	65992.0	77174.0	97165.0	0.943774	0.964989	0.899693	1.414214	1.414214	4.242641	16	4
FeTS22_Patient0167	244.0	36.0	251.0	849.0	833.0	6657.0	8918411.0	8916418.0	8875605.0	8496.0	10713.0	45487.0	0.939563	0.961023	0.929425	1.0	1.0	2.236068	16	4
FeTS22_Patient0168	587.0	184.0	781.0	426.0	444.0	2897.0	8920523.0	8917401.0	8905111.0	6464.0	9971.0	19211.0	0.927337	0.96947	0.912637	1.0	1.0	2.0	16	4
FeTS22_Patient0169	671.0	640.0	3014.0	3648.0	2244.0	5785.0	8905997.0	8885492.0	8832184.0	17684.0	39624.0	87017.0	0.891173	0.964886	0.951874	1.0	1.0	1.732051	16	4
FeTS22_Patient0170	3312.0	2124.0	3222.0	515.0	1447.0	3268.0	8904297.0	8883777.0	8823359.0	19876.0	40652.0	98151.0	0.912182	0.957926	0.967997	1.414214	1.732051	1.414214	16	4
FeTS22_Patient0171	18.0	1.0	396.0	35.0	6041.0	5110.0	8927644.0	8921628.0	8899669.0	303.0	330.0	22825.0	0.919575	0.098478	0.892368	1.0	14.696938	8.660254	16	4
FeTS22_Patient0172	490.0	402.0	2163.0	2422.0	1950.0	6406.0	8893724.0	8890965.0	8800965.0	31364.0	34683.0	118466.0	0.955637	0.967205	0.965096	1.0	1.0	1.0	16	4
FeTS22_Patient0173	3435.0	827.0	1501.0	3537.0	4718.0	7312.0	8876335.0	8836784.0	8811028.0	44693.0	85671.0	108159.0	0.927645	0.968652	0.960854	1.0	1.732051	2.236068	16	4
FeTS22_Patient0174	479.0	261.0	4619.0	1137.0	940.0	1346.0	8906880.0	8900150.0	8795415.0	19504.0	26649.0	126620.0	0.960221	0.977963	0.976987	1.0	1.0	1.0	16	4
FeTS22_Patient0175	1534.0	551.0	2545.0	446.0	434.0	1753.0	8907472.0	8901909.0	8848685.0	18548.0	25106.0	75017.0	0.94933	0.980761	0.972151	1.0	1.0	1.0	16	4
FeTS22_Patient0176	1415.0	534.0	7644.0	3671.0	3855.0	1114.0	8880750.0	8871813.0	8761346.0	42164.0	51798.0	157896.0	0.943119	0.959355	0.973015	1.0	1.732051	1.414214	16	4
FeTS22_Patient0177	0.0	0.0	4287.0	335.0	459.0	8412.0	8927665.0	8927541.0	8820696.0	0.0	0.0	94605.0	0.0	0.0	0.937105	373.128664	373.128664	2.236068	16	4
FeTS22_Patient0178	61.0	53.0	162.0	318.0	330.0	5088.0	8924306.0	8924293.0	8912319.0	3315.0	3324.0	10431.0	0.945927	0.945527	0.798943	1.0	1.0	2.828427	16	4
FeTS22_Patient0179	240.0	234.0	3989.0	1038.0	647.0	1405.0	8916982.0	8912173.0	8798194.0	9740.0	14946.0	124412.0	0.938433	0.971371	0.978782	1.0	1.0	1.0	16	4
FeTS22_Patient0180	704.0	479.0	314.0	1166.0	851.0	8221.0	8904172.0	8898065.0	8884469.0	21958.0	28605.0	34996.0	0.959158	0.97728	0.891311	1.0	1.0	3.605551	16	4
FeTS22_Patient0181	4870.0	2500.0	7860.0	2777.0	3174.0	4093.0	8868323.0	8852409.0	8761459.0	52030.0	69917.0	154588.0	0.931544	0.961006	0.962778	1.414214	1.414214	1.414214	16	4
FeTS22_Patient0182	88.0	86.0	2535.0	172.0	172.0	1005.0	8926578.0	8926578.0	8859495.0	1162.0	1164.0	64965.0	0.899381	0.900232	0.973477	1.0	1.0	1.414214	16	4
FeTS22_Patient0183	21.0	11.0	2489.0	322.0	335.0	54692.0	8925882.0	8925864.0	8838163.0	1775.0	1790.0	32656.0	0.911893	0.91187	0.53319	1.0	1.0	9.643651	16	4
FeTS22_Patient0184	671.0	347.0	1468.0	4549.0	3664.0	5173.0	8890390.0	8843090.0	8796266.0	32390.0	80899.0	125093.0	0.925429	0.97581	0.974142	1.0	1.0	1.414214	16	4
FeTS22_Patient0185	5817.0	5561.0	6182.0	376.0	251.0	419.0	8899977.0	8896161.0	8882992.0	21830.0	26027.0	38407.0	0.875775	0.899561	0.920866	3.316625	3.741657	2.44949	16	4
FeTS22_Patient0186	0.0	0.0	0.0	0.0	0.0	1526.0	8928000.0	8928000.0	8924404.0	0.0	0.0	2070.0	1.0	1.0	0.730674	0.0	0.0	2.236068	16	4
FeTS22_Patient0187	2400.0	1037.0	1146.0	2326.0	1209.0	6423.0	8863068.0	8829073.0	8807372.0	60206.0	96681.0	113059.0	0.962234	0.988518	0.967611	1.0	1.0	1.414214	16	4
FeTS22_Patient0188	142.0	23.0	88.0	493.0	657.0	774.0	8925101.0	8922742.0	8911731.0	2264.0	4578.0	15407.0	0.877009	0.930866	0.972787	1.0	1.414214	1.0	16	4
FeTS22_Patient0189	2009.0	1496.0	3220.0	1637.0	2080.0	34350.0	8916586.0	8913149.0	8762239.0	7768.0	11275.0	128191.0	0.809926	0.863125	0.87219	2.828427	2.828427	4.898979	16	4
FeTS22_Patient0190	303.0	262.0	4371.0	874.0	636.0	3191.0	8914463.0	8908198.0	8876002.0	12360.0	18904.0	44436.0	0.954551	0.976799	0.921584	1.0	1.0	2.236068	16	4
FeTS22_Patient0191	499.0	255.0	1046.0	796.0	726.0	2147.0	8916389.0	8909871.0	8894435.0	10316.0	17148.0	30372.0	0.94094	0.972192	0.95006	1.0	1.0	1.414214	16	4
FeTS22_Patient0192	0.0	0.0	5431.0	0.0	0.0	5982.0	8928000.0	8928000.0	8868900.0	0.0	0.0	47687.0	1.0	1.0	0.893124	0.0	0.0	3.605551	16	4
FeTS22_Patient0193	1426.0	904.0	3978.0	1089.0	761.0	8410.0	8907069.0	8897725.0	8851776.0	18416.0	28610.0	63836.0	0.936082	0.971725	0.911552	1.0	1.0	6.480741	16	4
FeTS22_Patient0194	12.0	8.0	189.0	89.0	89.0	1420.0	8927396.0	8927396.0	8897848.0	503.0	507.0	28543.0	0.908762	0.912691	0.972587	1.0	1.0	1.0	16	4
FeTS22_Patient0195	12.0	8.0	3819.0	1060.0	755.0	727.0	8919158.0	8916024.0	8854432.0	7770.0	11213.0	69022.0	0.935468	0.967096	0.968118	1.0	1.0	1.414214	16	4
FeTS22_Patient0196	932.0	118.0	4727.0	1928.0	1728.0	3209.0	8900421.0	8878003.0	8750468.0	24719.0	48151.0	169596.0	0.945313	0.981192	0.977138	1.0	1.0	1.0	16	4
FeTS22_Patient0197	4411.0	3842.0	3834.0	1483.0	1335.0	8688.0	8880736.0	8858636.0	8791385.0	41370.0	64187.0	124093.0	0.933502	0.961236	0.951969	1.414214	1.732051	1.414214	16	4
FeTS22_Patient0198	3622.0	1084.0	5532.0	1911.0	2316.0	2699.0	8889316.0	8879459.0	8803124.0	33151.0	45141.0	116645.0	0.922976	0.963707	0.96592	1.414214	1.414214	1.414214	16	4
FeTS22_Patient0199	0.0	2.0	2100.0	0.0	0.0	524.0	8928000.0	8927998.0	8878726.0	0.0	0.0	46650.0	1.0	0.0	0.972645	0.0	373.128664	1.0	16	4
FeTS22_Patient0200	0.0	0.0	4135.0	9.0	9.0	1151.0	8927991.0	8927991.0	8894643.0	0.0	0.0	28071.0	0.0	0.0	0.913948	373.128664	373.128664	2.44949	16	4
FeTS22_Patient0201	195.0	168.0	791.0	909.0	972.0	953.0	8921137.0	8920712.0	8906618.0	5759.0	6148.0	19638.0	0.912534	0.915153	0.957484	1.0	1.414214	1.0	16	4
FeTS22_Patient0202	75.0	22.0	482.0	1225.0	942.0	1516.0	8915830.0	8907025.0	8875631.0	10870.0	20011.0	50371.0	0.943576	0.97648	0.980553	1.0	1.0	1.0	16	4
FeTS22_Patient0203	1513.0	618.0	850.0	507.0	435.0	2383.0	8911913.0	8900862.0	8885328.0	14067.0	26085.0	39439.0	0.933011	0.980215	0.960626	1.0	1.0	1.0	16	4
FeTS22_Patient0204	0.0	0.0	31.0	11.0	58.0	2891.0	8927989.0	8927942.0	8911701.0	0.0	0.0	13377.0	0.0	0.0	0.901537	373.128664	373.128664	2.236068	16	4
FeTS22_Patient0205	46.0	35.0	908.0	1485.0	1310.0	2271.0	8909613.0	8909365.0	8856694.0	16856.0	17290.0	68127.0	0.956559	0.962561	0.977201	1.0	1.0	1.0	16	4
FeTS22_Patient0206	1518.0	875.0	3845.0	3916.0	4253.0	1704.0	8879817.0	8868023.0	8783431.0	42749.0	54849.0	139020.0	0.940241	0.955341	0.980433	1.0	2.0	1.0	16	4
FeTS22_Patient0207	234.0	218.0	8606.0	169.0	263.0	6721.0	8926615.0	8926521.0	8821707.0	982.0	998.0	90966.0	0.829742	0.805813	0.9223	1.414214	2.0	5.09902	16	4
FeTS22_Patient0208	1029.0	240.0	1900.0	1250.0	1980.0	4292.0	8916044.0	8907186.0	8877444.0	9677.0	18594.0	44364.0	0.894652	0.943666	0.934766	1.0	1.414214	2.0	16	4
FeTS22_Patient0209	289.0	49.0	837.0	1520.0	1528.0	6423.0	8912791.0	8911535.0	8867193.0	13400.0	14888.0	53547.0	0.936768	0.949702	0.936513	1.414214	1.414214	2.236068	16	4
FeTS22_Patient0210	172.0	8.0	490.0	701.0	757.0	5357.0	8923216.0	8921141.0	8881317.0	3911.0	6094.0	40836.0	0.899597	0.94094	0.933192	1.0	1.0	2.236068	16	4
FeTS22_Patient0211	122.0	122.0	2684.0	425.0	422.0	342.0	8922726.0	8922721.0	8865579.0	4727.0	4735.0	59395.0	0.945305	0.945676	0.975159	1.0	1.0	1.414214	16	4
FeTS22_Patient0212	1016.0	171.0	5080.0	6418.0	6540.0	3001.0	8878527.0	8868725.0	8697281.0	42039.0	52564.0	222638.0	0.918765	0.939994	0.982175	1.414214	1.732051	1.0	16	4
FeTS22_Patient0213	1647.0	1143.0	753.0	749.0	654.0	4412.0	8901934.0	8891958.0	8880354.0	23670.0	34245.0	42481.0	0.951826	0.974433	0.942692	1.0	1.0	2.0	16	4
FeTS22_Patient0214	83.0	44.0	170.0	333.0	304.0	2853.0	8924536.0	8923929.0	8910682.0	3048.0	3723.0	14295.0	0.936118	0.95535	0.904375	1.0	1.0	2.828427	16	4
FeTS22_Patient0215	93.0	93.0	119.0	30.0	30.0	17919.0	8927859.0	8927859.0	8906714.0	18.0	18.0	3248.0	0.226415	0.226415	0.264775	48.883518	48.883518	55.081757	16	4
FeTS22_Patient0216	177.0	114.0	26.0	369.0	272.0	774.0	8919888.0	8918004.0	8915819.0	7566.0	9610.0	11381.0	0.965174	0.980312	0.966047	1.0	1.0	1.0	16	4
FeTS22_Patient0217	4279.0	3685.0	4634.0	657.0	185.0	652.0	8873766.0	8858447.0	8847632.0	49298.0	65683.0	75082.0	0.952324	0.971383	0.965995	1.414214	1.414214	1.414214	16	4
FeTS22_Patient0218	618.0	8457.0	9056.0	2237.0	2390.0	6194.0	8913430.0	8888259.0	8802742.0	11715.0	28894.0	110008.0	0.891383	0.841961	0.93518	1.0	5.91608	3.0	16	4
FeTS22_Patient0219	0.0	0.0	106.0	0.0	0.0	1390.0	8928000.0	8928000.0	8923286.0	0.0	0.0	3218.0	1.0	1.0	0.811397	0.0	0.0	2.236068	16	4
FeTS22_Patient0220	120.0	113.0	2468.0	134.0	196.0	2551.0	8926556.0	8926491.0	8878022.0	1190.0	1200.0	44959.0	0.903569	0.885936	0.947133	1.0	1.0	1.414214	16	4
FeTS22_Patient0221	1323.0	1212.0	14944.0	2283.0	2191.0	473.0	8908947.0	8906010.0	8730894.0	15447.0	18587.0	181689.0	0.895478	0.916135	0.9593	1.414214	2.44949	2.236068	16	4
FeTS22_Patient0222	829.0	202.0	356.0	1584.0	1381.0	14129.0	8902906.0	8885414.0	8841253.0	22681.0	41003.0	72262.0	0.949492	0.981062	0.908905	1.0	1.0	3.0	16	4
FeTS22_Patient0223	157.0	33.0	1571.0	1830.0	1613.0	3307.0	8913784.0	8901110.0	8825180.0	12229.0	25244.0	97942.0	0.924863	0.968428	0.975703	1.0	1.0	1.0	16	4
FeTS22_Patient0224	19.0	364.0	3196.0	1216.0	1813.0	4807.0	8925912.0	8924951.0	8803899.0	853.0	872.0	116098.0	0.580075	0.444784	0.966682	12.0	13.190906	2.0	16	4
FeTS22_Patient0225	1356.0	554.0	5504.0	2726.0	2093.0	1856.0	8897878.0	8861473.0	8744438.0	26040.0	63880.0	176202.0	0.927317	0.979702	0.979542	1.0	1.0	1.0	16	4
FeTS22_Patient0226	10.0	10.0	6753.0	15.0	15.0	4294.0	8927917.0	8927917.0	8848685.0	58.0	58.0	68268.0	0.822695	0.822695	0.925147	53.235327	53.235327	4.0	16	4
FeTS22_Patient0227	4972.0	3818.0	7448.0	1291.0	1235.0	1224.0	8849810.0	8833886.0	8794095.0	71927.0	89061.0	125233.0	0.958279	0.972414	0.966535	1.0	1.414214	1.414214	16	4
FeTS22_Patient0228	138.0	66.0	1098.0	3536.0	3892.0	10987.0	8868726.0	8867077.0	8834213.0	55600.0	56965.0	81702.0	0.968017	0.966426	0.931135	1.0	1.0	2.0	16	4
FeTS22_Patient0229	0.0	0.0	1689.0	6.0	6.0	2745.0	8927994.0	8927994.0	8910409.0	0.0	0.0	13157.0	0.0	0.0	0.855795	373.128664	373.128664	3.605551	16	4
FeTS22_Patient0230	10.0	2.0	497.0	44.0	44.0	13004.0	8927659.0	8927659.0	8881826.0	287.0	295.0	32673.0	0.914013	0.927673	0.82877	1.414214	1.0	5.385165	16	4
FeTS22_Patient0231	225.0	169.0	6161.0	3534.0	6915.0	3573.0	8895803.0	8856905.0	8784570.0	28438.0	64011.0	133696.0	0.938006	0.947567	0.964875	20.273135	2.0	2.0	16	4
FeTS22_Patient0232	1244.0	642.0	1457.0	2446.0	2365.0	7621.0	8896285.0	8877645.0	8833354.0	28025.0	47348.0	85568.0	0.938232	0.969223	0.949627	1.0	1.0	1.414214	16	4
FeTS22_Patient0233	1896.0	222.0	1231.0	5268.0	5790.0	4013.0	8893447.0	8865414.0	8812694.0	27389.0	56574.0	110062.0	0.884343	0.949547	0.976731	2.236068	1.732051	1.0	16	4
FeTS22_Patient0234	8334.0	3250.0	4157.0	2562.0	3015.0	6929.0	8818802.0	8815787.0	8754999.0	98302.0	105948.0	161915.0	0.947489	0.971283	0.966899	3.605551	1.732051	1.732051	16	4
FeTS22_Patient0235	0.0	7.0	801.0	9.0	9.0	1749.0	8927991.0	8927984.0	8916121.0	0.0	0.0	9329.0	0.0	0.0	0.879762	373.128664	11.224709	2.236068	16	4
FeTS22_Patient0236	1512.0	1086.0	8512.0	2366.0	1810.0	2167.0	8876534.0	8856186.0	8732490.0	47588.0	68918.0	184831.0	0.96085	0.979422	0.971923	1.0	1.0	1.0	16	4
FeTS22_Patient0237	850.0	675.0	3604.0	1108.0	1037.0	1521.0	8903579.0	8901130.0	8868087.0	22463.0	25158.0	54788.0	0.958237	0.967095	0.955319	1.0	1.0	2.0	16	4
FeTS22_Patient0238	256.0	187.0	34189.0	2529.0	2618.0	2399.0	8906604.0	8904893.0	8712009.0	18611.0	20302.0	179403.0	0.930387	0.935382	0.907464	1.0	1.414214	8.544004	16	4
FeTS22_Patient0239	393.0	364.0	11935.0	2303.0	1734.0	331.0	8897233.0	8888960.0	8787323.0	28071.0	36942.0	128411.0	0.954179	0.972388	0.954416	1.0	1.0	2.236068	16	4
FeTS22_Patient0240	6.0	4.0	1837.0	2768.0	2826.0	4097.0	8911036.0	8910948.0	8834440.0	14190.0	14222.0	87626.0	0.910958	0.909509	0.967249	1.414214	1.414214	1.414214	16	4
FeTS22_Patient0241	823.0	158.0	2690.0	2745.0	2012.0	5847.0	8879664.0	8849943.0	8744466.0	44768.0	75887.0	174997.0	0.961677	0.985904	0.976189	1.0	1.0	1.0	16	4
FeTS22_Patient0242	17.0	10.0	368.0	448.0	449.0	5668.0	8924920.0	8924789.0	8897300.0	2615.0	2752.0	24664.0	0.918349	0.923025	0.890976	1.0	1.0	2.828427	16	4
FeTS22_Patient0243	34.0	34.0	1545.0	0.0	0.0	9866.0	8927965.0	8927965.0	8845116.0	1.0	1.0	71473.0	0.055556	0.055556	0.926074	9.112841	9.112841	2.0	16	4
FeTS22_Patient0244	2267.0	2137.0	8089.0	2633.0	2311.0	1978.0	8869049.0	8864848.0	8746765.0	54051.0	58704.0	171168.0	0.956638	0.963498	0.971433	1.0	1.0	1.414214	16	4
FeTS22_Patient0245	0.0	0.0	1086.0	31.0	31.0	4695.0	8927969.0	8927969.0	8873921.0	0.0	0.0	48298.0	0.0	0.0	0.943532	373.128664	373.128664	2.0	16	4
FeTS22_Patient0246	0.0	0.0	211.0	32.0	79.0	6549.0	8927968.0	8927921.0	8891300.0	0.0	0.0	29940.0	0.0	0.0	0.898559	373.128664	373.128664	3.316625	16	4
FeTS22_Patient0247	89.0	4.0	1202.0	3432.0	2501.0	2900.0	8903579.0	8886760.0	8818703.0	20900.0	38735.0	105195.0	0.92231	0.968678	0.980876	1.0	1.0	1.0	16	4
FeTS22_Patient0248	1013.0	896.0	3651.0	312.0	464.0	737.0	8919106.0	8918096.0	8910712.0	7569.0	8544.0	12900.0	0.919516	0.926279	0.854644	1.414214	1.732051	40.123559	16	4
[truncated: 105,626 more rows]
