# Supplementary material for: Towards fair decentralized benchmarking of healthcare AI algorithms with the Federated Tumor Segmentation (FeTS) challenge
Source: Nat Commun. 2025 Jul 8;16:6274. doi: 10.1038/s41467-025-60466-1 (PMC12238412; doi:10.1038/s41467-025-60466-1)
Supplement: Supplementary file 4 — Source data [file 41467_2025_60466_MOESM4_ESM.zip › source_data_dir/per_figure_data/suppl-fig3_data.csv]

case_idx	team	cum_rank_plus_comm
0	Flair	4.888888888888889
0	FLSTAR	1.5555555555555556
0	gauravsingh	3.888888888888889
0	HTTUAS	5.222222222222222
0	rigg	4.555555555555555
0	RoFL	4.0
0	Sanctuary	3.888888888888889
1	Flair	4.666666666666667
1	FLSTAR	3.4444444444444446
1	gauravsingh	3.5555555555555554
1	HTTUAS	4.666666666666667
1	rigg	4.666666666666667
1	RoFL	3.4444444444444446
1	Sanctuary	3.5555555555555554
2	Flair	2.7777777777777777
2	FLSTAR	3.5555555555555554
2	gauravsingh	3.4444444444444446
2	HTTUAS	5.222222222222222
2	rigg	4.666666666666667
2	RoFL	4.111111111111111
2	Sanctuary	4.222222222222222
3	Flair	5.111111111111111
3	FLSTAR	1.8888888888888888
3	gauravsingh	3.7777777777777777
3	HTTUAS	4.777777777777778
3	rigg	5.444444444444445
3	RoFL	2.888888888888889
3	Sanctuary	4.111111111111111
4	Flair	3.888888888888889
4	FLSTAR	2.6666666666666665
4	gauravsingh	3.4444444444444446
4	HTTUAS	4.0
4	rigg	5.777777777777778
4	RoFL	4.444444444444445
4	Sanctuary	3.7777777777777777
5	Flair	4.222222222222222
5	FLSTAR	3.2222222222222223
5	gauravsingh	3.7777777777777777
5	HTTUAS	5.0
5	rigg	4.444444444444445
5	RoFL	3.7777777777777777
5	Sanctuary	3.5555555555555554
6	Flair	5.111111111111111
6	FLSTAR	3.4444444444444446
6	gauravsingh	2.611111111111111
6	HTTUAS	5.0
6	rigg	4.0
6	RoFL	3.7777777777777777
6	Sanctuary	4.055555555555555
7	Flair	4.666666666666667
7	FLSTAR	3.111111111111111
7	gauravsingh	3.111111111111111
7	HTTUAS	4.888888888888889
7	rigg	4.444444444444445
7	RoFL	4.222222222222222
7	Sanctuary	3.5555555555555554
8	Flair	4.555555555555555
8	FLSTAR	3.3333333333333335
8	gauravsingh	3.3333333333333335
8	HTTUAS	5.0
8	rigg	4.444444444444445
8	RoFL	3.888888888888889
8	Sanctuary	3.4444444444444446
9	Flair	5.888888888888889
9	FLSTAR	3.2222222222222223
9	gauravsingh	3.5
9	HTTUAS	4.666666666666667
9	rigg	5.277777777777778
9	RoFL	3.2222222222222223
9	Sanctuary	2.2222222222222223
10	Flair	6.555555555555555
10	FLSTAR	2.5
10	gauravsingh	4.777777777777778
10	HTTUAS	2.888888888888889
10	rigg	4.055555555555555
10	RoFL	3.5555555555555554
10	Sanctuary	3.6666666666666665
11	Flair	6.666666666666667
11	FLSTAR	1.8888888888888888
11	gauravsingh	3.7777777777777777
11	HTTUAS	4.611111111111111
11	rigg	5.722222222222222
11	RoFL	2.888888888888889
11	Sanctuary	2.4444444444444446
12	Flair	6.388888888888889
12	FLSTAR	4.0
12	gauravsingh	3.6666666666666665
12	HTTUAS	3.2777777777777777
12	rigg	4.5
12	RoFL	2.6666666666666665
12	Sanctuary	3.5
13	Flair	6.555555555555555
13	FLSTAR	1.8888888888888888
13	gauravsingh	3.5555555555555554
13	HTTUAS	4.722222222222222
13	rigg	5.722222222222222
13	RoFL	3.2222222222222223
13	Sanctuary	2.3333333333333335
14	Flair	4.0
14	FLSTAR	2.2222222222222223
14	gauravsingh	3.4444444444444446
14	HTTUAS	5.666666666666667
14	rigg	4.888888888888889
14	RoFL	4.222222222222222
14	Sanctuary	3.5555555555555554
15	Flair	6.111111111111111
15	FLSTAR	2.4444444444444446
15	gauravsingh	4.777777777777778
15	HTTUAS	5.333333333333333
15	rigg	4.222222222222222
15	RoFL	2.2222222222222223
15	Sanctuary	2.888888888888889
16	Flair	5.666666666666667
16	FLSTAR	4.111111111111111
16	gauravsingh	3.2777777777777777
16	HTTUAS	3.3333333333333335
16	rigg	4.555555555555555
16	RoFL	3.0
16	Sanctuary	4.055555555555555
17	Flair	6.666666666666667
17	FLSTAR	2.388888888888889
17	gauravsingh	4.333333333333333
17	HTTUAS	2.9444444444444446
17	rigg	5.777777777777778
17	RoFL	3.0555555555555554
17	Sanctuary	2.8333333333333335
18	Flair	6.555555555555555
18	FLSTAR	3.7777777777777777
18	gauravsingh	2.4444444444444446
18	HTTUAS	4.222222222222222
18	rigg	4.888888888888889
18	RoFL	3.4444444444444446
18	Sanctuary	2.6666666666666665
19	Flair	5.777777777777778
19	FLSTAR	1.8888888888888888
19	gauravsingh	3.5
19	HTTUAS	6.0
19	rigg	5.277777777777778
19	RoFL	2.7777777777777777
19	Sanctuary	2.7777777777777777
20	Flair	5.444444444444445
20	FLSTAR	2.1666666666666665
20	gauravsingh	4.277777777777778
20	HTTUAS	5.888888888888889
20	rigg	5.0
20	RoFL	3.111111111111111
20	Sanctuary	2.111111111111111
21	Flair	6.666666666666667
21	FLSTAR	3.1666666666666665
21	gauravsingh	2.7222222222222223
21	HTTUAS	2.388888888888889
21	rigg	4.777777777777778
21	RoFL	3.9444444444444446
21	Sanctuary	4.333333333333333
22	Flair	4.333333333333333
22	FLSTAR	1.3333333333333333
22	gauravsingh	3.6666666666666665
22	HTTUAS	5.888888888888889
22	rigg	5.777777777777778
22	RoFL	4.111111111111111
22	Sanctuary	2.888888888888889
23	Flair	5.888888888888889
23	FLSTAR	3.2777777777777777
23	gauravsingh	3.2777777777777777
23	HTTUAS	6.111111111111111
23	rigg	4.0
23	RoFL	3.5
23	Sanctuary	1.9444444444444444
24	Flair	5.222222222222222
24	FLSTAR	2.2222222222222223
24	gauravsingh	3.111111111111111
24	HTTUAS	6.0
24	rigg	3.6666666666666665
24	RoFL	3.888888888888889
24	Sanctuary	3.888888888888889
25	Flair	6.444444444444445
25	FLSTAR	1.5555555555555556
25	gauravsingh	3.2222222222222223
25	HTTUAS	5.888888888888889
25	rigg	4.777777777777778
25	RoFL	2.888888888888889
25	Sanctuary	3.2222222222222223
26	Flair	5.888888888888889
26	FLSTAR	2.3333333333333335
26	gauravsingh	3.2222222222222223
26	HTTUAS	5.222222222222222
26	rigg	4.666666666666667
26	RoFL	2.888888888888889
26	Sanctuary	3.7777777777777777
27	Flair	4.888888888888889
27	FLSTAR	2.5555555555555554
27	gauravsingh	2.6666666666666665
27	HTTUAS	6.333333333333333
27	rigg	5.555555555555555
27	RoFL	2.3333333333333335
27	Sanctuary	3.6666666666666665
28	Flair	6.222222222222222
28	FLSTAR	3.6666666666666665
28	gauravsingh	3.5555555555555554
28	HTTUAS	4.388888888888889
28	rigg	4.0
28	RoFL	3.2777777777777777
28	Sanctuary	2.888888888888889
29	Flair	6.0
29	FLSTAR	1.7777777777777777
29	gauravsingh	2.5555555555555554
29	HTTUAS	4.444444444444445
29	rigg	5.333333333333333
29	RoFL	3.3333333333333335
29	Sanctuary	4.555555555555555
30	Flair	6.666666666666667
30	FLSTAR	1.7222222222222223
30	gauravsingh	4.444444444444445
30	HTTUAS	2.5555555555555554
30	rigg	5.888888888888889
30	RoFL	3.6666666666666665
30	Sanctuary	3.0555555555555554
31	Flair	6.333333333333333
31	FLSTAR	3.0555555555555554
31	gauravsingh	1.9444444444444444
31	HTTUAS	5.777777777777778
31	rigg	4.944444444444445
31	RoFL	3.388888888888889
31	Sanctuary	2.5555555555555554
32	Flair	6.0
32	FLSTAR	2.6666666666666665
32	gauravsingh	3.111111111111111
32	HTTUAS	3.5555555555555554
32	rigg	5.333333333333333
32	RoFL	4.888888888888889
32	Sanctuary	2.4444444444444446
33	Flair	6.0
33	FLSTAR	2.8333333333333335
33	gauravsingh	3.9444444444444446
33	HTTUAS	5.555555555555555
33	rigg	4.611111111111111
33	RoFL	3.111111111111111
33	Sanctuary	1.9444444444444444
34	Flair	5.888888888888889
34	FLSTAR	2.5
34	gauravsingh	3.6666666666666665
34	HTTUAS	6.111111111111111
34	rigg	4.611111111111111
34	RoFL	3.0555555555555554
34	Sanctuary	2.1666666666666665
35	Flair	5.333333333333333
35	FLSTAR	3.0
35	gauravsingh	2.7777777777777777
35	HTTUAS	5.666666666666667
35	rigg	4.444444444444445
35	RoFL	2.888888888888889
35	Sanctuary	3.888888888888889
36	Flair	5.777777777777778
36	FLSTAR	3.3333333333333335
36	gauravsingh	2.7777777777777777
36	HTTUAS	3.7222222222222223
36	rigg	5.333333333333333
36	RoFL	3.1666666666666665
36	Sanctuary	3.888888888888889
37	Flair	4.666666666666667
37	FLSTAR	3.4444444444444446
37	gauravsingh	3.0
37	HTTUAS	4.555555555555555
37	rigg	4.666666666666667
37	RoFL	4.333333333333333
37	Sanctuary	3.3333333333333335
38	Flair	4.888888888888889
38	FLSTAR	2.111111111111111
38	gauravsingh	2.111111111111111
38	HTTUAS	4.777777777777778
38	rigg	5.888888888888889
38	RoFL	4.333333333333333
38	Sanctuary	3.888888888888889
39	Flair	5.722222222222222
39	FLSTAR	2.611111111111111
39	gauravsingh	3.7777777777777777
39	HTTUAS	5.277777777777778
39	rigg	4.111111111111111
39	RoFL	3.1666666666666665
39	Sanctuary	3.3333333333333335
40	Flair	5.944444444444445
40	FLSTAR	2.6666666666666665
40	gauravsingh	3.1666666666666665
40	HTTUAS	5.611111111111111
40	rigg	4.5
40	RoFL	3.2777777777777777
40	Sanctuary	2.8333333333333335
41	Flair	4.0
41	FLSTAR	3.5555555555555554
41	gauravsingh	1.7777777777777777
41	HTTUAS	5.222222222222222
41	rigg	5.333333333333333
41	RoFL	4.444444444444445
41	Sanctuary	3.6666666666666665
42	Flair	4.555555555555555
42	FLSTAR	3.3333333333333335
42	gauravsingh	2.7777777777777777
42	HTTUAS	4.0
42	rigg	4.777777777777778
42	RoFL	4.555555555555555
42	Sanctuary	4.0
43	Flair	5.333333333333333
43	FLSTAR	3.2222222222222223
43	gauravsingh	2.6666666666666665
43	HTTUAS	5.333333333333333
43	rigg	4.222222222222222
43	RoFL	5.0
43	Sanctuary	2.2222222222222223
44	Flair	6.0
44	FLSTAR	1.8888888888888888
44	gauravsingh	3.0
44	HTTUAS	5.555555555555555
44	rigg	4.777777777777778
44	RoFL	3.8333333333333335
44	Sanctuary	2.9444444444444446
45	Flair	6.0
45	FLSTAR	3.388888888888889
45	gauravsingh	2.1666666666666665
45	HTTUAS	5.166666666666667
45	rigg	4.555555555555555
45	RoFL	4.444444444444445
45	Sanctuary	2.2777777777777777
46	Flair	6.0
46	FLSTAR	4.0
46	gauravsingh	2.5
46	HTTUAS	3.3333333333333335
46	rigg	5.0
46	RoFL	3.888888888888889
46	Sanctuary	3.2777777777777777
47	Flair	6.666666666666667
47	FLSTAR	2.9444444444444446
47	gauravsingh	4.111111111111111
47	HTTUAS	3.7222222222222223
47	rigg	5.333333333333333
47	RoFL	2.4444444444444446
47	Sanctuary	2.7777777777777777
48	Flair	6.666666666666667
48	FLSTAR	2.4444444444444446
48	gauravsingh	4.111111111111111
48	HTTUAS	4.555555555555555
48	rigg	4.888888888888889
48	RoFL	3.111111111111111
48	Sanctuary	2.2222222222222223
49	Flair	6.444444444444445
49	FLSTAR	3.4444444444444446
49	gauravsingh	3.0
49	HTTUAS	4.833333333333333
49	rigg	3.7222222222222223
49	RoFL	3.7777777777777777
49	Sanctuary	2.7777777777777777
50	Flair	6.666666666666667
50	FLSTAR	2.7222222222222223
50	gauravsingh	2.8333333333333335
50	HTTUAS	4.555555555555555
50	rigg	4.666666666666667
50	RoFL	3.611111111111111
50	Sanctuary	2.9444444444444446
51	Flair	6.333333333333333
51	FLSTAR	3.9444444444444446
51	gauravsingh	3.888888888888889
51	HTTUAS	4.111111111111111
51	rigg	3.2222222222222223
51	RoFL	3.888888888888889
51	Sanctuary	2.611111111111111
52	Flair	6.5
52	FLSTAR	2.611111111111111
52	gauravsingh	3.611111111111111
52	HTTUAS	4.777777777777778
52	rigg	4.611111111111111
52	RoFL	3.2777777777777777
52	Sanctuary	2.611111111111111
53	Flair	6.333333333333333
53	FLSTAR	2.9444444444444446
53	gauravsingh	3.5
53	HTTUAS	3.8333333333333335
53	rigg	4.5
53	RoFL	3.7222222222222223
53	Sanctuary	3.1666666666666665
54	Flair	5.666666666666667
54	FLSTAR	3.7777777777777777
54	gauravsingh	3.5555555555555554
54	HTTUAS	5.0
54	rigg	4.333333333333333
54	RoFL	3.388888888888889
54	Sanctuary	2.2777777777777777
55	Flair	5.333333333333333
55	FLSTAR	3.0
55	gauravsingh	3.3333333333333335
55	HTTUAS	5.444444444444445
55	rigg	4.333333333333333
55	RoFL	4.333333333333333
55	Sanctuary	2.2222222222222223
56	Flair	5.888888888888889
56	FLSTAR	4.055555555555555
56	gauravsingh	1.9444444444444444
56	HTTUAS	5.111111111111111
56	rigg	4.222222222222222
56	RoFL	3.7777777777777777
56	Sanctuary	3.0
57	Flair	5.888888888888889
57	FLSTAR	3.7222222222222223
57	gauravsingh	2.2777777777777777
57	HTTUAS	4.833333333333333
57	rigg	4.388888888888889
57	RoFL	4.166666666666667
57	Sanctuary	2.7222222222222223
58	Flair	6.333333333333333
58	FLSTAR	3.6666666666666665
58	gauravsingh	3.0
58	HTTUAS	4.777777777777778
58	rigg	4.722222222222222
58	RoFL	3.4444444444444446
58	Sanctuary	2.0555555555555554
59	Flair	6.666666666666667
59	FLSTAR	2.7777777777777777
59	gauravsingh	4.055555555555555
59	HTTUAS	4.5
59	rigg	4.777777777777778
59	RoFL	2.6666666666666665
59	Sanctuary	2.5555555555555554
60	Flair	6.333333333333333
60	FLSTAR	3.4444444444444446
60	gauravsingh	2.1666666666666665
60	HTTUAS	4.277777777777778
60	rigg	4.222222222222222
60	RoFL	4.222222222222222
60	Sanctuary	3.3333333333333335
61	Flair	6.666666666666667
61	FLSTAR	3.5
61	gauravsingh	3.5
61	HTTUAS	4.0
61	rigg	4.0
61	RoFL	3.888888888888889
61	Sanctuary	2.4444444444444446
62	Flair	6.555555555555555
62	FLSTAR	2.0
62	gauravsingh	3.0
62	HTTUAS	4.666666666666667
62	rigg	4.0
62	RoFL	3.5555555555555554
62	Sanctuary	4.222222222222222
63	Flair	6.111111111111111
63	FLSTAR	2.4444444444444446
63	gauravsingh	3.111111111111111
63	HTTUAS	5.555555555555555
63	rigg	4.666666666666667
63	RoFL	3.6666666666666665
63	Sanctuary	2.4444444444444446
64	Flair	5.666666666666667
64	FLSTAR	1.4444444444444444
64	gauravsingh	1.7777777777777777
64	HTTUAS	4.0
64	rigg	6.777777777777778
64	RoFL	4.222222222222222
64	Sanctuary	4.111111111111111
65	Flair	5.888888888888889
65	FLSTAR	4.0
65	gauravsingh	3.5555555555555554
65	HTTUAS	3.4444444444444446
65	rigg	4.777777777777778
65	RoFL	3.2222222222222223
65	Sanctuary	3.111111111111111
66	Flair	6.611111111111111
66	FLSTAR	2.111111111111111
66	gauravsingh	3.0555555555555554
66	HTTUAS	4.166666666666667
66	rigg	5.555555555555555
66	RoFL	3.5555555555555554
66	Sanctuary	2.9444444444444446
67	Flair	6.555555555555555
67	FLSTAR	2.888888888888889
67	gauravsingh	3.611111111111111
67	HTTUAS	4.166666666666667
67	rigg	4.888888888888889
67	RoFL	2.7222222222222223
67	Sanctuary	3.1666666666666665
68	Flair	6.666666666666667
68	FLSTAR	1.7777777777777777
68	gauravsingh	4.0
68	HTTUAS	5.555555555555555
68	rigg	4.333333333333333
68	RoFL	3.888888888888889
68	Sanctuary	1.7777777777777777
69	Flair	6.0
69	FLSTAR	2.2777777777777777
69	gauravsingh	3.4444444444444446
69	HTTUAS	5.0
69	rigg	5.0
69	RoFL	3.7777777777777777
69	Sanctuary	2.5
70	Flair	6.111111111111111
70	FLSTAR	2.8333333333333335
70	gauravsingh	4.277777777777778
70	HTTUAS	4.944444444444445
70	rigg	4.166666666666667
70	RoFL	3.0555555555555554
70	Sanctuary	2.611111111111111
71	Flair	6.333333333333333
71	FLSTAR	3.111111111111111
71	gauravsingh	4.388888888888889
71	HTTUAS	4.333333333333333
71	rigg	4.166666666666667
71	RoFL	3.111111111111111
71	Sanctuary	2.5555555555555554
72	Flair	6.111111111111111
72	FLSTAR	2.388888888888889
72	gauravsingh	3.6666666666666665
72	HTTUAS	5.111111111111111
72	rigg	5.111111111111111
72	RoFL	3.5
72	Sanctuary	2.111111111111111
73	Flair	6.666666666666667
73	FLSTAR	2.888888888888889
73	gauravsingh	3.5555555555555554
73	HTTUAS	4.944444444444445
73	rigg	4.833333333333333
73	RoFL	3.0555555555555554
73	Sanctuary	2.0555555555555554
74	Flair	5.777777777777778
74	FLSTAR	1.0555555555555556
74	gauravsingh	4.666666666666667
74	HTTUAS	5.555555555555555
74	rigg	4.5
74	RoFL	3.2777777777777777
74	Sanctuary	3.1666666666666665
75	Flair	6.0
75	FLSTAR	2.4444444444444446
75	gauravsingh	4.555555555555555
75	HTTUAS	5.222222222222222
75	rigg	3.111111111111111
75	RoFL	2.888888888888889
75	Sanctuary	3.7777777777777777
76	Flair	5.888888888888889
76	FLSTAR	3.4444444444444446
76	gauravsingh	4.0
76	HTTUAS	4.722222222222222
76	rigg	3.1666666666666665
76	RoFL	3.388888888888889
76	Sanctuary	3.388888888888889
77	Flair	5.444444444444445
77	FLSTAR	2.2222222222222223
77	gauravsingh	1.7777777777777777
77	HTTUAS	5.444444444444445
77	rigg	5.888888888888889
77	RoFL	4.333333333333333
77	Sanctuary	2.888888888888889
78	Flair	5.833333333333333
78	FLSTAR	3.0
78	gauravsingh	3.388888888888889
78	HTTUAS	5.888888888888889
78	rigg	3.388888888888889
78	RoFL	4.111111111111111
78	Sanctuary	2.388888888888889
79	Flair	6.555555555555555
79	FLSTAR	3.388888888888889
79	gauravsingh	4.0
79	HTTUAS	4.388888888888889
79	rigg	4.833333333333333
79	RoFL	3.111111111111111
79	Sanctuary	1.7222222222222223
80	Flair	2.9444444444444446
80	FLSTAR	3.7222222222222223
80	gauravsingh	4.277777777777778
80	HTTUAS	5.5
80	rigg	5.388888888888889
80	RoFL	3.5555555555555554
80	Sanctuary	2.611111111111111
81	Flair	6.333333333333333
81	FLSTAR	2.7222222222222223
81	gauravsingh	3.1666666666666665
81	HTTUAS	4.444444444444445
81	rigg	5.555555555555555
81	RoFL	3.7222222222222223
81	Sanctuary	2.0555555555555554
82	Flair	5.888888888888889
82	FLSTAR	2.7222222222222223
82	gauravsingh	3.388888888888889
82	HTTUAS	5.222222222222222
82	rigg	4.888888888888889
82	RoFL	3.7222222222222223
82	Sanctuary	2.1666666666666665
83	Flair	6.0
83	FLSTAR	3.0555555555555554
83	gauravsingh	3.5
83	HTTUAS	5.0
83	rigg	4.666666666666667
83	RoFL	3.5
83	Sanctuary	2.2777777777777777
84	Flair	6.111111111111111
84	FLSTAR	2.6666666666666665
84	gauravsingh	2.5555555555555554
84	HTTUAS	4.888888888888889
84	rigg	5.666666666666667
84	RoFL	3.888888888888889
84	Sanctuary	2.2222222222222223
85	Flair	6.666666666666667
85	FLSTAR	2.2222222222222223
85	gauravsingh	3.7222222222222223
85	HTTUAS	5.444444444444445
85	rigg	4.555555555555555
85	RoFL	3.5
85	Sanctuary	1.8888888888888888
86	Flair	6.666666666666667
86	FLSTAR	3.0
86	gauravsingh	3.3333333333333335
86	HTTUAS	4.611111111111111
86	rigg	5.111111111111111
86	RoFL	3.0
86	Sanctuary	2.2777777777777777
87	Flair	6.666666666666667
87	FLSTAR	3.2777777777777777
87	gauravsingh	3.1666666666666665
87	HTTUAS	5.055555555555555
87	rigg	4.0
87	RoFL	3.5555555555555554
87	Sanctuary	2.2777777777777777
88	Flair	6.666666666666667
88	FLSTAR	3.388888888888889
88	gauravsingh	4.444444444444445
88	HTTUAS	3.2222222222222223
88	rigg	4.388888888888889
88	RoFL	2.888888888888889
88	Sanctuary	3.0
89	Flair	6.333333333333333
89	FLSTAR	3.2222222222222223
89	gauravsingh	3.2777777777777777
89	HTTUAS	5.444444444444445
89	rigg	4.277777777777778
89	RoFL	3.3333333333333335
89	Sanctuary	2.111111111111111
90	Flair	5.888888888888889
90	FLSTAR	2.0
90	gauravsingh	3.0
90	HTTUAS	5.0
90	rigg	4.666666666666667
90	RoFL	4.111111111111111
90	Sanctuary	3.3333333333333335
91	Flair	5.888888888888889
91	FLSTAR	2.5555555555555554
91	gauravsingh	3.3333333333333335
91	HTTUAS	5.444444444444445
91	rigg	4.055555555555555
91	RoFL	4.277777777777778
91	Sanctuary	2.4444444444444446
92	Flair	5.222222222222222
92	FLSTAR	3.111111111111111
92	gauravsingh	1.6666666666666667
92	HTTUAS	5.333333333333333
92	rigg	5.777777777777778
92	RoFL	3.6666666666666665
92	Sanctuary	3.2222222222222223
93	Flair	6.0
93	FLSTAR	2.888888888888889
93	gauravsingh	3.2222222222222223
93	HTTUAS	4.833333333333333
93	rigg	3.5555555555555554
93	RoFL	4.055555555555555
93	Sanctuary	3.4444444444444446
94	Flair	6.555555555555555
94	FLSTAR	3.2222222222222223
94	gauravsingh	4.166666666666667
94	HTTUAS	4.333333333333333
94	rigg	4.555555555555555
94	RoFL	2.5555555555555554
94	Sanctuary	2.611111111111111
95	Flair	5.666666666666667
95	FLSTAR	3.111111111111111
95	gauravsingh	2.888888888888889
95	HTTUAS	5.722222222222222
95	rigg	4.611111111111111
95	RoFL	3.5
95	Sanctuary	2.5
96	Flair	4.666666666666667
96	FLSTAR	3.4444444444444446
96	gauravsingh	1.8888888888888888
96	HTTUAS	3.4444444444444446
96	rigg	5.666666666666667
96	RoFL	4.888888888888889
96	Sanctuary	4.0
97	Flair	6.666666666666667
97	FLSTAR	3.0555555555555554
97	gauravsingh	3.0
97	HTTUAS	4.722222222222222
97	rigg	5.055555555555555
97	RoFL	2.9444444444444446
97	Sanctuary	2.5555555555555554
98	Flair	5.666666666666667
98	FLSTAR	2.9444444444444446
98	gauravsingh	2.611111111111111
98	HTTUAS	5.277777777777778
98	rigg	4.944444444444445
98	RoFL	3.9444444444444446
98	Sanctuary	2.611111111111111
99	Flair	6.444444444444445
99	FLSTAR	3.5
99	gauravsingh	2.1666666666666665
99	HTTUAS	4.666666666666667
99	rigg	5.055555555555555
99	RoFL	4.166666666666667
99	Sanctuary	2.0
100	Flair	6.333333333333333
100	FLSTAR	2.7222222222222223
100	gauravsingh	2.8333333333333335
100	HTTUAS	4.944444444444445
100	rigg	5.277777777777778
100	RoFL	3.7222222222222223
100	Sanctuary	2.1666666666666665
101	Flair	6.666666666666667
101	FLSTAR	2.5555555555555554
101	gauravsingh	3.111111111111111
101	HTTUAS	4.555555555555555
101	rigg	4.888888888888889
101	RoFL	3.4444444444444446
101	Sanctuary	2.7777777777777777
102	Flair	6.111111111111111
102	FLSTAR	3.7777777777777777
102	gauravsingh	3.4444444444444446
102	HTTUAS	4.111111111111111
102	rigg	3.7222222222222223
102	RoFL	4.333333333333333
102	Sanctuary	2.5
103	Flair	6.222222222222222
103	FLSTAR	2.7777777777777777
103	gauravsingh	2.8333333333333335
103	HTTUAS	4.944444444444445
103	rigg	4.555555555555555
103	RoFL	4.111111111111111
103	Sanctuary	2.5555555555555554
104	Flair	6.666666666666667
104	FLSTAR	2.0
104	gauravsingh	4.444444444444445
104	HTTUAS	5.0
104	rigg	4.666666666666667
104	RoFL	3.3333333333333335
104	Sanctuary	1.8888888888888888
105	Flair	6.666666666666667
105	FLSTAR	2.388888888888889
105	gauravsingh	2.8333333333333335
105	HTTUAS	4.388888888888889
105	rigg	5.833333333333333
105	RoFL	3.2222222222222223
105	Sanctuary	2.6666666666666665
106	Flair	6.666666666666667
106	FLSTAR	1.7222222222222223
106	gauravsingh	3.2222222222222223
106	HTTUAS	5.277777777777778
106	rigg	5.0
106	RoFL	3.2222222222222223
106	Sanctuary	2.888888888888889
107	Flair	3.2222222222222223
107	FLSTAR	2.111111111111111
107	gauravsingh	3.5555555555555554
107	HTTUAS	6.333333333333333
107	rigg	4.666666666666667
107	RoFL	4.111111111111111
107	Sanctuary	4.0
108	Flair	5.166666666666667
108	FLSTAR	2.2222222222222223
108	gauravsingh	4.111111111111111
108	HTTUAS	5.888888888888889
108	rigg	4.444444444444445
108	RoFL	2.8333333333333335
108	Sanctuary	3.3333333333333335
109	Flair	5.777777777777778
109	FLSTAR	2.6666666666666665
109	gauravsingh	3.0
109	HTTUAS	4.555555555555555
109	rigg	4.888888888888889
109	RoFL	3.7777777777777777
109	Sanctuary	3.3333333333333335
110	Flair	3.888888888888889
110	FLSTAR	1.4444444444444444
110	gauravsingh	3.2222222222222223
110	HTTUAS	6.111111111111111
110	rigg	5.444444444444445
110	RoFL	4.111111111111111
110	Sanctuary	3.7777777777777777
111	Flair	5.666666666666667
111	FLSTAR	1.7777777777777777
111	gauravsingh	2.111111111111111
111	HTTUAS	5.666666666666667
111	rigg	6.333333333333333
111	RoFL	3.6666666666666665
111	Sanctuary	2.7777777777777777
112	Flair	4.0
112	FLSTAR	2.6666666666666665
112	gauravsingh	3.2222222222222223
112	HTTUAS	4.555555555555555
112	rigg	4.333333333333333
112	RoFL	4.0
112	Sanctuary	5.222222222222222
113	Flair	4.555555555555555
113	FLSTAR	3.111111111111111
113	gauravsingh	3.3333333333333335
113	HTTUAS	4.888888888888889
113	rigg	4.444444444444445
113	RoFL	4.333333333333333
113	Sanctuary	3.3333333333333335
114	Flair	5.722222222222222
114	FLSTAR	1.7777777777777777
114	gauravsingh	4.055555555555555
114	HTTUAS	5.888888888888889
114	rigg	4.777777777777778
114	RoFL	3.2777777777777777
114	Sanctuary	2.5
115	Flair	4.888888888888889
115	FLSTAR	1.5555555555555556
115	gauravsingh	3.0
115	HTTUAS	5.222222222222222
115	rigg	6.0
115	RoFL	3.7777777777777777
115	Sanctuary	3.5555555555555554
116	Flair	5.555555555555555
116	FLSTAR	3.0
116	gauravsingh	2.888888888888889
116	HTTUAS	5.888888888888889
116	rigg	3.4444444444444446
116	RoFL	3.6666666666666665
116	Sanctuary	3.5555555555555554
117	Flair	5.555555555555555
117	FLSTAR	2.0
117	gauravsingh	4.0
117	HTTUAS	3.2222222222222223
117	rigg	5.333333333333333
117	RoFL	3.888888888888889
117	Sanctuary	4.0
118	Flair	4.444444444444445
118	FLSTAR	2.888888888888889
118	gauravsingh	3.5555555555555554
118	HTTUAS	4.555555555555555
118	rigg	5.0
118	RoFL	3.5555555555555554
118	Sanctuary	4.0
119	Flair	4.777777777777778
119	FLSTAR	3.111111111111111
119	gauravsingh	4.222222222222222
119	HTTUAS	4.666666666666667
119	rigg	3.888888888888889
119	RoFL	3.2222222222222223
119	Sanctuary	4.111111111111111
120	Flair	5.333333333333333
120	FLSTAR	2.0
120	gauravsingh	3.3333333333333335
120	HTTUAS	5.111111111111111
120	rigg	5.888888888888889
120	RoFL	3.6666666666666665
120	Sanctuary	2.6666666666666665
121	Flair	5.111111111111111
121	FLSTAR	1.7777777777777777
121	gauravsingh	2.2222222222222223
121	HTTUAS	6.0
121	rigg	5.0
121	RoFL	4.111111111111111
121	Sanctuary	3.7777777777777777
122	Flair	4.111111111111111
122	FLSTAR	3.111111111111111
122	gauravsingh	3.5555555555555554
122	HTTUAS	6.222222222222222
122	rigg	3.3333333333333335
122	RoFL	3.4444444444444446
122	Sanctuary	4.222222222222222
123	Flair	6.666666666666667
123	FLSTAR	3.3333333333333335
123	gauravsingh	2.9444444444444446
123	HTTUAS	4.444444444444445
123	rigg	4.277777777777778
123	RoFL	3.0555555555555554
123	Sanctuary	3.2777777777777777
124	Flair	6.555555555555555
124	FLSTAR	2.3333333333333335
124	gauravsingh	3.888888888888889
124	HTTUAS	4.888888888888889
124	rigg	4.888888888888889
124	RoFL	2.4444444444444446
124	Sanctuary	3.0
125	Flair	2.6666666666666665
125	FLSTAR	2.6666666666666665
125	gauravsingh	4.111111111111111
125	HTTUAS	5.444444444444445
125	rigg	5.333333333333333
125	RoFL	3.5555555555555554
125	Sanctuary	4.222222222222222
126	Flair	6.666666666666667
126	FLSTAR	2.5555555555555554
126	gauravsingh	3.888888888888889
126	HTTUAS	3.0555555555555554
126	rigg	5.944444444444445
126	RoFL	3.111111111111111
126	Sanctuary	2.7777777777777777
127	Flair	5.833333333333333
127	FLSTAR	3.0
127	gauravsingh	2.7222222222222223
127	HTTUAS	5.055555555555555
127	rigg	4.555555555555555
127	RoFL	3.7777777777777777
127	Sanctuary	3.0555555555555554
128	Flair	6.666666666666667
128	FLSTAR	2.4444444444444446
128	gauravsingh	3.9444444444444446
128	HTTUAS	4.222222222222222
128	rigg	4.833333333333333
128	RoFL	3.0
128	Sanctuary	2.888888888888889
129	Flair	3.3333333333333335
129	FLSTAR	2.111111111111111
129	gauravsingh	3.6666666666666665
129	HTTUAS	6.333333333333333
129	rigg	4.777777777777778
129	RoFL	4.333333333333333
129	Sanctuary	3.4444444444444446
130	Flair	6.555555555555555
130	FLSTAR	2.4444444444444446
130	gauravsingh	2.8333333333333335
130	HTTUAS	4.5
130	rigg	5.055555555555555
130	RoFL	2.888888888888889
130	Sanctuary	3.7222222222222223
131	Flair	5.611111111111111
131	FLSTAR	1.1111111111111112
131	gauravsingh	4.444444444444445
131	HTTUAS	5.111111111111111
131	rigg	5.555555555555555
131	RoFL	3.2222222222222223
131	Sanctuary	2.9444444444444446
132	Flair	6.666666666666667
132	FLSTAR	2.8333333333333335
132	gauravsingh	3.7777777777777777
132	HTTUAS	4.444444444444445
132	rigg	4.555555555555555
132	RoFL	3.0
132	Sanctuary	2.7222222222222223
133	Flair	6.666666666666667
133	FLSTAR	2.2777777777777777
133	gauravsingh	3.388888888888889
133	HTTUAS	5.055555555555555
133	rigg	5.055555555555555
133	RoFL	3.0555555555555554
133	Sanctuary	2.5
134	Flair	6.666666666666667
134	FLSTAR	3.3333333333333335
134	gauravsingh	3.4444444444444446
134	HTTUAS	4.333333333333333
134	rigg	4.555555555555555
134	RoFL	3.6666666666666665
134	Sanctuary	2.0
135	Flair	6.666666666666667
135	FLSTAR	1.7777777777777777
135	gauravsingh	4.222222222222222
135	HTTUAS	3.111111111111111
135	rigg	5.833333333333333
135	RoFL	3.2777777777777777
135	Sanctuary	3.111111111111111
136	Flair	6.555555555555555
136	FLSTAR	3.3333333333333335
136	gauravsingh	4.555555555555555
136	HTTUAS	4.055555555555555
136	rigg	4.611111111111111
136	RoFL	2.2777777777777777
136	Sanctuary	2.611111111111111
137	Flair	6.555555555555555
137	FLSTAR	2.5
137	gauravsingh	3.9444444444444446
137	HTTUAS	3.7222222222222223
137	rigg	5.111111111111111
137	RoFL	3.5
137	Sanctuary	2.6666666666666665
138	Flair	6.444444444444445
138	FLSTAR	1.3333333333333333
138	gauravsingh	3.2777777777777777
138	HTTUAS	5.722222222222222
138	rigg	4.833333333333333
138	RoFL	3.2777777777777777
138	Sanctuary	3.111111111111111
139	Flair	6.555555555555555
139	FLSTAR	3.4444444444444446
139	gauravsingh	3.111111111111111
139	HTTUAS	3.388888888888889
139	rigg	6.444444444444445
139	RoFL	2.2777777777777777
139	Sanctuary	2.7777777777777777
140	Flair	6.666666666666667
140	FLSTAR	2.9444444444444446
140	gauravsingh	2.8333333333333335
140	HTTUAS	4.5
140	rigg	4.833333333333333
140	RoFL	3.388888888888889
140	Sanctuary	2.8333333333333335
141	Flair	5.222222222222222
141	FLSTAR	1.1111111111111112
141	gauravsingh	2.2222222222222223
141	HTTUAS	5.888888888888889
141	rigg	4.555555555555555
141	RoFL	4.333333333333333
141	Sanctuary	4.666666666666667
142	Flair	6.333333333333333
142	FLSTAR	3.0555555555555554
142	gauravsingh	3.9444444444444446
142	HTTUAS	4.611111111111111
142	rigg	4.833333333333333
142	RoFL	3.0555555555555554
142	Sanctuary	2.1666666666666665
143	Flair	6.666666666666667
143	FLSTAR	2.888888888888889
143	gauravsingh	2.6666666666666665
143	HTTUAS	2.6666666666666665
143	rigg	5.666666666666667
143	RoFL	3.888888888888889
143	Sanctuary	3.5555555555555554
144	Flair	6.555555555555555
144	FLSTAR	3.111111111111111
144	gauravsingh	2.6666666666666665
144	HTTUAS	3.5555555555555554
144	rigg	4.111111111111111
144	RoFL	4.777777777777778
144	Sanctuary	3.2222222222222223
145	Flair	6.222222222222222
145	FLSTAR	2.5555555555555554
145	gauravsingh	3.0
145	HTTUAS	3.2222222222222223
145	rigg	6.0
145	RoFL	3.5555555555555554
145	Sanctuary	3.4444444444444446
146	Flair	6.666666666666667
146	FLSTAR	2.0555555555555554
146	gauravsingh	3.2777777777777777
146	HTTUAS	5.555555555555555
146	rigg	5.111111111111111
146	RoFL	3.2222222222222223
146	Sanctuary	2.111111111111111
147	Flair	6.444444444444445
147	FLSTAR	1.6666666666666667
147	gauravsingh	3.4444444444444446
147	HTTUAS	5.555555555555555
147	rigg	5.666666666666667
147	RoFL	3.5555555555555554
147	Sanctuary	1.6666666666666667
148	Flair	6.444444444444445
148	FLSTAR	2.4444444444444446
148	gauravsingh	4.222222222222222
148	HTTUAS	5.222222222222222
148	rigg	4.111111111111111
148	RoFL	3.5555555555555554
148	Sanctuary	2.0
149	Flair	6.666666666666667
149	FLSTAR	2.8333333333333335
149	gauravsingh	3.3333333333333335
149	HTTUAS	3.7777777777777777
149	rigg	5.055555555555555
149	RoFL	2.8333333333333335
149	Sanctuary	3.5
150	Flair	6.666666666666667
150	FLSTAR	3.4444444444444446
150	gauravsingh	4.666666666666667
150	HTTUAS	4.055555555555555
150	rigg	4.277777777777778
150	RoFL	2.3333333333333335
150	Sanctuary	2.5555555555555554
151	Flair	6.333333333333333
151	FLSTAR	1.7777777777777777
151	gauravsingh	3.7777777777777777
151	HTTUAS	5.777777777777778
151	rigg	4.555555555555555
151	RoFL	3.2222222222222223
151	Sanctuary	2.5555555555555554
152	Flair	6.666666666666667
152	FLSTAR	3.111111111111111
152	gauravsingh	4.333333333333333
152	HTTUAS	3.111111111111111
152	rigg	5.055555555555555
152	RoFL	3.111111111111111
152	Sanctuary	2.611111111111111
153	Flair	5.333333333333333
153	FLSTAR	1.2222222222222223
153	gauravsingh	2.7777777777777777
153	HTTUAS	4.777777777777778
153	rigg	5.888888888888889
153	RoFL	4.666666666666667
153	Sanctuary	3.3333333333333335
154	Flair	6.555555555555555
154	FLSTAR	2.3333333333333335
154	gauravsingh	1.8888888888888888
154	HTTUAS	4.111111111111111
154	rigg	6.333333333333333
154	RoFL	4.111111111111111
154	Sanctuary	2.6666666666666665
155	Flair	6.666666666666667
155	FLSTAR	3.1666666666666665
155	gauravsingh	4.666666666666667
155	HTTUAS	4.833333333333333
155	rigg	3.111111111111111
155	RoFL	3.0
155	Sanctuary	2.5555555555555554
156	Flair	6.666666666666667
156	FLSTAR	3.5
156	gauravsingh	2.888888888888889
156	HTTUAS	5.388888888888889
156	rigg	4.388888888888889
156	RoFL	3.3333333333333335
156	Sanctuary	1.8333333333333333
157	Flair	6.666666666666667
157	FLSTAR	4.222222222222222
157	gauravsingh	2.7222222222222223
157	HTTUAS	2.3333333333333335
157	rigg	4.722222222222222
157	RoFL	4.388888888888889
157	Sanctuary	2.9444444444444446
158	Flair	6.666666666666667
158	FLSTAR	2.2222222222222223
158	gauravsingh	3.6666666666666665
158	HTTUAS	3.6666666666666665
158	rigg	5.888888888888889
158	RoFL	3.2222222222222223
158	Sanctuary	2.6666666666666665
159	Flair	6.666666666666667
159	FLSTAR	2.9444444444444446
159	gauravsingh	4.222222222222222
159	HTTUAS	3.111111111111111
159	rigg	5.333333333333333
159	RoFL	2.611111111111111
159	Sanctuary	3.111111111111111
160	Flair	6.666666666666667
160	FLSTAR	2.5
160	gauravsingh	3.1666666666666665
160	HTTUAS	4.222222222222222
160	rigg	3.8333333333333335
160	RoFL	4.111111111111111
160	Sanctuary	3.5
161	Flair	6.333333333333333
161	FLSTAR	2.9444444444444446
161	gauravsingh	4.555555555555555
161	HTTUAS	4.611111111111111
161	rigg	4.666666666666667
161	RoFL	2.0555555555555554
161	Sanctuary	2.8333333333333335
162	Flair	5.444444444444445
162	FLSTAR	3.0
162	gauravsingh	4.222222222222222
162	HTTUAS	5.333333333333333
162	rigg	3.888888888888889
162	RoFL	4.111111111111111
162	Sanctuary	2.0
163	Flair	6.0
163	FLSTAR	3.111111111111111
163	gauravsingh	3.0
163	HTTUAS	4.5
163	rigg	5.444444444444445
163	RoFL	3.611111111111111
163	Sanctuary	2.3333333333333335
164	Flair	5.666666666666667
164	FLSTAR	2.4444444444444446
164	gauravsingh	2.111111111111111
164	HTTUAS	5.0
164	rigg	5.277777777777778
164	RoFL	4.5
164	Sanctuary	3.0
165	Flair	6.666666666666667
165	FLSTAR	2.611111111111111
165	gauravsingh	1.9444444444444444
165	HTTUAS	3.0
165	rigg	6.333333333333333
165	RoFL	4.277777777777778
165	Sanctuary	3.1666666666666665
166	Flair	6.222222222222222
166	FLSTAR	3.0
166	gauravsingh	2.5555555555555554
166	HTTUAS	4.777777777777778
166	rigg	4.333333333333333
166	RoFL	4.222222222222222
166	Sanctuary	2.888888888888889
167	Flair	4.444444444444445
167	FLSTAR	4.333333333333333
167	gauravsingh	2.111111111111111
167	HTTUAS	5.333333333333333
167	rigg	4.111111111111111
167	RoFL	4.666666666666667
167	Sanctuary	3.0
168	Flair	5.888888888888889
168	FLSTAR	3.3333333333333335
168	gauravsingh	3.611111111111111
168	HTTUAS	4.5
168	rigg	4.0
168	RoFL	3.5555555555555554
168	Sanctuary	3.111111111111111
169	Flair	6.666666666666667
169	FLSTAR	3.0
169	gauravsingh	3.5
169	HTTUAS	4.888888888888889
169	rigg	4.277777777777778
169	RoFL	3.2777777777777777
169	Sanctuary	2.388888888888889
170	Flair	6.555555555555555
170	FLSTAR	2.0
170	gauravsingh	4.611111111111111
170	HTTUAS	3.8333333333333335
170	rigg	5.166666666666667
170	RoFL	2.7777777777777777
170	Sanctuary	3.0555555555555554
171	Flair	6.444444444444445
171	FLSTAR	3.4444444444444446
171	gauravsingh	2.888888888888889
171	HTTUAS	5.111111111111111
171	rigg	5.222222222222222
171	RoFL	3.2222222222222223
171	Sanctuary	1.6666666666666667
172	Flair	6.0
172	FLSTAR	3.111111111111111
172	gauravsingh	3.7777777777777777
172	HTTUAS	3.6666666666666665
172	rigg	5.0
172	RoFL	3.111111111111111
172	Sanctuary	3.3333333333333335
173	Flair	6.555555555555555
173	FLSTAR	3.7222222222222223
173	gauravsingh	3.388888888888889
173	HTTUAS	3.9444444444444446
173	rigg	4.0
173	RoFL	3.9444444444444446
173	Sanctuary	2.4444444444444446
174	Flair	6.333333333333333
174	FLSTAR	2.388888888888889
174	gauravsingh	4.111111111111111
174	HTTUAS	4.555555555555555
174	rigg	3.4444444444444446
174	RoFL	3.3333333333333335
174	Sanctuary	3.8333333333333335
175	Flair	5.888888888888889
175	FLSTAR	1.0
175	gauravsingh	3.111111111111111
175	HTTUAS	5.555555555555555
175	rigg	5.666666666666667
175	RoFL	4.222222222222222
175	Sanctuary	2.5555555555555554
176	Flair	6.222222222222222
176	FLSTAR	2.4444444444444446
176	gauravsingh	3.7777777777777777
176	HTTUAS	5.222222222222222
176	rigg	4.444444444444445
176	RoFL	3.7777777777777777
176	Sanctuary	2.111111111111111
177	Flair	6.666666666666667
177	FLSTAR	2.7777777777777777
177	gauravsingh	3.8333333333333335
177	HTTUAS	3.2222222222222223
177	rigg	5.722222222222222
177	RoFL	2.888888888888889
177	Sanctuary	2.888888888888889
178	Flair	6.0
178	FLSTAR	2.3333333333333335
178	gauravsingh	3.4444444444444446
178	HTTUAS	5.333333333333333
178	rigg	5.222222222222222
178	RoFL	3.7777777777777777
178	Sanctuary	1.8888888888888888
179	Flair	6.222222222222222
179	FLSTAR	3.888888888888889
179	gauravsingh	3.6666666666666665
179	HTTUAS	3.888888888888889
179	rigg	3.6666666666666665
179	RoFL	3.888888888888889
179	Sanctuary	2.7777777777777777
180	Flair	6.444444444444445
180	FLSTAR	2.7777777777777777
180	gauravsingh	3.4444444444444446
180	HTTUAS	4.888888888888889
180	rigg	4.888888888888889
180	RoFL	3.3333333333333335
180	Sanctuary	2.2222222222222223
181	Flair	6.0
181	FLSTAR	3.2222222222222223
181	gauravsingh	3.0
181	HTTUAS	5.111111111111111
181	rigg	4.444444444444445
181	RoFL	3.3333333333333335
181	Sanctuary	2.888888888888889
182	Flair	6.222222222222222
182	FLSTAR	3.0555555555555554
182	gauravsingh	3.0
182	HTTUAS	4.611111111111111
182	rigg	5.277777777777778
182	RoFL	3.111111111111111
182	Sanctuary	2.7222222222222223
183	Flair	6.666666666666667
183	FLSTAR	3.2222222222222223
183	gauravsingh	3.6666666666666665
183	HTTUAS	3.9444444444444446
183	rigg	5.0
183	RoFL	3.0
183	Sanctuary	2.5
184	Flair	6.611111111111111
184	FLSTAR	2.5555555555555554
184	gauravsingh	3.7777777777777777
184	HTTUAS	5.5
184	rigg	4.055555555555555
184	RoFL	3.611111111111111
184	Sanctuary	1.8888888888888888
185	Flair	5.444444444444445
185	FLSTAR	3.388888888888889
185	gauravsingh	3.611111111111111
185	HTTUAS	4.722222222222222
185	rigg	4.055555555555555
185	RoFL	4.5
185	Sanctuary	2.2777777777777777
186	Flair	6.666666666666667
186	FLSTAR	2.0
186	gauravsingh	4.444444444444445
186	HTTUAS	2.7222222222222223
186	rigg	5.777777777777778
186	RoFL	2.611111111111111
186	Sanctuary	3.7777777777777777
187	Flair	5.888888888888889
187	FLSTAR	3.5555555555555554
187	gauravsingh	4.111111111111111
187	HTTUAS	4.777777777777778
187	rigg	4.166666666666667
187	RoFL	3.1666666666666665
187	Sanctuary	2.3333333333333335
188	Flair	6.333333333333333
188	FLSTAR	2.7777777777777777
188	gauravsingh	4.555555555555555
188	HTTUAS	3.7777777777777777
188	rigg	5.444444444444445
188	RoFL	2.4444444444444446
188	Sanctuary	2.6666666666666665
189	Flair	6.222222222222222
189	FLSTAR	3.1666666666666665
189	gauravsingh	3.6666666666666665
189	HTTUAS	5.055555555555555
189	rigg	3.8333333333333335
189	RoFL	3.888888888888889
189	Sanctuary	2.1666666666666665
190	Flair	5.444444444444445
190	FLSTAR	1.9444444444444444
190	gauravsingh	2.7222222222222223
190	HTTUAS	5.444444444444445
190	rigg	5.777777777777778
190	RoFL	3.9444444444444446
190	Sanctuary	2.7222222222222223
191	Flair	6.555555555555555
191	FLSTAR	3.611111111111111
191	gauravsingh	3.9444444444444446
191	HTTUAS	3.888888888888889
191	rigg	4.333333333333333
191	RoFL	2.7777777777777777
191	Sanctuary	2.888888888888889
192	Flair	6.444444444444445
192	FLSTAR	2.2222222222222223
192	gauravsingh	2.6666666666666665
192	HTTUAS	5.0
192	rigg	5.666666666666667
192	RoFL	3.0
192	Sanctuary	3.0
193	Flair	6.555555555555555
193	FLSTAR	2.5555555555555554
193	gauravsingh	2.6666666666666665
193	HTTUAS	5.555555555555555
193	rigg	5.0
193	RoFL	3.6666666666666665
193	Sanctuary	2.0
194	Flair	5.555555555555555
194	FLSTAR	2.3333333333333335
194	gauravsingh	2.0
194	HTTUAS	4.277777777777778
194	rigg	6.0
194	RoFL	4.888888888888889
194	Sanctuary	2.9444444444444446
195	Flair	6.666666666666667
195	FLSTAR	2.9444444444444446
195	gauravsingh	3.8333333333333335
195	HTTUAS	4.888888888888889
195	rigg	3.5
195	RoFL	2.9444444444444446
195	Sanctuary	3.2222222222222223
196	Flair	4.333333333333333
196	FLSTAR	3.2222222222222223
196	gauravsingh	3.4444444444444446
196	HTTUAS	4.444444444444445
196	rigg	4.666666666666667
196	RoFL	4.111111111111111
196	Sanctuary	3.7777777777777777
197	Flair	6.333333333333333
197	FLSTAR	3.4444444444444446
197	gauravsingh	2.111111111111111
197	HTTUAS	4.277777777777778
197	rigg	5.5
197	RoFL	3.7777777777777777
197	Sanctuary	2.5555555555555554
198	Flair	6.666666666666667
198	FLSTAR	3.0
198	gauravsingh	3.4444444444444446
198	HTTUAS	3.8333333333333335
198	rigg	5.777777777777778
198	RoFL	3.111111111111111
198	Sanctuary	2.1666666666666665
199	Flair	6.111111111111111
199	FLSTAR	3.7777777777777777
199	gauravsingh	3.5555555555555554
199	HTTUAS	3.3333333333333335
199	rigg	5.777777777777778
199	RoFL	2.9444444444444446
199	Sanctuary	2.5
200	Flair	6.444444444444445
200	FLSTAR	2.0
200	gauravsingh	2.4444444444444446
200	HTTUAS	5.222222222222222
200	rigg	5.222222222222222
200	RoFL	3.4444444444444446
200	Sanctuary	3.2222222222222223
201	Flair	6.0
201	FLSTAR	2.4444444444444446
201	gauravsingh	3.3333333333333335
201	HTTUAS	5.388888888888889
201	rigg	4.888888888888889
201	RoFL	3.8333333333333335
201	Sanctuary	2.111111111111111
202	Flair	6.333333333333333
202	FLSTAR	2.4444444444444446
202	gauravsingh	2.6666666666666665
202	HTTUAS	5.277777777777778
202	rigg	4.777777777777778
202	RoFL	4.055555555555555
202	Sanctuary	2.4444444444444446
203	Flair	5.555555555555555
203	FLSTAR	1.6666666666666667
203	gauravsingh	2.6666666666666665
203	HTTUAS	5.222222222222222
203	rigg	5.666666666666667
203	RoFL	3.888888888888889
203	Sanctuary	3.3333333333333335
204	Flair	5.111111111111111
204	FLSTAR	2.0555555555555554
204	gauravsingh	3.2777777777777777
204	HTTUAS	5.777777777777778
204	rigg	4.833333333333333
204	RoFL	4.222222222222222
204	Sanctuary	2.7222222222222223
205	Flair	6.666666666666667
205	FLSTAR	3.888888888888889
205	gauravsingh	3.611111111111111
205	HTTUAS	4.166666666666667
205	rigg	4.833333333333333
205	RoFL	2.6666666666666665
205	Sanctuary	2.1666666666666665
206	Flair	6.111111111111111
206	FLSTAR	2.5555555555555554
206	gauravsingh	3.2222222222222223
206	HTTUAS	5.555555555555555
206	rigg	4.333333333333333
206	RoFL	4.444444444444445
206	Sanctuary	1.7777777777777777
207	Flair	6.333333333333333
207	FLSTAR	3.4444444444444446
207	gauravsingh	3.5555555555555554
207	HTTUAS	5.111111111111111
207	rigg	4.333333333333333
207	RoFL	3.5
207	Sanctuary	1.7222222222222223
208	Flair	6.555555555555555
208	FLSTAR	3.4444444444444446
208	gauravsingh	3.4444444444444446
208	HTTUAS	2.3333333333333335
208	rigg	5.444444444444445
208	RoFL	3.2222222222222223
208	Sanctuary	3.5555555555555554
209	Flair	6.555555555555555
209	FLSTAR	3.4444444444444446
209	gauravsingh	3.7777777777777777
209	HTTUAS	3.388888888888889
209	rigg	6.111111111111111
209	RoFL	2.2222222222222223
209	Sanctuary	2.5
210	Flair	6.333333333333333
210	FLSTAR	2.888888888888889
210	gauravsingh	2.5555555555555554
210	HTTUAS	5.666666666666667
210	rigg	4.555555555555555
210	RoFL	3.7777777777777777
210	Sanctuary	2.2222222222222223
211	Flair	6.444444444444445
211	FLSTAR	2.2222222222222223
211	gauravsingh	3.611111111111111
211	HTTUAS	5.388888888888889
211	rigg	4.222222222222222
211	RoFL	3.888888888888889
211	Sanctuary	2.2222222222222223
212	Flair	4.777777777777778
212	FLSTAR	2.7777777777777777
212	gauravsingh	1.7777777777777777
212	HTTUAS	3.5555555555555554
212	rigg	6.555555555555555
212	RoFL	4.777777777777778
212	Sanctuary	3.7777777777777777
213	Flair	6.333333333333333
213	FLSTAR	3.1666666666666665
213	gauravsingh	3.2222222222222223
213	HTTUAS	5.333333333333333
213	rigg	4.555555555555555
213	RoFL	2.9444444444444446
213	Sanctuary	2.4444444444444446
214	Flair	4.666666666666667
214	FLSTAR	2.4444444444444446
214	gauravsingh	4.666666666666667
214	HTTUAS	5.888888888888889
214	rigg	4.444444444444445
214	RoFL	2.3333333333333335
214	Sanctuary	3.5555555555555554
215	Flair	6.0
215	FLSTAR	3.111111111111111
215	gauravsingh	4.666666666666667
215	HTTUAS	2.3333333333333335
215	rigg	5.277777777777778
215	RoFL	3.0555555555555554
215	Sanctuary	3.5555555555555554
216	Flair	6.111111111111111
216	FLSTAR	3.5
216	gauravsingh	2.7222222222222223
216	HTTUAS	3.5555555555555554
216	rigg	6.055555555555555
216	RoFL	2.9444444444444446
216	Sanctuary	3.111111111111111
217	Flair	6.444444444444445
217	FLSTAR	2.6666666666666665
217	gauravsingh	4.0
217	HTTUAS	4.0
217	rigg	5.0
217	RoFL	3.0
217	Sanctuary	2.888888888888889
218	Flair	6.0
218	FLSTAR	2.6666666666666665
218	gauravsingh	3.3333333333333335
218	HTTUAS	5.0
218	rigg	5.555555555555555
218	RoFL	2.4444444444444446
218	Sanctuary	3.0
219	Flair	5.722222222222222
219	FLSTAR	3.0555555555555554
219	gauravsingh	3.9444444444444446
219	HTTUAS	3.5
219	rigg	4.555555555555555
219	RoFL	3.9444444444444446
219	Sanctuary	3.2777777777777777
220	Flair	6.555555555555555
220	FLSTAR	2.888888888888889
220	gauravsingh	4.777777777777778
220	HTTUAS	3.3333333333333335
220	rigg	5.222222222222222
220	RoFL	3.111111111111111
220	Sanctuary	2.111111111111111
221	Flair	5.555555555555555
221	FLSTAR	3.0
221	gauravsingh	5.333333333333333
221	HTTUAS	5.0
221	rigg	3.5555555555555554
221	RoFL	2.3333333333333335
221	Sanctuary	3.2222222222222223
222	Flair	6.222222222222222
222	FLSTAR	3.6666666666666665
222	gauravsingh	3.5555555555555554
222	HTTUAS	3.5555555555555554
222	rigg	5.444444444444445
222	RoFL	2.7777777777777777
222	Sanctuary	2.7777777777777777
223	Flair	6.111111111111111
223	FLSTAR	3.5555555555555554
223	gauravsingh	3.3333333333333335
223	HTTUAS	5.777777777777778
223	rigg	3.388888888888889
223	RoFL	3.7222222222222223
223	Sanctuary	2.111111111111111
224	Flair	6.666666666666667
224	FLSTAR	2.388888888888889
224	gauravsingh	3.8333333333333335
224	HTTUAS	3.5
224	rigg	4.833333333333333
224	RoFL	3.6666666666666665
224	Sanctuary	3.111111111111111
225	Flair	5.666666666666667
225	FLSTAR	3.388888888888889
225	gauravsingh	4.444444444444445
225	HTTUAS	4.833333333333333
225	rigg	3.611111111111111
225	RoFL	2.8333333333333335
225	Sanctuary	3.2222222222222223
226	Flair	6.666666666666667
226	FLSTAR	3.8333333333333335
226	gauravsingh	2.7777777777777777
226	HTTUAS	2.3333333333333335
226	rigg	5.444444444444445
226	RoFL	4.5
226	Sanctuary	2.4444444444444446
227	Flair	6.666666666666667
227	FLSTAR	2.7222222222222223
227	gauravsingh	4.111111111111111
227	HTTUAS	4.722222222222222
227	rigg	4.944444444444445
227	RoFL	3.111111111111111
227	Sanctuary	1.7222222222222223
228	Flair	6.666666666666667
228	FLSTAR	3.2777777777777777
228	gauravsingh	4.666666666666667
228	HTTUAS	3.7777777777777777
228	rigg	5.0
228	RoFL	2.111111111111111
228	Sanctuary	2.5
229	Flair	6.666666666666667
229	FLSTAR	2.6666666666666665
229	gauravsingh	4.222222222222222
229	HTTUAS	3.611111111111111
229	rigg	5.166666666666667
229	RoFL	3.111111111111111
229	Sanctuary	2.5555555555555554
230	Flair	6.666666666666667
230	FLSTAR	4.333333333333333
230	gauravsingh	3.9444444444444446
230	HTTUAS	3.5555555555555554
230	rigg	4.388888888888889
230	RoFL	2.0
230	Sanctuary	3.111111111111111
231	Flair	6.666666666666667
231	FLSTAR	2.111111111111111
231	gauravsingh	4.222222222222222
231	HTTUAS	3.5
231	rigg	4.277777777777778
231	RoFL	3.7777777777777777
231	Sanctuary	3.4444444444444446
232	Flair	6.0
232	FLSTAR	2.6666666666666665
232	gauravsingh	3.888888888888889
232	HTTUAS	4.555555555555555
232	rigg	4.833333333333333
232	RoFL	3.3333333333333335
232	Sanctuary	2.7222222222222223
233	Flair	6.666666666666667
233	FLSTAR	2.7777777777777777
233	gauravsingh	2.2777777777777777
233	HTTUAS	4.666666666666667
233	rigg	5.444444444444445
233	RoFL	3.8333333333333335
233	Sanctuary	2.3333333333333335
234	Flair	6.666666666666667
234	FLSTAR	2.611111111111111
234	gauravsingh	2.7222222222222223
234	HTTUAS	3.7777777777777777
234	rigg	4.166666666666667
234	RoFL	3.7777777777777777
234	Sanctuary	4.277777777777778
235	Flair	6.0
235	FLSTAR	3.3333333333333335
235	gauravsingh	3.4444444444444446
235	HTTUAS	5.111111111111111
235	rigg	4.444444444444445
235	RoFL	3.2222222222222223
235	Sanctuary	2.4444444444444446
236	Flair	6.111111111111111
236	FLSTAR	1.5555555555555556
236	gauravsingh	3.1666666666666665
236	HTTUAS	4.222222222222222
236	rigg	6.333333333333333
236	RoFL	3.1666666666666665
236	Sanctuary	3.4444444444444446
237	Flair	6.666666666666667
237	FLSTAR	2.2222222222222223
237	gauravsingh	3.2222222222222223
237	HTTUAS	3.111111111111111
237	rigg	6.111111111111111
237	RoFL	3.7777777777777777
237	Sanctuary	2.888888888888889
238	Flair	4.333333333333333
238	FLSTAR	3.611111111111111
238	gauravsingh	3.2222222222222223
238	HTTUAS	3.888888888888889
238	rigg	4.555555555555555
238	RoFL	4.222222222222222
238	Sanctuary	4.166666666666667
239	Flair	6.555555555555555
239	FLSTAR	3.2222222222222223
239	gauravsingh	4.055555555555555
239	HTTUAS	4.888888888888889
239	rigg	3.5555555555555554
239	RoFL	3.3333333333333335
239	Sanctuary	2.388888888888889
240	Flair	6.222222222222222
240	FLSTAR	3.2222222222222223
240	gauravsingh	4.111111111111111
240	HTTUAS	5.0
240	rigg	4.111111111111111
240	RoFL	2.5555555555555554
240	Sanctuary	2.7777777777777777
241	Flair	6.111111111111111
241	FLSTAR	1.5
241	gauravsingh	2.7777777777777777
241	HTTUAS	5.722222222222222
241	rigg	5.666666666666667
241	RoFL	3.388888888888889
241	Sanctuary	2.8333333333333335
242	Flair	6.111111111111111
242	FLSTAR	2.111111111111111
242	gauravsingh	3.4444444444444446
242	HTTUAS	4.055555555555555
242	rigg	6.0
242	RoFL	3.5555555555555554
242	Sanctuary	2.7222222222222223
243	Flair	6.0
243	FLSTAR	3.7777777777777777
243	gauravsingh	4.666666666666667
243	HTTUAS	4.722222222222222
243	rigg	3.5555555555555554
243	RoFL	2.5555555555555554
243	Sanctuary	2.7222222222222223
244	Flair	6.222222222222222
244	FLSTAR	3.2222222222222223
244	gauravsingh	3.4444444444444446
244	HTTUAS	4.055555555555555
244	rigg	5.555555555555555
244	RoFL	3.1666666666666665
244	Sanctuary	2.3333333333333335
245	Flair	6.333333333333333
245	FLSTAR	2.4444444444444446
245	gauravsingh	3.7777777777777777
245	HTTUAS	5.555555555555555
245	rigg	5.0
245	RoFL	2.5555555555555554
245	Sanctuary	2.3333333333333335
246	Flair	3.888888888888889
246	FLSTAR	2.0
246	gauravsingh	1.7777777777777777
246	HTTUAS	6.111111111111111
246	rigg	5.333333333333333
246	RoFL	4.0
246	Sanctuary	4.888888888888889
247	Flair	6.111111111111111
247	FLSTAR	3.111111111111111
247	gauravsingh	4.111111111111111
247	HTTUAS	3.5555555555555554
247	rigg	5.111111111111111
247	RoFL	3.0555555555555554
247	Sanctuary	2.9444444444444446
248	Flair	6.333333333333333
248	FLSTAR	3.5
248	gauravsingh	3.5
248	HTTUAS	3.5
248	rigg	4.833333333333333
248	RoFL	3.611111111111111
248	Sanctuary	2.7222222222222223
249	Flair	6.111111111111111
249	FLSTAR	2.9444444444444446
249	gauravsingh	2.7222222222222223
249	HTTUAS	3.388888888888889
249	rigg	3.8333333333333335
249	RoFL	5.166666666666667
249	Sanctuary	3.8333333333333335
250	Flair	6.0
250	FLSTAR	2.611111111111111
250	gauravsingh	4.222222222222222
250	HTTUAS	4.944444444444445
250	rigg	4.555555555555555
250	RoFL	2.611111111111111
250	Sanctuary	3.0555555555555554
251	Flair	6.0
251	FLSTAR	2.6666666666666665
251	gauravsingh	3.6666666666666665
251	HTTUAS	3.2222222222222223
251	rigg	6.111111111111111
251	RoFL	3.0
251	Sanctuary	3.3333333333333335
252	Flair	6.0
252	FLSTAR	1.3333333333333333
252	gauravsingh	3.2222222222222223
252	HTTUAS	3.7777777777777777
252	rigg	6.222222222222222
252	RoFL	3.6666666666666665
252	Sanctuary	3.7777777777777777
253	Flair	6.555555555555555
253	FLSTAR	2.1666666666666665
253	gauravsingh	3.888888888888889
253	HTTUAS	5.555555555555555
253	rigg	4.666666666666667
253	RoFL	2.388888888888889
253	Sanctuary	2.7777777777777777
254	Flair	6.666666666666667
254	FLSTAR	2.611111111111111
254	gauravsingh	3.7222222222222223
254	HTTUAS	4.555555555555555
254	rigg	4.777777777777778
254	RoFL	2.5555555555555554
254	Sanctuary	3.111111111111111
255	Flair	6.555555555555555
255	FLSTAR	2.7777777777777777
255	gauravsingh	4.333333333333333
255	HTTUAS	3.7777777777777777
255	rigg	5.444444444444445
255	RoFL	2.4444444444444446
255	Sanctuary	2.6666666666666665
256	Flair	6.666666666666667
256	FLSTAR	3.1666666666666665
256	gauravsingh	4.444444444444445
256	HTTUAS	2.5
256	rigg	5.5
256	RoFL	2.6666666666666665
256	Sanctuary	3.0555555555555554
257	Flair	6.666666666666667
257	FLSTAR	3.2777777777777777
257	gauravsingh	4.055555555555555
257	HTTUAS	4.055555555555555
257	rigg	4.333333333333333
257	RoFL	3.2222222222222223
257	Sanctuary	2.388888888888889
258	Flair	6.0
258	FLSTAR	2.0
258	gauravsingh	3.888888888888889
258	HTTUAS	4.5
258	rigg	5.222222222222222
258	RoFL	3.7222222222222223
258	Sanctuary	2.6666666666666665
259	Flair	5.0
259	FLSTAR	2.2222222222222223
259	gauravsingh	3.2222222222222223
259	HTTUAS	6.222222222222222
259	rigg	5.0
259	RoFL	2.5555555555555554
259	Sanctuary	3.7777777777777777
260	Flair	6.666666666666667
260	FLSTAR	2.8333333333333335
260	gauravsingh	4.222222222222222
260	HTTUAS	2.7777777777777777
260	rigg	4.333333333333333
260	RoFL	4.277777777777778
260	Sanctuary	2.888888888888889
261	Flair	6.666666666666667
261	FLSTAR	2.9444444444444446
261	gauravsingh	4.388888888888889
261	HTTUAS	4.222222222222222
261	rigg	5.444444444444445
261	RoFL	2.111111111111111
261	Sanctuary	2.2222222222222223
262	Flair	6.666666666666667
262	FLSTAR	1.7777777777777777
262	gauravsingh	4.222222222222222
262	HTTUAS	4.777777777777778
262	rigg	5.555555555555555
262	RoFL	3.0
262	Sanctuary	2.0
263	Flair	6.0
263	FLSTAR	3.2777777777777777
263	gauravsingh	3.1666666666666665
263	HTTUAS	3.388888888888889
263	rigg	4.944444444444445
263	RoFL	3.611111111111111
263	Sanctuary	3.611111111111111
264	Flair	6.666666666666667
264	FLSTAR	2.111111111111111
264	gauravsingh	4.444444444444445
264	HTTUAS	4.0
264	rigg	5.666666666666667
264	RoFL	2.0555555555555554
264	Sanctuary	3.0555555555555554
265	Flair	6.111111111111111
265	FLSTAR	3.0
265	gauravsingh	4.0
265	HTTUAS	4.833333333333333
265	rigg	4.0
265	RoFL	2.611111111111111
265	Sanctuary	3.4444444444444446
266	Flair	6.555555555555555
266	FLSTAR	1.8333333333333333
266	gauravsingh	3.9444444444444446
266	HTTUAS	3.2222222222222223
266	rigg	5.833333333333333
266	RoFL	2.9444444444444446
266	Sanctuary	3.6666666666666665
267	Flair	6.666666666666667
267	FLSTAR	2.8333333333333335
267	gauravsingh	3.6666666666666665
267	HTTUAS	2.3333333333333335
267	rigg	6.111111111111111
267	RoFL	2.9444444444444446
267	Sanctuary	3.4444444444444446
268	Flair	6.666666666666667
268	FLSTAR	3.4444444444444446
268	gauravsingh	3.7777777777777777
268	HTTUAS	3.7777777777777777
268	rigg	4.888888888888889
268	RoFL	2.7777777777777777
268	Sanctuary	2.6666666666666665
269	Flair	6.666666666666667
269	FLSTAR	3.1666666666666665
269	gauravsingh	4.666666666666667
269	HTTUAS	3.8333333333333335
269	rigg	4.666666666666667
269	RoFL	2.0
269	Sanctuary	3.0
270	Flair	6.444444444444445
270	FLSTAR	2.888888888888889
270	gauravsingh	3.388888888888889
270	HTTUAS	3.611111111111111
270	rigg	4.777777777777778
270	RoFL	3.5555555555555554
270	Sanctuary	3.3333333333333335
271	Flair	6.666666666666667
271	FLSTAR	1.6666666666666667
271	gauravsingh	4.222222222222222
271	HTTUAS	4.888888888888889
271	rigg	4.555555555555555
271	RoFL	3.5555555555555554
271	Sanctuary	2.4444444444444446
272	Flair	6.666666666666667
272	FLSTAR	2.2777777777777777
272	gauravsingh	2.9444444444444446
272	HTTUAS	3.7777777777777777
272	rigg	4.166666666666667
272	RoFL	4.555555555555555
272	Sanctuary	3.611111111111111
273	Flair	6.111111111111111
273	FLSTAR	2.388888888888889
273	gauravsingh	3.5555555555555554
273	HTTUAS	4.777777777777778
273	rigg	5.0
273	RoFL	2.8333333333333335
273	Sanctuary	3.3333333333333335
274	Flair	6.444444444444445
274	FLSTAR	2.611111111111111
274	gauravsingh	4.666666666666667
274	HTTUAS	4.444444444444445
274	rigg	3.6666666666666665
274	RoFL	2.7777777777777777
274	Sanctuary	3.388888888888889
275	Flair	6.444444444444445
275	FLSTAR	4.222222222222222
275	gauravsingh	3.7777777777777777
275	HTTUAS	2.6666666666666665
275	rigg	5.222222222222222
275	RoFL	3.2777777777777777
275	Sanctuary	2.388888888888889
276	Flair	6.666666666666667
276	FLSTAR	3.0
276	gauravsingh	4.444444444444445
276	HTTUAS	3.8333333333333335
276	rigg	5.0
276	RoFL	3.0555555555555554
276	Sanctuary	2.0
277	Flair	6.666666666666667
277	FLSTAR	1.8333333333333333
277	gauravsingh	4.277777777777778
277	HTTUAS	4.722222222222222
277	rigg	5.333333333333333
277	RoFL	2.611111111111111
277	Sanctuary	2.5555555555555554
278	Flair	6.333333333333333
278	FLSTAR	2.111111111111111
278	gauravsingh	4.0
278	HTTUAS	5.333333333333333
278	rigg	4.333333333333333
278	RoFL	2.2777777777777777
278	Sanctuary	3.611111111111111
279	Flair	6.0
279	FLSTAR	4.111111111111111
279	gauravsingh	2.888888888888889
279	HTTUAS	4.111111111111111
279	rigg	5.0
279	RoFL	3.388888888888889
279	Sanctuary	2.5
280	Flair	6.444444444444445
280	FLSTAR	2.388888888888889
280	gauravsingh	2.8333333333333335
280	HTTUAS	5.888888888888889
280	rigg	5.0
280	RoFL	3.5
280	Sanctuary	1.9444444444444444
281	Flair	5.777777777777778
281	FLSTAR	2.611111111111111
281	gauravsingh	3.2777777777777777
281	HTTUAS	5.5
281	rigg	4.611111111111111
281	RoFL	3.8333333333333335
281	Sanctuary	2.388888888888889
282	Flair	6.444444444444445
282	FLSTAR	3.1666666666666665
282	gauravsingh	4.055555555555555
282	HTTUAS	2.888888888888889
282	rigg	5.611111111111111
282	RoFL	3.111111111111111
282	Sanctuary	2.7222222222222223
283	Flair	6.666666666666667
283	FLSTAR	4.111111111111111
283	gauravsingh	3.111111111111111
283	HTTUAS	3.3333333333333335
283	rigg	5.0
283	RoFL	2.6666666666666665
283	Sanctuary	3.111111111111111
284	Flair	6.666666666666667
284	FLSTAR	3.388888888888889
284	gauravsingh	3.0555555555555554
284	HTTUAS	3.888888888888889
284	rigg	5.333333333333333
284	RoFL	2.8333333333333335
284	Sanctuary	2.8333333333333335
285	Flair	5.666666666666667
285	FLSTAR	3.6666666666666665
285	gauravsingh	3.611111111111111
285	HTTUAS	4.277777777777778
[truncated: 1,991 more rows]
