# Supplementary material for: Towards fair decentralized benchmarking of healthcare AI algorithms with the Federated Tumor Segmentation (FeTS) challenge
Source: Nat Commun. 2025 Jul 8;16:6274. doi: 10.1038/s41467-025-60466-1 (PMC12238412; doi:10.1038/s41467-025-60466-1)
Supplement: Supplementary file 4 — Source data [file 41467_2025_60466_MOESM4_ESM.zip › source_data_dir/per_figure_data/fig1_data.csv]

dataset	model	Dice_mean
4	15	0.9509853333333332
4	15	0.9593626666666667
4	15	0.9652786666666667
4	15	0.9516209999999999
4	15	0.933949
4	15	0.9567963333333335
4	15	0.9653776666666666
4	15	0.9541676666666667
4	15	0.938632
4	15	0.9525969999999999
4	15	0.934403
4	15	0.9763003333333332
4	15	0.9598233333333334
4	15	0.945882
4	15	0.958856
4	15	0.9528546666666667
4	15	0.7899476666666666
4	15	0.5436733333333333
4	15	0.9477916666666667
4	15	0.9627669999999999
4	15	0.9705119999999999
4	15	0.9723696666666667
4	15	0.9685836666666668
4	15	0.9665166666666667
4	15	0.950183
4	15	0.971117
4	15	0.890155
4	15	0.9417703333333334
4	15	0.9616016666666667
4	15	0.9561203333333332
4	15	0.9671686666666667
4	15	0.9534326666666666
4	15	0.9590196666666667
4	15	0.852271
4	15	0.9425823333333333
4	15	0.9409253333333334
4	15	0.8008746666666666
4	15	0.9681513333333333
4	15	0.9465396666666668
4	15	0.9486073333333332
4	15	0.9614753333333335
4	15	0.9522116666666666
4	15	0.9444043333333333
4	15	0.9578566666666667
4	15	0.9747963333333333
4	15	0.9265573333333332
4	15	0.9522240000000001
4	15	0.9573300000000001
4	15	0.91728
4	15	0.9699783333333335
4	15	0.9368066666666666
4	15	0.9604393333333334
4	15	0.8461566666666668
4	15	0.9494616666666666
4	15	0.9442469999999998
4	15	0.9573723333333334
4	15	0.9575403333333333
4	15	0.9059503333333332
4	15	0.9674506666666667
4	15	0.9636803333333334
4	15	0.954308
4	15	0.9699773333333334
4	15	0.9265119999999999
4	15	0.9067890000000002
4	15	0.9637653333333334
4	15	0.9650233333333332
4	15	0.9384370000000001
4	15	0.9483143333333333
4	15	0.9696363333333333
4	15	0.9558716666666666
4	15	0.6743506666666667
4	15	0.8933019999999999
4	15	0.9738213333333333
4	15	0.9546566666666667
4	15	0.9334966666666666
4	15	0.9760573333333333
4	15	0.9557063333333332
4	15	0.9474206666666666
4	15	0.7792370000000002
4	15	0.6556866666666666
4	15	0.9711136666666667
4	15	0.9671910000000001
4	15	0.8776546666666666
4	15	0.8982973333333334
4	15	0.9195773333333332
4	15	0.8729626666666667
4	15	0.8607673333333334
4	15	0.9477543333333333
4	15	0.9594453333333334
4	15	0.9395483333333333
4	15	0.5802676666666666
4	15	0.9422586666666667
4	15	0.9488816666666667
4	15	0.9548739999999999
4	15	0.9465913333333332
4	15	0.949863
4	15	0.9364686666666667
4	15	0.9479083333333334
4	15	0.8940816666666667
4	15	0.9710936666666666
4	15	0.9646106666666667
4	15	0.9609426666666666
4	15	0.9618350000000001
4	15	0.953223
4	15	0.8888466666666667
4	15	0.9658709999999999
4	15	0.9535856666666667
4	15	0.8834376666666666
4	15	0.9387089999999999
4	15	0.9521563333333333
4	15	0.9625119999999999
4	15	0.7877483333333334
4	15	0.9461213333333333
4	15	0.683134
4	15	0.9410823333333335
4	15	0.8977243333333332
4	15	0.9658413333333334
4	15	0.9539833333333334
4	15	0.9575983333333333
4	15	0.9452836666666667
4	15	0.9485443333333334
4	15	0.9377873333333334
4	15	0.9644416666666666
4	15	0.968287
4	15	0.9517863333333333
4	15	0.9575023333333333
4	15	0.9699203333333334
4	15	0.9561846666666667
4	15	0.919825
4	15	0.9625720000000001
4	15	0.9689296666666666
4	15	0.9059806666666667
4	15	0.9562103333333333
4	15	0.9738509999999999
4	15	0.9418346666666665
4	15	0.958323
4	15	0.9461633333333334
4	15	0.9634006666666665
4	15	0.9443186666666668
4	15	0.9702166666666666
4	15	0.9031889999999999
4	15	0.9184066666666667
4	15	0.96284
4	15	0.9698516666666667
4	15	0.9507773333333333
4	15	0.9562
4	15	0.9351986666666666
4	15	0.9450426666666667
4	15	0.9399756666666667
4	15	0.9452286666666666
4	15	0.9487180000000001
4	15	0.9618503333333334
4	15	0.9501240000000001
4	15	0.9741886666666666
4	15	0.9667956666666666
4	15	0.9597983333333332
4	15	0.9067796666666665
4	15	0.9646093333333333
4	15	0.9435073333333333
4	15	0.953337
4	15	0.8979113333333334
4	15	0.7758156666666666
4	15	0.9579323333333333
4	15	0.9551706666666666
4	15	0.9709323333333334
4	15	0.9252453333333333
4	15	0.8388303333333335
4	15	0.9485343333333334
4	15	0.9514656666666667
4	15	0.9408446666666667
4	15	0.9385413333333336
4	15	0.9615963333333332
4	15	0.9669586666666667
4	15	0.9494676666666667
4	15	0.9471656666666667
4	15	0.9318766666666667
4	15	0.964553
4	15	0.9598603333333333
4	15	0.9614896666666667
4	15	0.959764
4	15	0.8555630000000001
4	15	0.9178859999999999
4	15	0.9403863333333332
4	15	0.9191303333333334
4	15	0.9551473333333335
4	15	0.9457610000000001
4	15	0.9583136666666666
4	15	0.92464
4	15	0.9751036666666666
4	15	0.9606180000000001
4	15	0.8972920000000001
4	15	0.9061806666666666
4	15	0.9249656666666667
4	15	0.9469756666666665
4	15	0.948311
4	15	0.670995
4	15	0.9636063333333333
4	15	0.970436
4	15	0.9527143333333332
4	15	0.9407136666666666
4	15	0.9518656666666666
4	15	0.9386123333333333
4	15	0.9670316666666666
4	15	0.9677986666666666
4	15	0.9626263333333333
4	15	0.9154563333333332
4	15	0.9633803333333333
4	15	0.9346303333333333
4	15	0.976413
4	15	0.9085979999999999
4	15	0.964375
4	15	0.959259
4	15	0.91804
4	15	0.946171
6	15	0.961358
6	15	0.9776946666666667
6	15	0.9788886666666666
6	15	0.97643
6	15	0.9667136666666666
6	15	0.9412759999999999
6	15	0.976397
6	15	0.964433
6	15	0.9485246666666667
6	15	0.9708433333333334
6	15	0.982095
6	15	0.9842693333333332
6	15	0.9534233333333333
6	15	0.934422
6	15	0.9455573333333334
6	15	0.981539
6	15	0.9453783333333333
6	15	0.862372
6	15	0.9819753333333333
6	15	0.9285123333333333
6	15	0.9914513333333334
6	15	0.985229
6	15	0.9795943333333333
6	15	0.9845083333333333
6	15	0.9690233333333333
6	15	0.9758233333333334
6	15	0.9423956666666666
6	15	0.9850043333333334
6	15	0.9722016666666667
6	15	0.9738613333333332
6	15	0.9678866666666668
6	15	0.9698386666666666
6	15	0.9843353333333335
6	15	0.9551259999999999
6	15	0.9804293333333334
6	15	0.8882729999999999
6	15	0.9502959999999999
6	15	0.9798146666666666
6	15	0.970348
6	15	0.9603223333333334
6	15	0.9832096666666666
6	15	0.9332103333333334
6	15	0.892811
6	15	0.9284920000000002
6	15	0.9391303333333333
6	15	0.9158506666666667
6	15	0.9813673333333334
6	15	0.987871
6	15	0.9806996666666666
6	15	0.9600316666666667
6	15	0.9770023333333334
6	15	0.837542
6	15	0.9711173333333333
6	15	0.9853286666666666
6	15	0.8221506666666666
6	15	0.903861
6	15	0.9837366666666667
6	15	0.9773406666666666
6	15	0.8137306666666667
6	15	0.983469
6	15	0.9802036666666667
6	15	0.9739233333333335
6	15	0.9506070000000001
7	15	0.9746036666666668
7	15	0.9894783333333333
7	15	0.9916676666666667
7	15	0.9825630000000002
7	15	0.9799663333333334
7	15	0.9841293333333333
7	15	0.9862883333333334
7	15	0.9735446666666666
7	15	0.9856446666666666
7	15	0.9855646666666665
7	15	0.986694
7	15	0.9750979999999999
7	15	0.981506
7	15	0.9856763333333335
7	15	0.969707
7	15	0.9804353333333333
7	15	0.983098
7	15	0.9847923333333334
7	15	0.9310366666666666
7	15	0.9436886666666666
7	15	0.9818530000000001
7	15	0.9802759999999999
7	15	0.9869980000000002
7	15	0.9914243333333334
7	15	0.9723276666666667
7	15	0.9877330000000001
7	15	0.982907
7	15	0.9760336666666666
7	15	0.982897
7	15	0.9481933333333333
7	15	0.9760399999999999
7	15	0.9869873333333334
7	15	0.9885686666666668
7	15	0.9842216666666666
7	15	0.9870573333333335
7	15	0.9838083333333333
7	15	0.9783263333333334
7	15	0.988019
7	15	0.982115
7	15	0.9654526666666666
7	15	0.9765236666666667
7	15	0.9847726666666666
7	15	0.9772236666666667
7	15	0.987126
7	15	0.8372630000000001
7	15	0.9661143333333332
7	15	0.9852763333333333
7	15	0.9833863333333334
7	15	0.9787586666666667
7	15	0.9848506666666667
7	15	0.9746216666666667
7	15	0.9860349999999999
7	15	0.9883679999999999
7	15	0.9865596666666668
7	15	0.9903646666666667
7	15	0.9915436666666667
7	15	0.9837723333333334
7	15	0.9808626666666665
7	15	0.986913
7	15	0.9379753333333333
7	15	0.9860079999999999
7	15	0.9805543333333332
7	15	0.9833363333333333
7	15	0.9901546666666667
7	15	0.9828640000000001
7	15	0.9905426666666667
7	15	0.9785293333333334
7	15	0.9811886666666667
7	15	0.9903843333333334
7	15	0.9885820000000001
7	15	0.9805873333333334
7	15	0.9859300000000001
7	15	0.981413
7	15	0.9828773333333333
7	15	0.9886233333333334
7	15	0.9889020000000001
7	15	0.9781276666666666
7	15	0.9101503333333333
7	15	0.9865006666666667
7	15	0.9752316666666667
7	15	0.9801653333333333
7	15	0.9874693333333334
7	15	0.9909806666666666
7	15	0.9615450000000001
7	15	0.9614266666666667
7	15	0.9572899999999999
7	15	0.9886726666666666
7	15	0.9842369999999999
7	15	0.9877883333333334
7	15	0.988476
7	15	0.970519
7	15	0.988629
7	15	0.9841146666666667
7	15	0.9833456666666667
7	15	0.9871703333333334
7	15	0.9770356666666666
7	15	0.985157
7	15	0.9891710000000001
7	15	0.9832786666666667
7	15	0.9765656666666667
7	15	0.9887593333333333
7	15	0.9835936666666667
7	15	0.9805393333333333
7	15	0.9792773333333332
7	15	0.9791213333333334
7	15	0.9685246666666667
7	15	0.9750943333333333
7	15	0.9848566666666666
7	15	0.9875263333333333
7	15	0.9805480000000001
7	15	0.9841146666666667
7	15	0.9810593333333334
10	15	0.902154
10	15	0.9361816666666666
10	15	0.8844906666666666
10	15	0.8509816666666667
10	15	0.918575
10	15	0.5184626666666667
10	15	0.8877713333333334
10	15	0.8947823333333332
10	15	0.607536
10	15	0.892598
10	15	0.9155656666666667
10	15	0.9078209999999999
10	15	0.8744086666666666
10	15	0.9004013333333334
10	15	0.9004706666666668
10	15	0.77569
10	15	0.873763
10	15	0.7801383333333333
10	15	0.8556073333333334
10	15	0.882923
10	15	0.8171913333333333
10	15	0.9247040000000001
10	15	0.864289
10	15	0.8818549999999999
10	15	0.8768143333333333
10	15	0.8980833333333335
10	15	0.8656853333333334
10	15	0.7784763333333333
10	15	0.7068963333333333
10	15	0.7282623333333332
10	15	0.898393
10	15	0.9293206666666668
10	15	0.9198103333333334
10	15	0.8502473333333332
10	15	0.88563
10	15	0.8520286666666667
10	15	0.5935193333333333
10	15	0.90965
10	15	0.9321989999999999
10	15	0.9113826666666666
10	15	0.8545820000000001
10	15	0.8876776666666667
10	15	0.9027740000000001
10	15	0.841962
10	15	0.7957393333333332
10	15	0.8923519999999999
10	15	0.8773756666666667
10	15	0.8042856666666668
10	15	0.8936623333333333
10	15	0.651387
10	15	0.9114586666666668
10	15	0.8915446666666665
10	15	0.8692063333333334
10	15	0.8857636666666666
10	15	0.7866793333333333
10	15	0.8877553333333333
10	15	0.8534450000000001
10	15	0.8536796666666667
10	15	0.9241903333333333
10	15	0.8112526666666667
10	15	0.5537146666666666
10	15	0.7929493333333332
10	15	0.7690453333333332
10	15	0.8760193333333333
10	15	0.8752083333333333
10	15	0.9031160000000001
10	15	0.8158569999999999
10	15	0.9015413333333333
10	15	0.8662963333333332
10	15	0.5659996666666666
10	15	0.8607189999999999
10	15	0.8969280000000001
10	15	0.8488033333333332
10	15	0.9220700000000001
10	15	0.7581396666666667
10	15	0.842127
10	15	0.7501976666666668
10	15	0.8756779999999998
10	15	0.8177746666666668
10	15	0.8942226666666667
10	15	0.8761976666666665
10	15	0.8924770000000001
10	15	0.49762466666666666
10	15	0.8877616666666667
10	15	0.8779016666666667
10	15	0.8428503333333334
10	15	0.8658893333333334
10	15	0.8814293333333333
10	15	0.8826156666666667
10	15	0.4313563333333334
10	15	0.9134746666666667
10	15	0.9163096666666667
10	15	0.8723643333333332
10	15	0.8739393333333333
11	15	0.8108476666666666
11	15	0.9692649999999999
11	15	0.011610333333333334
11	15	0.638084
11	15	0.9819299999999999
11	15	0.938133
11	15	0.912028
11	15	0.8926483333333334
11	15	0.9294270000000001
11	15	0.9804746666666667
11	15	0.9645226666666668
11	15	0.9598533333333333
11	15	0.84389
11	15	0.8307833333333333
11	15	0.9233560000000001
11	15	0.9494186666666667
11	15	0.956073
11	15	0.9631570000000002
11	15	0.754696
11	15	0.9886456666666668
11	15	0.9562006666666667
11	15	0.9738753333333333
11	15	0.9711143333333334
11	15	0.9350183333333333
11	15	0.8989366666666667
11	15	0.6630066666666666
11	15	0.8934463333333333
11	15	0.7074216666666667
11	15	0.7443113333333332
11	15	0.987264
11	15	0.955273
11	15	0.9688583333333334
11	15	0.9323100000000001
11	15	0.8667773333333333
11	15	0.9844226666666666
11	15	0.9663383333333333
11	15	0.9502896666666668
11	15	0.9645563333333333
11	15	0.9544286666666667
11	15	0.6679196666666666
11	15	0.948276
11	15	0.7059586666666667
11	15	0.9731489999999999
11	15	0.9533900000000001
11	15	0.969286
11	15	0.8796849999999999
11	15	0.9266506666666667
11	15	0.7961576666666668
11	15	0.9649800000000001
11	15	0.943761
11	15	0.9450983333333333
11	15	0.0
11	15	0.9898516666666666
11	15	0.9038786666666666
11	15	0.9760936666666667
11	15	0.9675286666666666
11	15	0.633966
11	15	0.969287
11	15	0.948463
11	15	0.9811806666666668
11	15	0.8154476666666666
11	15	0.9377306666666666
11	15	0.9542333333333333
11	15	0.9741293333333333
11	15	0.8430696666666666
11	15	0.9509383333333333
11	15	0.9512226666666667
11	15	0.3876113333333333
11	15	0.8109069999999999
11	15	0.9665333333333334
11	15	0.9612273333333333
11	15	0.9631226666666666
11	15	0.94244
11	15	0.8327123333333333
11	15	0.9224966666666666
11	15	0.9027863333333332
11	15	0.902231
11	15	0.974166
11	15	0.9704293333333333
11	15	0.6178286666666667
11	15	0.948455
11	15	0.9134406666666667
11	15	0.7201793333333333
11	15	0.8683826666666666
11	15	0.980217
11	15	0.9750579999999999
11	15	0.9812483333333333
11	15	0.903655
11	15	0.9603106666666665
11	15	0.9301153333333333
11	15	0.6848036666666667
11	15	0.8435166666666666
11	15	0.605892
11	15	0.9293036666666666
11	15	0.5625933333333334
11	15	0.887623
11	15	0.9356936666666668
11	15	0.691367
11	15	0.8451256666666667
11	15	0.9780663333333334
11	15	0.910033
11	15	0.9756163333333334
11	15	0.9800333333333334
11	15	0.926624
11	15	0.8379966666666667
11	15	0.8149176666666667
11	15	0.893586
11	15	0.9802103333333333
11	15	0.9836316666666667
11	15	0.9304383333333334
11	15	0.9305626666666665
11	15	0.5387356666666667
11	15	0.6264406666666668
11	15	0.847947
11	15	0.5722173333333334
11	15	0.9756076666666668
11	15	0.9771266666666668
11	15	0.972176
11	15	0.887647
11	15	0.9698706666666667
11	15	0.9502913333333334
11	15	0.9791236666666667
11	15	0.3032353333333333
11	15	0.9650820000000001
11	15	0.9629716666666667
11	15	0.98927
11	15	0.5540689999999999
11	15	0.913418
11	15	0.9301283333333333
11	15	0.9824350000000001
11	15	0.8573863333333334
11	15	0.674426
11	15	0.9277216666666667
11	15	0.9658673333333333
11	15	0.5160466666666667
11	15	0.9290226666666666
11	15	0.9851800000000001
11	15	0.9232123333333333
11	15	0.9761863333333333
11	15	0.6641343333333333
11	15	0.9786450000000001
11	15	0.8884683333333334
11	15	0.951982
11	15	0.9824903333333334
11	15	0.9648340000000001
11	15	0.9551190000000002
11	15	0.9738216666666667
11	15	0.8454133333333335
11	15	0.9803323333333333
11	15	0.9405866666666666
11	15	0.8738523333333333
11	15	0.9292286666666666
11	15	0.95905
11	15	0.9705113333333332
11	15	0.9794973333333333
11	15	0.736547
11	15	0.7888336666666668
11	15	0.9850626666666665
11	15	0.98691
11	15	0.6502973333333334
11	15	0.9120546666666667
11	15	0.9766073333333334
13	15	0.984965
13	15	0.9422639999999999
13	15	0.9340926666666666
13	15	0.9795186666666665
13	15	0.9656136666666666
13	15	0.9735106666666665
13	15	0.9887523333333333
13	15	0.9524273333333334
13	15	0.9920473333333333
13	15	0.9813696666666667
13	15	0.9881690000000001
13	15	0.9691023333333334
13	15	0.9826716666666666
13	15	0.9900696666666665
13	15	0.9888503333333333
13	15	0.974295
13	15	0.9803256666666668
13	15	0.9870516666666668
13	15	0.9500103333333332
13	15	0.9822696666666667
13	15	0.98475
13	15	0.9873353333333333
13	15	0.985828
13	15	0.9846776666666668
13	15	0.9648313333333333
13	15	0.9834059999999999
13	15	0.9567883333333334
13	15	0.9770453333333333
13	15	0.9808756666666666
13	15	0.9693309999999999
13	15	0.9866653333333334
13	15	0.9704283333333333
13	15	0.9868136666666666
13	15	0.9862983333333334
13	15	0.9860946666666667
13	15	0.9889899999999999
13	15	0.9737563333333333
13	15	0.9772693333333334
13	15	0.9845066666666665
13	15	0.9678413333333333
13	15	0.9875863333333333
13	15	0.8842083333333334
13	15	0.98014
13	15	0.972301
13	15	0.9840753333333333
13	15	0.9766149999999999
13	15	0.9818113333333333
13	15	0.9793666666666666
13	15	0.9776853333333334
13	15	0.9637196666666666
13	15	0.9612560000000001
13	15	0.9710716666666667
13	15	0.9842976666666666
13	15	0.969354
13	15	0.9791866666666666
13	15	0.9803660000000001
13	15	0.9590576666666667
13	15	0.9847963333333333
13	15	0.9814743333333333
13	15	0.956585
13	15	0.987246
13	15	0.9710066666666667
13	15	0.987422
13	15	0.9758210000000002
13	15	0.9840580000000001
13	15	0.9798403333333333
13	15	0.967908
13	15	0.9858093333333332
13	15	0.9532683333333334
13	15	0.9716433333333333
13	15	0.9621133333333334
13	15	0.9857336666666666
13	15	0.988123
13	15	0.978595
13	15	0.9832090000000001
13	15	0.9602736666666667
13	15	0.9858086666666667
13	15	0.966307
13	15	0.9885983333333334
13	15	0.9868833333333334
13	15	0.9655330000000001
13	15	0.9686306666666668
14	15	0.9713903333333332
14	15	0.9738733333333333
14	15	0.9852066666666667
14	15	0.9868716666666666
14	15	0.990849
14	15	0.9824543333333334
14	15	0.9855866666666667
14	15	0.9763229999999999
14	15	0.9871530000000001
14	15	0.98635
14	15	0.9524056666666666
14	15	0.9862883333333334
14	15	0.9653873333333335
14	15	0.9694576666666667
14	15	0.9863163333333334
14	15	0.9813503333333333
14	15	0.98684
14	15	0.9744516666666666
14	15	0.9747433333333334
14	15	0.9905050000000001
14	15	0.9851996666666666
14	15	0.985691
14	15	0.9782063333333334
14	15	0.9860516666666667
14	15	0.9822886666666667
14	15	0.9853146666666667
14	15	0.9901106666666667
14	15	0.9554003333333333
14	15	0.988715
14	15	0.9903586666666667
14	15	0.9880856666666666
14	15	0.9817696666666667
14	15	0.9363673333333332
14	15	0.9856376666666665
14	15	0.9890023333333332
14	15	0.9871806666666666
14	15	0.9872436666666666
14	15	0.990781
14	15	0.9917353333333333
14	15	0.9603583333333333
14	15	0.9867660000000001
14	15	0.9859190000000001
14	15	0.97083
14	15	0.963167
14	15	0.9900310000000001
14	15	0.9794013333333332
14	15	0.9915163333333333
14	15	0.9872203333333333
14	15	0.9896543333333333
14	15	0.9547396666666667
14	15	0.9902876666666667
14	15	0.8962846666666667
14	15	0.95576
14	15	0.9872453333333332
14	15	0.9772693333333334
14	15	0.9704876666666666
14	15	0.9721936666666666
14	15	0.9867306666666668
14	15	0.9896846666666667
14	15	0.9887809999999999
14	15	0.9874140000000001
14	15	0.9812906666666668
14	15	0.9882203333333334
14	15	0.9854269999999999
14	15	0.9888383333333334
14	15	0.9774373333333332
14	15	0.9868323333333334
14	15	0.9790373333333333
14	15	0.9814803333333333
14	15	0.989357
14	15	0.9342273333333333
14	15	0.8817106666666666
14	15	0.9236863333333334
14	15	0.9781883333333333
15	15	0.989605
15	15	0.9690476666666666
15	15	0.9561533333333333
15	15	0.8944956666666665
15	15	0.9872623333333334
15	15	0.981566
15	15	0.9782446666666665
15	15	0.9912219999999999
15	15	0.9756736666666667
15	15	0.8610813333333334
15	15	0.9630233333333332
15	15	0.9451043333333334
15	15	0.9902206666666666
15	15	0.9861383333333333
15	15	0.9843403333333334
15	15	0.9823843333333334
15	15	0.9817290000000001
15	15	0.9846436666666668
15	15	0.9787806666666666
15	15	0.9904176666666666
15	15	0.9876926666666667
15	15	0.9839123333333334
15	15	0.972223
15	15	0.9662776666666666
15	15	0.9817290000000001
15	15	0.9891926666666667
15	15	0.981938
15	15	0.9863966666666665
15	15	0.9684046666666667
15	15	0.9538386666666666
15	15	0.9776949999999999
15	15	0.92359
15	15	0.9485423333333333
15	15	0.9717446666666666
15	15	0.9894629999999999
15	15	0.9709743333333334
15	15	0.9725593333333333
15	15	0.9825473333333333
15	15	0.8407773333333335
15	15	0.9856603333333332
15	15	0.9851783333333334
15	15	0.9620903333333334
15	15	0.9400296666666668
15	15	0.9384396666666667
15	15	0.9896710000000001
15	15	0.9719986666666666
15	15	0.98466
15	15	0.9882296666666667
15	15	0.9806223333333334
15	15	0.9831686666666667
15	15	0.9787833333333333
15	15	0.9874503333333333
15	15	0.9869523333333333
15	15	0.9753853333333332
15	15	0.975335
15	15	0.9897163333333333
15	15	0.9380063333333334
15	15	0.9869226666666666
15	15	0.981316
15	15	0.9811179999999999
15	15	0.9784663333333333
15	15	0.9793893333333333
15	15	0.9889493333333332
15	15	0.983746
15	15	0.9060969999999999
15	15	0.9266783333333334
15	15	0.983689
15	15	0.9896626666666667
16	15	0.97087
16	15	0.9255059999999999
16	15	0.9309099999999999
16	15	0.07499633333333333
16	15	0.9426653333333332
16	15	0.9609353333333334
16	15	0.6540146666666665
16	15	0.7628993333333334
16	15	0.49233666666666664
16	15	0.938379
16	15	0.9604763333333333
16	15	0.7383393333333333
16	15	0.847109
16	15	0.9383873333333334
16	15	0.928188
16	15	0.8379893333333334
16	15	0.8223509999999999
16	15	0.9650453333333333
16	15	0.8423813333333333
16	15	0.9262173333333333
16	15	0.6852403333333333
16	15	0.94274
16	15	0.9366396666666668
16	15	0.409021
16	15	0.9464216666666667
16	15	0.9437393333333334
16	15	0.7469753333333333
16	15	0.8875260000000001
16	15	0.9533093333333333
16	15	0.9630336666666667
16	15	0.9394176666666668
16	15	0.9574726666666667
16	15	0.9157763333333334
16	15	0.9584143333333334
16	15	0.9587816666666668
16	15	0.9456846666666666
16	15	0.9408133333333333
16	15	0.9073706666666667
16	15	0.8211740000000001
16	15	0.8842866666666667
16	15	0.9092226666666666
16	15	0.9471766666666667
16	15	0.9300926666666666
16	15	0.9691753333333333
16	15	0.9704183333333334
16	15	0.915255
16	15	0.7647446666666666
16	15	0.9805933333333333
16	15	0.970651
16	15	0.8766976666666667
16	15	0.8955463333333333
16	15	0.8540566666666667
16	15	0.6485823333333334
16	15	0.9686170000000001
16	15	0.9014076666666666
16	15	0.9578573333333332
16	15	0.9373990000000001
16	15	0.9282936666666668
16	15	0.8554426666666667
16	15	0.9100733333333334
16	15	0.9617296666666667
16	15	0.9656503333333334
16	15	0.9379656666666666
16	15	0.9670023333333333
16	15	0.9444866666666667
16	15	0.9597316666666668
16	15	0.9456846666666666
16	15	0.9431456666666667
16	15	0.8819933333333334
16	15	0.9544763333333334
16	15	0.9646676666666667
16	15	0.973052
16	15	0.973431
16	15	0.9348710000000001
16	15	0.9087986666666666
16	15	0.9321056666666667
16	15	0.9551063333333333
16	15	0.8428129999999999
16	15	0.5560186666666667
16	15	0.7541083333333333
16	15	0.90949
16	15	0.9614453333333334
16	15	0.9426653333333332
16	15	0.8210506666666667
16	15	0.945129
16	15	0.29863766666666663
16	15	0.9644320000000001
16	15	0.9618533333333333
16	15	0.9513796666666668
16	15	0.904486
16	15	0.9660303333333333
16	15	0.958621
17	15	0.980429
17	15	0.9880253333333333
17	15	0.5718996666666666
17	15	0.9751396666666666
17	15	0.785494
17	15	0.9243220000000001
17	15	0.8518863333333333
17	15	0.7117293333333333
17	15	0.9031573333333335
17	15	0.9557899999999999
17	15	0.07819933333333333
17	15	0.9442473333333332
17	15	0.9871436666666665
17	15	0.8810270000000001
17	15	0.9366119999999999
17	15	0.986503
17	15	0.4396446666666667
17	15	0.9502953333333334
17	15	0.9740690000000001
17	15	0.9585836666666667
17	15	0.950411
17	15	0.7382939999999999
17	15	0.9702103333333333
17	15	0.9781496666666666
17	15	0.2657986666666667
17	15	0.9753926666666667
17	15	0.9663096666666666
17	15	0.8749376666666665
17	15	0.964908
17	15	0.6985656666666666
17	15	0.979099
17	15	0.9759276666666666
17	15	0.9786403333333333
17	15	0.9896126666666666
17	15	0.9740606666666668
17	15	0.9863523333333334
17	15	0.8535506666666667
17	15	0.9893353333333333
17	15	0.9148056666666666
17	15	0.9690996666666666
17	15	0.9874716666666666
17	15	0.9747536666666666
18	15	0.9872416666666665
18	15	0.9852726666666666
18	15	0.9887006666666668
18	15	0.9698623333333333
18	15	0.9918293333333333
18	15	0.9735913333333334
18	15	0.983253
18	15	0.987806
18	15	0.9756296666666667
18	15	0.9836489999999999
18	15	0.9802566666666666
18	15	0.9909186666666666
18	15	0.98338
18	15	0.978872
18	15	0.986049
18	15	0.981791
18	15	0.9877763333333333
18	15	0.9826250000000001
18	15	0.9822543333333335
18	15	0.976919
18	15	0.9793643333333334
18	15	0.9861076666666667
18	15	0.9800856666666666
18	15	0.9887266666666666
18	15	0.9787316666666667
18	15	0.9430176666666666
18	15	0.9861123333333334
18	15	0.965144
18	15	0.9892979999999999
18	15	0.975943
18	15	0.9873430000000001
18	15	0.9850016666666667
18	15	0.9799363333333333
18	15	0.9793556666666667
18	15	0.990656
18	15	0.952074
18	15	0.93926
18	15	0.9568716666666667
18	15	0.9698426666666666
18	15	0.9853109999999999
18	15	0.8825449999999999
18	15	0.9888506666666667
18	15	0.9884886666666666
18	15	0.9545179999999999
18	15	0.9838286666666667
18	15	0.989761
18	15	0.987437
18	15	0.989488
18	15	0.9645433333333333
18	15	0.9891393333333333
18	15	0.9278623333333332
18	15	0.988429
18	15	0.9683626666666667
18	15	0.9825503333333333
18	15	0.9810206666666667
18	15	0.9881003333333332
18	15	0.9761753333333333
18	15	0.9730563333333334
18	15	0.9796779999999999
18	15	0.9836349999999999
18	15	0.986036
18	15	0.9813840000000001
18	15	0.9878083333333333
18	15	0.9902766666666668
18	15	0.9811226666666667
18	15	0.9670513333333332
18	15	0.9712633333333334
18	15	0.9876149999999999
18	15	0.990959
18	15	0.9841513333333333
18	15	0.968014
18	15	0.9603389999999999
18	15	0.9622403333333334
18	15	0.9746236666666667
18	15	0.9883963333333333
18	15	0.9895710000000001
18	15	0.9820463333333334
18	15	0.9686029999999999
18	15	0.9876969999999998
18	15	0.962472
18	15	0.9793713333333334
18	15	0.9836580000000001
18	15	0.98814
18	15	0.9778699999999999
18	15	0.9880383333333332
18	15	0.9860546666666666
18	15	0.9897246666666667
18	15	0.9892793333333333
18	15	0.9886236666666667
18	15	0.9818346666666667
18	15	0.9913023333333334
18	15	0.985598
18	15	0.9849853333333334
18	15	0.984595
18	15	0.988509
18	15	0.9813246666666666
20	15	0.991373
20	15	0.9720933333333334
20	15	0.9896206666666666
20	15	0.9880176666666666
20	15	0.979832
20	15	0.9531596666666666
20	15	0.9780936666666666
20	15	0.9797283333333332
20	15	0.9876493333333333
20	15	0.9832443333333334
20	15	0.9677646666666666
20	15	0.980483
20	15	0.982616
20	15	0.9900756666666668
20	15	0.9226223333333333
20	15	0.9867933333333333
20	15	0.986386
20	15	0.9575480000000001
20	15	0.9548010000000001
20	15	0.9867986666666666
20	15	0.969003
20	15	0.9814263333333333
20	15	0.988166
20	15	0.989201
20	15	0.9805856666666667
20	15	0.9653736666666667
20	15	0.985446
20	15	0.9638356666666666
20	15	0.9800383333333332
20	15	0.9854733333333333
20	15	0.9847543333333334
20	15	0.983998
20	15	0.988911
20	15	0.9833616666666666
20	15	0.9839273333333333
20	15	0.9637519999999999
20	15	0.9864190000000002
20	15	0.9890373333333334
20	15	0.9883666666666667
20	15	0.9867953333333334
20	15	0.9910493333333333
20	15	0.991403
20	15	0.9829826666666667
20	15	0.9817883333333333
20	15	0.9874223333333334
20	15	0.9833553333333334
20	15	0.9617253333333333
20	15	0.9637006666666666
20	15	0.9761276666666666
20	15	0.9883616666666666
20	15	0.98415
20	15	0.9807033333333334
20	15	0.7965533333333333
20	15	0.9892453333333333
20	15	0.9893663333333333
20	15	0.9824776666666667
20	15	0.9923566666666667
20	15	0.989195
20	15	0.9887633333333333
20	15	0.9866149999999999
20	15	0.9861683333333334
20	15	0.9856243333333333
20	15	0.9884423333333334
20	15	0.9867779999999998
20	15	0.9832863333333334
20	15	0.9889959999999999
20	15	0.9717199999999999
20	15	0.9633233333333333
20	15	0.984733
20	15	0.9794816666666667
20	15	0.9901003333333334
20	15	0.9857849999999999
20	15	0.9852723333333334
20	15	0.983864
20	15	0.9849703333333334
20	15	0.9831850000000001
20	15	0.9859253333333333
22	15	0.9652996666666667
22	15	0.9358366666666665
22	15	0.9755736666666667
22	15	0.9608113333333334
22	15	0.9730783333333334
22	15	0.9365276666666666
22	15	0.9657956666666666
22	15	0.9459909999999999
22	15	0.9604063333333333
22	15	0.9455516666666667
22	15	0.9522856666666666
22	15	0.971396
22	15	0.9714506666666667
22	15	0.9671463333333334
22	15	0.9698026666666667
22	15	0.8873253333333334
22	15	0.972892
22	15	0.9682019999999999
22	15	0.9424846666666666
22	15	0.940592
22	15	0.973275
22	15	0.293044
22	15	0.9291233333333334
22	15	0.9707933333333334
22	15	0.967517
22	15	0.9737373333333332
22	15	0.9361183333333333
22	15	0.9679396666666666
22	15	0.9250403333333334
22	15	0.9575763333333334
22	15	0.9641853333333333
22	15	0.9189170000000001
22	15	0.946683
22	15	0.950071
22	15	0.9614026666666667
22	15	0.958303
22	15	0.8483083333333332
22	15	0.9428640000000001
22	15	0.9565676666666666
22	15	0.948943
22	15	0.961806
22	15	0.7115963333333334
22	15	0.9715953333333333
22	15	0.9775393333333332
22	15	0.8017873333333333
22	15	0.9432296666666667
22	15	0.9595626666666667
22	15	0.9753970000000001
22	15	0.9528956666666666
22	15	0.9736366666666667
22	15	0.9447326666666666
22	15	0.9777330000000001
22	15	0.9570029999999999
22	15	0.936173
22	15	0.961866
22	15	0.9585473333333333
22	15	0.965448
22	15	0.9205676666666668
22	15	0.9630906666666667
22	15	0.975945
22	15	0.8796853333333333
22	15	0.9271816666666667
22	15	0.9567366666666666
22	15	0.9696583333333333
22	15	0.8620369999999999
22	15	0.9693323333333334
22	15	0.946491
22	15	0.975241
22	15	0.9604456666666666
22	15	0.9461786666666666
22	15	0.9520940000000001
22	15	0.9535523333333332
22	15	0.9703590000000001
22	15	0.9558226666666667
22	15	0.9283066666666667
22	15	0.6304103333333333
22	15	0.9712873333333335
22	15	0.9398109999999998
22	15	0.8494763333333334
22	15	0.933911
22	15	0.9484686666666667
22	15	0.9501553333333334
22	15	0.8963673333333334
22	15	0.976756
22	15	0.9600133333333334
22	15	0.97108
22	15	0.9348230000000001
22	15	0.9740630000000001
22	15	0.9418516666666665
22	15	0.956336
22	15	0.9670603333333333
22	15	0.9085230000000001
22	15	0.9737520000000001
22	15	0.956341
22	15	0.9542570000000001
22	15	0.9601843333333333
22	15	0.9646476666666667
22	15	0.902969
22	15	0.9062006666666668
22	15	0.9182203333333333
22	15	0.9716563333333332
22	15	0.9624383333333334
22	15	0.975618
22	15	0.958033
23	15	0.9713533333333334
23	15	0.9827600000000002
23	15	0.9554223333333334
23	15	0.9878026666666666
23	15	0.975273
23	15	0.9573906666666666
23	15	0.9696986666666666
23	15	0.973801
23	15	0.9764713333333334
23	15	0.974123
23	15	0.955154
23	15	0.9594520000000001
23	15	0.979458
23	15	0.9607623333333333
23	15	0.9899950000000001
23	15	0.9864616666666667
23	15	0.977058
23	15	0.9684873333333334
23	15	0.9200923333333333
23	15	0.8200123333333332
23	15	0.930122
23	15	0.9865533333333333
23	15	0.9807583333333333
23	15	0.9701569999999999
23	15	0.9794533333333333
23	15	0.9715759999999999
23	15	0.976445
23	15	0.9599156666666667
23	15	0.9863983333333334
23	15	0.9772913333333334
23	15	0.9753246666666667
23	15	0.9688076666666666
23	15	0.952817
23	15	0.9511796666666665
23	15	0.9532823333333332
23	15	0.874664
23	15	0.933427
23	15	0.9630193333333333
23	15	0.8576873333333334
23	15	0.966685
23	15	0.9039546666666666
23	15	0.9837690000000001
23	15	0.9274443333333333
23	15	0.9114213333333333
23	15	0.974848
23	15	0.9761526666666667
23	15	0.9416436666666668
23	15	0.9395946666666667
23	15	0.969898
23	15	0.985849
23	15	0.9570453333333333
23	15	0.9849710000000002
23	15	0.9391806666666667
23	15	0.9817546666666668
23	15	0.9834693333333334
23	15	0.9741116666666668
23	15	0.9884933333333334
23	15	0.9296493333333334
23	15	0.980068
23	15	0.8681753333333333
23	15	0.9455
23	15	0.988104
23	15	0.9821449999999999
23	15	0.961694
23	15	0.977712
23	15	0.9743513333333333
23	15	0.9663373333333333
23	15	0.9559016666666666
23	15	0.9711013333333334
23	15	0.9275213333333333
23	15	0.9821843333333332
23	15	0.908677
23	15	0.978761
23	15	0.9522566666666666
23	15	0.9553240000000001
23	15	0.9845096666666667
23	15	0.7664273333333332
23	15	0.9768183333333332
23	15	0.9190313333333333
23	15	0.9820403333333333
23	15	0.945542
23	15	0.9692893333333332
23	15	0.9541956666666667
23	15	0.9673676666666667
23	15	0.9850836666666666
23	15	0.963612
23	15	0.9573953333333334
23	15	0.9594359999999998
23	15	0.9840313333333333
23	15	0.915685
23	15	0.9893676666666665
23	15	0.9800273333333335
23	15	0.9616376666666667
23	15	0.979909
23	15	0.9584693333333334
23	15	0.9689676666666666
23	15	0.9324386666666666
23	15	0.9687586666666667
23	15	0.9825123333333332
23	15	0.8180383333333334
23	15	0.8954019999999999
23	15	0.984972
23	15	0.96484
23	15	0.9260636666666665
24	15	0.9598903333333334
24	15	0.9659036666666667
24	15	0.9528156666666668
24	15	0.790024
24	15	0.9555436666666667
24	15	0.9693890000000001
24	15	0.9251863333333333
24	15	0.9649503333333334
24	15	0.9036686666666666
24	15	0.9021123333333333
24	15	0.9291283333333333
24	15	0.8878873333333334
24	15	0.9535469999999999
24	15	0.9170543333333333
24	15	0.8937163333333333
24	15	0.3960113333333333
24	15	0.9476603333333333
24	15	0.895417
24	15	0.5519586666666667
24	15	0.9743786666666666
24	15	0.6961836666666666
24	15	0.9111453333333334
24	15	0.9586626666666667
24	15	0.8647603333333334
24	15	0.8860283333333334
24	15	0.9344420000000001
24	15	0.9349263333333334
24	15	0.9653403333333332
24	15	0.9197673333333333
24	15	0.9577943333333333
24	15	0.9699356666666668
24	15	0.943261
24	15	0.7520973333333333
24	15	0.9470773333333332
24	15	0.907159
24	15	0.9223706666666667
24	15	0.9284250000000002
24	15	0.9492843333333334
24	15	0.3570856666666667
24	15	0.7312963333333333
24	15	0.954451
24	15	0.9120716666666667
24	15	0.8862616666666666
24	15	0.9309
24	15	0.651398
24	15	0.9442720000000001
24	15	0.916128
24	15	0.8042193333333333
24	15	0.9346873333333333
24	15	0.9026123333333332
24	15	0.9577556666666668
24	15	0.9643206666666666
24	15	0.9459586666666667
24	15	0.7708623333333332
24	15	0.9147146666666667
24	15	0.901395
26	15	0.975657
26	15	0.9574063333333335
26	15	0.9830016666666667
26	15	0.9796523333333335
26	15	0.989345
26	15	0.9649723333333334
26	15	0.956827
26	15	0.9783963333333333
26	15	0.984055
26	15	0.9683603333333334
26	15	0.98493
26	15	0.9447543333333334
26	15	0.9549246666666665
26	15	0.9734653333333334
26	15	0.985579
26	15	0.940813
26	15	0.9618086666666668
26	15	0.9658946666666667
26	15	0.9621233333333334
26	15	0.842403
26	15	0.9026673333333334
26	15	0.9356103333333333
26	15	0.9748296666666666
26	15	0.9773176666666666
26	15	0.9418380000000001
26	15	0.946269
26	15	0.973696
26	15	0.978743
26	15	0.9631599999999999
26	15	0.9350016666666666
26	15	0.9463333333333334
26	15	0.888414
26	15	0.9866913333333333
26	15	0.9428006666666667
26	15	0.8936286666666667
26	15	0.983622
26	15	0.9523706666666666
26	15	0.9353509999999999
26	15	0.9345586666666666
26	15	0.9566663333333333
26	15	0.941291
26	15	0.9776403333333333
26	15	0.9747513333333334
26	15	0.8352729999999999
26	15	0.9367683333333333
26	15	0.95145
26	15	0.974295
26	15	0.9650193333333332
26	15	0.9669163333333334
26	15	0.911253
26	15	0.8267729999999999
26	15	0.9385763333333333
26	15	0.9796666666666667
26	15	0.977877
26	15	0.977993
26	15	0.897189
26	15	0.8409786666666667
26	15	0.9819990000000001
26	15	0.9706239999999999
26	15	0.9869886666666668
26	15	0.9227766666666667
26	15	0.9865133333333334
26	15	0.9762273333333332
26	15	0.974077
26	15	0.8707156666666668
26	15	0.985148
26	15	0.966185
26	15	0.9809073333333332
26	15	0.9439513333333333
26	15	0.9716386666666668
26	15	0.9803830000000001
26	15	0.9499719999999999
26	15	0.9662593333333334
26	15	0.9738513333333333
26	15	0.9457749999999999
26	15	0.9686276666666666
26	15	0.9590483333333334
26	15	0.9791156666666666
26	15	0.9666790000000001
26	15	0.9650176666666667
26	15	0.9837056666666667
26	15	0.969345
26	15	0.9780533333333333
26	15	0.9688003333333333
26	15	0.9766423333333333
26	15	0.9399846666666667
26	15	0.9395566666666667
26	15	0.979556
26	15	0.959584
26	15	0.9711503333333334
26	15	0.9763943333333334
26	15	0.9358786666666669
26	15	0.9494316666666668
26	15	0.8687066666666666
26	15	0.9281913333333334
26	15	0.9824726666666667
26	15	0.9022306666666667
26	15	0.9205359999999999
26	15	0.910305
26	15	0.9760983333333333
27	15	0.984871
27	15	0.9789866666666667
27	15	0.883558
27	15	0.8786803333333332
27	15	0.9735216666666666
27	15	0.891222
27	15	0.980585
27	15	0.8966363333333334
27	15	0.8848010000000001
27	15	0.893033
27	15	0.9725146666666666
27	15	0.9479260000000002
27	15	0.9755723333333334
27	15	0.9686876666666665
27	15	0.84881
27	15	0.8490763333333334
27	15	0.9892843333333333
27	15	0.8909703333333333
27	15	0.9866376666666667
27	15	0.9744073333333333
27	15	0.9717173333333333
27	15	0.9585466666666665
27	15	0.8262736666666667
27	15	0.9821776666666665
27	15	0.8018113333333333
27	15	0.9813536666666667
27	15	0.9490716666666668
27	15	0.9808343333333335
27	15	0.931438
27	15	0.967873
27	15	0.8649646666666667
27	15	0.9791283333333333
27	15	0.9806293333333332
27	15	0.9753030000000001
27	15	0.8284303333333333
27	15	0.9464753333333333
27	15	0.8931823333333333
27	15	0.9707156666666666
27	15	0.9642946666666666
27	15	0.8584473333333333
27	15	0.9813586666666666
27	15	0.9557713333333333
27	15	0.9506246666666668
27	15	0.8573843333333332
27	15	0.985036
27	15	0.9903013333333334
27	15	0.9615776666666666
27	15	0.9528306666666665
27	15	0.9696523333333333
27	15	0.9052386666666666
27	15	0.9603853333333333
27	15	0.9646849999999999
27	15	0.9191473333333334
27	15	0.8972243333333333
27	15	0.9711440000000001
27	15	0.9207143333333333
27	15	0.3397333333333333
27	15	0.8669556666666667
27	15	0.9601703333333332
27	15	0.9813453333333334
27	15	0.9368569999999999
27	15	0.8978639999999999
27	15	0.9491539999999999
27	15	0.8511329999999999
27	15	0.892985
27	15	0.9882773333333333
27	15	0.76599
27	15	0.9879389999999999
27	15	0.9188533333333334
27	15	0.9840943333333333
27	15	0.9663813333333332
27	15	0.9098826666666667
27	15	0.93978
27	15	0.7303873333333333
27	15	0.9060716666666666
27	15	0.868181
27	15	0.8863946666666666
27	15	0.7394616666666667
27	15	0.9798680000000001
27	15	0.7651203333333333
27	15	0.792032
27	15	0.9887036666666668
27	15	0.9083216666666667
27	15	0.9814766666666667
27	15	0.9765609999999999
27	15	0.9681403333333333
27	15	0.9778743333333333
27	15	0.9893700000000001
27	15	0.929954
27	15	0.9306260000000001
27	15	0.9885193333333334
27	15	0.9291093333333333
27	15	0.914646
27	15	0.92372
27	15	0.978841
27	15	0.8645146666666665
27	15	0.8637106666666666
27	15	0.8995003333333335
27	15	0.8937523333333334
27	15	0.9432763333333334
27	15	0.9143719999999999
27	15	0.887867
27	15	0.9752383333333333
27	15	0.9851826666666667
27	15	0.909166
27	15	0.9752706666666667
27	15	0.9659856666666666
27	15	0.9333006666666667
27	15	0.8742063333333333
27	15	0.9276043333333334
27	15	0.9765566666666667
27	15	0.9710763333333334
27	15	0.912251
27	15	0.8665316666666666
27	15	0.9246843333333334
27	15	0.9234436666666666
27	15	0.9636319999999999
27	15	0.9691743333333335
27	15	0.9298313333333333
27	15	0.9301689999999999
27	15	0.9015243333333335
27	15	0.9674016666666668
27	15	0.9913826666666666
27	15	0.9766676666666667
27	15	0.9457273333333333
27	15	0.9308803333333334
27	15	0.9741163333333334
27	15	0.9258216666666667
27	15	0.8571713333333334
27	15	0.9834386666666667
27	15	0.964052
27	15	0.9695026666666666
27	15	0.8275633333333334
27	15	0.9853786666666666
27	15	0.9550389999999999
27	15	0.8897163333333333
27	15	0.8275873333333332
27	15	0.7866396666666667
27	15	0.915362
27	15	0.8868333333333333
27	15	0.7729563333333335
27	15	0.9831070000000001
27	15	0.8651163333333334
27	15	0.8186823333333334
27	15	0.8587133333333333
27	15	0.9691389999999999
27	15	0.956357
27	15	0.8885840000000002
27	15	0.980285
28	15	0.8994126666666666
28	15	0.930355
28	15	0.9820616666666666
28	15	0.904325
28	15	0.9827246666666666
28	15	0.9602266666666667
28	15	0.9684099999999999
28	15	0.936979
28	15	0.9648546666666666
28	15	0.9723573333333334
28	15	0.9686906666666667
28	15	0.9745196666666666
28	15	0.9447006666666669
28	15	0.9583309999999999
28	15	0.9757966666666666
28	15	0.9315286666666668
28	15	0.9339113333333334
28	15	0.9687023333333333
28	15	0.9418466666666667
28	15	0.9794243333333332
28	15	0.9613346666666667
28	15	0.9594333333333332
28	15	0.8435633333333333
28	15	0.8214223333333335
28	15	0.9609986666666668
28	15	0.9804046666666665
28	15	0.9271583333333334
28	15	0.9856396666666667
28	15	0.9642946666666666
28	15	0.9341613333333333
28	15	0.9666496666666667
28	15	0.9574866666666667
28	15	0.920109
28	15	0.9543356666666667
28	15	0.9406473333333333
28	15	0.966435
28	15	0.971656
28	15	0.9647246666666667
28	15	0.9459960000000001
28	15	0.9680223333333333
28	15	0.9852296666666667
28	15	0.9773876666666667
28	15	0.9485320000000002
28	15	0.932309
28	15	0.9786303333333333
28	15	0.928312
28	15	0.8928523333333334
28	15	0.9881773333333334
28	15	0.9319813333333333
28	15	0.9638836666666667
28	15	0.943606
28	15	0.9488059999999999
28	15	0.966754
28	15	0.9620186666666667
28	15	0.9637323333333333
28	15	0.9462853333333333
28	15	0.866265
28	15	0.7250896666666667
28	15	0.9676856666666668
28	15	0.961
28	15	0.9656600000000001
28	15	0.9711003333333333
28	15	0.9502386666666668
28	15	0.9069006666666667
28	15	0.9674186666666666
28	15	0.9768323333333333
28	15	0.9685506666666667
28	15	0.9809230000000001
28	15	0.8990723333333333
28	15	0.9692513333333332
28	15	0.9519493333333333
28	15	0.9763056666666666
28	15	0.953379
28	15	0.9800766666666666
28	15	0.9748253333333333
28	15	0.9426763333333333
28	15	0.9010826666666666
28	15	0.9288006666666666
28	15	0.8431913333333334
28	15	0.9752986666666668
28	15	0.9730366666666667
28	15	0.9851913333333333
28	15	0.9160476666666666
28	15	0.9755536666666668
28	15	0.9593916666666668
28	15	0.9840506666666666
28	15	0.9731876666666666
28	15	0.9767583333333335
28	15	0.9248666666666666
28	15	0.931136
28	15	0.9735113333333333
28	15	0.9577913333333333
28	15	0.8272263333333334
28	15	0.9500016666666667
28	15	0.9286093333333333
28	15	0.9714026666666665
28	15	0.948991
28	15	0.973512
28	15	0.8798983333333332
28	15	0.9255646666666667
28	15	0.9322843333333334
28	15	0.9012196666666666
28	15	0.9659893333333334
28	15	0.9787986666666667
28	15	0.9481236666666666
28	15	0.9723403333333334
28	15	0.9799193333333335
28	15	0.9807396666666667
28	15	0.8466036666666668
28	15	0.9517063333333334
28	15	0.9150626666666666
28	15	0.8745916666666668
28	15	0.9689556666666667
28	15	0.95138
28	15	0.9771456666666666
28	15	0.561412
28	15	0.9777843333333335
28	15	0.9437423333333333
28	15	0.9737446666666667
28	15	0.949395
28	15	0.9371126666666667
28	15	0.9674593333333332
28	15	0.9703566666666666
28	15	0.9753696666666666
28	15	0.8315276666666667
28	15	0.9046083333333333
28	15	0.9730813333333334
33	15	0.981148
33	15	0.9720023333333335
33	15	0.9738686666666667
33	15	0.9777376666666666
33	15	0.9863540000000001
33	15	0.9727199999999999
33	15	0.972683
33	15	0.9847963333333333
33	15	0.964191
33	15	0.9737826666666667
33	15	0.984843
33	15	0.9753253333333335
33	15	0.9821853333333334
33	15	0.980604
33	15	0.963158
33	15	0.950265
33	15	0.9779033333333333
33	15	0.9465296666666667
33	15	0.9584810000000002
33	15	0.9740303333333333
33	15	0.9448610000000001
33	15	0.8324170000000001
33	15	0.9833936666666666
33	15	0.9759936666666666
33	15	0.9314323333333334
33	15	0.9320046666666667
33	15	0.9842369999999999
33	15	0.952976
33	15	0.9762339999999999
33	15	0.9433553333333333
33	15	0.85147
33	15	0.9833780000000001
33	15	0.97566
33	15	0.986565
33	15	0.9742423333333333
33	15	0.9003923333333334
33	15	0.9617489999999999
33	15	0.9371663333333334
33	15	0.9672353333333333
33	15	0.9902646666666666
33	15	0.9625946666666666
33	15	0.950349
33	15	0.9716606666666667
33	15	0.9703893333333333
33	15	0.8415636666666666
33	15	0.9634643333333335
33	15	0.9605936666666667
33	15	0.9595173333333333
33	15	0.971224
33	15	0.9816303333333334
33	15	0.973699
33	15	0.9781446666666667
33	15	0.9772146666666667
33	15	0.9814696666666668
33	15	0.9622313333333333
33	15	0.9805679999999999
33	15	0.9770393333333334
33	15	0.951476
33	15	0.985361
33	15	0.98165
33	15	0.9562826666666666
33	15	0.988231
33	15	0.977307
33	15	0.9865616666666667
33	15	0.9813146666666666
33	15	0.9874456666666666
33	15	0.9780826666666668
33	15	0.9435793333333332
33	15	0.983086
33	15	0.9587173333333334
33	15	0.9783863333333334
33	15	0.9791276666666665
33	15	0.9837733333333333
33	15	0.9051333333333332
33	15	0.9870623333333333
33	15	0.983225
33	15	0.9766689999999999
33	15	0.979031
33	15	0.979619
33	15	0.9710593333333334
33	15	0.9808473333333335
33	15	0.9841283333333332
33	15	0.9833443333333333
33	15	0.6620553333333333
33	15	0.9762896666666666
33	15	0.970317
33	15	0.9787659999999999
33	15	0.9838583333333334
33	15	0.9761190000000001
33	15	0.9078236666666667
33	15	0.9785963333333333
33	15	0.9831573333333333
33	15	0.977866
33	15	0.9821993333333333
33	15	0.9309743333333333
33	15	0.9820993333333333
33	15	0.9319559999999999
33	15	0.9807353333333334
33	15	0.9132463333333333
33	15	0.9765830000000001
33	15	0.9551203333333332
33	15	0.9838260000000001
33	15	0.9818380000000001
33	15	0.9079083333333333
33	15	0.8090446666666667
33	15	0.7145123333333334
33	15	0.9847703333333334
34	15	0.959994
34	15	0.8948643333333332
34	15	0.9099303333333335
34	15	0.9497879999999999
34	15	0.9641323333333333
34	15	0.9196253333333333
34	15	0.9587216666666666
34	15	0.9714716666666666
34	15	0.936881
34	15	0.9455963333333334
34	15	0.9645086666666667
34	15	0.9568063333333333
34	15	0.82376
34	15	0.9280500000000002
34	15	0.967993
34	15	0.9653156666666667
34	15	0.9602226666666667
34	15	0.9397476666666668
34	15	0.9331706666666667
34	15	0.958989
34	15	0.9551966666666667
34	15	0.891968
34	15	0.9277246666666666
34	15	0.946672
34	15	0.9217666666666666
34	15	0.8630629999999999
34	15	0.9376686666666666
34	15	0.9126219999999999
34	15	0.9562116666666666
34	15	0.9050893333333333
34	15	0.9608426666666666
34	15	0.9464483333333332
34	15	0.9584573333333334
34	15	0.9688033333333333
34	15	0.9315733333333333
34	15	0.9032060000000001
34	15	0.963031
34	15	0.9758096666666667
34	15	0.888569
34	15	0.7758786666666667
34	15	0.9641323333333333
34	15	0.947598
34	15	0.9135759999999999
34	15	0.9465669999999999
34	15	0.9558876666666668
34	15	0.9722309999999998
34	15	0.9097023333333333
34	15	0.7221000000000001
34	15	0.9363756666666667
34	15	0.970738
34	15	0.9584223333333334
34	15	0.9423326666666666
34	15	0.9613333333333333
34	15	0.8998229999999999
34	15	0.9645413333333334
34	15	0.9661536666666667
34	15	0.958401
34	15	0.9239033333333332
34	15	0.962472
34	15	0.968082
34	15	0.9672976666666667
34	15	0.9254349999999999
34	15	0.94848
34	15	0.9554943333333333
34	15	0.9584100000000001
34	15	0.9039173333333334
34	15	0.956334
34	15	0.9170789999999999
34	15	0.9682603333333334
34	15	0.9657193333333334
34	15	0.9179879999999999
34	15	0.949398
34	15	0.8459803333333333
34	15	0.9636853333333333
34	15	0.9436006666666668
34	15	0.9719220000000001
[truncated: 272 more rows]
