# Supplementary material for: Towards fair decentralized benchmarking of healthcare AI algorithms with the Federated Tumor Segmentation (FeTS) challenge
Source: Nat Commun. 2025 Jul 8;16:6274. doi: 10.1038/s41467-025-60466-1 (PMC12238412; doi:10.1038/s41467-025-60466-1)
Supplement: Supplementary file 4 — Source data [file 41467_2025_60466_MOESM4_ESM.zip › source_data_dir/per_figure_data/fig2_data_heatmap.csv]

dataset	15	37	35	38	10	46	33	51	31	32	16	19	40	44	54	11	27	14	18	26	42	25	41	48	30	13	8	12	47	36	22	52	23	43	21	28	39	24	29	45
4	0.8925287519999999	0.8902334986666667	0.8968746559999999	0.8888396386666667	0.896118744	0.8848638586666667	0.8907828066666666	0.8863110453333334	0.8728617426666667	0.8734825293333334	0.88066796	0.8865111613333333	0.8732249093333334	0.8857276040000001	0.8796666946666667	0.88066772	0.8753921053333333	0.8902363666666666	0.8744969906666666	0.8789423906666667	0.8846455546666667	0.8560562066666666	0.8767468146666666	0.8790328253333334	0.8839802640000001	0.8655407106666666	0.8798170053333333	0.891478436	0.8780378746666666	0.8404208573333333	0.8444539933333333	0.8263672453333334	0.8430067933333334	0.8241890066666667	0.7719383293333333	0.783076652	0.7992216266666666	0.709852076	0.792020304	0.8619556546666667
11	0.8561237920489296	0.8528439617737003		0.8361959571865444	0.8464465290519877	0.8395431850152905	0.8466987247706422					0.8275494067278287	0.8350915519877676		0.8074976743119266	0.8115764204892967		0.7530717614678899		0.8217777629969418	0.7759867431192661		0.8089004128440368				0.7932090519877677	0.763105114678899		0.6907607354740061				0.6958048868501528			0.6998934357798166	0.6195146253822631	0.5241232262996942	0.09938837920489295
27	0.9173739690949227	0.9165086865342162	0.917065757174393	0.9136575805739515	0.9139621258278147	0.9133282008830022	0.9115936158940396	0.9152247660044149	0.9126116357615894	0.9097193686534216	0.9156273863134659	0.909846995584989	0.9110648918322295	0.9071057461368655	0.9129174481236204	0.9156267284768212	0.9073320794701988	0.9171831390728477	0.9089852693156734	0.9057438123620308	0.9106487130242826	0.9071277284768211	0.898506229580574	0.9055032759381899	0.9018851059602649	0.9019146821192053	0.9012589337748345	0.9063979713024283	0.9012860220750551	0.8895700088300221	0.8635221501103753	0.880454348785872	0.86131293598234	0.8706114304635761	0.8069926799116998	0.7941480066225165	0.8270165474613687	0.7918168233995585	0.7837772781456954	0.8415756578366446
28	0.9431644671916011	0.9379493044619422	0.9410824173228346	0.9351952834645669	0.9373914645669291	0.9354404409448819	0.934592590551181	0.9335401679790026	0.933244934383202	0.9322028241469816	0.9364869317585302	0.9305860209973754	0.9325136167979003	0.9289457349081365	0.9340405170603675	0.9364899081364829	0.9375104593175853	0.9353774593175852	0.9352938057742782	0.9235819343832021	0.9268929133858268	0.93097956167979	0.9244055091863518	0.9229412992125984	0.9255389816272966	0.9157629842519684	0.9118014199475066	0.9185465485564305	0.9140786167979003	0.901630813648294	0.8904199133858267	0.8881604750656168	0.8636409160104986	0.877507656167979	0.8502043858267716	0.8244086325459317	0.8304267086614173	0.7838127585301837	0.8121671496062992	0.0
22	0.9071804396551725	0.9007472097701149	0.8908898448275862	0.903897790229885	0.9029956781609196	0.8956177672413793	0.9034413965517241	0.8868285775862068	0.8954764540229886	0.9016737068965517	0.887920474137931	0.8937624425287357	0.8939988275862069	0.8911086781609195	0.8864894224137931	0.8879214626436782	0.8863422413793104	0.7393119396551724	0.8935309827586206	0.8883072183908046	0.8828300747126436	0.8858487040229884	0.882747775862069	0.8863880919540229	0.8921550862068967	0.8759558132183908	0.8617414051724137	0.8716268850574712	0.8657903045977011	0.8465010574712644	0.8430787816091955	0.851724106321839	0.7304777729885058	0.7952074942528735	0.819644525862069	0.7735340747126437	0.6593844482758621	0.7514594712643677	0.6694587528735632	0.853110341954023
7	0.9788506607142857	0.9763126101190477	0.9780216755952381	0.9740341845238095	0.9764761696428571	0.9727155	0.9738124107142857	0.9739339285714286	0.9747349583333333	0.9705262291666666	0.9749576666666667	0.9732855446428571	0.9739893005952381	0.9714646964285715	0.9732865416666667	0.9749574107142857	0.9732202023809524	0.9714542857142857	0.9687209404761905	0.9674120446428571	0.9700681696428571	0.9668772261904762	0.9608945386904761	0.9648931845238096	0.9614418303571428	0.9597654255952381	0.9564386696428572	0.9592507499999999	0.9545294880952381	0.9443272708333333	0.9369217767857142	0.9282340625	0.9177650922619048	0.9290530922619047	0.8912324761904762	0.8910019940476192	0.8871010833333334	0.8404246249999999	0.8317268571428571	0.9310738869047619
33	0.9574137897897897	0.9542984984984985	0.9506782042042041	0.9418482372372372	0.947242039039039	0.9394011741741742	0.9347831441441442	0.9470684504504505	0.9497873363363364		0.9450688918918919	0.9378696606606607	0.9456993663663663	0.9369970570570572	0.9451542642642642	0.9450690870870871	0.9412031891891892	0.9460120630630631		0.9355286846846846	0.9374024144144145		0.9313513303303304		0.9199000150150151		0.9025782162162163	0.9227538678678678	0.9156922372372372	0.9031608708708708	0.8728459069069069	0.8944617627627628	0.863408096096096	0.8754019819819819	0.8483734294294294	0.808257072072072	0.8350182612612612	0.7840254324324324	0.811907033033033	0.003003003003003003
23	0.9516621069182389	0.9454544496855346	0.9482920786163522	0.9416458742138365	0.9467250062893082	0.9391327515723271	0.9399155283018867	0.9423002075471698	0.944344393081761	0.937728676100629	0.9462658081761006	0.9481249591194968	0.9388488207547171	0.9341670125786163	0.9404414528301888	0.9441552704402516	0.9385253081761006	0.9449541949685534	0.9352161635220126	0.9282683270440252	0.9326473616352201	0.9331842610062893	0.9298824150943397	0.9307014842767296	0.9314661100628931	0.9247690503144654	0.9180839874213836	0.9077584465408806	0.9093514465408805	0.9054242358490566	0.8861791792452831	0.8907875628930817	0.8337797767295597	0.8604878962264151	0.8509150943396226		0.8226023584905661	0.7649862955974843	0.7951283081761007	0.9004149622641509
16	0.8336988666666667	0.8375605899999999		0.83064119	0.8270279133333334	0.83841058	0.8175413		0.82397874			0.8284615566666667	0.8220968866666667		0.8417460733333333	0.8374079366666666		0.83388059			0.8448734299999999		0.82869785				0.8120002100000001	0.8138427766666666				0.8044479933333334					0.7014840766666667	0.7260201399999999	0.7147020466666666	0.01
26	0.9526675466666668	0.9498763533333333	0.9506368733333334	0.9507753133333334	0.9513625	0.94278093	0.94416151	0.9422279033333334	0.9464941733333333	0.9461393166666666	0.9519907166666667	0.9414104766666667	0.9427223033333334	0.9399160966666666	0.9483022366666667	0.9519937133333333	0.9457792733333333	0.89337234	0.9355832733333334	0.93238897	0.9427328166666666	0.9396435766666668	0.93802006	0.9344142466666666	0.9336760099999999	0.9339474400000001	0.91599795	0.9276514266666667	0.9189476000000001	0.90155005	0.8919527466666666	0.9107372599999999	0.8877816566666666	0.8658349900000001	0.7771725066666667	0.8150070066666666	0.84198295	0.7938952166666666	0.18987231999999998	0.0
35	0.9394446498316499	0.935863824915825	0.9376947643097644	0.9387326868686868	0.9377062289562289	0.9322062828282828	0.9344524949494949	0.934032430976431	0.929454228956229	0.9289880673400673	0.9350679865319865	0.9291812053872054	0.9295581212121211	0.9309847306397306	0.9351767239057238	0.9350681683501684	0.9314972592592592	0.9161851548821549	0.9194281548821549	0.9245021851851852	0.9279525387205387	0.9264858686868687	0.9247487407407406	0.9095952592592593	0.907696531986532	0.9111917811447812	0.9141150639730639	0.9032407373737374	0.9043022053872054	0.8900882053872053	0.8729655218855219	0.8646822592592592	0.8451089461279461	0.8611929090909092	0.8223480538720539	0.8220005757575758	0.8270423198653198	0.7692024242424242	0.7848986430976431	0.8932329595959596
18	0.9761674319727891	0.9745229081632653	0.9690071870748299	0.9720697517006802	0.9727452755102041	0.9647376734693878	0.9671515680272109	0.9664892721088435	0.9662440306122448	0.9643468027210885	0.9686378163265307	0.9569219387755102	0.9639311224489796	0.9637518265306122	0.967050843537415	0.9686367414965986	0.9657667176870749	0.9700062721088435	0.959673044217687	0.9609445442176872	0.9631948571428571	0.959110119047619	0.9566519387755102	0.9587046972789116	0.9560022448979592	0.9573819455782313	0.948233619047619	0.9479189353741497	0.9443121700680271	0.931302612244898	0.9329222891156462	0.9281167653061225	0.8976574183673469	0.9073795850340136	0.8886180408163266	0.8587846632653062	0.8811019761904761	0.816734880952381	0.8464871836734693	0.927275343537415
37	0.9150075034722223	0.9135417708333334		0.9101820381944444	0.9130090694444445	0.9120287604166667	0.9087463958333334		0.9091201944444444			0.90137821875	0.9142695347222222		0.914474173611111	0.9144379444444445		0.9155811875		0.9028750729166667	0.9089442743055556		0.9006159895833333				0.9043240868055555	0.890030170138889		0.8614532291666667				0.8579411215277778		0.8011382083333333	0.831217482638889	0.75705559375	0.8021549305555555	0.006944444444444444
10	0.8374057649122806	0.8368779087719298	0.8389054210526317	0.8391501333333333	0.8355673473684211	0.8392589368421054	0.8364600771929824	0.8310499087719299	0.8326595754385965	0.8361413368421052	0.8365392736842105	0.8248807649122808	0.8328004596491229	0.8363405368421052	0.8356236315789473	0.8365384982456141	0.8347403649122808	0.8353090666666666	0.8294449684210525	0.8257608035087719	0.8294195017543861	0.8281047192982457	0.828145098245614	0.8320573298245614	0.8316924	0.8220320842105263	0.8218021754385965	0.8259299263157894	0.8274057122807018	0.8129879157894737	0.8026548175438596	0.8000480140350876	0.7721973122807018	0.7945122105263158	0.7768932596491228	0.7547181964912281	0.7970672105263158	0.699916298245614	0.7625097824561403	0.801384347368421
34	0.928506437751004	0.9268449076305221	0.9262870803212852	0.9293873815261043	0.9288205020080321	0.919743345381526	0.9196897108433736	0.9252878634538152	0.9263761365461847	0.9228197791164658	0.92706940562249	0.9177152008032128	0.92423940562249	0.924966891566265	0.9263690883534136	0.9270693975903614	0.9232728674698795	0.9243443694779118	0.9159845020080322	0.9156184096385542	0.9246877469879518	0.9156893935742971	0.9165177429718875	0.9183331927710843	0.9131506706827309	0.9167971927710843	0.9110933212851405	0.9056175020080321	0.912055248995984	0.8936178835341365	0.8779876506024096	0.8841334297188755	0.8670419317269076	0.88103481124498	0.8726678192771083	0.8353538273092369	0.8733001244979919	0.806857172690763	0.8413469357429718	0.892658453815261
13	0.9745412449799197	0.9697265863453816	0.972927951807229	0.9683138755020081	0.9696227550200803	0.9636455502008032	0.9661388995983935	0.9693475140562249	0.9684462329317269	0.9628592168674699	0.9677342730923695	0.9683098995983935	0.9677200200803213	0.9594154176706827	0.9672011445783132	0.9677358152610442	0.9627078674698795	0.9715187309236948	0.961942076305221	0.9597171927710842	0.9614924538152609	0.9582853775100401	0.9493205823293174	0.9564372409638555	0.9431019277108434	0.9508407590361445	0.941633297188755	0.9380260080321285	0.9347594578313254	0.9255079879518071	0.9238767068273092	0.8857489799196788	0.906981421686747	0.9134935261044177	0.8933965180722891	0.8499013212851405	0.8411705301204819	0.7979897670682732	0.8253991606425702	0.46185850602409634
36	0.9047797119341563	0.8994501275720166	0.891745794238683	0.8925375555555555	0.9008213991769547	0.8914827695473251	0.8919456666666666	0.8983661563786007	0.8994128641975309	0.897725572016461	0.9047535185185185	0.8873790864197532		0.898115596707819	0.8965990658436214	0.9047535884773662	0.894137	0.8892680534979424				0.8967807078189299	0.8970691275720164		0.8757548641975309			0.8795890493827161		0.8766471399176955	0.8528249423868314		0.846958744855967	0.839866938271605	0.8397810288065843		0.8235485596707818	0.7699203703703704	0.7595129711934157	0.8646672716049383
20	0.9785918225108224	0.977360658008658	0.9768250995670995	0.9744380086580087	0.9773059783549783	0.9726624848484848	0.9750159437229438	0.9728207922077922	0.9746567489177489	0.9652691212121212	0.9762711904761905	0.9699017445887446	0.9713528051948053	0.9623982251082251	0.971178774891775	0.9762707445887446	0.9710650043290044	0.9771230173160174	0.963464354978355	0.9652481255411256	0.9700194935064935	0.9685886839826839	0.9655916017316017	0.9591815064935065	0.9602714935064935	0.9606869393939393	0.949732051948052	0.9528337316017316	0.9457538398268399	0.9381500173160172	0.905310987012987	0.9289732121212121	0.916351974025974	0.9249626450216449	0.903496670995671	0.8858307532467532	0.8979291125541126	0.8425830649350649	0.873550264069264	0.9457050216450217
14	0.9769786351351352	0.973284981981982	0.9763429594594595	0.9756938063063063	0.9753967657657657	0.9699072432432432	0.9710609324324324	0.9727204009009008	0.9740698018018018	0.9678232522522523	0.9738805495495495	0.9714946756756757	0.9722258423423422	0.9685672207207208	0.9712214459459458	0.9738811261261262	0.9710568873873874	0.9746037387387387	0.9660465	0.9657519594594594	0.9677432657657657	0.96629831981982	0.961429436936937	0.9696616171171171	0.9564630540540541	0.9643493288288288	0.9586073378378378	0.9596265270270271	0.950094009009009	0.9356478063063063	0.9290305135135136	0.9368411576576576	0.9289629459459459	0.9152576351351353	0.9216947297297298	0.8778193153153153	0.9283222522522523	0.8457570495495496	0.9008076216216215	0.9570799504504504
15	0.9608187142857143	0.9600337	0.9581317666666668	0.9538706142857143	0.9510238619047618	0.954303761904762	0.9503946142857144	0.9540106523809523	0.9531681999999999	0.9480950285714286	0.9572947714285713	0.9422195666666667	0.9560316047619047	0.9490015095238095	0.9550145380952381	0.957290757142857	0.9531389333333333	0.9566291952380953	0.9451596285714287	0.9445215238095238	0.9480126000000001	0.9445081380952381	0.9402496714285714	0.9422568380952381	0.9256466095238096	0.9393488761904762	0.9358642857142856	0.9040114380952381	0.9237740380952381	0.8951642047619047	0.8895051857142857	0.9133567333333333	0.8519180809523809	0.8849345333333333	0.8503880952380952	0.8219547761904762	0.8439301619047619	0.8036040285714285	0.8281198857142857	0.9101009285714285
6	0.9554055925925926	0.9545733439153439	0.9551248042328042	0.9520719629629629	0.9536763968253967	0.9491398677248677	0.9511837936507936	0.9502026455026454	0.9521686878306878	0.949043365079365	0.9532506878306879	0.9442478412698413	0.9511571481481481	0.9492932328042327	0.9522102169312169	0.9532499629629629	0.9484414338624338	0.9540273386243385	0.943402492063492	0.9474707460317461	0.9486449365079366	0.9420142328042328	0.940897947089947	0.9453249153439154	0.9359692698412699	0.9437526613756614	0.9373863121693121	0.9373936878306878	0.9324533174603175	0.9121607989417989	0.9130288835978836	0.9187825820105819	0.9012625026455027	0.8880688306878306	0.8970189417989418	0.8627594232804233	0.8544855555555556	0.8095039417989418	0.8052007142857144	0.9328287671957671
24	0.8810984195402299	0.8825423103448277	0.8849620977011494	0.8875946206896552	0.7817115	0.8717027701149425	0.8679886034482759	0.8748335689655172	0.8796205517241379	0.8827662356321839	0.882404632183908	0.8662619137931034	0.8817221494252874	0.8710375459770116	0.879449735632184	0.8004595632183907	0.8816027126436781	0.8825695574712643	0.8638517126436782	0.8565284885057471	0.8753106551724138	0.8722463793103448	0.8706868505747126	0.8733057356321839	0.8564980229885057	0.8699747988505746	0.7166865862068965	0.7548777528735633	0.8263665459770115	0.8394572413793103	0.8108034310344827	0.8109726896551724	0.819907775862069	0.7812413390804598	0.788501132183908		0.738015959770115	0.7208353390804598	0.6710155632183908	0.8425469482758621
8	0.9448424259259259	0.9369902962962963	0.9329066975308642	0.9289889135802469	0.9369470370370371	0.9263942654320987	0.9317361419753086	0.9261715061728395	0.9132975	0.9316194876543209	0.841800061728395	0.9416697407407407	0.9212458209876543	0.9312960555555555	0.8411984197530864	0.8417997407407407	0.8465927592592593	0.9326232654320988	0.8871927716049383	0.9121009135802469	0.8663595061728395	0.8773354629629629	0.8977448395061729	0.8615195308641975	0.8835898024691359	0.8125883950617284	0.8867674382716049	0.8641062716049382	0.7592032345679013	0.774402975308642	0.8543316111111111	0.8116240308641975	0.8172724320987654	0.738897987654321	0.7595404691358025	0.8081469938271605	0.7573414382716049	0.6868826604938272	0.7318262222222223	0.1111111111111111
30	0.8085070141843971	0.8061547801418439	0.8019035531914894	0.7941760283687943	0.8053426241134752	0.8036754680851065	0.8028291843971631	0.7952310921985816	0.7893240425531916	0.8001130141843972	0.7803758085106384	0.8009366241134752	0.7812743829787234	0.7873030638297873	0.7807122553191489	0.7803743333333333	0.7780161418439716	0.792036914893617	0.8007578085106383	0.7797380496453901	0.7622736241134752	0.7839276028368795	0.7910130921985816	0.7911361631205673	0.796760560283688	0.774992475177305	0.7653502411347517	0.7806885602836879	0.7371699219858155	0.7395414468085106	0.758416390070922	0.7359437588652482	0.7782153829787235	0.6950468581560284	0.7313857375886524	0.7352888936170212	0.6621057375886524	0.6036782765957447	0.5753499219858156	0.09219858156028368
17	0.8673037441860465	0.8718197984496123	0.8656652325581395	0.8659382790697674	0.8547640775193798	0.8582782015503876	0.8543302015503876	0.8626952635658915	0.8615368217054264	0.8623095658914729	0.8661733023255814	0.8512494961240311	0.8628098604651163	0.8491201705426356	0.8671676821705426	0.8661726821705426	0.8602333953488372	0.8717549457364341	0.8641522248062016	0.841579984496124	0.843966984496124	0.8441117209302326	0.8446088217054264	0.8592204651162791	0.8273877596899225	0.8399754341085272	0.8406137209302325	0.8250657596899226	0.8140822713178295	0.8142540465116279	0.8080205116279069	0.8273151007751939	0.7988509379844962	0.7646252093023256	0.7780598372093023	0.7571431317829458	0.7642650465116279	0.7294987984496124	0.7393229922480621	0.8168170620155039
21	0.9244105555555556	0.9226160123456789	0.9211186543209876	0.9211315308641974	0.9231651604938271	0.9170818395061728	0.9215548024691358	0.9158056172839506	0.9172769876543211	0.9107194814814815	0.922076975308642	0.9176097654320988	0.917104950617284	0.9044246790123457	0.9197136913580246	0.9220806419753087	0.9150504691358025	0.9222172962962963	0.921464950617284	0.9065638148148147	0.9062921604938272	0.9125257777777778	0.8974942839506173	0.903615111111111	0.8996097777777777	0.8966541604938272	0.8938885185185185	0.8967331481481481	0.9073415925925926	0.8792466172839506	0.8775188024691358	0.8816162592592592	0.8673265555555555	0.8179467037037037	0.8570875555555555	0.7706033209876544	0.7601376913580247	0.7812485925925926	0.7729404320987654	0.8462937654320988
29	0.8536886282051283	0.8533725	0.8531748974358974	0.8518823461538462	0.8529958205128205	0.8529220641025641	0.8496506666666667	0.8568237948717948	0.8540284102564103	0.8507723974358974	0.8509080384615385	0.8536350128205128	0.8522435	0.8515745128205128	0.8517257435897435	0.8509095384615384	0.8517567692307693	0.8520599230769231	0.8542440384615385	0.8525788717948719	0.8513219615384616	0.8538984102564103	0.8492016794871795	0.8492176666666668	0.8426813333333333	0.8475395769230769	0.8515670641025641	0.8504735384615384	0.8307592564102564	0.836887858974359	0.8270138846153846	0.8104648717948718	0.8266166538461538	0.8278378461538461	0.7897075384615384	0.7706524102564103	0.7681021025641025	0.7285229871794872	0.7620411282051283	0.8343421410256411
9	0.8824868947368422	0.865318403508772	0.8688346842105263	0.8785006491228069	0.8453232982456139	0.8548990526315791	0.847138649122807	0.872316596491228	0.8316243684210526	0.8464302280701755	0.8482948421052633	0.8597746842105264	0.8025075087719298	0.859698701754386	0.8260977719298246	0.8482960701754386	0.8459841929824561	0.8753479824561404	0.7780557894736841	0.8415778421052632	0.8262849824561403	0.8098857192982456	0.8046502280701755	0.7423410877192983	0.7897254385964912	0.7620854035087719	0.8028836842105264	0.8143837192982456	0.7617947719298246	0.7749857719298245	0.7538824736842106	0.7284071403508773	0.6959281052631578	0.7509087368421052	0.5942635438596491	0.6414006842105263	0.7139123684210527	0.5664909824561404	0.13893215789473684	0.07017543859649122
12	0.975071568627451	0.9716773529411765	0.9734395882352942	0.9673021764705884	0.9675826078431371	0.9650863725490195	0.9678917843137256	0.963553	0.9668722549019606	0.9663806666666668	0.9704333529411765	0.968686725490196	0.9668419803921569	0.9648869215686275	0.9688686862745098	0.9704336078431373	0.9662020980392156	0.9717028235294116	0.9610422352941176	0.9582921176470589	0.9530656274509804	0.9557105294117647	0.9501875490196078	0.9334610588235295	0.9563896862745098	0.9550373137254902	0.9506085098039216	0.9379222745098039	0.9166850196078431	0.9084615490196079	0.9264604901960785	0.9459934117647059	0.9105498627450981	0.8504179215686274	0.8998523137254901	0.8769221372549021	0.8693270784313726	0.778883725490196	0.847216137254902	0.9513074901960783
31	0.9123556363636364	0.9123325757575759	0.9090101212121212	0.9124421212121212	0.9103902424242424	0.9073555757575757	0.9108838787878788	0.907023090909091	0.905079	0.9103661515151515	0.911581303030303	0.9045332727272727	0.9062777575757576	0.9099924545454545	0.9097883333333333	0.9115784242424243	0.9118311818181819	0.9103307272727273	0.9011298181818183	0.9033295454545454	0.9075013636363636	0.902418696969697	0.9048993333333333	0.9044475757575757	0.9055011818181818	0.9032976666666667	0.9038483636363637	0.9006609090909091	0.9083784545454545	0.8925314545454545	0.8917753636363636	0.8823687878787879	0.7240193636363638	0.8841014545454545	0.887185606060606	0.851259606060606	0.888481818181818	0.7984759090909092	0.779031303030303	0.8481243333333333
19	0.8128575185185185	0.8144673703703704	0.8150094814814816	0.809828	0.8104724074074074	0.809093111111111	0.8112498518518518	0.8106918148148148	0.809703888888889	0.8138535925925926	0.8139723703703704	0.811093925925926	0.8083318148148148	0.8129611481481481	0.8131358148148149	0.8139752222222223	0.8077604814814815	0.8129713703703705	0.8088895555555555	0.8033788148148148	0.8089091851851852	0.8034492592592593	0.7986034814814815	0.8099897407407408	0.8013148148148148	0.7973285925925926	0.8033034814814815	0.7915617407407407	0.7737849259259258	0.7884128148148148	0.783830925925926	0.7920174814814814	0.7915834074074074	0.6342138148148149	0.7663768148148148	0.7301407407407408	0.7539162962962963	0.6269945555555556	0.7026232222222223	0.7936517777777777
32	0.8971415833333334	0.8949413333333334	0.8949627499999999	0.8973568333333333	0.8976379166666666	0.898973	0.8975443333333333	0.89666075	0.8983618333333334	0.898611	0.8950266666666666	0.8905045	0.8995786666666666	0.8911976666666666	0.8925633333333333	0.8950260833333333	0.89532275	0.8925102500000001	0.8946951666666666	0.8918634166666667	0.8950580833333334	0.8974669166666667	0.8922768333333333	0.8961278333333333	0.8907085	0.89993425	0.9005303333333332	0.8703449166666667	0.8897028333333333	0.8871392499999999	0.8942479999999999	0.870948	0.8819426666666665	0.8771119166666667	0.8870263333333334	0.8469493333333333	0.8224034166666666	0.8255050833333334	0.8601223333333333	0.8837981666666667
