# Supplementary material for: Towards fair decentralized benchmarking of healthcare AI algorithms with the Federated Tumor Segmentation (FeTS) challenge
Source: Nat Commun. 2025 Jul 8;16:6274. doi: 10.1038/s41467-025-60466-1 (PMC12238412; doi:10.1038/s41467-025-60466-1)
Supplement: Supplementary file 4 — Source data [file 41467_2025_60466_MOESM4_ESM.zip › source_data_dir/per_figure_data/fig2_data_barplot_sizes.csv]

institution	num_cases
4	250
11	218
27	151
28	127
22	116
7	112
33	111
23	106
16	100
26	100
35	99
18	98
37	96
10	95
34	83
13	83
36	81
20	77
14	74
15	70
6	63
24	58
8	54
30	47
17	43
21	27
29	26
9	19
12	17
31	11
19	9
32	4
