# Supplementary material for: Towards fair decentralized benchmarking of healthcare AI algorithms with the Federated Tumor Segmentation (FeTS) challenge
Source: Nat Commun. 2025 Jul 8;16:6274. doi: 10.1038/s41467-025-60466-1 (PMC12238412; doi:10.1038/s41467-025-60466-1)
Supplement: Supplementary file 4 — Source data [file 41467_2025_60466_MOESM4_ESM.zip › source_data_dir/per_figure_data/fig2_data_barplot_means.csv]

model	Dice_mean
10	0.9077430138284708
11	0.9031845096997063
12	0.8816702664964251
13	0.889768198599134
14	0.9007992287948672
15	0.9155648715406758
16	0.9051342143917375
18	0.8987808072649512
19	0.9049060634110555
21	0.8301101770617314
22	0.8642983134014322
23	0.8434246769049857
24	0.7541234052114257
25	0.89737031824823
26	0.8987739753613303
27	0.9019763857595297
28	0.818013978219753
29	0.7354778994597013
30	0.8921162983096205
31	0.9054448678941597
32	0.9051817780319644
33	0.9072612882098263
35	0.9106026341222845
36	0.8643257075480477
37	0.9130030817022124
38	0.910572511349656
39	0.806289241763601
40	0.9045100207057588
41	0.8957111814475295
42	0.8983446788836378
43	0.834753777583475
44	0.9035475916469664
45	0.6307695217524436
46	0.9073691495545542
47	0.8778593858075797
48	0.894029549603325
51	0.9070415930327482
52	0.8637596718249233
54	0.9035026075037113
8	0.8838628772808562
