# Supplementary material for: Towards fair decentralized benchmarking of healthcare AI algorithms with the Federated Tumor Segmentation (FeTS) challenge
Source: Nat Commun. 2025 Jul 8;16:6274. doi: 10.1038/s41467-025-60466-1 (PMC12238412; doi:10.1038/s41467-025-60466-1)
Supplement: Supplementary file 4 — Source data [file 41467_2025_60466_MOESM4_ESM.zip › source_data_dir/per_figure_data/fig3_data.csv]

dataset	case_id	origin	Dice_mean
4	FeTS22_Patient0000	Unseen during training	0.9509853333333332
4	FeTS22_Patient0001	Unseen during training	0.9769256666666667
4	FeTS22_Patient0002	Unseen during training	0.9593626666666667
4	FeTS22_Patient0003	Unseen during training	0.9652786666666667
4	FeTS22_Patient0004	Unseen during training	0.9516209999999999
4	FeTS22_Patient0005	Unseen during training	0.933949
4	FeTS22_Patient0006	Unseen during training	0.9567963333333335
4	FeTS22_Patient0007	Unseen during training	0.9653776666666666
4	FeTS22_Patient0008	Unseen during training	0.9541676666666667
4	FeTS22_Patient0009	Unseen during training	0.938632
4	FeTS22_Patient0010	Unseen during training	0.9525969999999999
4	FeTS22_Patient0011	Unseen during training	0.934403
4	FeTS22_Patient0012	Unseen during training	0.9763003333333332
4	FeTS22_Patient0013	Unseen during training	0.9598233333333334
4	FeTS22_Patient0014	Unseen during training	0.945882
4	FeTS22_Patient0015	Unseen during training	0.958856
4	FeTS22_Patient0016	Unseen during training	0.9528546666666667
4	FeTS22_Patient0017	Unseen during training	0.7899476666666666
4	FeTS22_Patient0018	Unseen during training	0.5436733333333333
4	FeTS22_Patient0019	Unseen during training	0.9477916666666667
4	FeTS22_Patient0020	Unseen during training	0.9627669999999999
4	FeTS22_Patient0021	Unseen during training	0.9705119999999999
4	FeTS22_Patient0022	Unseen during training	0.6823316666666667
4	FeTS22_Patient0023	Unseen during training	0.9723696666666667
4	FeTS22_Patient0024	Unseen during training	0.8646280000000001
4	FeTS22_Patient0025	Unseen during training	0.8542636666666666
4	FeTS22_Patient0026	Unseen during training	0.9685836666666668
4	FeTS22_Patient0027	Unseen during training	0.9665166666666667
4	FeTS22_Patient0028	Unseen during training	0.950183
4	FeTS22_Patient0029	Unseen during training	0.971117
4	FeTS22_Patient0030	Unseen during training	0.34909866666666667
4	FeTS22_Patient0031	Unseen during training	0.890155
4	FeTS22_Patient0032	Unseen during training	0.9417703333333334
4	FeTS22_Patient0033	Unseen during training	0.9616016666666667
4	FeTS22_Patient0034	Unseen during training	0.9561203333333332
4	FeTS22_Patient0035	Unseen during training	0.9671686666666667
4	FeTS22_Patient0036	Unseen during training	0.9534326666666666
4	FeTS22_Patient0037	Unseen during training	0.9590196666666667
4	FeTS22_Patient0038	Unseen during training	0.852271
4	FeTS22_Patient0039	Unseen during training	0.9425823333333333
4	FeTS22_Patient0040	Unseen during training	0.9409253333333334
4	FeTS22_Patient0041	Unseen during training	0.6494626666666666
4	FeTS22_Patient0042	Unseen during training	0.8008746666666666
4	FeTS22_Patient0043	Unseen during training	0.9681513333333333
4	FeTS22_Patient0044	Unseen during training	0.9465396666666668
4	FeTS22_Patient0045	Unseen during training	0.9486073333333332
4	FeTS22_Patient0046	Unseen during training	0.9614753333333335
4	FeTS22_Patient0047	Unseen during training	0.9522116666666666
4	FeTS22_Patient0048	Unseen during training	0.9444043333333333
4	FeTS22_Patient0049	Unseen during training	0.9578566666666667
4	FeTS22_Patient0050	Unseen during training	0.9747963333333333
4	FeTS22_Patient0051	Unseen during training	0.9265573333333332
4	FeTS22_Patient0052	Unseen during training	0.9522240000000001
4	FeTS22_Patient0053	Unseen during training	0.36820499999999995
4	FeTS22_Patient0054	Unseen during training	0.9573300000000001
4	FeTS22_Patient0055	Unseen during training	0.91728
4	FeTS22_Patient0056	Unseen during training	0.9699783333333335
4	FeTS22_Patient0057	Unseen during training	0.9368066666666666
4	FeTS22_Patient0058	Unseen during training	0.9604393333333334
4	FeTS22_Patient0059	Unseen during training	0.8461566666666668
4	FeTS22_Patient0060	Unseen during training	0.9494616666666666
4	FeTS22_Patient0061	Unseen during training	0.9442469999999998
4	FeTS22_Patient0062	Unseen during training	0.9573723333333334
4	FeTS22_Patient0063	Unseen during training	0.9575403333333333
4	FeTS22_Patient0064	Unseen during training	0.9059503333333332
4	FeTS22_Patient0065	Unseen during training	0.9674506666666667
4	FeTS22_Patient0066	Unseen during training	0.9636803333333334
4	FeTS22_Patient0067	Unseen during training	0.954308
4	FeTS22_Patient0068	Unseen during training	0.9699773333333334
4	FeTS22_Patient0069	Unseen during training	0.4428796666666667
4	FeTS22_Patient0070	Unseen during training	0.9265119999999999
4	FeTS22_Patient0071	Unseen during training	0.9067890000000002
4	FeTS22_Patient0072	Unseen during training	0.9637653333333334
4	FeTS22_Patient0073	Unseen during training	0.9650233333333332
4	FeTS22_Patient0074	Unseen during training	0.9384370000000001
4	FeTS22_Patient0075	Unseen during training	0.9483143333333333
4	FeTS22_Patient0076	Unseen during training	0.9696363333333333
4	FeTS22_Patient0077	Unseen during training	0.9558716666666666
4	FeTS22_Patient0078	Unseen during training	0.26072133333333336
4	FeTS22_Patient0079	Unseen during training	0.6743506666666667
4	FeTS22_Patient0080	Unseen during training	0.8933019999999999
4	FeTS22_Patient0081	Unseen during training	0.9738213333333333
4	FeTS22_Patient0082	Unseen during training	0.9546566666666667
4	FeTS22_Patient0083	Unseen during training	0.9334966666666666
4	FeTS22_Patient0084	Unseen during training	0.9760573333333333
4	FeTS22_Patient0085	Unseen during training	0.9557063333333332
4	FeTS22_Patient0086	Unseen during training	0.9474206666666666
4	FeTS22_Patient0087	Unseen during training	0.7792370000000002
4	FeTS22_Patient0088	Unseen during training	0.5049333333333333
4	FeTS22_Patient0089	Unseen during training	0.6556866666666666
4	FeTS22_Patient0090	Unseen during training	0.9711136666666667
4	FeTS22_Patient0091	Unseen during training	0.6557933333333333
4	FeTS22_Patient0092	Unseen during training	0.9671910000000001
4	FeTS22_Patient0093	Unseen during training	0.8776546666666666
4	FeTS22_Patient0094	Unseen during training	0.8982973333333334
4	FeTS22_Patient0095	Unseen during training	0.9195773333333332
4	FeTS22_Patient0096	Unseen during training	0.8729626666666667
4	FeTS22_Patient0097	Unseen during training	0.8607673333333334
4	FeTS22_Patient0098	Unseen during training	0.9477543333333333
4	FeTS22_Patient0099	Unseen during training	0.9594453333333334
4	FeTS22_Patient0100	Unseen during training	0.9395483333333333
4	FeTS22_Patient0101	Unseen during training	0.5802676666666666
4	FeTS22_Patient0102	Unseen during training	0.9422586666666667
4	FeTS22_Patient0103	Unseen during training	0.9488816666666667
4	FeTS22_Patient0104	Unseen during training	0.9548739999999999
4	FeTS22_Patient0105	Unseen during training	0.9465913333333332
4	FeTS22_Patient0106	Unseen during training	0.9826303333333334
4	FeTS22_Patient0107	Unseen during training	0.949863
4	FeTS22_Patient0108	Unseen during training	0.6568103333333334
4	FeTS22_Patient0109	Unseen during training	0.9364686666666667
4	FeTS22_Patient0110	Unseen during training	0.9479083333333334
4	FeTS22_Patient0111	Unseen during training	0.8940816666666667
4	FeTS22_Patient0112	Unseen during training	0.9710936666666666
4	FeTS22_Patient0113	Unseen during training	0.9646106666666667
4	FeTS22_Patient0114	Unseen during training	0.9609426666666666
4	FeTS22_Patient0115	Unseen during training	0.9618350000000001
4	FeTS22_Patient0116	Unseen during training	0.953223
4	FeTS22_Patient0117	Unseen during training	0.8888466666666667
4	FeTS22_Patient0118	Unseen during training	0.9658709999999999
4	FeTS22_Patient0119	Unseen during training	0.9535856666666667
4	FeTS22_Patient0120	Unseen during training	0.8834376666666666
4	FeTS22_Patient0121	Unseen during training	0.9387089999999999
4	FeTS22_Patient0122	Unseen during training	0.9521563333333333
4	FeTS22_Patient0123	Unseen during training	0.9625119999999999
4	FeTS22_Patient0124	Unseen during training	0.7877483333333334
4	FeTS22_Patient0125	Unseen during training	0.9461213333333333
4	FeTS22_Patient0126	Unseen during training	0.683134
4	FeTS22_Patient0127	Unseen during training	0.9410823333333335
4	FeTS22_Patient0128	Unseen during training	0.8977243333333332
4	FeTS22_Patient0129	Unseen during training	0.9658413333333334
4	FeTS22_Patient0130	Unseen during training	0.9539833333333334
4	FeTS22_Patient0131	Unseen during training	0.9575983333333333
4	FeTS22_Patient0132	Unseen during training	0.9452836666666667
4	FeTS22_Patient0133	Unseen during training	0.9485443333333334
4	FeTS22_Patient0134	Unseen during training	0.9377873333333334
4	FeTS22_Patient0135	Unseen during training	0.9644416666666666
4	FeTS22_Patient0136	Unseen during training	0.968287
4	FeTS22_Patient0137	Unseen during training	0.9517863333333333
4	FeTS22_Patient0138	Unseen during training	0.9575023333333333
4	FeTS22_Patient0139	Unseen during training	0.5863643333333334
4	FeTS22_Patient0140	Unseen during training	0.9699203333333334
4	FeTS22_Patient0141	Unseen during training	0.9561846666666667
4	FeTS22_Patient0142	Unseen during training	0.5722176666666667
4	FeTS22_Patient0143	Unseen during training	0.5785716666666666
4	FeTS22_Patient0144	Unseen during training	0.919825
4	FeTS22_Patient0145	Unseen during training	0.4407956666666666
4	FeTS22_Patient0146	Unseen during training	0.9743703333333333
4	FeTS22_Patient0147	Unseen during training	0.9625720000000001
4	FeTS22_Patient0148	Unseen during training	0.9689296666666666
4	FeTS22_Patient0149	Unseen during training	0.9932056666666668
4	FeTS22_Patient0150	Unseen during training	0.9059806666666667
4	FeTS22_Patient0151	Unseen during training	0.9562103333333333
4	FeTS22_Patient0152	Unseen during training	0.9738509999999999
4	FeTS22_Patient0153	Unseen during training	0.9418346666666665
4	FeTS22_Patient0154	Unseen during training	0.958323
4	FeTS22_Patient0155	Unseen during training	0.9461633333333334
4	FeTS22_Patient0156	Unseen during training	0.9634006666666665
4	FeTS22_Patient0157	Unseen during training	0.9443186666666668
4	FeTS22_Patient0158	Unseen during training	0.9702166666666666
4	FeTS22_Patient0159	Unseen during training	0.9031889999999999
4	FeTS22_Patient0160	Unseen during training	0.9184066666666667
4	FeTS22_Patient0161	Unseen during training	0.96284
4	FeTS22_Patient0162	Unseen during training	0.9698516666666667
4	FeTS22_Patient0163	Unseen during training	0.9507773333333333
4	FeTS22_Patient0164	Unseen during training	0.9562
4	FeTS22_Patient0165	Unseen during training	0.5306803333333333
4	FeTS22_Patient0166	Unseen during training	0.9351986666666666
4	FeTS22_Patient0167	Unseen during training	0.9450426666666667
4	FeTS22_Patient0168	Unseen during training	0.9399756666666667
4	FeTS22_Patient0169	Unseen during training	0.9452286666666666
4	FeTS22_Patient0170	Unseen during training	0.9487180000000001
4	FeTS22_Patient0171	Unseen during training	0.6509806666666668
4	FeTS22_Patient0172	Unseen during training	0.9618503333333334
4	FeTS22_Patient0173	Unseen during training	0.9501240000000001
4	FeTS22_Patient0174	Unseen during training	0.9741886666666666
4	FeTS22_Patient0175	Unseen during training	0.9667956666666666
4	FeTS22_Patient0176	Unseen during training	0.9597983333333332
4	FeTS22_Patient0177	Unseen during training	0.31300100000000003
4	FeTS22_Patient0178	Unseen during training	0.9067796666666665
4	FeTS22_Patient0179	Unseen during training	0.9646093333333333
4	FeTS22_Patient0180	Unseen during training	0.9435073333333333
4	FeTS22_Patient0181	Unseen during training	0.953337
4	FeTS22_Patient0182	Unseen during training	0.8979113333333334
4	FeTS22_Patient0183	Unseen during training	0.7758156666666666
4	FeTS22_Patient0184	Unseen during training	0.9579323333333333
4	FeTS22_Patient0185	Unseen during training	0.9551706666666666
4	FeTS22_Patient0186	Unseen during training	0.927882
4	FeTS22_Patient0187	Unseen during training	0.9709323333333334
4	FeTS22_Patient0188	Unseen during training	0.9252453333333333
4	FeTS22_Patient0189	Unseen during training	0.8388303333333335
4	FeTS22_Patient0190	Unseen during training	0.9485343333333334
4	FeTS22_Patient0191	Unseen during training	0.9514656666666667
4	FeTS22_Patient0192	Unseen during training	0.6279896666666667
4	FeTS22_Patient0193	Unseen during training	0.9408446666666667
4	FeTS22_Patient0194	Unseen during training	0.9385413333333336
4	FeTS22_Patient0195	Unseen during training	0.9615963333333332
4	FeTS22_Patient0196	Unseen during training	0.9669586666666667
4	FeTS22_Patient0197	Unseen during training	0.9494676666666667
4	FeTS22_Patient0198	Unseen during training	0.9471656666666667
4	FeTS22_Patient0199	Unseen during training	0.6582210000000001
4	FeTS22_Patient0200	Unseen during training	0.6449706666666667
4	FeTS22_Patient0201	Unseen during training	0.9318766666666667
4	FeTS22_Patient0202	Unseen during training	0.964553
4	FeTS22_Patient0203	Unseen during training	0.9598603333333333
4	FeTS22_Patient0204	Unseen during training	0.6332606666666667
4	FeTS22_Patient0205	Unseen during training	0.9614896666666667
4	FeTS22_Patient0206	Unseen during training	0.959764
4	FeTS22_Patient0207	Unseen during training	0.8555630000000001
4	FeTS22_Patient0208	Unseen during training	0.9178859999999999
4	FeTS22_Patient0209	Unseen during training	0.9403863333333332
4	FeTS22_Patient0210	Unseen during training	0.9191303333333334
4	FeTS22_Patient0211	Unseen during training	0.9551473333333335
4	FeTS22_Patient0212	Unseen during training	0.9457610000000001
4	FeTS22_Patient0213	Unseen during training	0.9583136666666666
4	FeTS22_Patient0214	Unseen during training	0.92464
4	FeTS22_Patient0215	Unseen during training	0.14830166666666666
4	FeTS22_Patient0216	Unseen during training	0.9751036666666666
4	FeTS22_Patient0217	Unseen during training	0.9606180000000001
4	FeTS22_Patient0218	Unseen during training	0.8972920000000001
4	FeTS22_Patient0219	Unseen during training	0.9352133333333333
4	FeTS22_Patient0220	Unseen during training	0.9061806666666666
4	FeTS22_Patient0221	Unseen during training	0.9249656666666667
4	FeTS22_Patient0222	Unseen during training	0.9469756666666665
4	FeTS22_Patient0223	Unseen during training	0.948311
4	FeTS22_Patient0224	Unseen during training	0.670995
4	FeTS22_Patient0225	Unseen during training	0.9636063333333333
4	FeTS22_Patient0226	Unseen during training	0.5940679999999999
4	FeTS22_Patient0227	Unseen during training	0.970436
4	FeTS22_Patient0228	Unseen during training	0.9527143333333332
4	FeTS22_Patient0229	Unseen during training	0.9581096666666667
4	FeTS22_Patient0230	Unseen during training	0.8603453333333334
4	FeTS22_Patient0231	Unseen during training	0.9407136666666666
4	FeTS22_Patient0232	Unseen during training	0.9518656666666666
4	FeTS22_Patient0233	Unseen during training	0.9386123333333333
4	FeTS22_Patient0234	Unseen during training	0.9670316666666666
4	FeTS22_Patient0235	Unseen during training	0.6189456666666667
4	FeTS22_Patient0236	Unseen during training	0.9677986666666666
4	FeTS22_Patient0237	Unseen during training	0.9626263333333333
4	FeTS22_Patient0238	Unseen during training	0.9154563333333332
4	FeTS22_Patient0239	Unseen during training	0.9633803333333333
4	FeTS22_Patient0240	Unseen during training	0.9346303333333333
4	FeTS22_Patient0241	Unseen during training	0.976413
4	FeTS22_Patient0242	Unseen during training	0.9085979999999999
4	FeTS22_Patient0243	Unseen during training	0.31201833333333334
4	FeTS22_Patient0244	Unseen during training	0.964375
4	FeTS22_Patient0245	Unseen during training	0.6452476666666667
4	FeTS22_Patient0246	Unseen during training	0.977287
4	FeTS22_Patient0247	Unseen during training	0.959259
4	FeTS22_Patient0248	Unseen during training	0.91804
4	FeTS22_Patient0249	Unseen during training	0.946171
6	FeTS22_Patient0000	Unseen during training	0.961358
6	FeTS22_Patient0001	Unseen during training	0.9776946666666667
6	FeTS22_Patient0002	Unseen during training	0.9788886666666666
6	FeTS22_Patient0003	Unseen during training	0.97643
6	FeTS22_Patient0004	Unseen during training	0.9667136666666666
6	FeTS22_Patient0005	Unseen during training	0.9412759999999999
6	FeTS22_Patient0006	Unseen during training	0.976397
6	FeTS22_Patient0007	Unseen during training	0.964433
6	FeTS22_Patient0008	Unseen during training	0.9485246666666667
6	FeTS22_Patient0009	Unseen during training	0.9708433333333334
6	FeTS22_Patient0010	Unseen during training	0.982095
6	FeTS22_Patient0011	Unseen during training	0.9842693333333332
6	FeTS22_Patient0012	Unseen during training	0.9534233333333333
6	FeTS22_Patient0013	Unseen during training	0.934422
6	FeTS22_Patient0014	Unseen during training	0.9455573333333334
6	FeTS22_Patient0015	Unseen during training	0.981539
6	FeTS22_Patient0016	Unseen during training	0.9453783333333333
6	FeTS22_Patient0017	Unseen during training	0.862372
6	FeTS22_Patient0018	Unseen during training	0.9819753333333333
6	FeTS22_Patient0019	Unseen during training	0.9285123333333333
6	FeTS22_Patient0020	Unseen during training	0.9914513333333334
6	FeTS22_Patient0021	Unseen during training	0.985229
6	FeTS22_Patient0022	Unseen during training	0.9795943333333333
6	FeTS22_Patient0023	Unseen during training	0.9845083333333333
6	FeTS22_Patient0024	Unseen during training	0.9690233333333333
6	FeTS22_Patient0025	Unseen during training	0.9758233333333334
6	FeTS22_Patient0026	Unseen during training	0.9423956666666666
6	FeTS22_Patient0027	Unseen during training	0.9850043333333334
6	FeTS22_Patient0028	Unseen during training	0.9722016666666667
6	FeTS22_Patient0029	Unseen during training	0.9738613333333332
6	FeTS22_Patient0030	Unseen during training	0.9678866666666668
6	FeTS22_Patient0031	Unseen during training	0.9698386666666666
6	FeTS22_Patient0032	Unseen during training	0.9843353333333335
6	FeTS22_Patient0033	Unseen during training	0.9551259999999999
6	FeTS22_Patient0034	Unseen during training	0.9804293333333334
6	FeTS22_Patient0035	Unseen during training	0.8882729999999999
6	FeTS22_Patient0036	Unseen during training	0.9502959999999999
6	FeTS22_Patient0037	Unseen during training	0.9798146666666666
6	FeTS22_Patient0038	Unseen during training	0.970348
6	FeTS22_Patient0039	Unseen during training	0.9603223333333334
6	FeTS22_Patient0040	Unseen during training	0.9832096666666666
6	FeTS22_Patient0041	Unseen during training	0.9332103333333334
6	FeTS22_Patient0042	Unseen during training	0.892811
6	FeTS22_Patient0043	Unseen during training	0.9284920000000002
6	FeTS22_Patient0044	Unseen during training	0.9391303333333333
6	FeTS22_Patient0045	Unseen during training	0.9158506666666667
6	FeTS22_Patient0046	Unseen during training	0.9813673333333334
6	FeTS22_Patient0047	Unseen during training	0.987871
6	FeTS22_Patient0048	Unseen during training	0.9806996666666666
6	FeTS22_Patient0049	Unseen during training	0.9600316666666667
6	FeTS22_Patient0050	Unseen during training	0.9770023333333334
6	FeTS22_Patient0051	Unseen during training	0.837542
6	FeTS22_Patient0052	Unseen during training	0.9711173333333333
6	FeTS22_Patient0053	Unseen during training	0.9853286666666666
6	FeTS22_Patient0054	Unseen during training	0.8221506666666666
6	FeTS22_Patient0055	Unseen during training	0.903861
6	FeTS22_Patient0056	Unseen during training	0.9837366666666667
6	FeTS22_Patient0057	Unseen during training	0.9773406666666666
6	FeTS22_Patient0058	Unseen during training	0.8137306666666667
6	FeTS22_Patient0059	Unseen during training	0.983469
6	FeTS22_Patient0060	Unseen during training	0.9802036666666667
6	FeTS22_Patient0061	Unseen during training	0.9739233333333335
6	FeTS22_Patient0062	Unseen during training	0.9506070000000001
7	FeTS22_Patient0000	Unseen during training	0.9746036666666668
7	FeTS22_Patient0001	Unseen during training	0.9894783333333333
7	FeTS22_Patient0002	Unseen during training	0.9916676666666667
7	FeTS22_Patient0003	Unseen during training	0.9825630000000002
7	FeTS22_Patient0004	Unseen during training	0.9799663333333334
7	FeTS22_Patient0005	Unseen during training	0.9841293333333333
7	FeTS22_Patient0006	Unseen during training	0.9862883333333334
7	FeTS22_Patient0007	Unseen during training	0.9735446666666666
7	FeTS22_Patient0008	Unseen during training	0.9856446666666666
7	FeTS22_Patient0009	Unseen during training	0.9855646666666665
7	FeTS22_Patient0010	Unseen during training	0.986694
7	FeTS22_Patient0011	Unseen during training	0.9750979999999999
7	FeTS22_Patient0012	Unseen during training	0.981506
7	FeTS22_Patient0013	Unseen during training	0.9856763333333335
7	FeTS22_Patient0014	Unseen during training	0.969707
7	FeTS22_Patient0015	Unseen during training	0.9804353333333333
7	FeTS22_Patient0016	Unseen during training	0.983098
7	FeTS22_Patient0017	Unseen during training	0.9847923333333334
7	FeTS22_Patient0018	Unseen during training	0.9310366666666666
7	FeTS22_Patient0019	Unseen during training	0.9436886666666666
7	FeTS22_Patient0020	Unseen during training	0.9818530000000001
7	FeTS22_Patient0021	Unseen during training	0.9802759999999999
7	FeTS22_Patient0022	Unseen during training	0.9869980000000002
7	FeTS22_Patient0023	Unseen during training	0.9914243333333334
7	FeTS22_Patient0024	Unseen during training	0.9723276666666667
7	FeTS22_Patient0025	Unseen during training	0.9877330000000001
7	FeTS22_Patient0026	Unseen during training	0.982907
7	FeTS22_Patient0027	Unseen during training	0.9760336666666666
7	FeTS22_Patient0028	Unseen during training	0.982897
7	FeTS22_Patient0029	Unseen during training	0.9481933333333333
7	FeTS22_Patient0030	Unseen during training	0.9760399999999999
7	FeTS22_Patient0031	Unseen during training	0.9869873333333334
7	FeTS22_Patient0032	Unseen during training	0.9885686666666668
7	FeTS22_Patient0033	Unseen during training	0.9842216666666666
7	FeTS22_Patient0034	Unseen during training	0.9870573333333335
7	FeTS22_Patient0035	Unseen during training	0.9838083333333333
7	FeTS22_Patient0036	Unseen during training	0.9783263333333334
7	FeTS22_Patient0037	Unseen during training	0.988019
7	FeTS22_Patient0038	Unseen during training	0.982115
7	FeTS22_Patient0039	Unseen during training	0.9654526666666666
7	FeTS22_Patient0040	Unseen during training	0.9765236666666667
7	FeTS22_Patient0041	Unseen during training	0.9847726666666666
7	FeTS22_Patient0042	Unseen during training	0.9772236666666667
7	FeTS22_Patient0043	Unseen during training	0.987126
7	FeTS22_Patient0044	Unseen during training	0.8372630000000001
7	FeTS22_Patient0045	Unseen during training	0.9661143333333332
7	FeTS22_Patient0046	Unseen during training	0.9852763333333333
7	FeTS22_Patient0047	Unseen during training	0.9833863333333334
7	FeTS22_Patient0048	Unseen during training	0.9787586666666667
7	FeTS22_Patient0049	Unseen during training	0.9848506666666667
7	FeTS22_Patient0050	Unseen during training	0.9746216666666667
7	FeTS22_Patient0051	Unseen during training	0.9860349999999999
7	FeTS22_Patient0052	Unseen during training	0.9883679999999999
7	FeTS22_Patient0053	Unseen during training	0.9865596666666668
7	FeTS22_Patient0054	Unseen during training	0.9903646666666667
7	FeTS22_Patient0055	Unseen during training	0.9915436666666667
7	FeTS22_Patient0056	Unseen during training	0.9837723333333334
7	FeTS22_Patient0057	Unseen during training	0.9808626666666665
7	FeTS22_Patient0058	Unseen during training	0.986913
7	FeTS22_Patient0059	Unseen during training	0.9379753333333333
7	FeTS22_Patient0060	Unseen during training	0.9860079999999999
7	FeTS22_Patient0061	Unseen during training	0.9805543333333332
7	FeTS22_Patient0062	Unseen during training	0.9833363333333333
7	FeTS22_Patient0063	Unseen during training	0.9901546666666667
7	FeTS22_Patient0064	Unseen during training	0.9828640000000001
7	FeTS22_Patient0065	Unseen during training	0.9905426666666667
7	FeTS22_Patient0066	Unseen during training	0.9785293333333334
7	FeTS22_Patient0067	Unseen during training	0.9811886666666667
7	FeTS22_Patient0068	Unseen during training	0.9903843333333334
7	FeTS22_Patient0069	Unseen during training	0.9885820000000001
7	FeTS22_Patient0070	Unseen during training	0.9805873333333334
7	FeTS22_Patient0071	Unseen during training	0.9859300000000001
7	FeTS22_Patient0072	Unseen during training	0.981413
7	FeTS22_Patient0073	Unseen during training	0.9828773333333333
7	FeTS22_Patient0074	Unseen during training	0.9886233333333334
7	FeTS22_Patient0075	Unseen during training	0.9889020000000001
7	FeTS22_Patient0076	Unseen during training	0.9781276666666666
7	FeTS22_Patient0077	Unseen during training	0.9101503333333333
7	FeTS22_Patient0078	Unseen during training	0.9865006666666667
7	FeTS22_Patient0079	Unseen during training	0.9752316666666667
7	FeTS22_Patient0080	Unseen during training	0.9801653333333333
7	FeTS22_Patient0081	Unseen during training	0.9874693333333334
7	FeTS22_Patient0082	Unseen during training	0.9909806666666666
7	FeTS22_Patient0083	Unseen during training	0.9615450000000001
7	FeTS22_Patient0084	Unseen during training	0.9614266666666667
7	FeTS22_Patient0085	Unseen during training	0.9572899999999999
7	FeTS22_Patient0086	Unseen during training	0.9886726666666666
7	FeTS22_Patient0087	Unseen during training	0.9842369999999999
7	FeTS22_Patient0088	Unseen during training	0.9877883333333334
7	FeTS22_Patient0089	Unseen during training	0.988476
7	FeTS22_Patient0090	Unseen during training	0.970519
7	FeTS22_Patient0091	Unseen during training	0.988629
7	FeTS22_Patient0092	Unseen during training	0.9841146666666667
7	FeTS22_Patient0093	Unseen during training	0.9833456666666667
7	FeTS22_Patient0094	Unseen during training	0.9871703333333334
7	FeTS22_Patient0095	Unseen during training	0.9770356666666666
7	FeTS22_Patient0096	Unseen during training	0.985157
7	FeTS22_Patient0097	Unseen during training	0.9891710000000001
7	FeTS22_Patient0098	Unseen during training	0.9832786666666667
7	FeTS22_Patient0099	Unseen during training	0.9765656666666667
7	FeTS22_Patient0100	Unseen during training	0.9887593333333333
7	FeTS22_Patient0101	Unseen during training	0.9835936666666667
7	FeTS22_Patient0102	Unseen during training	0.9805393333333333
7	FeTS22_Patient0103	Unseen during training	0.9792773333333332
7	FeTS22_Patient0104	Unseen during training	0.9791213333333334
7	FeTS22_Patient0105	Unseen during training	0.9685246666666667
7	FeTS22_Patient0106	Unseen during training	0.9750943333333333
7	FeTS22_Patient0107	Unseen during training	0.9848566666666666
7	FeTS22_Patient0108	Unseen during training	0.9875263333333333
7	FeTS22_Patient0109	Unseen during training	0.9805480000000001
7	FeTS22_Patient0110	Unseen during training	0.9841146666666667
7	FeTS22_Patient0111	Unseen during training	0.9810593333333334
8	FeTS22_Patient0000	Unseen during training	0.9749369999999998
8	FeTS22_Patient0001	Unseen during training	0.9850303333333333
8	FeTS22_Patient0002	Unseen during training	0.9635916666666667
8	FeTS22_Patient0003	Unseen during training	0.8986710000000001
8	FeTS22_Patient0005	Unseen during training	0.9238210000000001
8	FeTS22_Patient0006	Unseen during training	0.9466926666666667
8	FeTS22_Patient0007	Unseen during training	0.9859753333333332
8	FeTS22_Patient0008	Unseen during training	0.9828356666666668
8	FeTS22_Patient0009	Unseen during training	0.9639826666666668
8	FeTS22_Patient0010	Unseen during training	0.9880806666666667
8	FeTS22_Patient0011	Unseen during training	0.9801063333333332
8	FeTS22_Patient0012	Unseen during training	0.9843816666666667
8	FeTS22_Patient0013	Unseen during training	0.9525199999999999
8	FeTS22_Patient0014	Unseen during training	0.9605176666666666
8	FeTS22_Patient0015	Unseen during training	0.6525853333333335
8	FeTS22_Patient0016	Unseen during training	0.6584926666666667
8	FeTS22_Patient0017	Unseen during training	0.9896856666666666
8	FeTS22_Patient0018	Unseen during training	0.9871523333333333
8	FeTS22_Patient0019	Unseen during training	0.983059
8	FeTS22_Patient0020	Unseen during training	0.9609723333333333
8	FeTS22_Patient0021	Unseen during training	0.9845096666666668
8	FeTS22_Patient0022	Unseen during training	0.9852833333333333
8	FeTS22_Patient0023	Unseen during training	0.9843886666666667
8	FeTS22_Patient0024	Unseen during training	0.9795493333333333
8	FeTS22_Patient0025	Unseen during training	0.6579086666666667
8	FeTS22_Patient0026	Unseen during training	0.9915653333333334
8	FeTS22_Patient0027	Unseen during training	0.8975696666666667
8	FeTS22_Patient0028	Unseen during training	0.9758736666666668
8	FeTS22_Patient0029	Unseen during training	0.9868423333333333
8	FeTS22_Patient0030	Unseen during training	0.944961
8	FeTS22_Patient0031	Unseen during training	0.9873676666666666
8	FeTS22_Patient0032	Unseen during training	0.971785
8	FeTS22_Patient0033	Unseen during training	0.9340290000000001
8	FeTS22_Patient0034	Unseen during training	0.982651
8	FeTS22_Patient0035	Unseen during training	0.9747443333333333
8	FeTS22_Patient0036	Unseen during training	0.9888123333333333
8	FeTS22_Patient0037	Unseen during training	0.967797
8	FeTS22_Patient0038	Unseen during training	0.9441863333333332
8	FeTS22_Patient0039	Unseen during training	0.9461366666666667
8	FeTS22_Patient0040	Unseen during training	0.9886226666666666
8	FeTS22_Patient0041	Unseen during training	0.9855843333333333
8	FeTS22_Patient0042	Unseen during training	0.9804586666666667
8	FeTS22_Patient0043	Unseen during training	0.5845753333333333
8	FeTS22_Patient0044	Unseen during training	0.9877626666666668
8	FeTS22_Patient0045	Unseen during training	0.9587879999999999
8	FeTS22_Patient0046	Unseen during training	0.9338349999999999
8	FeTS22_Patient0047	Unseen during training	0.9094876666666667
8	FeTS22_Patient0048	Unseen during training	0.989865
8	FeTS22_Patient0049	Unseen during training	0.9816223333333333
8	FeTS22_Patient0050	Unseen during training	0.974342
8	FeTS22_Patient0051	Unseen during training	0.9812283333333335
8	FeTS22_Patient0052	Unseen during training	0.988215
8	FeTS22_Patient0053	Unseen during training	0.9780406666666667
8	FeTS22_Patient0054	Unseen during training	0.9900113333333334
9	FeTS22_Patient0000	Unseen during training	0.908525
9	FeTS22_Patient0001	Unseen during training	0.9366669999999999
9	FeTS22_Patient0002	Unseen during training	0.9183333333333333
9	FeTS22_Patient0003	Unseen during training	0.8683536666666667
9	FeTS22_Patient0004	Unseen during training	0.3333333333333333
9	FeTS22_Patient0005	Unseen during training	0.9435466666666666
9	FeTS22_Patient0006	Unseen during training	0.9531759999999999
9	FeTS22_Patient0007	Unseen during training	0.9400153333333332
9	FeTS22_Patient0008	Unseen during training	0.744878
9	FeTS22_Patient0009	Unseen during training	0.979655
9	FeTS22_Patient0010	Unseen during training	0.8500613333333334
9	FeTS22_Patient0011	Unseen during training	0.8443116666666667
9	FeTS22_Patient0012	Unseen during training	0.8563743333333335
9	FeTS22_Patient0013	Unseen during training	0.9839886666666667
9	FeTS22_Patient0014	Unseen during training	0.9130066666666666
9	FeTS22_Patient0015	Unseen during training	0.9750770000000001
9	FeTS22_Patient0016	Unseen during training	0.9130056666666667
9	FeTS22_Patient0017	Unseen during training	0.9507876666666668
9	FeTS22_Patient0018	Unseen during training	0.9541546666666667
10	FeTS22_Patient0000	Unseen during training	0.902154
10	FeTS22_Patient0001	Unseen during training	0.9361816666666666
10	FeTS22_Patient0002	Unseen during training	0.8844906666666666
10	FeTS22_Patient0003	Unseen during training	0.8509816666666667
10	FeTS22_Patient0004	Unseen during training	0.918575
10	FeTS22_Patient0005	Unseen during training	0.5184626666666667
10	FeTS22_Patient0006	Unseen during training	0.8877713333333334
10	FeTS22_Patient0007	Unseen during training	0.8947823333333332
10	FeTS22_Patient0008	Unseen during training	0.607536
10	FeTS22_Patient0009	Unseen during training	0.892598
10	FeTS22_Patient0010	Unseen during training	0.9155656666666667
10	FeTS22_Patient0011	Unseen during training	0.9078209999999999
10	FeTS22_Patient0012	Unseen during training	0.8744086666666666
10	FeTS22_Patient0013	Unseen during training	0.9004013333333334
10	FeTS22_Patient0014	Unseen during training	0.9004706666666668
10	FeTS22_Patient0015	Unseen during training	0.77569
10	FeTS22_Patient0016	Unseen during training	0.873763
10	FeTS22_Patient0017	Unseen during training	0.7801383333333333
10	FeTS22_Patient0018	Unseen during training	0.8556073333333334
10	FeTS22_Patient0019	Unseen during training	0.882923
10	FeTS22_Patient0020	Unseen during training	0.8171913333333333
10	FeTS22_Patient0021	Unseen during training	0.9247040000000001
10	FeTS22_Patient0022	Unseen during training	0.864289
10	FeTS22_Patient0023	Unseen during training	0.8818549999999999
10	FeTS22_Patient0024	Unseen during training	0.8768143333333333
10	FeTS22_Patient0025	Unseen during training	0.8980833333333335
10	FeTS22_Patient0026	Unseen during training	0.8656853333333334
10	FeTS22_Patient0027	Unseen during training	0.7784763333333333
10	FeTS22_Patient0028	Unseen during training	0.7068963333333333
10	FeTS22_Patient0029	Unseen during training	0.7282623333333332
10	FeTS22_Patient0030	Unseen during training	0.898393
10	FeTS22_Patient0031	Unseen during training	0.9293206666666668
10	FeTS22_Patient0032	Unseen during training	0.9198103333333334
10	FeTS22_Patient0033	Unseen during training	0.8502473333333332
10	FeTS22_Patient0034	Unseen during training	0.88563
10	FeTS22_Patient0035	Unseen during training	0.8520286666666667
10	FeTS22_Patient0036	Unseen during training	0.5935193333333333
10	FeTS22_Patient0037	Unseen during training	0.90965
10	FeTS22_Patient0038	Unseen during training	0.9321989999999999
10	FeTS22_Patient0039	Unseen during training	0.9113826666666666
10	FeTS22_Patient0040	Unseen during training	0.8545820000000001
10	FeTS22_Patient0041	Unseen during training	0.8876776666666667
10	FeTS22_Patient0042	Unseen during training	0.9027740000000001
10	FeTS22_Patient0043	Unseen during training	0.841962
10	FeTS22_Patient0044	Unseen during training	0.7957393333333332
10	FeTS22_Patient0045	Unseen during training	0.8923519999999999
10	FeTS22_Patient0046	Unseen during training	0.8773756666666667
10	FeTS22_Patient0047	Unseen during training	0.8042856666666668
10	FeTS22_Patient0048	Unseen during training	0.8936623333333333
10	FeTS22_Patient0049	Unseen during training	0.651387
10	FeTS22_Patient0050	Unseen during training	0.9114586666666668
10	FeTS22_Patient0051	Unseen during training	0.8915446666666665
10	FeTS22_Patient0052	Unseen during training	0.8692063333333334
10	FeTS22_Patient0053	Unseen during training	0.8857636666666666
10	FeTS22_Patient0054	Unseen during training	0.7866793333333333
10	FeTS22_Patient0055	Unseen during training	0.8877553333333333
10	FeTS22_Patient0056	Unseen during training	0.8534450000000001
10	FeTS22_Patient0057	Unseen during training	0.8536796666666667
10	FeTS22_Patient0058	Unseen during training	0.9241903333333333
10	FeTS22_Patient0059	Unseen during training	0.8112526666666667
10	FeTS22_Patient0060	Unseen during training	0.5537146666666666
10	FeTS22_Patient0061	Unseen during training	0.5934146666666668
10	FeTS22_Patient0062	Unseen during training	0.7929493333333332
10	FeTS22_Patient0063	Unseen during training	0.7690453333333332
10	FeTS22_Patient0064	Unseen during training	0.8760193333333333
10	FeTS22_Patient0065	Unseen during training	0.8752083333333333
10	FeTS22_Patient0066	Unseen during training	0.9031160000000001
10	FeTS22_Patient0067	Unseen during training	0.8158569999999999
10	FeTS22_Patient0068	Unseen during training	0.9015413333333333
10	FeTS22_Patient0069	Unseen during training	0.8662963333333332
10	FeTS22_Patient0070	Unseen during training	0.5659996666666666
10	FeTS22_Patient0071	Unseen during training	0.8607189999999999
10	FeTS22_Patient0072	Unseen during training	0.8969280000000001
10	FeTS22_Patient0073	Unseen during training	0.8488033333333332
10	FeTS22_Patient0074	Unseen during training	0.9220700000000001
10	FeTS22_Patient0075	Unseen during training	0.7581396666666667
10	FeTS22_Patient0076	Unseen during training	0.842127
10	FeTS22_Patient0077	Unseen during training	0.7501976666666668
10	FeTS22_Patient0078	Unseen during training	0.8756779999999998
10	FeTS22_Patient0079	Unseen during training	0.8177746666666668
10	FeTS22_Patient0080	Unseen during training	0.8942226666666667
10	FeTS22_Patient0081	Unseen during training	0.8761976666666665
10	FeTS22_Patient0082	Unseen during training	0.8924770000000001
10	FeTS22_Patient0083	Unseen during training	0.49762466666666666
10	FeTS22_Patient0084	Unseen during training	0.8877616666666667
10	FeTS22_Patient0085	Unseen during training	0.8779016666666667
10	FeTS22_Patient0086	Unseen during training	0.8428503333333334
10	FeTS22_Patient0087	Unseen during training	0.8658893333333334
10	FeTS22_Patient0088	Unseen during training	0.8814293333333333
10	FeTS22_Patient0089	Unseen during training	0.8826156666666667
10	FeTS22_Patient0090	Unseen during training	0.4313563333333334
10	FeTS22_Patient0091	Unseen during training	0.9134746666666667
10	FeTS22_Patient0092	Unseen during training	0.9163096666666667
10	FeTS22_Patient0093	Unseen during training	0.8723643333333332
10	FeTS22_Patient0094	Unseen during training	0.8739393333333333
11	FeTS22_Patient0000	Unseen during training	0.8108476666666666
11	FeTS22_Patient0001	Unseen during training	0.8682826666666666
11	FeTS22_Patient0002	Unseen during training	0.9692649999999999
11	FeTS22_Patient0003	Unseen during training	0.9790170000000001
11	FeTS22_Patient0004	Unseen during training	0.011610333333333334
11	FeTS22_Patient0005	Unseen during training	0.638084
11	FeTS22_Patient0006	Unseen during training	0.9819299999999999
11	FeTS22_Patient0007	Unseen during training	0.9231406666666667
11	FeTS22_Patient0008	Unseen during training	0.938133
11	FeTS22_Patient0009	Unseen during training	0.912028
11	FeTS22_Patient0010	Unseen during training	0.8926483333333334
11	FeTS22_Patient0011	Unseen during training	0.8936513333333332
11	FeTS22_Patient0012	Unseen during training	0.9294270000000001
11	FeTS22_Patient0013	Unseen during training	0.9804746666666667
11	FeTS22_Patient0014	Unseen during training	0.9645226666666668
11	FeTS22_Patient0015	Unseen during training	0.6611913333333334
11	FeTS22_Patient0016	Unseen during training	0.8696793333333334
11	FeTS22_Patient0017	Unseen during training	0.9598533333333333
11	FeTS22_Patient0018	Unseen during training	0.9937606666666667
11	FeTS22_Patient0019	Unseen during training	0.84389
11	FeTS22_Patient0020	Unseen during training	0.8307833333333333
11	FeTS22_Patient0021	Unseen during training	0.9909653333333334
11	FeTS22_Patient0022	Unseen during training	0.9233560000000001
11	FeTS22_Patient0023	Unseen during training	0.9494186666666667
11	FeTS22_Patient0024	Unseen during training	0.956073
11	FeTS22_Patient0025	Unseen during training	0.5893746666666667
11	FeTS22_Patient0026	Unseen during training	0.9631570000000002
11	FeTS22_Patient0027	Unseen during training	0.754696
11	FeTS22_Patient0028	Unseen during training	0.9886456666666668
11	FeTS22_Patient0029	Unseen during training	0.9562006666666667
11	FeTS22_Patient0030	Unseen during training	0.9738753333333333
11	FeTS22_Patient0031	Unseen during training	0.9711143333333334
11	FeTS22_Patient0032	Unseen during training	0.9350183333333333
11	FeTS22_Patient0033	Unseen during training	0.8989366666666667
11	FeTS22_Patient0034	Unseen during training	0.6630066666666666
11	FeTS22_Patient0035	Unseen during training	0.8934463333333333
11	FeTS22_Patient0036	Unseen during training	0.7074216666666667
11	FeTS22_Patient0037	Unseen during training	0.7443113333333332
11	FeTS22_Patient0038	Unseen during training	0.987264
11	FeTS22_Patient0039	Unseen during training	0.955273
11	FeTS22_Patient0040	Unseen during training	0.3268763333333334
11	FeTS22_Patient0041	Unseen during training	0.9688583333333334
11	FeTS22_Patient0042	Unseen during training	0.9323100000000001
11	FeTS22_Patient0043	Unseen during training	0.7042316666666665
11	FeTS22_Patient0044	Unseen during training	0.8667773333333333
11	FeTS22_Patient0045	Unseen during training	1.0
11	FeTS22_Patient0046	Unseen during training	0.9844226666666666
11	FeTS22_Patient0047	Unseen during training	0.9663383333333333
11	FeTS22_Patient0048	Unseen during training	0.9502896666666668
11	FeTS22_Patient0049	Unseen during training	0.9645563333333333
11	FeTS22_Patient0050	Unseen during training	0.9544286666666667
11	FeTS22_Patient0051	Unseen during training	0.6679196666666666
11	FeTS22_Patient0052	Unseen during training	0.948276
11	FeTS22_Patient0053	Unseen during training	0.7059586666666667
11	FeTS22_Patient0054	Unseen during training	0.9731489999999999
11	FeTS22_Patient0055	Unseen during training	0.9533900000000001
11	FeTS22_Patient0056	Unseen during training	0.969286
11	FeTS22_Patient0057	Unseen during training	0.985693
11	FeTS22_Patient0058	Unseen during training	0.8796849999999999
11	FeTS22_Patient0059	Unseen during training	0.9266506666666667
11	FeTS22_Patient0060	Unseen during training	0.7961576666666668
11	FeTS22_Patient0061	Unseen during training	0.9542886666666667
11	FeTS22_Patient0062	Unseen during training	0.9649800000000001
11	FeTS22_Patient0063	Unseen during training	0.9400643333333334
11	FeTS22_Patient0064	Unseen during training	0.943761
11	FeTS22_Patient0065	Unseen during training	0.9450983333333333
11	FeTS22_Patient0066	Unseen during training	0.6503673333333334
11	FeTS22_Patient0067	Unseen during training	0.0
11	FeTS22_Patient0068	Unseen during training	0.9898516666666666
11	FeTS22_Patient0069	Unseen during training	0.9038786666666666
11	FeTS22_Patient0070	Unseen during training	0.9760936666666667
11	FeTS22_Patient0071	Unseen during training	0.9675286666666666
11	FeTS22_Patient0072	Unseen during training	0.633966
11	FeTS22_Patient0073	Unseen during training	0.9830730000000001
11	FeTS22_Patient0074	Unseen during training	0.969287
11	FeTS22_Patient0075	Unseen during training	0.9206803333333333
11	FeTS22_Patient0076	Unseen during training	0.948463
11	FeTS22_Patient0077	Unseen during training	0.9811806666666668
11	FeTS22_Patient0078	Unseen during training	0.9350330000000001
11	FeTS22_Patient0079	Unseen during training	0.8154476666666666
11	FeTS22_Patient0080	Unseen during training	0.9377306666666666
11	FeTS22_Patient0081	Unseen during training	0.9542333333333333
11	FeTS22_Patient0082	Unseen during training	0.9741293333333333
11	FeTS22_Patient0083	Unseen during training	0.8430696666666666
11	FeTS22_Patient0084	Unseen during training	0.6940956666666667
11	FeTS22_Patient0085	Unseen during training	0.9509383333333333
11	FeTS22_Patient0086	Unseen during training	0.9512226666666667
11	FeTS22_Patient0087	Unseen during training	0.3876113333333333
11	FeTS22_Patient0088	Unseen during training	0.8109069999999999
11	FeTS22_Patient0089	Unseen during training	0.9665333333333334
11	FeTS22_Patient0090	Unseen during training	0.9612273333333333
11	FeTS22_Patient0091	Unseen during training	0.9631226666666666
11	FeTS22_Patient0092	Unseen during training	0.5558666666666666
11	FeTS22_Patient0093	Unseen during training	0.9618613333333333
11	FeTS22_Patient0094	Unseen during training	0.94244
11	FeTS22_Patient0095	Unseen during training	0.8327123333333333
11	FeTS22_Patient0096	Unseen during training	0.9224966666666666
11	FeTS22_Patient0097	Unseen during training	0.9517283333333334
11	FeTS22_Patient0098	Unseen during training	0.9027863333333332
11	FeTS22_Patient0099	Unseen during training	0.3299193333333333
11	FeTS22_Patient0100	Unseen during training	0.902231
11	FeTS22_Patient0101	Unseen during training	0.974166
11	FeTS22_Patient0102	Unseen during training	0.959958
11	FeTS22_Patient0103	Unseen during training	0.9704293333333333
11	FeTS22_Patient0104	Unseen during training	0.6178286666666667
11	FeTS22_Patient0105	Unseen during training	0.948455
11	FeTS22_Patient0106	Unseen during training	0.9134406666666667
11	FeTS22_Patient0107	Unseen during training	0.9733333333333333
11	FeTS22_Patient0108	Unseen during training	0.7201793333333333
11	FeTS22_Patient0109	Unseen during training	0.97926
11	FeTS22_Patient0110	Unseen during training	0.8683826666666666
11	FeTS22_Patient0111	Unseen during training	0.980217
11	FeTS22_Patient0112	Unseen during training	0.9750579999999999
11	FeTS22_Patient0113	Unseen during training	0.9812483333333333
11	FeTS22_Patient0114	Unseen during training	0.903655
11	FeTS22_Patient0115	Unseen during training	0.9603106666666665
11	FeTS22_Patient0116	Unseen during training	0.6359893333333333
11	FeTS22_Patient0117	Unseen during training	0.9301153333333333
11	FeTS22_Patient0118	Unseen during training	0.6848036666666667
11	FeTS22_Patient0119	Unseen during training	0.8435166666666666
11	FeTS22_Patient0120	Unseen during training	0.9907556666666667
11	FeTS22_Patient0121	Unseen during training	0.605892
11	FeTS22_Patient0122	Unseen during training	0.9293036666666666
11	FeTS22_Patient0123	Unseen during training	0.8639173333333333
11	FeTS22_Patient0124	Unseen during training	0.5625933333333334
11	FeTS22_Patient0125	Unseen during training	0.887623
11	FeTS22_Patient0126	Unseen during training	0.9356936666666668
11	FeTS22_Patient0127	Unseen during training	0.691367
11	FeTS22_Patient0128	Unseen during training	0.8451256666666667
11	FeTS22_Patient0129	Unseen during training	0.9780663333333334
11	FeTS22_Patient0130	Unseen during training	0.910033
11	FeTS22_Patient0131	Unseen during training	0.9381776666666667
11	FeTS22_Patient0132	Unseen during training	0.9756163333333334
11	FeTS22_Patient0133	Unseen during training	0.9800333333333334
11	FeTS22_Patient0134	Unseen during training	0.926624
11	FeTS22_Patient0135	Unseen during training	0.8379966666666667
11	FeTS22_Patient0136	Unseen during training	0.1827
11	FeTS22_Patient0137	Unseen during training	0.8149176666666667
11	FeTS22_Patient0138	Unseen during training	0.893586
11	FeTS22_Patient0139	Unseen during training	0.9802103333333333
11	FeTS22_Patient0140	Unseen during training	0.384983
11	FeTS22_Patient0141	Unseen during training	0.9836316666666667
11	FeTS22_Patient0142	Unseen during training	0.6251566666666667
11	FeTS22_Patient0143	Unseen during training	0.9304383333333334
11	FeTS22_Patient0144	Unseen during training	0.9305626666666665
11	FeTS22_Patient0145	Unseen during training	0.9818606666666666
11	FeTS22_Patient0146	Unseen during training	0.5387356666666667
11	FeTS22_Patient0147	Unseen during training	0.30570233333333335
11	FeTS22_Patient0148	Unseen during training	0.6264406666666668
11	FeTS22_Patient0149	Unseen during training	0.847947
11	FeTS22_Patient0150	Unseen during training	0.5722173333333334
11	FeTS22_Patient0151	Unseen during training	0.914126
11	FeTS22_Patient0152	Unseen during training	0.6534406666666667
11	FeTS22_Patient0153	Unseen during training	0.9756076666666668
11	FeTS22_Patient0154	Unseen during training	0.9771266666666668
11	FeTS22_Patient0155	Unseen during training	0.972176
11	FeTS22_Patient0156	Unseen during training	0.887647
11	FeTS22_Patient0157	Unseen during training	0.9698706666666667
11	FeTS22_Patient0158	Unseen during training	0.9502913333333334
11	FeTS22_Patient0159	Unseen during training	0.9791236666666667
11	FeTS22_Patient0160	Unseen during training	0.3032353333333333
11	FeTS22_Patient0161	Unseen during training	0.9650820000000001
11	FeTS22_Patient0162	Unseen during training	0.9629716666666667
11	FeTS22_Patient0163	Unseen during training	0.6679616666666667
11	FeTS22_Patient0164	Unseen during training	0.98927
11	FeTS22_Patient0165	Unseen during training	0.5540689999999999
11	FeTS22_Patient0166	Unseen during training	0.97926
11	FeTS22_Patient0167	Unseen during training	0.913418
11	FeTS22_Patient0168	Unseen during training	0.9301283333333333
11	FeTS22_Patient0169	Unseen during training	0.9824350000000001
11	FeTS22_Patient0170	Unseen during training	0.8573863333333334
11	FeTS22_Patient0171	Unseen during training	0.674426
11	FeTS22_Patient0172	Unseen during training	0.9277216666666667
11	FeTS22_Patient0173	Unseen during training	0.9658673333333333
11	FeTS22_Patient0174	Unseen during training	0.9515176666666667
11	FeTS22_Patient0175	Unseen during training	0.9755546666666666
11	FeTS22_Patient0176	Unseen during training	0.947901
11	FeTS22_Patient0177	Unseen during training	0.5160466666666667
11	FeTS22_Patient0178	Unseen during training	0.648369
11	FeTS22_Patient0179	Unseen during training	0.9290226666666666
11	FeTS22_Patient0180	Unseen during training	0.9851800000000001
11	FeTS22_Patient0181	Unseen during training	0.6611613333333334
11	FeTS22_Patient0182	Unseen during training	0.9232123333333333
11	FeTS22_Patient0183	Unseen during training	0.9761863333333333
11	FeTS22_Patient0184	Unseen during training	0.8789573333333333
11	FeTS22_Patient0185	Unseen during training	0.6641343333333333
11	FeTS22_Patient0186	Unseen during training	0.8884333333333334
11	FeTS22_Patient0187	Unseen during training	0.9906286666666667
11	FeTS22_Patient0188	Unseen during training	0.9786450000000001
11	FeTS22_Patient0189	Unseen during training	0.6345999999999999
11	FeTS22_Patient0190	Unseen during training	0.8884683333333334
11	FeTS22_Patient0191	Unseen during training	0.951982
11	FeTS22_Patient0192	Unseen during training	0.9824903333333334
11	FeTS22_Patient0193	Unseen during training	0.9648340000000001
11	FeTS22_Patient0194	Unseen during training	0.9551190000000002
11	FeTS22_Patient0195	Unseen during training	0.9738216666666667
11	FeTS22_Patient0196	Unseen during training	0.7860406666666666
11	FeTS22_Patient0197	Unseen during training	0.9817636666666667
11	FeTS22_Patient0198	Unseen during training	0.6369813333333334
11	FeTS22_Patient0199	Unseen during training	0.8454133333333335
11	FeTS22_Patient0200	Unseen during training	0.9803323333333333
11	FeTS22_Patient0201	Unseen during training	0.9405866666666666
11	FeTS22_Patient0202	Unseen during training	0.8738523333333333
11	FeTS22_Patient0203	Unseen during training	0.9292286666666666
11	FeTS22_Patient0204	Unseen during training	0.95905
11	FeTS22_Patient0205	Unseen during training	0.9705113333333332
11	FeTS22_Patient0206	Unseen during training	0.9794973333333333
11	FeTS22_Patient0207	Unseen during training	0.736547
11	FeTS22_Patient0208	Unseen during training	0.7888336666666668
11	FeTS22_Patient0209	Unseen during training	0.9708716666666666
11	FeTS22_Patient0210	Unseen during training	0.661609
11	FeTS22_Patient0211	Unseen during training	0.7463766666666668
11	FeTS22_Patient0212	Unseen during training	0.6404593333333334
11	FeTS22_Patient0213	Unseen during training	0.9850626666666665
11	FeTS22_Patient0214	Unseen during training	0.98691
11	FeTS22_Patient0215	Unseen during training	0.6502973333333334
11	FeTS22_Patient0216	Unseen during training	0.9120546666666667
11	FeTS22_Patient0217	Unseen during training	0.9766073333333334
12	FeTS22_Patient0000	Unseen during training	0.9893563333333333
12	FeTS22_Patient0001	Unseen during training	0.9517276666666667
12	FeTS22_Patient0002	Unseen during training	0.9716766666666667
12	FeTS22_Patient0003	Unseen during training	0.9741316666666666
12	FeTS22_Patient0004	Unseen during training	0.9309370000000001
12	FeTS22_Patient0006	Unseen during training	0.9788056666666666
12	FeTS22_Patient0007	Unseen during training	0.9865156666666667
12	FeTS22_Patient0008	Unseen during training	0.9628893333333334
12	FeTS22_Patient0009	Unseen during training	0.9735323333333333
12	FeTS22_Patient0010	Unseen during training	0.9767550000000002
12	FeTS22_Patient0011	Unseen during training	0.9839863333333333
12	FeTS22_Patient0012	Unseen during training	0.9769076666666668
12	FeTS22_Patient0013	Unseen during training	0.9862039999999999
12	FeTS22_Patient0014	Unseen during training	0.9876163333333333
12	FeTS22_Patient0016	Unseen during training	0.9848876666666667
12	FeTS22_Patient0017	Unseen during training	0.9838053333333333
12	FeTS22_Patient0018	Unseen during training	0.9764820000000002
13	FeTS22_Patient0000	Unseen during training	0.984965
13	FeTS22_Patient0001	Unseen during training	0.9422639999999999
13	FeTS22_Patient0002	Unseen during training	0.9340926666666666
13	FeTS22_Patient0004	Unseen during training	0.9795186666666665
13	FeTS22_Patient0005	Unseen during training	0.9656136666666666
13	FeTS22_Patient0006	Unseen during training	0.9735106666666665
13	FeTS22_Patient0007	Unseen during training	0.9887523333333333
13	FeTS22_Patient0008	Unseen during training	0.9524273333333334
13	FeTS22_Patient0009	Unseen during training	0.9920473333333333
13	FeTS22_Patient0010	Unseen during training	0.9813696666666667
13	FeTS22_Patient0011	Unseen during training	0.9881690000000001
13	FeTS22_Patient0013	Unseen during training	0.9691023333333334
13	FeTS22_Patient0014	Unseen during training	0.9826716666666666
13	FeTS22_Patient0015	Unseen during training	0.9900696666666665
13	FeTS22_Patient0016	Unseen during training	0.9888503333333333
13	FeTS22_Patient0018	Unseen during training	0.974295
13	FeTS22_Patient0021	Unseen during training	0.9803256666666668
13	FeTS22_Patient0023	Unseen during training	0.9870516666666668
13	FeTS22_Patient0024	Unseen during training	0.9500103333333332
13	FeTS22_Patient0025	Unseen during training	0.9822696666666667
13	FeTS22_Patient0026	Unseen during training	0.98475
13	FeTS22_Patient0027	Unseen during training	0.9873353333333333
13	FeTS22_Patient0028	Unseen during training	0.985828
13	FeTS22_Patient0029	Unseen during training	0.9846776666666668
13	FeTS22_Patient0030	Unseen during training	0.9648313333333333
13	FeTS22_Patient0032	Unseen during training	0.9834059999999999
13	FeTS22_Patient0033	Unseen during training	0.9567883333333334
13	FeTS22_Patient0035	Unseen during training	0.9770453333333333
13	FeTS22_Patient0036	Unseen during training	0.9808756666666666
13	FeTS22_Patient0037	Unseen during training	0.9693309999999999
13	FeTS22_Patient0038	Unseen during training	0.9866653333333334
13	FeTS22_Patient0039	Unseen during training	0.9704283333333333
13	FeTS22_Patient0040	Unseen during training	0.9868136666666666
13	FeTS22_Patient0042	Unseen during training	0.9862983333333334
13	FeTS22_Patient0043	Unseen during training	0.9860946666666667
13	FeTS22_Patient0044	Unseen during training	0.9889899999999999
13	FeTS22_Patient0046	Unseen during training	0.9737563333333333
13	FeTS22_Patient0047	Unseen during training	0.9772693333333334
13	FeTS22_Patient0048	Unseen during training	0.9845066666666665
13	FeTS22_Patient0049	Unseen during training	0.9678413333333333
13	FeTS22_Patient0050	Unseen during training	0.9875863333333333
13	FeTS22_Patient0051	Unseen during training	0.8842083333333334
13	FeTS22_Patient0052	Unseen during training	0.98014
13	FeTS22_Patient0054	Unseen during training	0.917228
13	FeTS22_Patient0055	Unseen during training	0.972301
13	FeTS22_Patient0056	Unseen during training	0.9840753333333333
13	FeTS22_Patient0058	Unseen during training	0.9766149999999999
13	FeTS22_Patient0059	Unseen during training	0.9818113333333333
13	FeTS22_Patient0060	Unseen during training	0.9793666666666666
13	FeTS22_Patient0061	Unseen during training	0.9776853333333334
13	FeTS22_Patient0063	Unseen during training	0.9637196666666666
13	FeTS22_Patient0064	Unseen during training	0.9612560000000001
13	FeTS22_Patient0065	Unseen during training	0.9710716666666667
13	FeTS22_Patient0066	Unseen during training	0.9842976666666666
13	FeTS22_Patient0067	Unseen during training	0.969354
13	FeTS22_Patient0070	Unseen during training	0.9791866666666666
13	FeTS22_Patient0071	Unseen during training	0.9803660000000001
13	FeTS22_Patient0072	Unseen during training	0.9590576666666667
13	FeTS22_Patient0075	Unseen during training	0.9847963333333333
13	FeTS22_Patient0076	Unseen during training	0.9814743333333333
13	FeTS22_Patient0077	Unseen during training	0.956585
13	FeTS22_Patient0079	Unseen during training	0.987246
13	FeTS22_Patient0080	Unseen during training	0.9710066666666667
13	FeTS22_Patient0082	Unseen during training	0.987422
13	FeTS22_Patient0083	Unseen during training	0.9758210000000002
13	FeTS22_Patient0084	Unseen during training	0.9840580000000001
13	FeTS22_Patient0085	Unseen during training	0.9798403333333333
13	FeTS22_Patient0086	Unseen during training	0.967908
13	FeTS22_Patient0087	Unseen during training	0.9858093333333332
13	FeTS22_Patient0088	Unseen during training	0.9532683333333334
13	FeTS22_Patient0090	Unseen during training	0.9716433333333333
13	FeTS22_Patient0092	Unseen during training	0.9621133333333334
13	FeTS22_Patient0094	Unseen during training	0.9857336666666666
13	FeTS22_Patient0095	Unseen during training	0.988123
13	FeTS22_Patient0096	Unseen during training	0.978595
13	FeTS22_Patient0097	Unseen during training	0.9832090000000001
13	FeTS22_Patient0098	Unseen during training	0.9602736666666667
13	FeTS22_Patient0099	Unseen during training	0.9858086666666667
13	FeTS22_Patient0100	Unseen during training	0.966307
13	FeTS22_Patient0101	Unseen during training	0.9885983333333334
13	FeTS22_Patient0102	Unseen during training	0.9868833333333334
13	FeTS22_Patient0104	Unseen during training	0.9655330000000001
13	FeTS22_Patient0105	Unseen during training	0.9686306666666668
14	FeTS22_Patient0000	Unseen during training	0.9713903333333332
14	FeTS22_Patient0001	Unseen during training	0.9738733333333333
14	FeTS22_Patient0002	Unseen during training	0.9852066666666667
14	FeTS22_Patient0003	Unseen during training	0.9868716666666666
14	FeTS22_Patient0004	Unseen during training	0.990849
14	FeTS22_Patient0005	Unseen during training	0.9824543333333334
14	FeTS22_Patient0006	Unseen during training	0.9855866666666667
14	FeTS22_Patient0007	Unseen during training	0.9763229999999999
14	FeTS22_Patient0008	Unseen during training	0.9871530000000001
14	FeTS22_Patient0009	Unseen during training	0.98635
14	FeTS22_Patient0010	Unseen during training	0.9524056666666666
14	FeTS22_Patient0011	Unseen during training	0.9862883333333334
14	FeTS22_Patient0012	Unseen during training	0.9653873333333335
14	FeTS22_Patient0013	Unseen during training	0.9694576666666667
14	FeTS22_Patient0014	Unseen during training	0.9863163333333334
14	FeTS22_Patient0015	Unseen during training	0.9813503333333333
14	FeTS22_Patient0016	Unseen during training	0.98684
14	FeTS22_Patient0018	Unseen during training	0.9744516666666666
14	FeTS22_Patient0019	Unseen during training	0.9747433333333334
14	FeTS22_Patient0020	Unseen during training	0.9905050000000001
14	FeTS22_Patient0021	Unseen during training	0.9851996666666666
14	FeTS22_Patient0022	Unseen during training	0.985691
14	FeTS22_Patient0023	Unseen during training	0.9782063333333334
14	FeTS22_Patient0024	Unseen during training	0.9860516666666667
14	FeTS22_Patient0025	Unseen during training	0.9822886666666667
14	FeTS22_Patient0026	Unseen during training	0.9853146666666667
14	FeTS22_Patient0027	Unseen during training	0.9901106666666667
14	FeTS22_Patient0028	Unseen during training	0.9554003333333333
14	FeTS22_Patient0029	Unseen during training	0.988715
14	FeTS22_Patient0030	Unseen during training	0.9903586666666667
14	FeTS22_Patient0031	Unseen during training	0.9880856666666666
14	FeTS22_Patient0032	Unseen during training	0.9817696666666667
14	FeTS22_Patient0033	Unseen during training	0.9363673333333332
14	FeTS22_Patient0034	Unseen during training	0.9856376666666665
14	FeTS22_Patient0035	Unseen during training	0.9890023333333332
14	FeTS22_Patient0036	Unseen during training	0.9871806666666666
14	FeTS22_Patient0037	Unseen during training	0.9872436666666666
14	FeTS22_Patient0039	Unseen during training	0.990781
14	FeTS22_Patient0041	Unseen during training	0.9917353333333333
14	FeTS22_Patient0042	Unseen during training	0.9603583333333333
14	FeTS22_Patient0043	Unseen during training	0.9867660000000001
14	FeTS22_Patient0044	Unseen during training	0.9859190000000001
14	FeTS22_Patient0045	Unseen during training	0.97083
14	FeTS22_Patient0046	Unseen during training	0.963167
14	FeTS22_Patient0047	Unseen during training	0.9900310000000001
14	FeTS22_Patient0048	Unseen during training	0.9794013333333332
14	FeTS22_Patient0049	Unseen during training	0.9915163333333333
14	FeTS22_Patient0050	Unseen during training	0.9872203333333333
14	FeTS22_Patient0051	Unseen during training	0.9896543333333333
14	FeTS22_Patient0052	Unseen during training	0.9547396666666667
14	FeTS22_Patient0054	Unseen during training	0.9902876666666667
14	FeTS22_Patient0055	Unseen during training	0.8962846666666667
14	FeTS22_Patient0056	Unseen during training	0.95576
14	FeTS22_Patient0057	Unseen during training	0.9872453333333332
14	FeTS22_Patient0058	Unseen during training	0.9772693333333334
14	FeTS22_Patient0059	Unseen during training	0.9704876666666666
14	FeTS22_Patient0060	Unseen during training	0.9721936666666666
14	FeTS22_Patient0061	Unseen during training	0.9867306666666668
14	FeTS22_Patient0062	Unseen during training	0.9896846666666667
14	FeTS22_Patient0063	Unseen during training	0.9887809999999999
14	FeTS22_Patient0064	Unseen during training	0.9874140000000001
14	FeTS22_Patient0065	Unseen during training	0.9812906666666668
14	FeTS22_Patient0066	Unseen during training	0.9882203333333334
14	FeTS22_Patient0067	Unseen during training	0.9854269999999999
14	FeTS22_Patient0068	Unseen during training	0.9888383333333334
14	FeTS22_Patient0069	Unseen during training	0.9774373333333332
14	FeTS22_Patient0070	Unseen during training	0.9868323333333334
14	FeTS22_Patient0071	Unseen during training	0.9790373333333333
14	FeTS22_Patient0072	Unseen during training	0.9814803333333333
14	FeTS22_Patient0073	Unseen during training	0.989357
14	FeTS22_Patient0074	Unseen during training	0.9342273333333333
14	FeTS22_Patient0075	Unseen during training	0.8817106666666666
14	FeTS22_Patient0076	Unseen during training	0.9236863333333334
14	FeTS22_Patient0077	Unseen during training	0.9781883333333333
15	FeTS22_Patient0000	Unseen during training	0.989605
15	FeTS22_Patient0001	Unseen during training	0.9690476666666666
15	FeTS22_Patient0002	Unseen during training	0.9561533333333333
15	FeTS22_Patient0003	Unseen during training	0.8944956666666665
15	FeTS22_Patient0004	Unseen during training	0.9872623333333334
15	FeTS22_Patient0005	Unseen during training	0.981566
15	FeTS22_Patient0006	Unseen during training	0.9782446666666665
15	FeTS22_Patient0007	Unseen during training	0.9912219999999999
15	FeTS22_Patient0008	Unseen during training	0.9756736666666667
15	FeTS22_Patient0009	Unseen during training	0.8610813333333334
15	FeTS22_Patient0010	Unseen during training	0.9630233333333332
15	FeTS22_Patient0011	Unseen during training	0.9451043333333334
15	FeTS22_Patient0012	Unseen during training	0.9902206666666666
15	FeTS22_Patient0013	Unseen during training	0.9861383333333333
15	FeTS22_Patient0014	Unseen during training	0.9843403333333334
15	FeTS22_Patient0015	Unseen during training	0.9823843333333334
15	FeTS22_Patient0016	Unseen during training	0.418071
15	FeTS22_Patient0017	Unseen during training	0.9817290000000001
15	FeTS22_Patient0018	Unseen during training	0.9846436666666668
15	FeTS22_Patient0019	Unseen during training	0.9787806666666666
15	FeTS22_Patient0020	Unseen during training	0.9904176666666666
15	FeTS22_Patient0021	Unseen during training	0.9876926666666667
15	FeTS22_Patient0022	Unseen during training	0.9839123333333334
15	FeTS22_Patient0023	Unseen during training	0.972223
15	FeTS22_Patient0024	Unseen during training	0.9662776666666666
15	FeTS22_Patient0025	Unseen during training	0.9817290000000001
15	FeTS22_Patient0026	Unseen during training	0.9891926666666667
15	FeTS22_Patient0027	Unseen during training	0.981938
15	FeTS22_Patient0028	Unseen during training	0.9863966666666665
15	FeTS22_Patient0029	Unseen during training	0.9684046666666667
15	FeTS22_Patient0030	Unseen during training	0.9538386666666666
15	FeTS22_Patient0031	Unseen during training	0.9776949999999999
15	FeTS22_Patient0032	Unseen during training	0.92359
15	FeTS22_Patient0033	Unseen during training	0.9485423333333333
15	FeTS22_Patient0034	Unseen during training	0.9717446666666666
15	FeTS22_Patient0035	Unseen during training	0.9894629999999999
15	FeTS22_Patient0036	Unseen during training	0.9709743333333334
15	FeTS22_Patient0037	Unseen during training	0.9725593333333333
15	FeTS22_Patient0038	Unseen during training	0.9825473333333333
15	FeTS22_Patient0039	Unseen during training	0.8407773333333335
15	FeTS22_Patient0040	Unseen during training	0.9856603333333332
15	FeTS22_Patient0041	Unseen during training	0.9851783333333334
15	FeTS22_Patient0042	Unseen during training	0.9620903333333334
15	FeTS22_Patient0043	Unseen during training	0.9400296666666668
15	FeTS22_Patient0044	Unseen during training	0.9384396666666667
15	FeTS22_Patient0045	Unseen during training	0.9896710000000001
15	FeTS22_Patient0046	Unseen during training	0.9719986666666666
15	FeTS22_Patient0047	Unseen during training	0.98466
15	FeTS22_Patient0048	Unseen during training	0.9882296666666667
15	FeTS22_Patient0049	Unseen during training	0.9806223333333334
15	FeTS22_Patient0050	Unseen during training	0.9831686666666667
15	FeTS22_Patient0051	Unseen during training	0.9787833333333333
15	FeTS22_Patient0052	Unseen during training	0.9874503333333333
15	FeTS22_Patient0053	Unseen during training	0.9869523333333333
15	FeTS22_Patient0054	Unseen during training	0.9753853333333332
15	FeTS22_Patient0055	Unseen during training	0.975335
15	FeTS22_Patient0056	Unseen during training	0.9897163333333333
15	FeTS22_Patient0057	Unseen during training	0.9380063333333334
15	FeTS22_Patient0058	Unseen during training	0.9869226666666666
15	FeTS22_Patient0059	Unseen during training	0.8911939999999999
15	FeTS22_Patient0060	Unseen during training	0.981316
15	FeTS22_Patient0061	Unseen during training	0.9811179999999999
15	FeTS22_Patient0062	Unseen during training	0.9784663333333333
15	FeTS22_Patient0063	Unseen during training	0.9793893333333333
15	FeTS22_Patient0064	Unseen during training	0.9889493333333332
15	FeTS22_Patient0065	Unseen during training	0.983746
15	FeTS22_Patient0066	Unseen during training	0.9060969999999999
15	FeTS22_Patient0067	Unseen during training	0.9266783333333334
15	FeTS22_Patient0068	Unseen during training	0.983689
15	FeTS22_Patient0069	Unseen during training	0.9896626666666667
16	FeTS22_Patient0000	Unseen during training	0.97087
16	FeTS22_Patient0001	Unseen during training	0.9255059999999999
16	FeTS22_Patient0002	Unseen during training	0.9309099999999999
16	FeTS22_Patient0003	Unseen during training	0.07499633333333333
16	FeTS22_Patient0004	Unseen during training	0.9426653333333332
16	FeTS22_Patient0005	Unseen during training	0.9609353333333334
16	FeTS22_Patient0006	Unseen during training	0.6540146666666665
16	FeTS22_Patient0007	Unseen during training	0.7628993333333334
16	FeTS22_Patient0008	Unseen during training	0.49233666666666664
16	FeTS22_Patient0009	Unseen during training	0.938379
16	FeTS22_Patient0010	Unseen during training	0.9604763333333333
16	FeTS22_Patient0011	Unseen during training	0.7383393333333333
16	FeTS22_Patient0012	Unseen during training	0.847109
16	FeTS22_Patient0013	Unseen during training	0.9383873333333334
16	FeTS22_Patient0014	Unseen during training	0.928188
16	FeTS22_Patient0015	Unseen during training	0.8379893333333334
16	FeTS22_Patient0016	Unseen during training	0.8223509999999999
16	FeTS22_Patient0017	Unseen during training	0.9650453333333333
16	FeTS22_Patient0018	Unseen during training	0.8423813333333333
16	FeTS22_Patient0019	Unseen during training	0.9262173333333333
16	FeTS22_Patient0020	Unseen during training	0.6852403333333333
16	FeTS22_Patient0021	Unseen during training	0.94274
16	FeTS22_Patient0022	Unseen during training	0.9366396666666668
16	FeTS22_Patient0023	Unseen during training	0.409021
16	FeTS22_Patient0024	Unseen during training	0.9464216666666667
16	FeTS22_Patient0025	Unseen during training	0.9437393333333334
16	FeTS22_Patient0026	Unseen during training	0.7469753333333333
16	FeTS22_Patient0027	Unseen during training	0.8875260000000001
16	FeTS22_Patient0028	Unseen during training	0.9533093333333333
16	FeTS22_Patient0029	Unseen during training	0.15037566666666669
16	FeTS22_Patient0030	Unseen during training	0.9630336666666667
16	FeTS22_Patient0031	Unseen during training	0.9394176666666668
16	FeTS22_Patient0032	Unseen during training	0.9574726666666667
16	FeTS22_Patient0033	Unseen during training	0.398828
16	FeTS22_Patient0034	Unseen during training	0.9157763333333334
16	FeTS22_Patient0035	Unseen during training	0.9584143333333334
16	FeTS22_Patient0036	Unseen during training	0.9587816666666668
16	FeTS22_Patient0037	Unseen during training	0.9456846666666666
16	FeTS22_Patient0038	Unseen during training	0.176674
16	FeTS22_Patient0039	Unseen during training	0.9408133333333333
16	FeTS22_Patient0040	Unseen during training	0.9073706666666667
16	FeTS22_Patient0041	Unseen during training	0.8211740000000001
16	FeTS22_Patient0042	Unseen during training	0.8842866666666667
16	FeTS22_Patient0043	Unseen during training	0.9092226666666666
16	FeTS22_Patient0044	Unseen during training	0.9471766666666667
16	FeTS22_Patient0045	Unseen during training	0.9300926666666666
16	FeTS22_Patient0046	Unseen during training	0.9691753333333333
16	FeTS22_Patient0047	Unseen during training	0.9704183333333334
16	FeTS22_Patient0048	Unseen during training	0.915255
16	FeTS22_Patient0049	Unseen during training	0.7647446666666666
16	FeTS22_Patient0050	Unseen during training	0.9805933333333333
16	FeTS22_Patient0051	Unseen during training	0.970651
16	FeTS22_Patient0052	Unseen during training	0.8766976666666667
16	FeTS22_Patient0053	Unseen during training	0.8955463333333333
16	FeTS22_Patient0054	Unseen during training	0.8540566666666667
16	FeTS22_Patient0055	Unseen during training	0.6485823333333334
16	FeTS22_Patient0056	Unseen during training	0.9686170000000001
16	FeTS22_Patient0057	Unseen during training	0.9014076666666666
16	FeTS22_Patient0058	Unseen during training	0.9578573333333332
16	FeTS22_Patient0059	Unseen during training	0.9373990000000001
16	FeTS22_Patient0060	Unseen during training	0.9282936666666668
16	FeTS22_Patient0061	Unseen during training	0.8554426666666667
16	FeTS22_Patient0062	Unseen during training	0.9100733333333334
16	FeTS22_Patient0063	Unseen during training	0.9617296666666667
16	FeTS22_Patient0064	Unseen during training	0.9656503333333334
16	FeTS22_Patient0065	Unseen during training	0.9379656666666666
16	FeTS22_Patient0066	Unseen during training	0.41710633333333336
16	FeTS22_Patient0067	Unseen during training	0.9670023333333333
16	FeTS22_Patient0068	Unseen during training	0.9444866666666667
16	FeTS22_Patient0069	Unseen during training	0.31164433333333336
16	FeTS22_Patient0070	Unseen during training	0.9597316666666668
16	FeTS22_Patient0071	Unseen during training	0.5615260000000001
16	FeTS22_Patient0072	Unseen during training	0.9456846666666666
16	FeTS22_Patient0073	Unseen during training	0.9431456666666667
16	FeTS22_Patient0074	Unseen during training	0.8819933333333334
16	FeTS22_Patient0075	Unseen during training	0.052214
16	FeTS22_Patient0076	Unseen during training	0.9544763333333334
16	FeTS22_Patient0077	Unseen during training	0.9646676666666667
16	FeTS22_Patient0078	Unseen during training	0.973052
16	FeTS22_Patient0079	Unseen during training	0.973431
16	FeTS22_Patient0080	Unseen during training	0.9348710000000001
16	FeTS22_Patient0081	Unseen during training	0.9087986666666666
16	FeTS22_Patient0082	Unseen during training	0.9321056666666667
16	FeTS22_Patient0083	Unseen during training	0.9551063333333333
16	FeTS22_Patient0084	Unseen during training	0.8428129999999999
16	FeTS22_Patient0085	Unseen during training	0.5560186666666667
16	FeTS22_Patient0086	Unseen during training	0.7541083333333333
16	FeTS22_Patient0087	Unseen during training	0.90949
16	FeTS22_Patient0088	Unseen during training	0.9614453333333334
16	FeTS22_Patient0089	Unseen during training	0.9426653333333332
16	FeTS22_Patient0090	Unseen during training	0.8210506666666667
16	FeTS22_Patient0091	Unseen during training	0.945129
16	FeTS22_Patient0092	Unseen during training	0.29863766666666663
16	FeTS22_Patient0093	Unseen during training	0.2643206666666667
16	FeTS22_Patient0094	Unseen during training	0.9644320000000001
16	FeTS22_Patient0095	Unseen during training	0.9618533333333333
16	FeTS22_Patient0096	Unseen during training	0.9513796666666668
16	FeTS22_Patient0097	Unseen during training	0.904486
16	FeTS22_Patient0098	Unseen during training	0.9660303333333333
16	FeTS22_Patient0099	Unseen during training	0.958621
17	FeTS22_Patient0000	Unseen during training	0.980429
17	FeTS22_Patient0001	Unseen during training	0.9880253333333333
17	FeTS22_Patient0002	Unseen during training	0.5718996666666666
17	FeTS22_Patient0003	Unseen during training	0.9751396666666666
17	FeTS22_Patient0004	Unseen during training	0.785494
17	FeTS22_Patient0005	Unseen during training	0.9243220000000001
17	FeTS22_Patient0006	Unseen during training	0.8518863333333333
17	FeTS22_Patient0007	Unseen during training	0.7117293333333333
17	FeTS22_Patient0008	Unseen during training	0.9031573333333335
17	FeTS22_Patient0009	Unseen during training	0.9557899999999999
17	FeTS22_Patient0010	Unseen during training	0.07819933333333333
17	FeTS22_Patient0011	Unseen during training	0.9442473333333332
17	FeTS22_Patient0012	Unseen during training	0.9871436666666665
17	FeTS22_Patient0013	Unseen during training	0.8810270000000001
17	FeTS22_Patient0014	Unseen during training	0.9366119999999999
17	FeTS22_Patient0015	Unseen during training	0.986503
17	FeTS22_Patient0016	Unseen during training	0.4396446666666667
17	FeTS22_Patient0017	Unseen during training	0.9502953333333334
17	FeTS22_Patient0018	Unseen during training	0.9740690000000001
17	FeTS22_Patient0019	Unseen during training	0.9585836666666667
17	FeTS22_Patient0020	Unseen during training	0.950411
17	FeTS22_Patient0021	Unseen during training	0.7382939999999999
17	FeTS22_Patient0022	Unseen during training	0.5541766666666667
17	FeTS22_Patient0023	Unseen during training	0.9702103333333333
17	FeTS22_Patient0024	Unseen during training	0.9781496666666666
17	FeTS22_Patient0025	Unseen during training	0.2657986666666667
17	FeTS22_Patient0026	Unseen during training	0.9753926666666667
17	FeTS22_Patient0027	Unseen during training	0.9663096666666666
17	FeTS22_Patient0028	Unseen during training	0.8749376666666665
17	FeTS22_Patient0029	Unseen during training	0.964908
17	FeTS22_Patient0030	Unseen during training	0.6985656666666666
17	FeTS22_Patient0031	Unseen during training	0.979099
17	FeTS22_Patient0032	Unseen during training	0.9759276666666666
17	FeTS22_Patient0033	Unseen during training	0.9786403333333333
17	FeTS22_Patient0034	Unseen during training	0.9896126666666666
17	FeTS22_Patient0035	Unseen during training	0.9740606666666668
17	FeTS22_Patient0036	Unseen during training	0.9863523333333334
17	FeTS22_Patient0037	Unseen during training	0.8535506666666667
17	FeTS22_Patient0038	Unseen during training	0.9893353333333333
17	FeTS22_Patient0039	Unseen during training	0.9148056666666666
17	FeTS22_Patient0040	Unseen during training	0.9690996666666666
17	FeTS22_Patient0041	Unseen during training	0.9874716666666666
17	FeTS22_Patient0042	Unseen during training	0.9747536666666666
18	FeTS22_Patient0000	Unseen during training	0.9872416666666665
18	FeTS22_Patient0001	Unseen during training	0.9852726666666666
18	FeTS22_Patient0002	Unseen during training	0.9887006666666668
18	FeTS22_Patient0004	Unseen during training	0.9698623333333333
18	FeTS22_Patient0005	Unseen during training	0.9918293333333333
18	FeTS22_Patient0007	Unseen during training	0.9735913333333334
18	FeTS22_Patient0008	Unseen during training	0.983253
18	FeTS22_Patient0009	Unseen during training	0.987806
18	FeTS22_Patient0010	Unseen during training	0.9756296666666667
18	FeTS22_Patient0011	Unseen during training	0.9836489999999999
18	FeTS22_Patient0012	Unseen during training	0.9802566666666666
18	FeTS22_Patient0014	Unseen during training	0.9909186666666666
18	FeTS22_Patient0015	Unseen during training	0.98338
18	FeTS22_Patient0016	Unseen during training	0.978872
18	FeTS22_Patient0017	Unseen during training	0.986049
18	FeTS22_Patient0018	Unseen during training	0.981791
18	FeTS22_Patient0019	Unseen during training	0.9877763333333333
18	FeTS22_Patient0020	Unseen during training	0.9826250000000001
18	FeTS22_Patient0021	Unseen during training	0.9822543333333335
18	FeTS22_Patient0022	Unseen during training	0.976919
18	FeTS22_Patient0023	Unseen during training	0.9793643333333334
18	FeTS22_Patient0024	Unseen during training	0.9861076666666667
18	FeTS22_Patient0026	Unseen during training	0.9800856666666666
18	FeTS22_Patient0028	Unseen during training	0.9887266666666666
18	FeTS22_Patient0029	Unseen during training	0.9787316666666667
18	FeTS22_Patient0030	Unseen during training	0.9430176666666666
18	FeTS22_Patient0031	Unseen during training	0.9861123333333334
18	FeTS22_Patient0032	Unseen during training	0.965144
18	FeTS22_Patient0033	Unseen during training	0.9892979999999999
18	FeTS22_Patient0035	Unseen during training	0.975943
18	FeTS22_Patient0036	Unseen during training	0.9873430000000001
18	FeTS22_Patient0037	Unseen during training	0.8679856666666667
18	FeTS22_Patient0039	Unseen during training	0.9850016666666667
18	FeTS22_Patient0041	Unseen during training	0.9799363333333333
18	FeTS22_Patient0042	Unseen during training	0.9793556666666667
18	FeTS22_Patient0043	Unseen during training	0.990656
18	FeTS22_Patient0045	Unseen during training	0.952074
18	FeTS22_Patient0046	Unseen during training	0.93926
18	FeTS22_Patient0047	Unseen during training	0.9568716666666667
18	FeTS22_Patient0048	Unseen during training	0.9698426666666666
18	FeTS22_Patient0049	Unseen during training	0.9853109999999999
18	FeTS22_Patient0050	Unseen during training	0.8825449999999999
18	FeTS22_Patient0051	Unseen during training	0.9888506666666667
18	FeTS22_Patient0052	Unseen during training	0.9884886666666666
18	FeTS22_Patient0053	Unseen during training	0.9545179999999999
18	FeTS22_Patient0054	Unseen during training	0.9838286666666667
18	FeTS22_Patient0055	Unseen during training	0.989761
18	FeTS22_Patient0056	Unseen during training	0.987437
18	FeTS22_Patient0057	Unseen during training	0.989488
18	FeTS22_Patient0058	Unseen during training	0.9645433333333333
18	FeTS22_Patient0059	Unseen during training	0.9891393333333333
18	FeTS22_Patient0060	Unseen during training	0.9278623333333332
18	FeTS22_Patient0062	Unseen during training	0.988429
18	FeTS22_Patient0063	Unseen during training	0.9683626666666667
18	FeTS22_Patient0064	Unseen during training	0.9825503333333333
18	FeTS22_Patient0065	Unseen during training	0.9810206666666667
18	FeTS22_Patient0068	Unseen during training	0.9881003333333332
18	FeTS22_Patient0069	Unseen during training	0.9761753333333333
18	FeTS22_Patient0070	Unseen during training	0.9730563333333334
18	FeTS22_Patient0071	Unseen during training	0.9796779999999999
18	FeTS22_Patient0072	Unseen during training	0.9836349999999999
18	FeTS22_Patient0073	Unseen during training	0.986036
18	FeTS22_Patient0074	Unseen during training	0.9813840000000001
18	FeTS22_Patient0075	Unseen during training	0.9878083333333333
18	FeTS22_Patient0076	Unseen during training	0.9902766666666668
18	FeTS22_Patient0077	Unseen during training	0.9811226666666667
18	FeTS22_Patient0078	Unseen during training	0.9670513333333332
18	FeTS22_Patient0079	Unseen during training	0.9712633333333334
18	FeTS22_Patient0080	Unseen during training	0.9876149999999999
18	FeTS22_Patient0081	Unseen during training	0.990959
18	FeTS22_Patient0082	Unseen during training	0.9841513333333333
18	FeTS22_Patient0083	Unseen during training	0.968014
18	FeTS22_Patient0087	Unseen during training	0.9603389999999999
18	FeTS22_Patient0088	Unseen during training	0.9622403333333334
18	FeTS22_Patient0089	Unseen during training	0.9746236666666667
18	FeTS22_Patient0091	Unseen during training	0.9883963333333333
18	FeTS22_Patient0092	Unseen during training	0.9895710000000001
18	FeTS22_Patient0093	Unseen during training	0.9820463333333334
18	FeTS22_Patient0094	Unseen during training	0.9686029999999999
18	FeTS22_Patient0095	Unseen during training	0.9876969999999998
18	FeTS22_Patient0096	Unseen during training	0.962472
18	FeTS22_Patient0097	Unseen during training	0.9793713333333334
18	FeTS22_Patient0099	Unseen during training	0.8325130000000001
18	FeTS22_Patient0100	Unseen during training	0.9836580000000001
18	FeTS22_Patient0101	Unseen during training	0.98814
18	FeTS22_Patient0102	Unseen during training	0.9778699999999999
18	FeTS22_Patient0103	Unseen during training	0.9880383333333332
18	FeTS22_Patient0104	Unseen during training	0.9860546666666666
18	FeTS22_Patient0105	Unseen during training	0.9897246666666667
18	FeTS22_Patient0106	Unseen during training	0.9892793333333333
18	FeTS22_Patient0110	Unseen during training	0.9886236666666667
18	FeTS22_Patient0111	Unseen during training	0.9818346666666667
18	FeTS22_Patient0112	Unseen during training	0.9913023333333334
18	FeTS22_Patient0113	Unseen during training	0.985598
18	FeTS22_Patient0114	Unseen during training	0.9849853333333334
18	FeTS22_Patient0115	Unseen during training	0.984595
18	FeTS22_Patient0116	Unseen during training	0.988509
18	FeTS22_Patient0117	Unseen during training	0.9813246666666666
19	FeTS22_Patient0000	Unseen during training	0.8565843333333333
19	FeTS22_Patient0001	Unseen during training	0.8745493333333334
19	FeTS22_Patient0002	Unseen during training	0.8773793333333334
19	FeTS22_Patient0003	Unseen during training	0.8123573333333334
19	FeTS22_Patient0004	Unseen during training	0.8347126666666668
19	FeTS22_Patient0005	Unseen during training	0.7276296666666666
19	FeTS22_Patient0006	Unseen during training	0.695885
19	FeTS22_Patient0007	Unseen during training	0.8682460000000001
19	FeTS22_Patient0008	Unseen during training	0.768374
20	FeTS22_Patient0000	Unseen during training	0.991373
20	FeTS22_Patient0001	Unseen during training	0.9720933333333334
20	FeTS22_Patient0002	Unseen during training	0.9896206666666666
20	FeTS22_Patient0003	Unseen during training	0.9880176666666666
20	FeTS22_Patient0004	Unseen during training	0.979832
20	FeTS22_Patient0005	Unseen during training	0.9531596666666666
20	FeTS22_Patient0006	Unseen during training	0.9780936666666666
20	FeTS22_Patient0007	Unseen during training	0.9797283333333332
20	FeTS22_Patient0008	Unseen during training	0.9876493333333333
20	FeTS22_Patient0009	Unseen during training	0.9832443333333334
20	FeTS22_Patient0011	Unseen during training	0.9677646666666666
20	FeTS22_Patient0012	Unseen during training	0.980483
20	FeTS22_Patient0015	Unseen during training	0.982616
20	FeTS22_Patient0016	Unseen during training	0.9900756666666668
20	FeTS22_Patient0017	Unseen during training	0.9226223333333333
20	FeTS22_Patient0018	Unseen during training	0.9867933333333333
20	FeTS22_Patient0019	Unseen during training	0.986386
20	FeTS22_Patient0020	Unseen during training	0.9575480000000001
20	FeTS22_Patient0021	Unseen during training	0.9548010000000001
20	FeTS22_Patient0022	Unseen during training	0.9867986666666666
20	FeTS22_Patient0023	Unseen during training	0.969003
20	FeTS22_Patient0024	Unseen during training	0.9814263333333333
20	FeTS22_Patient0025	Unseen during training	0.988166
20	FeTS22_Patient0026	Unseen during training	0.989201
20	FeTS22_Patient0027	Unseen during training	0.9805856666666667
20	FeTS22_Patient0028	Unseen during training	0.9653736666666667
20	FeTS22_Patient0029	Unseen during training	0.985446
20	FeTS22_Patient0030	Unseen during training	0.9638356666666666
20	FeTS22_Patient0031	Unseen during training	0.9800383333333332
20	FeTS22_Patient0032	Unseen during training	0.9854733333333333
20	FeTS22_Patient0033	Unseen during training	0.9847543333333334
20	FeTS22_Patient0034	Unseen during training	0.983998
20	FeTS22_Patient0035	Unseen during training	0.988911
20	FeTS22_Patient0036	Unseen during training	0.9833616666666666
20	FeTS22_Patient0037	Unseen during training	0.9839273333333333
20	FeTS22_Patient0038	Unseen during training	0.9637519999999999
20	FeTS22_Patient0039	Unseen during training	0.9864190000000002
20	FeTS22_Patient0040	Unseen during training	0.9890373333333334
20	FeTS22_Patient0041	Unseen during training	0.9883666666666667
20	FeTS22_Patient0042	Unseen during training	0.9867953333333334
20	FeTS22_Patient0043	Unseen during training	0.9910493333333333
20	FeTS22_Patient0044	Unseen during training	0.991403
20	FeTS22_Patient0045	Unseen during training	0.9829826666666667
20	FeTS22_Patient0046	Unseen during training	0.9817883333333333
20	FeTS22_Patient0047	Unseen during training	0.9874223333333334
20	FeTS22_Patient0048	Unseen during training	0.9833553333333334
20	FeTS22_Patient0049	Unseen during training	0.9617253333333333
20	FeTS22_Patient0050	Unseen during training	0.9637006666666666
20	FeTS22_Patient0051	Unseen during training	0.9761276666666666
20	FeTS22_Patient0052	Unseen during training	0.9883616666666666
20	FeTS22_Patient0053	Unseen during training	0.98415
20	FeTS22_Patient0054	Unseen during training	0.9807033333333334
20	FeTS22_Patient0056	Unseen during training	0.7965533333333333
20	FeTS22_Patient0057	Unseen during training	0.9892453333333333
20	FeTS22_Patient0058	Unseen during training	0.9893663333333333
20	FeTS22_Patient0059	Unseen during training	0.9824776666666667
20	FeTS22_Patient0060	Unseen during training	0.9923566666666667
20	FeTS22_Patient0061	Unseen during training	0.989195
20	FeTS22_Patient0062	Unseen during training	0.9887633333333333
20	FeTS22_Patient0063	Unseen during training	0.9866149999999999
20	FeTS22_Patient0064	Unseen during training	0.9861683333333334
20	FeTS22_Patient0065	Unseen during training	0.9856243333333333
20	FeTS22_Patient0066	Unseen during training	0.9884423333333334
20	FeTS22_Patient0067	Unseen during training	0.9867779999999998
20	FeTS22_Patient0068	Unseen during training	0.9832863333333334
20	FeTS22_Patient0069	Unseen during training	0.9889959999999999
20	FeTS22_Patient0070	Unseen during training	0.9717199999999999
20	FeTS22_Patient0071	Unseen during training	0.9633233333333333
20	FeTS22_Patient0072	Unseen during training	0.984733
20	FeTS22_Patient0073	Unseen during training	0.9794816666666667
20	FeTS22_Patient0074	Unseen during training	0.9901003333333334
20	FeTS22_Patient0075	Unseen during training	0.9857849999999999
20	FeTS22_Patient0076	Unseen during training	0.9852723333333334
20	FeTS22_Patient0077	Unseen during training	0.983864
20	FeTS22_Patient0078	Unseen during training	0.9849703333333334
20	FeTS22_Patient0079	Unseen during training	0.9831850000000001
20	FeTS22_Patient0080	Unseen during training	0.9859253333333333
21	FeTS22_Patient0000	Unseen during training	0.8949533333333334
21	FeTS22_Patient0002	Unseen during training	0.9662163333333335
21	FeTS22_Patient0003	Unseen during training	0.9736576666666666
21	FeTS22_Patient0004	Unseen during training	0.916292
21	FeTS22_Patient0005	Unseen during training	0.9805820000000001
21	FeTS22_Patient0006	Unseen during training	0.9786166666666668
21	FeTS22_Patient0007	Unseen during training	0.9723666666666667
21	FeTS22_Patient0008	Unseen during training	0.9501356666666666
21	FeTS22_Patient0009	Unseen during training	0.9824566666666668
21	FeTS22_Patient0010	Unseen during training	0.9802953333333333
21	FeTS22_Patient0011	Unseen during training	0.969682
21	FeTS22_Patient0012	Unseen during training	0.9486279999999999
21	FeTS22_Patient0013	Unseen during training	0.9684506666666667
21	FeTS22_Patient0014	Unseen during training	0.8656289999999999
21	FeTS22_Patient0015	Unseen during training	0.9611783333333332
21	FeTS22_Patient0016	Unseen during training	0.9808746666666667
21	FeTS22_Patient0017	Unseen during training	0.9759156666666667
21	FeTS22_Patient0018	Unseen during training	0.9875826666666666
21	FeTS22_Patient0019	Unseen during training	0.6235106666666667
21	FeTS22_Patient0020	Unseen during training	0.4933346666666667
21	FeTS22_Patient0021	Unseen during training	0.8690983333333332
21	FeTS22_Patient0022	Unseen during training	0.9855633333333333
21	FeTS22_Patient0023	Unseen during training	0.9177696666666666
21	FeTS22_Patient0024	Unseen during training	0.9679486666666667
21	FeTS22_Patient0025	Unseen during training	0.9702686666666667
21	FeTS22_Patient0026	Unseen during training	0.892616
21	FeTS22_Patient0027	Unseen during training	0.9854616666666667
22	FeTS22_Patient0000	Unseen during training	0.29489600000000005
22	FeTS22_Patient0001	Unseen during training	0.6284103333333334
22	FeTS22_Patient0002	Unseen during training	0.9652996666666667
22	FeTS22_Patient0003	Unseen during training	0.9358366666666665
22	FeTS22_Patient0004	Unseen during training	0.9755736666666667
22	FeTS22_Patient0005	Unseen during training	0.9608113333333334
22	FeTS22_Patient0006	Unseen during training	0.9730783333333334
22	FeTS22_Patient0007	Unseen during training	0.9580990000000001
22	FeTS22_Patient0008	Unseen during training	0.9365276666666666
22	FeTS22_Patient0009	Unseen during training	0.9657956666666666
22	FeTS22_Patient0010	Unseen during training	0.9459909999999999
22	FeTS22_Patient0011	Unseen during training	0.6611593333333333
22	FeTS22_Patient0012	Unseen during training	0.9604063333333333
22	FeTS22_Patient0013	Unseen during training	0.9455516666666667
22	FeTS22_Patient0014	Unseen during training	0.9522856666666666
22	FeTS22_Patient0015	Unseen during training	0.971396
22	FeTS22_Patient0016	Unseen during training	0.9714506666666667
22	FeTS22_Patient0017	Unseen during training	0.9671463333333334
22	FeTS22_Patient0018	Unseen during training	0.30033233333333337
22	FeTS22_Patient0019	Unseen during training	0.9698026666666667
22	FeTS22_Patient0020	Unseen during training	0.8873253333333334
22	FeTS22_Patient0021	Unseen during training	0.972892
22	FeTS22_Patient0022	Unseen during training	0.9682019999999999
22	FeTS22_Patient0023	Unseen during training	0.9424846666666666
22	FeTS22_Patient0024	Unseen during training	0.940592
22	FeTS22_Patient0025	Unseen during training	0.973275
22	FeTS22_Patient0026	Unseen during training	0.293044
22	FeTS22_Patient0027	Unseen during training	0.9291233333333334
22	FeTS22_Patient0030	Unseen during training	0.9707933333333334
22	FeTS22_Patient0031	Unseen during training	0.967517
22	FeTS22_Patient0032	Unseen during training	0.9737373333333332
22	FeTS22_Patient0033	Unseen during training	0.32267
22	FeTS22_Patient0034	Unseen during training	0.9361183333333333
22	FeTS22_Patient0035	Unseen during training	0.9679396666666666
22	FeTS22_Patient0036	Unseen during training	0.9250403333333334
22	FeTS22_Patient0037	Unseen during training	0.9575763333333334
22	FeTS22_Patient0038	Unseen during training	0.9575923333333334
22	FeTS22_Patient0039	Unseen during training	0.9641853333333333
22	FeTS22_Patient0040	Unseen during training	0.9189170000000001
22	FeTS22_Patient0043	Unseen during training	0.946683
22	FeTS22_Patient0044	Unseen during training	0.950071
22	FeTS22_Patient0045	Unseen during training	0.9614026666666667
22	FeTS22_Patient0046	Unseen during training	0.958303
22	FeTS22_Patient0047	Unseen during training	0.8483083333333332
22	FeTS22_Patient0048	Unseen during training	0.9428640000000001
22	FeTS22_Patient0049	Unseen during training	0.7639870000000001
22	FeTS22_Patient0050	Unseen during training	0.9565676666666666
22	FeTS22_Patient0051	Unseen during training	0.948943
22	FeTS22_Patient0052	Unseen during training	0.961806
22	FeTS22_Patient0053	Unseen during training	0.7115963333333334
22	FeTS22_Patient0054	Unseen during training	0.9715953333333333
22	FeTS22_Patient0055	Unseen during training	0.9775393333333332
22	FeTS22_Patient0056	Unseen during training	0.8017873333333333
22	FeTS22_Patient0057	Unseen during training	0.9432296666666667
22	FeTS22_Patient0058	Unseen during training	0.9595626666666667
22	FeTS22_Patient0059	Unseen during training	0.9753970000000001
22	FeTS22_Patient0060	Unseen during training	0.9528956666666666
22	FeTS22_Patient0061	Unseen during training	0.9736366666666667
22	FeTS22_Patient0062	Unseen during training	0.9447326666666666
22	FeTS22_Patient0063	Unseen during training	0.9777330000000001
22	FeTS22_Patient0064	Unseen during training	0.9570029999999999
22	FeTS22_Patient0065	Unseen during training	0.936173
22	FeTS22_Patient0066	Unseen during training	0.961866
22	FeTS22_Patient0067	Unseen during training	0.9585473333333333
22	FeTS22_Patient0068	Unseen during training	0.965448
22	FeTS22_Patient0069	Unseen during training	0.9205676666666668
22	FeTS22_Patient0070	Unseen during training	0.9630906666666667
22	FeTS22_Patient0071	Unseen during training	0.975945
22	FeTS22_Patient0072	Unseen during training	0.8796853333333333
22	FeTS22_Patient0073	Unseen during training	0.9271816666666667
22	FeTS22_Patient0074	Unseen during training	0.9567366666666666
22	FeTS22_Patient0075	Unseen during training	0.9696583333333333
22	FeTS22_Patient0076	Unseen during training	0.8620369999999999
22	FeTS22_Patient0077	Unseen during training	0.9693323333333334
22	FeTS22_Patient0078	Unseen during training	0.946491
22	FeTS22_Patient0079	Unseen during training	0.975241
22	FeTS22_Patient0080	Unseen during training	0.9604456666666666
22	FeTS22_Patient0081	Unseen during training	0.9461786666666666
22	FeTS22_Patient0082	Unseen during training	0.9520940000000001
22	FeTS22_Patient0083	Unseen during training	0.9535523333333332
22	FeTS22_Patient0084	Unseen during training	0.9703590000000001
22	FeTS22_Patient0085	Unseen during training	0.9558226666666667
22	FeTS22_Patient0086	Unseen during training	0.9283066666666667
22	FeTS22_Patient0087	Unseen during training	0.6304103333333333
22	FeTS22_Patient0088	Unseen during training	0.9712873333333335
22	FeTS22_Patient0089	Unseen during training	0.9398109999999998
22	FeTS22_Patient0090	Unseen during training	0.8494763333333334
22	FeTS22_Patient0092	Unseen during training	0.933911
22	FeTS22_Patient0093	Unseen during training	0.6465906666666666
22	FeTS22_Patient0094	Unseen during training	0.9484686666666667
22	FeTS22_Patient0095	Unseen during training	0.9501553333333334
22	FeTS22_Patient0096	Unseen during training	0.9363733333333334
22	FeTS22_Patient0097	Unseen during training	0.6572656666666666
22	FeTS22_Patient0098	Unseen during training	0.8963673333333334
22	FeTS22_Patient0099	Unseen during training	0.976756
22	FeTS22_Patient0100	Unseen during training	0.9600133333333334
22	FeTS22_Patient0102	Unseen during training	0.97108
22	FeTS22_Patient0103	Unseen during training	0.9348230000000001
22	FeTS22_Patient0104	Unseen during training	0.9740630000000001
22	FeTS22_Patient0105	Unseen during training	0.9418516666666665
22	FeTS22_Patient0106	Unseen during training	0.956336
22	FeTS22_Patient0107	Unseen during training	0.9670603333333333
22	FeTS22_Patient0108	Unseen during training	0.9085230000000001
22	FeTS22_Patient0109	Unseen during training	0.64871
22	FeTS22_Patient0110	Unseen during training	0.9737520000000001
22	FeTS22_Patient0111	Unseen during training	0.956341
22	FeTS22_Patient0112	Unseen during training	0.9542570000000001
22	FeTS22_Patient0113	Unseen during training	0.9601843333333333
22	FeTS22_Patient0114	Unseen during training	0.9646476666666667
22	FeTS22_Patient0116	Unseen during training	0.902969
22	FeTS22_Patient0117	Unseen during training	0.9062006666666668
22	FeTS22_Patient0118	Unseen during training	0.9182203333333333
22	FeTS22_Patient0119	Unseen during training	0.9716563333333332
22	FeTS22_Patient0120	Unseen during training	0.9624383333333334
22	FeTS22_Patient0121	Unseen during training	0.975618
22	FeTS22_Patient0123	Unseen during training	0.958033
23	FeTS22_Patient0000	Unseen during training	0.9713533333333334
23	FeTS22_Patient0001	Unseen during training	0.9827600000000002
23	FeTS22_Patient0002	Unseen during training	0.9554223333333334
23	FeTS22_Patient0003	Unseen during training	0.9878026666666666
23	FeTS22_Patient0004	Unseen during training	0.975273
23	FeTS22_Patient0005	Unseen during training	0.9573906666666666
23	FeTS22_Patient0006	Unseen during training	0.9696986666666666
23	FeTS22_Patient0007	Unseen during training	0.973801
23	FeTS22_Patient0009	Unseen during training	0.9764713333333334
23	FeTS22_Patient0010	Unseen during training	0.974123
23	FeTS22_Patient0011	Unseen during training	0.955154
23	FeTS22_Patient0012	Unseen during training	0.9594520000000001
23	FeTS22_Patient0013	Unseen during training	0.979458
23	FeTS22_Patient0014	Unseen during training	0.9607623333333333
23	FeTS22_Patient0015	Unseen during training	0.9899950000000001
23	FeTS22_Patient0016	Unseen during training	0.9864616666666667
23	FeTS22_Patient0017	Unseen during training	0.977058
23	FeTS22_Patient0018	Unseen during training	0.9684873333333334
23	FeTS22_Patient0019	Unseen during training	0.9200923333333333
23	FeTS22_Patient0020	Unseen during training	0.8200123333333332
23	FeTS22_Patient0021	Unseen during training	0.930122
23	FeTS22_Patient0022	Unseen during training	0.9865533333333333
23	FeTS22_Patient0023	Unseen during training	0.9807583333333333
23	FeTS22_Patient0024	Unseen during training	0.9701569999999999
23	FeTS22_Patient0025	Unseen during training	0.9794533333333333
23	FeTS22_Patient0026	Unseen during training	0.9715759999999999
23	FeTS22_Patient0027	Unseen during training	0.976445
23	FeTS22_Patient0028	Unseen during training	0.9599156666666667
23	FeTS22_Patient0029	Unseen during training	0.9863983333333334
23	FeTS22_Patient0030	Unseen during training	0.9772913333333334
23	FeTS22_Patient0031	Unseen during training	0.9753246666666667
23	FeTS22_Patient0032	Unseen during training	0.9688076666666666
23	FeTS22_Patient0034	Unseen during training	0.952817
23	FeTS22_Patient0035	Unseen during training	0.9511796666666665
23	FeTS22_Patient0036	Unseen during training	0.9532823333333332
23	FeTS22_Patient0037	Unseen during training	0.874664
23	FeTS22_Patient0038	Unseen during training	0.933427
23	FeTS22_Patient0039	Unseen during training	0.9630193333333333
23	FeTS22_Patient0041	Unseen during training	0.9636809999999999
23	FeTS22_Patient0042	Unseen during training	0.8576873333333334
23	FeTS22_Patient0043	Unseen during training	0.966685
23	FeTS22_Patient0044	Unseen during training	0.9039546666666666
23	FeTS22_Patient0046	Unseen during training	0.9837690000000001
23	FeTS22_Patient0047	Unseen during training	0.9274443333333333
23	FeTS22_Patient0048	Unseen during training	0.9114213333333333
23	FeTS22_Patient0050	Unseen during training	0.974848
23	FeTS22_Patient0051	Unseen during training	0.9761526666666667
23	FeTS22_Patient0052	Unseen during training	0.9416436666666668
23	FeTS22_Patient0053	Unseen during training	0.9395946666666667
23	FeTS22_Patient0054	Unseen during training	0.969898
23	FeTS22_Patient0055	Unseen during training	0.985849
23	FeTS22_Patient0059	Unseen during training	0.9570453333333333
23	FeTS22_Patient0060	Unseen during training	0.9849710000000002
23	FeTS22_Patient0061	Unseen during training	0.9391806666666667
23	FeTS22_Patient0062	Unseen during training	0.9817546666666668
23	FeTS22_Patient0063	Unseen during training	0.9834693333333334
23	FeTS22_Patient0064	Unseen during training	0.9741116666666668
23	FeTS22_Patient0065	Unseen during training	0.9884933333333334
23	FeTS22_Patient0066	Unseen during training	0.9296493333333334
23	FeTS22_Patient0067	Unseen during training	0.980068
23	FeTS22_Patient0069	Unseen during training	0.8681753333333333
23	FeTS22_Patient0070	Unseen during training	0.9455
23	FeTS22_Patient0071	Unseen during training	0.988104
23	FeTS22_Patient0072	Unseen during training	0.9821449999999999
23	FeTS22_Patient0073	Unseen during training	0.961694
23	FeTS22_Patient0074	Unseen during training	0.977712
23	FeTS22_Patient0075	Unseen during training	0.9743513333333333
23	FeTS22_Patient0076	Unseen during training	0.9663373333333333
23	FeTS22_Patient0077	Unseen during training	0.9559016666666666
23	FeTS22_Patient0078	Unseen during training	0.9711013333333334
23	FeTS22_Patient0079	Unseen during training	0.9275213333333333
23	FeTS22_Patient0080	Unseen during training	0.9821843333333332
23	FeTS22_Patient0081	Unseen during training	0.908677
23	FeTS22_Patient0082	Unseen during training	0.978761
23	FeTS22_Patient0083	Unseen during training	0.9522566666666666
23	FeTS22_Patient0084	Unseen during training	0.9553240000000001
23	FeTS22_Patient0085	Unseen during training	0.9845096666666667
23	FeTS22_Patient0086	Unseen during training	0.7664273333333332
23	FeTS22_Patient0087	Unseen during training	0.9768183333333332
23	FeTS22_Patient0088	Unseen during training	0.9190313333333333
23	FeTS22_Patient0089	Unseen during training	0.9820403333333333
23	FeTS22_Patient0090	Unseen during training	0.945542
23	FeTS22_Patient0091	Unseen during training	0.9692893333333332
23	FeTS22_Patient0092	Unseen during training	0.9541956666666667
23	FeTS22_Patient0094	Unseen during training	0.9673676666666667
23	FeTS22_Patient0095	Unseen during training	0.9850836666666666
23	FeTS22_Patient0096	Unseen during training	0.963612
23	FeTS22_Patient0097	Unseen during training	0.9573953333333334
23	FeTS22_Patient0099	Unseen during training	0.9594359999999998
23	FeTS22_Patient0100	Unseen during training	0.9840313333333333
23	FeTS22_Patient0101	Unseen during training	0.915685
23	FeTS22_Patient0103	Unseen during training	0.9893676666666665
23	FeTS22_Patient0104	Unseen during training	0.9800273333333335
23	FeTS22_Patient0105	Unseen during training	0.9616376666666667
23	FeTS22_Patient0107	Unseen during training	0.979909
23	FeTS22_Patient0108	Unseen during training	0.9584693333333334
23	FeTS22_Patient0109	Unseen during training	0.9689676666666666
23	FeTS22_Patient0110	Unseen during training	0.9324386666666666
23	FeTS22_Patient0111	Unseen during training	0.9687586666666667
23	FeTS22_Patient0112	Unseen during training	0.9825123333333332
23	FeTS22_Patient0113	Unseen during training	0.8180383333333334
23	FeTS22_Patient0114	Unseen during training	0.4849746666666667
23	FeTS22_Patient0115	Unseen during training	0.8954019999999999
23	FeTS22_Patient0116	Unseen during training	0.984972
23	FeTS22_Patient0117	Unseen during training	0.96484
23	FeTS22_Patient0118	Unseen during training	0.9260636666666665
24	FeTS22_Patient0000	Unseen during training	0.9598903333333334
24	FeTS22_Patient0001	Unseen during training	0.9659036666666667
24	FeTS22_Patient0004	Unseen during training	0.9528156666666668
24	FeTS22_Patient0005	Unseen during training	0.790024
24	FeTS22_Patient0006	Unseen during training	0.9555436666666667
24	FeTS22_Patient0007	Unseen during training	0.9693890000000001
24	FeTS22_Patient0008	Unseen during training	0.9251863333333333
24	FeTS22_Patient0009	Unseen during training	0.9649503333333334
24	FeTS22_Patient0010	Unseen during training	0.9036686666666666
24	FeTS22_Patient0011	Unseen during training	0.9021123333333333
24	FeTS22_Patient0013	Unseen during training	0.7543556666666666
24	FeTS22_Patient0015	Unseen during training	0.9291283333333333
24	FeTS22_Patient0017	Unseen during training	0.8878873333333334
24	FeTS22_Patient0018	Unseen during training	0.9535469999999999
24	FeTS22_Patient0021	Unseen during training	0.9170543333333333
24	FeTS22_Patient0022	Unseen during training	0.8937163333333333
24	FeTS22_Patient0023	Unseen during training	0.3960113333333333
24	FeTS22_Patient0025	Unseen during training	0.9476603333333333
24	FeTS22_Patient0026	Unseen during training	0.895417
24	FeTS22_Patient0028	Unseen during training	0.5519586666666667
24	FeTS22_Patient0030	Unseen during training	0.9743786666666666
24	FeTS22_Patient0033	Unseen during training	0.6961836666666666
24	FeTS22_Patient0034	Unseen during training	0.9111453333333334
24	FeTS22_Patient0036	Unseen during training	0.9586626666666667
24	FeTS22_Patient0037	Unseen during training	0.8647603333333334
24	FeTS22_Patient0039	Unseen during training	0.8860283333333334
24	FeTS22_Patient0040	Unseen during training	0.9344420000000001
24	FeTS22_Patient0042	Unseen during training	0.9349263333333334
24	FeTS22_Patient0043	Unseen during training	0.9653403333333332
24	FeTS22_Patient0046	Unseen during training	0.9197673333333333
24	FeTS22_Patient0047	Unseen during training	0.9577943333333333
24	FeTS22_Patient0048	Unseen during training	0.9699356666666668
24	FeTS22_Patient0049	Unseen during training	0.943261
24	FeTS22_Patient0053	Unseen during training	0.7520973333333333
24	FeTS22_Patient0054	Unseen during training	0.9470773333333332
24	FeTS22_Patient0055	Unseen during training	0.907159
24	FeTS22_Patient0056	Unseen during training	0.9223706666666667
24	FeTS22_Patient0059	Unseen during training	0.9284250000000002
24	FeTS22_Patient0061	Unseen during training	0.9492843333333334
24	FeTS22_Patient0062	Unseen during training	0.3570856666666667
24	FeTS22_Patient0064	Unseen during training	0.7312963333333333
24	FeTS22_Patient0065	Unseen during training	0.954451
24	FeTS22_Patient0066	Unseen during training	0.9120716666666667
24	FeTS22_Patient0069	Unseen during training	0.8862616666666666
24	FeTS22_Patient0070	Unseen during training	0.9309
24	FeTS22_Patient0071	Unseen during training	0.651398
24	FeTS22_Patient0072	Unseen during training	0.9442720000000001
24	FeTS22_Patient0073	Unseen during training	0.916128
24	FeTS22_Patient0074	Unseen during training	0.8042193333333333
24	FeTS22_Patient0076	Unseen during training	0.9346873333333333
24	FeTS22_Patient0077	Unseen during training	0.9026123333333332
24	FeTS22_Patient0078	Unseen during training	0.9577556666666668
24	FeTS22_Patient0079	Unseen during training	0.9643206666666666
24	FeTS22_Patient0081	Unseen during training	0.9459586666666667
24	FeTS22_Patient0082	Unseen during training	0.7708623333333332
24	FeTS22_Patient0083	Unseen during training	0.984058
24	FeTS22_Patient0084	Unseen during training	0.9147146666666667
24	FeTS22_Patient0085	Unseen during training	0.901395
26	FeTS22_Patient0000	Unseen during training	0.975657
26	FeTS22_Patient0001	Unseen during training	0.9574063333333335
26	FeTS22_Patient0002	Unseen during training	0.9830016666666667
26	FeTS22_Patient0003	Unseen during training	0.9796523333333335
26	FeTS22_Patient0004	Unseen during training	0.989345
26	FeTS22_Patient0005	Unseen during training	0.9649723333333334
26	FeTS22_Patient0006	Unseen during training	0.956827
26	FeTS22_Patient0007	Unseen during training	0.9783963333333333
26	FeTS22_Patient0008	Unseen during training	0.984055
26	FeTS22_Patient0009	Unseen during training	0.9683603333333334
26	FeTS22_Patient0010	Unseen during training	0.98493
26	FeTS22_Patient0011	Unseen during training	0.9447543333333334
26	FeTS22_Patient0012	Unseen during training	0.9549246666666665
26	FeTS22_Patient0013	Unseen during training	0.9734653333333334
26	FeTS22_Patient0014	Unseen during training	0.985579
26	FeTS22_Patient0015	Unseen during training	0.940813
26	FeTS22_Patient0016	Unseen during training	0.9618086666666668
26	FeTS22_Patient0017	Unseen during training	0.9658946666666667
26	FeTS22_Patient0018	Unseen during training	0.9621233333333334
26	FeTS22_Patient0019	Unseen during training	0.842403
26	FeTS22_Patient0020	Unseen during training	0.9026673333333334
26	FeTS22_Patient0021	Unseen during training	0.9356103333333333
26	FeTS22_Patient0022	Unseen during training	0.9748296666666666
26	FeTS22_Patient0023	Unseen during training	0.9773176666666666
26	FeTS22_Patient0024	Unseen during training	0.9418380000000001
26	FeTS22_Patient0025	Unseen during training	0.946269
26	FeTS22_Patient0026	Unseen during training	0.973696
26	FeTS22_Patient0027	Unseen during training	0.978743
26	FeTS22_Patient0028	Unseen during training	0.9631599999999999
26	FeTS22_Patient0029	Unseen during training	0.9350016666666666
26	FeTS22_Patient0030	Unseen during training	0.9463333333333334
26	FeTS22_Patient0031	Unseen during training	0.888414
26	FeTS22_Patient0032	Unseen during training	0.9866913333333333
26	FeTS22_Patient0033	Unseen during training	0.9428006666666667
26	FeTS22_Patient0034	Unseen during training	0.8936286666666667
26	FeTS22_Patient0035	Unseen during training	0.983622
26	FeTS22_Patient0036	Unseen during training	0.9523706666666666
26	FeTS22_Patient0037	Unseen during training	0.9353509999999999
26	FeTS22_Patient0038	Unseen during training	0.9345586666666666
26	FeTS22_Patient0039	Unseen during training	0.9566663333333333
26	FeTS22_Patient0040	Unseen during training	0.941291
26	FeTS22_Patient0041	Unseen during training	0.9776403333333333
26	FeTS22_Patient0042	Unseen during training	0.9747513333333334
26	FeTS22_Patient0043	Unseen during training	0.8352729999999999
26	FeTS22_Patient0044	Unseen during training	0.9367683333333333
26	FeTS22_Patient0045	Unseen during training	0.95145
26	FeTS22_Patient0046	Unseen during training	0.974295
26	FeTS22_Patient0047	Unseen during training	0.9650193333333332
26	FeTS22_Patient0048	Unseen during training	0.9669163333333334
26	FeTS22_Patient0049	Unseen during training	0.911253
26	FeTS22_Patient0050	Unseen during training	0.8267729999999999
26	FeTS22_Patient0051	Unseen during training	0.9385763333333333
26	FeTS22_Patient0052	Unseen during training	0.9796666666666667
26	FeTS22_Patient0053	Unseen during training	0.977877
26	FeTS22_Patient0054	Unseen during training	0.977993
26	FeTS22_Patient0055	Unseen during training	0.897189
26	FeTS22_Patient0056	Unseen during training	0.8409786666666667
26	FeTS22_Patient0057	Unseen during training	0.9819990000000001
26	FeTS22_Patient0058	Unseen during training	0.9706239999999999
26	FeTS22_Patient0059	Unseen during training	0.9869886666666668
26	FeTS22_Patient0060	Unseen during training	0.9227766666666667
26	FeTS22_Patient0061	Unseen during training	0.9865133333333334
26	FeTS22_Patient0062	Unseen during training	0.9762273333333332
26	FeTS22_Patient0063	Unseen during training	0.974077
26	FeTS22_Patient0064	Unseen during training	0.8707156666666668
26	FeTS22_Patient0065	Unseen during training	0.985148
26	FeTS22_Patient0066	Unseen during training	0.966185
26	FeTS22_Patient0067	Unseen during training	0.9809073333333332
26	FeTS22_Patient0068	Unseen during training	0.9439513333333333
26	FeTS22_Patient0069	Unseen during training	0.9716386666666668
26	FeTS22_Patient0070	Unseen during training	0.9803830000000001
26	FeTS22_Patient0071	Unseen during training	0.9499719999999999
26	FeTS22_Patient0072	Unseen during training	0.9662593333333334
26	FeTS22_Patient0073	Unseen during training	0.9738513333333333
26	FeTS22_Patient0074	Unseen during training	0.9457749999999999
26	FeTS22_Patient0075	Unseen during training	0.9686276666666666
26	FeTS22_Patient0076	Unseen during training	0.9590483333333334
26	FeTS22_Patient0077	Unseen during training	0.9791156666666666
26	FeTS22_Patient0078	Unseen during training	0.9666790000000001
26	FeTS22_Patient0079	Unseen during training	0.9650176666666667
26	FeTS22_Patient0080	Unseen during training	0.9837056666666667
26	FeTS22_Patient0081	Unseen during training	0.969345
26	FeTS22_Patient0082	Unseen during training	0.9780533333333333
26	FeTS22_Patient0083	Unseen during training	0.9688003333333333
26	FeTS22_Patient0084	Unseen during training	0.9766423333333333
26	FeTS22_Patient0085	Unseen during training	0.9399846666666667
26	FeTS22_Patient0086	Unseen during training	0.9395566666666667
26	FeTS22_Patient0087	Unseen during training	0.979556
26	FeTS22_Patient0088	Unseen during training	0.959584
26	FeTS22_Patient0089	Unseen during training	0.9711503333333334
26	FeTS22_Patient0090	Unseen during training	0.9763943333333334
26	FeTS22_Patient0091	Unseen during training	0.9358786666666669
26	FeTS22_Patient0092	Unseen during training	0.9494316666666668
26	FeTS22_Patient0093	Unseen during training	0.8687066666666666
26	FeTS22_Patient0094	Unseen during training	0.9281913333333334
26	FeTS22_Patient0095	Unseen during training	0.9824726666666667
26	FeTS22_Patient0096	Unseen during training	0.9022306666666667
26	FeTS22_Patient0097	Unseen during training	0.9205359999999999
26	FeTS22_Patient0098	Unseen during training	0.910305
26	FeTS22_Patient0099	Unseen during training	0.9760983333333333
27	FeTS22_Patient0000	Seen during training	0.984871
27	FeTS22_Patient0001	Seen during training	0.9789866666666667
27	FeTS22_Patient0002	Seen during training	0.883558
27	FeTS22_Patient0003	Seen during training	0.8786803333333332
27	FeTS22_Patient0004	Seen during training	0.9735216666666666
27	FeTS22_Patient0005	Seen during training	0.891222
27	FeTS22_Patient0006	Seen during training	0.980585
27	FeTS22_Patient0007	Seen during training	0.8966363333333334
27	FeTS22_Patient0008	Seen during training	0.8848010000000001
27	FeTS22_Patient0009	Seen during training	0.893033
27	FeTS22_Patient0010	Seen during training	0.9725146666666666
27	FeTS22_Patient0011	Seen during training	0.9479260000000002
27	FeTS22_Patient0012	Seen during training	0.9755723333333334
27	FeTS22_Patient0013	Seen during training	0.9686876666666665
27	FeTS22_Patient0014	Seen during training	0.84881
27	FeTS22_Patient0015	Seen during training	0.8490763333333334
27	FeTS22_Patient0016	Seen during training	0.9892843333333333
27	FeTS22_Patient0017	Seen during training	0.8909703333333333
27	FeTS22_Patient0018	Seen during training	0.9866376666666667
27	FeTS22_Patient0019	Seen during training	0.9744073333333333
27	FeTS22_Patient0021	Seen during training	0.9717173333333333
27	FeTS22_Patient0022	Seen during training	0.9585466666666665
27	FeTS22_Patient0023	Seen during training	0.8262736666666667
27	FeTS22_Patient0024	Seen during training	0.9821776666666665
27	FeTS22_Patient0025	Seen during training	0.8018113333333333
27	FeTS22_Patient0026	Seen during training	0.9813536666666667
27	FeTS22_Patient0027	Seen during training	0.9490716666666668
27	FeTS22_Patient0028	Seen during training	0.9808343333333335
27	FeTS22_Patient0029	Seen during training	0.931438
27	FeTS22_Patient0030	Seen during training	0.967873
27	FeTS22_Patient0031	Seen during training	0.8649646666666667
27	FeTS22_Patient0032	Seen during training	0.9791283333333333
27	FeTS22_Patient0033	Seen during training	0.9806293333333332
27	FeTS22_Patient0034	Seen during training	0.9753030000000001
27	FeTS22_Patient0035	Seen during training	0.8284303333333333
27	FeTS22_Patient0036	Seen during training	0.9464753333333333
27	FeTS22_Patient0037	Seen during training	0.8931823333333333
27	FeTS22_Patient0038	Seen during training	0.9707156666666666
27	FeTS22_Patient0039	Seen during training	0.9642946666666666
27	FeTS22_Patient0040	Seen during training	0.8584473333333333
27	FeTS22_Patient0041	Seen during training	0.9813586666666666
27	FeTS22_Patient0042	Seen during training	0.9557713333333333
27	FeTS22_Patient0043	Seen during training	0.9506246666666668
27	FeTS22_Patient0044	Seen during training	0.8573843333333332
27	FeTS22_Patient0045	Seen during training	0.985036
27	FeTS22_Patient0046	Seen during training	0.9903013333333334
27	FeTS22_Patient0047	Seen during training	0.9615776666666666
27	FeTS22_Patient0048	Seen during training	0.9528306666666665
27	FeTS22_Patient0049	Seen during training	0.9696523333333333
27	FeTS22_Patient0050	Seen during training	0.9052386666666666
27	FeTS22_Patient0051	Seen during training	0.9603853333333333
27	FeTS22_Patient0052	Seen during training	0.9646849999999999
27	FeTS22_Patient0053	Seen during training	0.9191473333333334
27	FeTS22_Patient0054	Seen during training	0.8972243333333333
27	FeTS22_Patient0055	Seen during training	0.9711440000000001
27	FeTS22_Patient0056	Seen during training	0.9207143333333333
27	FeTS22_Patient0057	Seen during training	0.3397333333333333
27	FeTS22_Patient0058	Seen during training	0.8669556666666667
27	FeTS22_Patient0059	Seen during training	0.9601703333333332
27	FeTS22_Patient0060	Seen during training	0.9813453333333334
27	FeTS22_Patient0061	Seen during training	0.9368569999999999
27	FeTS22_Patient0062	Seen during training	0.8978639999999999
27	FeTS22_Patient0063	Seen during training	0.9491539999999999
27	FeTS22_Patient0064	Seen during training	0.8511329999999999
27	FeTS22_Patient0065	Seen during training	0.892985
27	FeTS22_Patient0066	Seen during training	0.9882773333333333
27	FeTS22_Patient0067	Seen during training	0.76599
27	FeTS22_Patient0068	Seen during training	0.9879389999999999
27	FeTS22_Patient0069	Seen during training	0.9188533333333334
27	FeTS22_Patient0070	Seen during training	0.9840943333333333
27	FeTS22_Patient0071	Seen during training	0.9663813333333332
27	FeTS22_Patient0072	Seen during training	0.9098826666666667
27	FeTS22_Patient0073	Seen during training	0.93978
27	FeTS22_Patient0074	Seen during training	0.7303873333333333
27	FeTS22_Patient0075	Seen during training	0.9060716666666666
27	FeTS22_Patient0076	Seen during training	0.868181
27	FeTS22_Patient0077	Seen during training	0.8863946666666666
27	FeTS22_Patient0078	Seen during training	0.7394616666666667
27	FeTS22_Patient0079	Seen during training	0.9798680000000001
27	FeTS22_Patient0080	Seen during training	0.7651203333333333
27	FeTS22_Patient0081	Seen during training	0.792032
27	FeTS22_Patient0082	Seen during training	0.9887036666666668
27	FeTS22_Patient0083	Seen during training	0.9083216666666667
27	FeTS22_Patient0084	Seen during training	0.9814766666666667
27	FeTS22_Patient0085	Seen during training	0.9765609999999999
27	FeTS22_Patient0086	Seen during training	0.9681403333333333
27	FeTS22_Patient0087	Seen during training	0.9778743333333333
27	FeTS22_Patient0088	Seen during training	0.9893700000000001
27	FeTS22_Patient0089	Seen during training	0.929954
27	FeTS22_Patient0090	Seen during training	0.9306260000000001
27	FeTS22_Patient0091	Seen during training	0.9885193333333334
27	FeTS22_Patient0092	Seen during training	0.9291093333333333
27	FeTS22_Patient0093	Seen during training	0.914646
27	FeTS22_Patient0094	Seen during training	0.92372
27	FeTS22_Patient0095	Seen during training	0.978841
27	FeTS22_Patient0096	Seen during training	0.8645146666666665
27	FeTS22_Patient0097	Seen during training	0.8637106666666666
27	FeTS22_Patient0099	Seen during training	0.8995003333333335
27	FeTS22_Patient0100	Seen during training	0.8937523333333334
27	FeTS22_Patient0102	Seen during training	0.9432763333333334
27	FeTS22_Patient0103	Seen during training	0.9143719999999999
27	FeTS22_Patient0104	Seen during training	0.887867
27	FeTS22_Patient0105	Seen during training	0.9752383333333333
27	FeTS22_Patient0106	Seen during training	0.9851826666666667
27	FeTS22_Patient0107	Seen during training	0.909166
27	FeTS22_Patient0108	Seen during training	0.9752706666666667
27	FeTS22_Patient0109	Seen during training	0.9659856666666666
27	FeTS22_Patient0110	Seen during training	0.9333006666666667
27	FeTS22_Patient0111	Seen during training	0.8742063333333333
27	FeTS22_Patient0112	Seen during training	0.9276043333333334
27	FeTS22_Patient0113	Seen during training	0.9765566666666667
27	FeTS22_Patient0114	Seen during training	0.9710763333333334
27	FeTS22_Patient0115	Seen during training	0.912251
27	FeTS22_Patient0116	Seen during training	0.8665316666666666
27	FeTS22_Patient0117	Seen during training	0.252229
27	FeTS22_Patient0118	Seen during training	0.9246843333333334
27	FeTS22_Patient0119	Seen during training	0.9234436666666666
27	FeTS22_Patient0120	Seen during training	0.9398936666666667
27	FeTS22_Patient0121	Seen during training	0.9636319999999999
27	FeTS22_Patient0122	Seen during training	0.9691743333333335
27	FeTS22_Patient0123	Seen during training	0.9298313333333333
27	FeTS22_Patient0124	Seen during training	0.9301689999999999
27	FeTS22_Patient0125	Seen during training	0.9015243333333335
27	FeTS22_Patient0126	Seen during training	0.9674016666666668
27	FeTS22_Patient0127	Seen during training	0.9913826666666666
27	FeTS22_Patient0128	Seen during training	0.9766676666666667
27	FeTS22_Patient0129	Seen during training	0.9457273333333333
27	FeTS22_Patient0130	Seen during training	0.9308803333333334
27	FeTS22_Patient0131	Seen during training	0.9741163333333334
27	FeTS22_Patient0132	Seen during training	0.9258216666666667
27	FeTS22_Patient0133	Seen during training	0.8571713333333334
27	FeTS22_Patient0134	Seen during training	0.9834386666666667
27	FeTS22_Patient0135	Seen during training	0.964052
27	FeTS22_Patient0136	Seen during training	0.9695026666666666
27	FeTS22_Patient0137	Seen during training	0.8275633333333334
27	FeTS22_Patient0138	Seen during training	0.9853786666666666
27	FeTS22_Patient0140	Seen during training	0.9550389999999999
27	FeTS22_Patient0141	Seen during training	0.8897163333333333
27	FeTS22_Patient0142	Seen during training	0.8275873333333332
27	FeTS22_Patient0143	Seen during training	0.7866396666666667
27	FeTS22_Patient0144	Seen during training	0.915362
27	FeTS22_Patient0145	Seen during training	0.8868333333333333
27	FeTS22_Patient0148	Seen during training	0.7729563333333335
27	FeTS22_Patient0149	Seen during training	0.9831070000000001
27	FeTS22_Patient0150	Seen during training	0.8651163333333334
27	FeTS22_Patient0151	Seen during training	0.8186823333333334
27	FeTS22_Patient0152	Seen during training	0.8587133333333333
27	FeTS22_Patient0153	Seen during training	0.9691389999999999
27	FeTS22_Patient0154	Seen during training	0.956357
27	FeTS22_Patient0155	Seen during training	0.8885840000000002
27	FeTS22_Patient0156	Seen during training	0.980285
28	FeTS22_Patient0000	Seen during training	0.8994126666666666
28	FeTS22_Patient0001	Seen during training	0.930355
28	FeTS22_Patient0002	Seen during training	0.9820616666666666
28	FeTS22_Patient0003	Seen during training	0.904325
28	FeTS22_Patient0004	Seen during training	0.9827246666666666
28	FeTS22_Patient0005	Seen during training	0.9602266666666667
28	FeTS22_Patient0006	Seen during training	0.9684099999999999
28	FeTS22_Patient0007	Seen during training	0.936979
28	FeTS22_Patient0008	Seen during training	0.9648546666666666
28	FeTS22_Patient0009	Seen during training	0.9723573333333334
28	FeTS22_Patient0010	Seen during training	0.9686906666666667
28	FeTS22_Patient0011	Seen during training	0.9745196666666666
28	FeTS22_Patient0012	Seen during training	0.9447006666666669
28	FeTS22_Patient0014	Seen during training	0.9583309999999999
28	FeTS22_Patient0015	Seen during training	0.9757966666666666
28	FeTS22_Patient0016	Seen during training	0.9315286666666668
28	FeTS22_Patient0017	Seen during training	0.9339113333333334
28	FeTS22_Patient0018	Seen during training	0.9687023333333333
28	FeTS22_Patient0019	Seen during training	0.9418466666666667
28	FeTS22_Patient0020	Seen during training	0.9794243333333332
28	FeTS22_Patient0021	Seen during training	0.9613346666666667
28	FeTS22_Patient0022	Seen during training	0.9594333333333332
28	FeTS22_Patient0023	Seen during training	0.8435633333333333
28	FeTS22_Patient0024	Seen during training	0.8214223333333335
28	FeTS22_Patient0025	Seen during training	0.9609986666666668
28	FeTS22_Patient0026	Seen during training	0.9804046666666665
28	FeTS22_Patient0027	Seen during training	0.9271583333333334
28	FeTS22_Patient0028	Seen during training	0.9856396666666667
28	FeTS22_Patient0029	Seen during training	0.9642946666666666
28	FeTS22_Patient0030	Seen during training	0.9341613333333333
28	FeTS22_Patient0031	Seen during training	0.9666496666666667
28	FeTS22_Patient0032	Seen during training	0.9574866666666667
28	FeTS22_Patient0033	Seen during training	0.920109
28	FeTS22_Patient0034	Seen during training	0.9543356666666667
28	FeTS22_Patient0035	Seen during training	0.9406473333333333
28	FeTS22_Patient0036	Seen during training	0.966435
28	FeTS22_Patient0037	Seen during training	0.971656
28	FeTS22_Patient0038	Seen during training	0.9647246666666667
28	FeTS22_Patient0039	Seen during training	0.9459960000000001
28	FeTS22_Patient0040	Seen during training	0.9680223333333333
28	FeTS22_Patient0041	Seen during training	0.9852296666666667
28	FeTS22_Patient0042	Seen during training	0.9773876666666667
28	FeTS22_Patient0043	Seen during training	0.9485320000000002
28	FeTS22_Patient0044	Seen during training	0.932309
28	FeTS22_Patient0046	Seen during training	0.9786303333333333
28	FeTS22_Patient0047	Seen during training	0.928312
28	FeTS22_Patient0048	Seen during training	0.8928523333333334
28	FeTS22_Patient0049	Seen during training	0.9881773333333334
28	FeTS22_Patient0050	Seen during training	0.9319813333333333
28	FeTS22_Patient0051	Seen during training	0.9638836666666667
28	FeTS22_Patient0053	Seen during training	0.943606
28	FeTS22_Patient0054	Seen during training	0.9488059999999999
28	FeTS22_Patient0055	Seen during training	0.966754
28	FeTS22_Patient0056	Seen during training	0.9620186666666667
28	FeTS22_Patient0057	Seen during training	0.9637323333333333
28	FeTS22_Patient0058	Seen during training	0.9462853333333333
28	FeTS22_Patient0059	Seen during training	0.866265
28	FeTS22_Patient0060	Seen during training	0.7250896666666667
28	FeTS22_Patient0061	Seen during training	0.9676856666666668
[truncated: 626 more rows]
