# Supplementary material for: Towards fair decentralized benchmarking of healthcare AI algorithms with the Federated Tumor Segmentation (FeTS) challenge
Source: Nat Commun. 2025 Jul 8;16:6274. doi: 10.1038/s41467-025-60466-1 (PMC12238412; doi:10.1038/s41467-025-60466-1)
Supplement: Supplementary file 4 — Source data [file 41467_2025_60466_MOESM4_ESM.zip › source_data_dir/per_figure_data/suppl-fig14_data.csv]

dataset	case_id	origin	Dice_ET
4	FeTS22_Patient0000	Unseen during training	0.951332
4	FeTS22_Patient0001	Unseen during training	1.0
4	FeTS22_Patient0002	Unseen during training	0.945491
4	FeTS22_Patient0003	Unseen during training	0.9424170000000001
4	FeTS22_Patient0004	Unseen during training	0.9411379999999999
4	FeTS22_Patient0005	Unseen during training	0.919573
4	FeTS22_Patient0006	Unseen during training	0.942931
4	FeTS22_Patient0007	Unseen during training	0.953292
4	FeTS22_Patient0008	Unseen during training	0.9384620000000001
4	FeTS22_Patient0009	Unseen during training	0.9211809999999999
4	FeTS22_Patient0010	Unseen during training	0.9515379999999999
4	FeTS22_Patient0011	Unseen during training	0.936428
4	FeTS22_Patient0012	Unseen during training	0.970283
4	FeTS22_Patient0013	Unseen during training	0.9494469999999999
4	FeTS22_Patient0014	Unseen during training	0.9312309999999999
4	FeTS22_Patient0015	Unseen during training	0.948443
4	FeTS22_Patient0016	Unseen during training	0.9302790000000001
4	FeTS22_Patient0017	Unseen during training	0.755961
4	FeTS22_Patient0018	Unseen during training	0.746479
4	FeTS22_Patient0019	Unseen during training	0.901964
4	FeTS22_Patient0020	Unseen during training	0.9389200000000001
4	FeTS22_Patient0021	Unseen during training	0.961432
4	FeTS22_Patient0022	Unseen during training	1.0
4	FeTS22_Patient0023	Unseen during training	0.960946
4	FeTS22_Patient0024	Unseen during training	0.812808
4	FeTS22_Patient0025	Unseen during training	1.0
4	FeTS22_Patient0026	Unseen during training	0.954043
4	FeTS22_Patient0027	Unseen during training	0.9550870000000001
4	FeTS22_Patient0028	Unseen during training	0.9448620000000001
4	FeTS22_Patient0029	Unseen during training	0.9619040000000001
4	FeTS22_Patient0030	Unseen during training	0.126369
4	FeTS22_Patient0031	Unseen during training	0.9516979999999999
4	FeTS22_Patient0032	Unseen during training	0.924876
4	FeTS22_Patient0033	Unseen during training	0.954714
4	FeTS22_Patient0034	Unseen during training	0.9526979999999999
4	FeTS22_Patient0035	Unseen during training	0.957636
4	FeTS22_Patient0036	Unseen during training	0.9304469999999999
4	FeTS22_Patient0037	Unseen during training	0.955463
4	FeTS22_Patient0038	Unseen during training	0.751264
4	FeTS22_Patient0039	Unseen during training	0.90748
4	FeTS22_Patient0040	Unseen during training	0.9077290000000001
4	FeTS22_Patient0041	Unseen during training	1.0
4	FeTS22_Patient0042	Unseen during training	0.803524
4	FeTS22_Patient0043	Unseen during training	0.9462299999999999
4	FeTS22_Patient0044	Unseen during training	0.930486
4	FeTS22_Patient0045	Unseen during training	0.930494
4	FeTS22_Patient0046	Unseen during training	0.9492860000000001
4	FeTS22_Patient0047	Unseen during training	0.92974
4	FeTS22_Patient0048	Unseen during training	0.913385
4	FeTS22_Patient0049	Unseen during training	0.948134
4	FeTS22_Patient0050	Unseen during training	0.968348
4	FeTS22_Patient0051	Unseen during training	0.9380959999999999
4	FeTS22_Patient0052	Unseen during training	0.9507700000000001
4	FeTS22_Patient0053	Unseen during training	0.0
4	FeTS22_Patient0054	Unseen during training	0.944383
4	FeTS22_Patient0055	Unseen during training	0.900135
4	FeTS22_Patient0056	Unseen during training	0.9528120000000001
4	FeTS22_Patient0057	Unseen during training	0.9474799999999999
4	FeTS22_Patient0058	Unseen during training	0.965274
4	FeTS22_Patient0059	Unseen during training	0.745809
4	FeTS22_Patient0060	Unseen during training	0.9635969999999999
4	FeTS22_Patient0061	Unseen during training	0.945997
4	FeTS22_Patient0062	Unseen during training	0.942564
4	FeTS22_Patient0063	Unseen during training	0.969518
4	FeTS22_Patient0064	Unseen during training	0.8952979999999999
4	FeTS22_Patient0065	Unseen during training	0.955784
4	FeTS22_Patient0066	Unseen during training	0.955227
4	FeTS22_Patient0067	Unseen during training	0.957766
4	FeTS22_Patient0068	Unseen during training	0.9683219999999999
4	FeTS22_Patient0069	Unseen during training	0.202667
4	FeTS22_Patient0070	Unseen during training	0.9545
4	FeTS22_Patient0071	Unseen during training	0.903853
4	FeTS22_Patient0072	Unseen during training	0.961042
4	FeTS22_Patient0073	Unseen during training	0.9497389999999999
4	FeTS22_Patient0074	Unseen during training	0.9326399999999999
4	FeTS22_Patient0075	Unseen during training	0.9416100000000001
4	FeTS22_Patient0076	Unseen during training	0.952305
4	FeTS22_Patient0077	Unseen during training	0.943702
4	FeTS22_Patient0078	Unseen during training	0.0
4	FeTS22_Patient0079	Unseen during training	0.704704
4	FeTS22_Patient0080	Unseen during training	0.886935
4	FeTS22_Patient0081	Unseen during training	0.965245
4	FeTS22_Patient0082	Unseen during training	0.943976
4	FeTS22_Patient0083	Unseen during training	0.959593
4	FeTS22_Patient0084	Unseen during training	0.965016
4	FeTS22_Patient0085	Unseen during training	0.951145
4	FeTS22_Patient0086	Unseen during training	0.9446610000000001
4	FeTS22_Patient0087	Unseen during training	0.8182560000000001
4	FeTS22_Patient0088	Unseen during training	0.0
4	FeTS22_Patient0089	Unseen during training	0.5596939999999999
4	FeTS22_Patient0090	Unseen during training	0.94873
4	FeTS22_Patient0091	Unseen during training	1.0
4	FeTS22_Patient0092	Unseen during training	0.949958
4	FeTS22_Patient0093	Unseen during training	0.8277909999999999
4	FeTS22_Patient0094	Unseen during training	0.793007
4	FeTS22_Patient0095	Unseen during training	0.8877709999999999
4	FeTS22_Patient0096	Unseen during training	0.929753
4	FeTS22_Patient0097	Unseen during training	0.919011
4	FeTS22_Patient0098	Unseen during training	0.8887889999999999
4	FeTS22_Patient0099	Unseen during training	0.946125
4	FeTS22_Patient0100	Unseen during training	0.9217270000000001
4	FeTS22_Patient0101	Unseen during training	0.698094
4	FeTS22_Patient0102	Unseen during training	0.9400360000000001
4	FeTS22_Patient0103	Unseen during training	0.934241
4	FeTS22_Patient0104	Unseen during training	0.957548
4	FeTS22_Patient0105	Unseen during training	0.929599
4	FeTS22_Patient0106	Unseen during training	1.0
4	FeTS22_Patient0107	Unseen during training	0.9225110000000001
4	FeTS22_Patient0108	Unseen during training	1.0
4	FeTS22_Patient0109	Unseen during training	0.9234829999999999
4	FeTS22_Patient0110	Unseen during training	0.9475790000000001
4	FeTS22_Patient0111	Unseen during training	0.888849
4	FeTS22_Patient0112	Unseen during training	0.96454
4	FeTS22_Patient0113	Unseen during training	0.948846
4	FeTS22_Patient0114	Unseen during training	0.939026
4	FeTS22_Patient0115	Unseen during training	0.935426
4	FeTS22_Patient0116	Unseen during training	0.953793
4	FeTS22_Patient0117	Unseen during training	0.879848
4	FeTS22_Patient0118	Unseen during training	0.9695809999999999
4	FeTS22_Patient0119	Unseen during training	0.938818
4	FeTS22_Patient0120	Unseen during training	0.920607
4	FeTS22_Patient0121	Unseen during training	0.9197870000000001
4	FeTS22_Patient0122	Unseen during training	0.9357549999999999
4	FeTS22_Patient0123	Unseen during training	0.942075
4	FeTS22_Patient0124	Unseen during training	0.957976
4	FeTS22_Patient0125	Unseen during training	0.916233
4	FeTS22_Patient0126	Unseen during training	0.703812
4	FeTS22_Patient0127	Unseen during training	0.914709
4	FeTS22_Patient0128	Unseen during training	0.8678389999999999
4	FeTS22_Patient0129	Unseen during training	0.957901
4	FeTS22_Patient0130	Unseen during training	0.9439379999999999
4	FeTS22_Patient0131	Unseen during training	0.942227
4	FeTS22_Patient0132	Unseen during training	0.923833
4	FeTS22_Patient0133	Unseen during training	0.9633700000000001
4	FeTS22_Patient0134	Unseen during training	0.905542
4	FeTS22_Patient0135	Unseen during training	0.9524940000000001
4	FeTS22_Patient0136	Unseen during training	0.9534389999999999
4	FeTS22_Patient0137	Unseen during training	0.920356
4	FeTS22_Patient0138	Unseen during training	0.940959
4	FeTS22_Patient0139	Unseen during training	0.0
4	FeTS22_Patient0140	Unseen during training	0.957939
4	FeTS22_Patient0141	Unseen during training	0.963909
4	FeTS22_Patient0142	Unseen during training	0.431953
4	FeTS22_Patient0143	Unseen during training	0.0
4	FeTS22_Patient0144	Unseen during training	0.904732
4	FeTS22_Patient0145	Unseen during training	0.19225699999999998
4	FeTS22_Patient0146	Unseen during training	1.0
4	FeTS22_Patient0147	Unseen during training	0.952664
4	FeTS22_Patient0148	Unseen during training	0.947625
4	FeTS22_Patient0149	Unseen during training	1.0
4	FeTS22_Patient0150	Unseen during training	0.8997379999999999
4	FeTS22_Patient0151	Unseen during training	0.9478549999999999
4	FeTS22_Patient0152	Unseen during training	0.9614219999999999
4	FeTS22_Patient0153	Unseen during training	0.96041
4	FeTS22_Patient0154	Unseen during training	0.946993
4	FeTS22_Patient0155	Unseen during training	0.9406209999999999
4	FeTS22_Patient0156	Unseen during training	0.954966
4	FeTS22_Patient0157	Unseen during training	0.9386770000000001
4	FeTS22_Patient0158	Unseen during training	0.961024
4	FeTS22_Patient0159	Unseen during training	0.8770370000000001
4	FeTS22_Patient0160	Unseen during training	0.93953
4	FeTS22_Patient0161	Unseen during training	0.941218
4	FeTS22_Patient0162	Unseen during training	0.949832
4	FeTS22_Patient0163	Unseen during training	0.9081969999999999
4	FeTS22_Patient0164	Unseen during training	0.947318
4	FeTS22_Patient0165	Unseen during training	0.347973
4	FeTS22_Patient0166	Unseen during training	0.947051
4	FeTS22_Patient0167	Unseen during training	0.946752
4	FeTS22_Patient0168	Unseen during training	0.927005
4	FeTS22_Patient0169	Unseen during training	0.9135530000000001
4	FeTS22_Patient0170	Unseen during training	0.9109309999999999
4	FeTS22_Patient0171	Unseen during training	0.92422
4	FeTS22_Patient0172	Unseen during training	0.9554389999999999
4	FeTS22_Patient0173	Unseen during training	0.9229930000000001
4	FeTS22_Patient0174	Unseen during training	0.964565
4	FeTS22_Patient0175	Unseen during training	0.949477
4	FeTS22_Patient0176	Unseen during training	0.949773
4	FeTS22_Patient0177	Unseen during training	0.0
4	FeTS22_Patient0178	Unseen during training	0.949626
4	FeTS22_Patient0179	Unseen during training	0.9419850000000001
4	FeTS22_Patient0180	Unseen during training	0.959359
4	FeTS22_Patient0181	Unseen during training	0.934133
4	FeTS22_Patient0182	Unseen during training	0.8624450000000001
4	FeTS22_Patient0183	Unseen during training	0.8917709999999999
4	FeTS22_Patient0184	Unseen during training	0.9276469999999999
4	FeTS22_Patient0185	Unseen during training	0.9583219999999999
4	FeTS22_Patient0186	Unseen during training	1.0
4	FeTS22_Patient0187	Unseen during training	0.960851
4	FeTS22_Patient0188	Unseen during training	0.887539
4	FeTS22_Patient0189	Unseen during training	0.825737
4	FeTS22_Patient0190	Unseen during training	0.955937
4	FeTS22_Patient0191	Unseen during training	0.939305
4	FeTS22_Patient0192	Unseen during training	1.0
4	FeTS22_Patient0193	Unseen during training	0.9359770000000001
4	FeTS22_Patient0194	Unseen during training	0.922242
4	FeTS22_Patient0195	Unseen during training	0.9449649999999999
4	FeTS22_Patient0196	Unseen during training	0.9448190000000001
4	FeTS22_Patient0197	Unseen during training	0.931441
4	FeTS22_Patient0198	Unseen during training	0.920055
4	FeTS22_Patient0199	Unseen during training	1.0
4	FeTS22_Patient0200	Unseen during training	1.0
4	FeTS22_Patient0201	Unseen during training	0.92015
4	FeTS22_Patient0202	Unseen during training	0.941166
4	FeTS22_Patient0203	Unseen during training	0.936826
4	FeTS22_Patient0204	Unseen during training	1.0
4	FeTS22_Patient0205	Unseen during training	0.950937
4	FeTS22_Patient0206	Unseen during training	0.944219
4	FeTS22_Patient0207	Unseen during training	0.835433
4	FeTS22_Patient0208	Unseen during training	0.894151
4	FeTS22_Patient0209	Unseen during training	0.9388139999999999
4	FeTS22_Patient0210	Unseen during training	0.8971370000000001
4	FeTS22_Patient0211	Unseen during training	0.9467180000000001
4	FeTS22_Patient0212	Unseen during training	0.922185
4	FeTS22_Patient0213	Unseen during training	0.9525889999999999
4	FeTS22_Patient0214	Unseen during training	0.9271459999999999
4	FeTS22_Patient0215	Unseen during training	0.0
4	FeTS22_Patient0216	Unseen during training	0.9674719999999999
4	FeTS22_Patient0217	Unseen during training	0.9482719999999999
4	FeTS22_Patient0218	Unseen during training	0.891359
4	FeTS22_Patient0219	Unseen during training	1.0
4	FeTS22_Patient0220	Unseen during training	0.8923639999999999
4	FeTS22_Patient0221	Unseen during training	0.8989950000000001
4	FeTS22_Patient0222	Unseen during training	0.950367
4	FeTS22_Patient0223	Unseen during training	0.910492
4	FeTS22_Patient0224	Unseen during training	0.573307
4	FeTS22_Patient0225	Unseen during training	0.931053
4	FeTS22_Patient0226	Unseen during training	0.0
4	FeTS22_Patient0227	Unseen during training	0.964899
4	FeTS22_Patient0228	Unseen during training	0.9601209999999999
4	FeTS22_Patient0229	Unseen during training	1.0
4	FeTS22_Patient0230	Unseen during training	0.886228
4	FeTS22_Patient0231	Unseen during training	0.9265059999999999
4	FeTS22_Patient0232	Unseen during training	0.941108
4	FeTS22_Patient0233	Unseen during training	0.8898299999999999
4	FeTS22_Patient0234	Unseen during training	0.966325
4	FeTS22_Patient0235	Unseen during training	1.0
4	FeTS22_Patient0236	Unseen during training	0.9550219999999999
4	FeTS22_Patient0237	Unseen during training	0.9617629999999999
4	FeTS22_Patient0238	Unseen during training	0.9178649999999999
4	FeTS22_Patient0239	Unseen during training	0.956002
4	FeTS22_Patient0240	Unseen during training	0.923257
4	FeTS22_Patient0241	Unseen during training	0.9661770000000001
4	FeTS22_Patient0242	Unseen during training	0.92343
4	FeTS22_Patient0243	Unseen during training	0.0
4	FeTS22_Patient0244	Unseen during training	0.956874
4	FeTS22_Patient0245	Unseen during training	1.0
4	FeTS22_Patient0246	Unseen during training	1.0
4	FeTS22_Patient0247	Unseen during training	0.926932
4	FeTS22_Patient0248	Unseen during training	0.937134
4	FeTS22_Patient0249	Unseen during training	0.933699
6	FeTS22_Patient0000	Unseen during training	0.971017
6	FeTS22_Patient0001	Unseen during training	0.9593700000000001
6	FeTS22_Patient0002	Unseen during training	0.9742959999999999
6	FeTS22_Patient0003	Unseen during training	0.952626
6	FeTS22_Patient0004	Unseen during training	0.9852190000000001
6	FeTS22_Patient0005	Unseen during training	0.929622
6	FeTS22_Patient0006	Unseen during training	0.9781479999999999
6	FeTS22_Patient0007	Unseen during training	0.957092
6	FeTS22_Patient0008	Unseen during training	0.9099729999999999
6	FeTS22_Patient0009	Unseen during training	0.9681850000000001
6	FeTS22_Patient0010	Unseen during training	0.9752219999999999
6	FeTS22_Patient0011	Unseen during training	0.9864649999999999
6	FeTS22_Patient0012	Unseen during training	0.9011020000000001
6	FeTS22_Patient0013	Unseen during training	0.9162600000000001
6	FeTS22_Patient0014	Unseen during training	0.981907
6	FeTS22_Patient0015	Unseen during training	0.9726100000000001
6	FeTS22_Patient0016	Unseen during training	0.9047940000000001
6	FeTS22_Patient0017	Unseen during training	0.8048390000000001
6	FeTS22_Patient0018	Unseen during training	0.9716899999999999
6	FeTS22_Patient0019	Unseen during training	0.890501
6	FeTS22_Patient0020	Unseen during training	0.989251
6	FeTS22_Patient0021	Unseen during training	0.984284
6	FeTS22_Patient0022	Unseen during training	0.9623370000000001
6	FeTS22_Patient0023	Unseen during training	0.9850110000000001
6	FeTS22_Patient0024	Unseen during training	0.966248
6	FeTS22_Patient0025	Unseen during training	0.9660979999999999
6	FeTS22_Patient0026	Unseen during training	0.888192
6	FeTS22_Patient0027	Unseen during training	0.972297
6	FeTS22_Patient0028	Unseen during training	0.984915
6	FeTS22_Patient0029	Unseen during training	0.952674
6	FeTS22_Patient0030	Unseen during training	0.9589700000000001
6	FeTS22_Patient0031	Unseen during training	0.9778020000000001
6	FeTS22_Patient0032	Unseen during training	0.9801219999999999
6	FeTS22_Patient0033	Unseen during training	0.976223
6	FeTS22_Patient0034	Unseen during training	0.9774
6	FeTS22_Patient0035	Unseen during training	0.933321
6	FeTS22_Patient0036	Unseen during training	0.966565
6	FeTS22_Patient0037	Unseen during training	0.976076
6	FeTS22_Patient0038	Unseen during training	0.962656
6	FeTS22_Patient0039	Unseen during training	0.921285
6	FeTS22_Patient0040	Unseen during training	0.9836299999999999
6	FeTS22_Patient0041	Unseen during training	0.9107700000000001
6	FeTS22_Patient0042	Unseen during training	0.772713
6	FeTS22_Patient0043	Unseen during training	0.9431950000000001
6	FeTS22_Patient0044	Unseen during training	0.9328350000000001
6	FeTS22_Patient0045	Unseen during training	0.8445290000000001
6	FeTS22_Patient0046	Unseen during training	0.973833
6	FeTS22_Patient0047	Unseen during training	0.980936
6	FeTS22_Patient0048	Unseen during training	0.98454
6	FeTS22_Patient0049	Unseen during training	0.9692850000000001
6	FeTS22_Patient0050	Unseen during training	0.96473
6	FeTS22_Patient0051	Unseen during training	0.8200290000000001
6	FeTS22_Patient0052	Unseen during training	0.976593
6	FeTS22_Patient0053	Unseen during training	0.978036
6	FeTS22_Patient0054	Unseen during training	0.737583
6	FeTS22_Patient0055	Unseen during training	0.77352
6	FeTS22_Patient0056	Unseen during training	0.983748
6	FeTS22_Patient0057	Unseen during training	0.9701569999999999
6	FeTS22_Patient0058	Unseen during training	0.926868
6	FeTS22_Patient0059	Unseen during training	0.9793280000000001
6	FeTS22_Patient0060	Unseen during training	0.9832040000000001
6	FeTS22_Patient0061	Unseen during training	0.9480299999999999
6	FeTS22_Patient0062	Unseen during training	0.9586129999999999
7	FeTS22_Patient0000	Unseen during training	0.9462430000000001
7	FeTS22_Patient0001	Unseen during training	0.981353
7	FeTS22_Patient0002	Unseen during training	0.988605
7	FeTS22_Patient0003	Unseen during training	0.972037
7	FeTS22_Patient0004	Unseen during training	0.9782639999999999
7	FeTS22_Patient0005	Unseen during training	0.9835440000000001
7	FeTS22_Patient0006	Unseen during training	0.9831770000000001
7	FeTS22_Patient0007	Unseen during training	0.9745209999999999
7	FeTS22_Patient0008	Unseen during training	0.97775
7	FeTS22_Patient0009	Unseen during training	0.984224
7	FeTS22_Patient0010	Unseen during training	0.9833120000000001
7	FeTS22_Patient0011	Unseen during training	0.9599479999999999
7	FeTS22_Patient0012	Unseen during training	0.9764889999999999
7	FeTS22_Patient0013	Unseen during training	0.9817889999999999
7	FeTS22_Patient0014	Unseen during training	0.9429420000000001
7	FeTS22_Patient0015	Unseen during training	0.9695860000000001
7	FeTS22_Patient0016	Unseen during training	0.966407
7	FeTS22_Patient0017	Unseen during training	0.9791290000000001
7	FeTS22_Patient0018	Unseen during training	0.9438549999999999
7	FeTS22_Patient0019	Unseen during training	0.967091
7	FeTS22_Patient0020	Unseen during training	0.961508
7	FeTS22_Patient0021	Unseen during training	0.962356
7	FeTS22_Patient0022	Unseen during training	0.9779120000000001
7	FeTS22_Patient0023	Unseen during training	0.985792
7	FeTS22_Patient0024	Unseen during training	0.958053
7	FeTS22_Patient0025	Unseen during training	0.97962
7	FeTS22_Patient0026	Unseen during training	0.9751540000000001
7	FeTS22_Patient0027	Unseen during training	0.978612
7	FeTS22_Patient0028	Unseen during training	0.9735739999999999
7	FeTS22_Patient0029	Unseen during training	0.9163030000000001
7	FeTS22_Patient0030	Unseen during training	0.971981
7	FeTS22_Patient0031	Unseen during training	0.98321
7	FeTS22_Patient0032	Unseen during training	0.981418
7	FeTS22_Patient0033	Unseen during training	0.977816
7	FeTS22_Patient0034	Unseen during training	0.977533
7	FeTS22_Patient0035	Unseen during training	0.9710469999999999
7	FeTS22_Patient0036	Unseen during training	0.982934
7	FeTS22_Patient0037	Unseen during training	0.981302
7	FeTS22_Patient0038	Unseen during training	0.9764719999999999
7	FeTS22_Patient0039	Unseen during training	0.956419
7	FeTS22_Patient0040	Unseen during training	0.9669559999999999
7	FeTS22_Patient0041	Unseen during training	0.972577
7	FeTS22_Patient0042	Unseen during training	0.977662
7	FeTS22_Patient0043	Unseen during training	0.9860059999999999
7	FeTS22_Patient0044	Unseen during training	0.819131
7	FeTS22_Patient0045	Unseen during training	0.9411879999999999
7	FeTS22_Patient0046	Unseen during training	0.9848520000000001
7	FeTS22_Patient0047	Unseen during training	0.973633
7	FeTS22_Patient0048	Unseen during training	0.9731690000000001
7	FeTS22_Patient0049	Unseen during training	0.975925
7	FeTS22_Patient0050	Unseen during training	0.9748680000000001
7	FeTS22_Patient0051	Unseen during training	0.9764149999999999
7	FeTS22_Patient0052	Unseen during training	0.982115
7	FeTS22_Patient0053	Unseen during training	0.975509
7	FeTS22_Patient0054	Unseen during training	0.9890260000000001
7	FeTS22_Patient0055	Unseen during training	0.98779
7	FeTS22_Patient0056	Unseen during training	0.975439
7	FeTS22_Patient0057	Unseen during training	0.969924
7	FeTS22_Patient0058	Unseen during training	0.9851770000000001
7	FeTS22_Patient0059	Unseen during training	0.89774
7	FeTS22_Patient0060	Unseen during training	0.9885149999999999
7	FeTS22_Patient0061	Unseen during training	0.972806
7	FeTS22_Patient0062	Unseen during training	0.9748870000000001
7	FeTS22_Patient0063	Unseen during training	0.9878620000000001
7	FeTS22_Patient0064	Unseen during training	0.9708100000000001
7	FeTS22_Patient0065	Unseen during training	0.9890969999999999
7	FeTS22_Patient0066	Unseen during training	0.955879
7	FeTS22_Patient0067	Unseen during training	0.972311
7	FeTS22_Patient0068	Unseen during training	0.987778
7	FeTS22_Patient0069	Unseen during training	0.984923
7	FeTS22_Patient0070	Unseen during training	0.970578
7	FeTS22_Patient0071	Unseen during training	0.987517
7	FeTS22_Patient0072	Unseen during training	0.967777
7	FeTS22_Patient0073	Unseen during training	0.974557
7	FeTS22_Patient0074	Unseen during training	0.9841840000000001
7	FeTS22_Patient0075	Unseen during training	0.9810690000000001
7	FeTS22_Patient0076	Unseen during training	0.969764
7	FeTS22_Patient0077	Unseen during training	0.944996
7	FeTS22_Patient0078	Unseen during training	0.98736
7	FeTS22_Patient0079	Unseen during training	0.962781
7	FeTS22_Patient0080	Unseen during training	0.976499
7	FeTS22_Patient0081	Unseen during training	0.987075
7	FeTS22_Patient0082	Unseen during training	0.989667
7	FeTS22_Patient0083	Unseen during training	0.9522950000000001
7	FeTS22_Patient0084	Unseen during training	0.960166
7	FeTS22_Patient0085	Unseen during training	0.932148
7	FeTS22_Patient0086	Unseen during training	0.983556
7	FeTS22_Patient0087	Unseen during training	0.972424
7	FeTS22_Patient0088	Unseen during training	0.9786870000000001
7	FeTS22_Patient0089	Unseen during training	0.980324
7	FeTS22_Patient0090	Unseen during training	0.9433959999999999
7	FeTS22_Patient0091	Unseen during training	0.98355
7	FeTS22_Patient0092	Unseen during training	0.974593
7	FeTS22_Patient0093	Unseen during training	0.9803940000000001
7	FeTS22_Patient0094	Unseen during training	0.983032
7	FeTS22_Patient0095	Unseen during training	0.954951
7	FeTS22_Patient0096	Unseen during training	0.982382
7	FeTS22_Patient0097	Unseen during training	0.982736
7	FeTS22_Patient0098	Unseen during training	0.967443
7	FeTS22_Patient0099	Unseen during training	0.972311
7	FeTS22_Patient0100	Unseen during training	0.9820620000000001
7	FeTS22_Patient0101	Unseen during training	0.97014
7	FeTS22_Patient0102	Unseen during training	0.9648770000000001
7	FeTS22_Patient0103	Unseen during training	0.9542940000000001
7	FeTS22_Patient0104	Unseen during training	0.966491
7	FeTS22_Patient0105	Unseen during training	0.947534
7	FeTS22_Patient0106	Unseen during training	0.979527
7	FeTS22_Patient0107	Unseen during training	0.985434
7	FeTS22_Patient0108	Unseen during training	0.9804709999999999
7	FeTS22_Patient0109	Unseen during training	0.967174
7	FeTS22_Patient0110	Unseen during training	0.986086
7	FeTS22_Patient0111	Unseen during training	0.9709139999999999
8	FeTS22_Patient0000	Unseen during training	0.97869
8	FeTS22_Patient0001	Unseen during training	0.9822350000000001
8	FeTS22_Patient0002	Unseen during training	1.0
8	FeTS22_Patient0003	Unseen during training	0.826923
8	FeTS22_Patient0005	Unseen during training	0.944084
8	FeTS22_Patient0006	Unseen during training	1.0
8	FeTS22_Patient0007	Unseen during training	0.9859549999999999
8	FeTS22_Patient0008	Unseen during training	1.0
8	FeTS22_Patient0009	Unseen during training	1.0
8	FeTS22_Patient0010	Unseen during training	0.987266
8	FeTS22_Patient0011	Unseen during training	0.9766469999999999
8	FeTS22_Patient0012	Unseen during training	0.9797399999999999
8	FeTS22_Patient0013	Unseen during training	1.0
8	FeTS22_Patient0014	Unseen during training	0.9636049999999999
8	FeTS22_Patient0015	Unseen during training	1.0
8	FeTS22_Patient0016	Unseen during training	0.07885299999999999
8	FeTS22_Patient0017	Unseen during training	1.0
8	FeTS22_Patient0018	Unseen during training	1.0
8	FeTS22_Patient0019	Unseen during training	0.990109
8	FeTS22_Patient0020	Unseen during training	0.961686
8	FeTS22_Patient0021	Unseen during training	0.983951
8	FeTS22_Patient0022	Unseen during training	0.9786799999999999
8	FeTS22_Patient0023	Unseen during training	0.982662
8	FeTS22_Patient0024	Unseen during training	0.9600709999999999
8	FeTS22_Patient0025	Unseen during training	1.0
8	FeTS22_Patient0026	Unseen during training	1.0
8	FeTS22_Patient0027	Unseen during training	1.0
8	FeTS22_Patient0028	Unseen during training	0.981834
8	FeTS22_Patient0029	Unseen during training	0.991516
8	FeTS22_Patient0030	Unseen during training	1.0
8	FeTS22_Patient0031	Unseen during training	0.986763
8	FeTS22_Patient0032	Unseen during training	0.94826
8	FeTS22_Patient0033	Unseen during training	0.9209430000000001
8	FeTS22_Patient0034	Unseen during training	0.985166
8	FeTS22_Patient0035	Unseen during training	1.0
8	FeTS22_Patient0036	Unseen during training	0.978767
8	FeTS22_Patient0037	Unseen during training	0.976774
8	FeTS22_Patient0038	Unseen during training	0.900066
8	FeTS22_Patient0039	Unseen during training	1.0
8	FeTS22_Patient0040	Unseen during training	0.986201
8	FeTS22_Patient0041	Unseen during training	0.9845969999999999
8	FeTS22_Patient0042	Unseen during training	1.0
8	FeTS22_Patient0043	Unseen during training	0.0
8	FeTS22_Patient0044	Unseen during training	0.988828
8	FeTS22_Patient0045	Unseen during training	1.0
8	FeTS22_Patient0046	Unseen during training	0.888689
8	FeTS22_Patient0047	Unseen during training	0.81901
8	FeTS22_Patient0048	Unseen during training	0.9871530000000001
8	FeTS22_Patient0049	Unseen during training	0.9753930000000001
8	FeTS22_Patient0050	Unseen during training	1.0
8	FeTS22_Patient0051	Unseen during training	0.9698760000000001
8	FeTS22_Patient0052	Unseen during training	0.982951
8	FeTS22_Patient0053	Unseen during training	1.0
8	FeTS22_Patient0054	Unseen during training	0.9899709999999999
9	FeTS22_Patient0000	Unseen during training	0.844607
9	FeTS22_Patient0001	Unseen during training	0.9501860000000001
9	FeTS22_Patient0002	Unseen during training	0.8625450000000001
9	FeTS22_Patient0003	Unseen during training	1.0
9	FeTS22_Patient0004	Unseen during training	1.0
9	FeTS22_Patient0005	Unseen during training	0.917242
9	FeTS22_Patient0006	Unseen during training	0.936174
9	FeTS22_Patient0007	Unseen during training	0.893324
9	FeTS22_Patient0008	Unseen during training	0.8793920000000001
9	FeTS22_Patient0009	Unseen during training	0.9701209999999999
9	FeTS22_Patient0010	Unseen during training	0.813418
9	FeTS22_Patient0011	Unseen during training	0.63359
9	FeTS22_Patient0012	Unseen during training	1.0
9	FeTS22_Patient0013	Unseen during training	1.0
9	FeTS22_Patient0014	Unseen during training	0.8884
9	FeTS22_Patient0015	Unseen during training	0.9729690000000001
9	FeTS22_Patient0016	Unseen during training	0.8884
9	FeTS22_Patient0017	Unseen during training	0.936393
9	FeTS22_Patient0018	Unseen during training	0.9105690000000001
10	FeTS22_Patient0000	Unseen during training	0.825415
10	FeTS22_Patient0001	Unseen during training	0.924848
10	FeTS22_Patient0002	Unseen during training	0.81283
10	FeTS22_Patient0003	Unseen during training	0.755476
10	FeTS22_Patient0004	Unseen during training	0.896891
10	FeTS22_Patient0005	Unseen during training	0.42566000000000004
10	FeTS22_Patient0006	Unseen during training	0.8820530000000001
10	FeTS22_Patient0007	Unseen during training	0.891227
10	FeTS22_Patient0008	Unseen during training	0.530833
10	FeTS22_Patient0009	Unseen during training	0.830616
10	FeTS22_Patient0010	Unseen during training	0.907867
10	FeTS22_Patient0011	Unseen during training	0.871151
10	FeTS22_Patient0012	Unseen during training	0.834249
10	FeTS22_Patient0013	Unseen during training	0.8964620000000001
10	FeTS22_Patient0014	Unseen during training	0.8481069999999999
10	FeTS22_Patient0015	Unseen during training	0.668968
10	FeTS22_Patient0016	Unseen during training	0.861632
10	FeTS22_Patient0017	Unseen during training	0.636562
10	FeTS22_Patient0018	Unseen during training	0.8330360000000001
10	FeTS22_Patient0019	Unseen during training	0.867245
10	FeTS22_Patient0020	Unseen during training	0.756165
10	FeTS22_Patient0021	Unseen during training	0.8810950000000001
10	FeTS22_Patient0022	Unseen during training	0.892445
10	FeTS22_Patient0023	Unseen during training	0.833097
10	FeTS22_Patient0024	Unseen during training	0.812105
10	FeTS22_Patient0025	Unseen during training	0.8443129999999999
10	FeTS22_Patient0026	Unseen during training	0.778926
10	FeTS22_Patient0027	Unseen during training	0.707997
10	FeTS22_Patient0028	Unseen during training	0.79083
10	FeTS22_Patient0029	Unseen during training	0.668017
10	FeTS22_Patient0030	Unseen during training	0.869007
10	FeTS22_Patient0031	Unseen during training	0.8834110000000001
10	FeTS22_Patient0032	Unseen during training	0.888186
10	FeTS22_Patient0033	Unseen during training	0.806214
10	FeTS22_Patient0034	Unseen during training	0.8442200000000001
10	FeTS22_Patient0035	Unseen during training	0.818761
10	FeTS22_Patient0036	Unseen during training	0.065212
10	FeTS22_Patient0037	Unseen during training	0.857195
10	FeTS22_Patient0038	Unseen during training	0.92604
10	FeTS22_Patient0039	Unseen during training	0.9010809999999999
10	FeTS22_Patient0040	Unseen during training	0.820737
10	FeTS22_Patient0041	Unseen during training	0.813635
10	FeTS22_Patient0042	Unseen during training	0.889819
10	FeTS22_Patient0043	Unseen during training	0.819421
10	FeTS22_Patient0044	Unseen during training	0.783467
10	FeTS22_Patient0045	Unseen during training	0.869434
10	FeTS22_Patient0046	Unseen during training	0.7985260000000001
10	FeTS22_Patient0047	Unseen during training	0.762155
10	FeTS22_Patient0048	Unseen during training	0.828548
10	FeTS22_Patient0049	Unseen during training	0.49805600000000005
10	FeTS22_Patient0050	Unseen during training	0.842457
10	FeTS22_Patient0051	Unseen during training	0.862691
10	FeTS22_Patient0052	Unseen during training	0.8632850000000001
10	FeTS22_Patient0053	Unseen during training	0.8700829999999999
10	FeTS22_Patient0054	Unseen during training	0.740161
10	FeTS22_Patient0055	Unseen during training	0.830067
10	FeTS22_Patient0056	Unseen during training	0.82301
10	FeTS22_Patient0057	Unseen during training	0.789145
10	FeTS22_Patient0058	Unseen during training	0.862142
10	FeTS22_Patient0059	Unseen during training	0.742132
10	FeTS22_Patient0060	Unseen during training	0.332874
10	FeTS22_Patient0061	Unseen during training	0.214905
10	FeTS22_Patient0062	Unseen during training	0.704588
10	FeTS22_Patient0063	Unseen during training	0.775544
10	FeTS22_Patient0064	Unseen during training	0.859851
10	FeTS22_Patient0065	Unseen during training	0.84698
10	FeTS22_Patient0066	Unseen during training	0.883289
10	FeTS22_Patient0067	Unseen during training	0.814483
10	FeTS22_Patient0068	Unseen during training	0.8619319999999999
10	FeTS22_Patient0069	Unseen during training	0.840441
10	FeTS22_Patient0070	Unseen during training	0.03837
10	FeTS22_Patient0071	Unseen during training	0.84154
10	FeTS22_Patient0072	Unseen during training	0.8596540000000001
10	FeTS22_Patient0073	Unseen during training	0.816823
10	FeTS22_Patient0074	Unseen during training	0.8788
10	FeTS22_Patient0075	Unseen during training	0.697657
10	FeTS22_Patient0076	Unseen during training	0.821865
10	FeTS22_Patient0077	Unseen during training	0.677585
10	FeTS22_Patient0078	Unseen during training	0.813624
10	FeTS22_Patient0079	Unseen during training	0.6956760000000001
10	FeTS22_Patient0080	Unseen during training	0.875468
10	FeTS22_Patient0081	Unseen during training	0.827799
10	FeTS22_Patient0082	Unseen during training	0.8812700000000001
10	FeTS22_Patient0083	Unseen during training	0.652911
10	FeTS22_Patient0084	Unseen during training	0.834304
10	FeTS22_Patient0085	Unseen during training	0.870842
10	FeTS22_Patient0086	Unseen during training	0.7892710000000001
10	FeTS22_Patient0087	Unseen during training	0.844133
10	FeTS22_Patient0088	Unseen during training	0.817076
10	FeTS22_Patient0089	Unseen during training	0.819715
10	FeTS22_Patient0090	Unseen during training	0.34688
10	FeTS22_Patient0091	Unseen during training	0.861806
10	FeTS22_Patient0092	Unseen during training	0.8622790000000001
10	FeTS22_Patient0093	Unseen during training	0.8233889999999999
10	FeTS22_Patient0094	Unseen during training	0.8754209999999999
11	FeTS22_Patient0000	Unseen during training	0.7531939999999999
11	FeTS22_Patient0001	Unseen during training	1.0
11	FeTS22_Patient0002	Unseen during training	0.9649340000000001
11	FeTS22_Patient0003	Unseen during training	1.0
11	FeTS22_Patient0004	Unseen during training	0.0
11	FeTS22_Patient0005	Unseen during training	0.052328
11	FeTS22_Patient0006	Unseen during training	0.9737129999999999
11	FeTS22_Patient0007	Unseen during training	0.814558
11	FeTS22_Patient0008	Unseen during training	0.8708299999999999
11	FeTS22_Patient0009	Unseen during training	0.807099
11	FeTS22_Patient0010	Unseen during training	0.792062
11	FeTS22_Patient0011	Unseen during training	1.0
11	FeTS22_Patient0012	Unseen during training	0.8757450000000001
11	FeTS22_Patient0013	Unseen during training	0.9623879999999999
11	FeTS22_Patient0014	Unseen during training	0.9600290000000001
11	FeTS22_Patient0015	Unseen during training	1.0
11	FeTS22_Patient0016	Unseen during training	1.0
11	FeTS22_Patient0017	Unseen during training	0.933752
11	FeTS22_Patient0018	Unseen during training	1.0
11	FeTS22_Patient0019	Unseen during training	0.761847
11	FeTS22_Patient0020	Unseen during training	0.622474
11	FeTS22_Patient0021	Unseen during training	1.0
11	FeTS22_Patient0022	Unseen during training	0.8292
11	FeTS22_Patient0023	Unseen during training	0.946934
11	FeTS22_Patient0024	Unseen during training	0.9551139999999999
11	FeTS22_Patient0025	Unseen during training	1.0
11	FeTS22_Patient0026	Unseen during training	0.960726
11	FeTS22_Patient0027	Unseen during training	0.6859569999999999
11	FeTS22_Patient0028	Unseen during training	0.9787459999999999
11	FeTS22_Patient0029	Unseen during training	0.948203
11	FeTS22_Patient0030	Unseen during training	0.9931479999999999
11	FeTS22_Patient0031	Unseen during training	0.975965
11	FeTS22_Patient0032	Unseen during training	0.916055
11	FeTS22_Patient0033	Unseen during training	0.801134
11	FeTS22_Patient0034	Unseen during training	0.9531879999999999
11	FeTS22_Patient0035	Unseen during training	0.784533
11	FeTS22_Patient0036	Unseen during training	0.9230510000000001
11	FeTS22_Patient0037	Unseen during training	0.443326
11	FeTS22_Patient0038	Unseen during training	0.9823139999999999
11	FeTS22_Patient0039	Unseen during training	0.90264
11	FeTS22_Patient0040	Unseen during training	0.0
11	FeTS22_Patient0041	Unseen during training	0.962899
11	FeTS22_Patient0042	Unseen during training	0.914609
11	FeTS22_Patient0043	Unseen during training	0.393629
11	FeTS22_Patient0044	Unseen during training	0.826793
11	FeTS22_Patient0045	Unseen during training	1.0
11	FeTS22_Patient0046	Unseen during training	0.9864569999999999
11	FeTS22_Patient0047	Unseen during training	0.961799
11	FeTS22_Patient0048	Unseen during training	0.894158
11	FeTS22_Patient0049	Unseen during training	0.9562450000000001
11	FeTS22_Patient0050	Unseen during training	0.9232889999999999
11	FeTS22_Patient0051	Unseen during training	0.8528709999999999
11	FeTS22_Patient0052	Unseen during training	0.9299149999999999
11	FeTS22_Patient0053	Unseen during training	0.832787
11	FeTS22_Patient0054	Unseen during training	0.959641
11	FeTS22_Patient0055	Unseen during training	0.9467620000000001
11	FeTS22_Patient0056	Unseen during training	0.9546690000000001
11	FeTS22_Patient0057	Unseen during training	1.0
11	FeTS22_Patient0058	Unseen during training	0.7531
11	FeTS22_Patient0059	Unseen during training	0.8411719999999999
11	FeTS22_Patient0060	Unseen during training	0.9721920000000001
11	FeTS22_Patient0061	Unseen during training	1.0
11	FeTS22_Patient0062	Unseen during training	0.9525040000000001
11	FeTS22_Patient0063	Unseen during training	1.0
11	FeTS22_Patient0064	Unseen during training	0.9048290000000001
11	FeTS22_Patient0065	Unseen during training	0.9314049999999999
11	FeTS22_Patient0066	Unseen during training	1.0
11	FeTS22_Patient0067	Unseen during training	0.0
11	FeTS22_Patient0068	Unseen during training	0.989176
11	FeTS22_Patient0069	Unseen during training	0.86654
11	FeTS22_Patient0070	Unseen during training	0.95934
11	FeTS22_Patient0071	Unseen during training	0.9533950000000001
11	FeTS22_Patient0072	Unseen during training	0.0
11	FeTS22_Patient0073	Unseen during training	1.0
11	FeTS22_Patient0074	Unseen during training	0.957607
11	FeTS22_Patient0075	Unseen during training	1.0
11	FeTS22_Patient0076	Unseen during training	0.9267540000000001
11	FeTS22_Patient0077	Unseen during training	0.9759190000000001
11	FeTS22_Patient0078	Unseen during training	1.0
11	FeTS22_Patient0079	Unseen during training	0.5826
11	FeTS22_Patient0080	Unseen during training	0.888235
11	FeTS22_Patient0081	Unseen during training	0.9668120000000001
11	FeTS22_Patient0082	Unseen during training	0.961994
11	FeTS22_Patient0083	Unseen during training	0.747556
11	FeTS22_Patient0084	Unseen during training	1.0
11	FeTS22_Patient0085	Unseen during training	0.9488790000000001
11	FeTS22_Patient0086	Unseen during training	0.941952
11	FeTS22_Patient0087	Unseen during training	0.0
11	FeTS22_Patient0088	Unseen during training	0.9801280000000001
11	FeTS22_Patient0089	Unseen during training	0.9459350000000001
11	FeTS22_Patient0090	Unseen during training	0.9349299999999999
11	FeTS22_Patient0091	Unseen during training	0.9628959999999999
11	FeTS22_Patient0092	Unseen during training	1.0
11	FeTS22_Patient0093	Unseen during training	1.0
11	FeTS22_Patient0094	Unseen during training	0.915459
11	FeTS22_Patient0095	Unseen during training	0.783641
11	FeTS22_Patient0096	Unseen during training	0.9586709999999999
11	FeTS22_Patient0097	Unseen during training	1.0
11	FeTS22_Patient0098	Unseen during training	0.850757
11	FeTS22_Patient0099	Unseen during training	0.0
11	FeTS22_Patient0100	Unseen during training	0.862085
11	FeTS22_Patient0101	Unseen during training	0.981691
11	FeTS22_Patient0102	Unseen during training	1.0
11	FeTS22_Patient0103	Unseen during training	0.9679040000000001
11	FeTS22_Patient0104	Unseen during training	0.697443
11	FeTS22_Patient0105	Unseen during training	0.8847280000000001
11	FeTS22_Patient0106	Unseen during training	0.863593
11	FeTS22_Patient0107	Unseen during training	1.0
11	FeTS22_Patient0108	Unseen during training	0.240833
11	FeTS22_Patient0109	Unseen during training	1.0
11	FeTS22_Patient0110	Unseen during training	0.851334
11	FeTS22_Patient0111	Unseen during training	0.9789889999999999
11	FeTS22_Patient0112	Unseen during training	0.977477
11	FeTS22_Patient0113	Unseen during training	0.97567
11	FeTS22_Patient0114	Unseen during training	0.859023
11	FeTS22_Patient0115	Unseen during training	0.95557
11	FeTS22_Patient0116	Unseen during training	0.0
11	FeTS22_Patient0117	Unseen during training	0.8776290000000001
11	FeTS22_Patient0118	Unseen during training	0.143454
11	FeTS22_Patient0119	Unseen during training	0.8458629999999999
11	FeTS22_Patient0120	Unseen during training	1.0
11	FeTS22_Patient0121	Unseen during training	0.46973000000000004
11	FeTS22_Patient0122	Unseen during training	0.895333
11	FeTS22_Patient0123	Unseen during training	1.0
11	FeTS22_Patient0124	Unseen during training	0.643791
11	FeTS22_Patient0125	Unseen during training	0.7862319999999999
11	FeTS22_Patient0126	Unseen during training	0.9311309999999999
11	FeTS22_Patient0127	Unseen during training	0.615747
11	FeTS22_Patient0128	Unseen during training	0.634268
11	FeTS22_Patient0129	Unseen during training	0.967973
11	FeTS22_Patient0130	Unseen during training	0.768183
11	FeTS22_Patient0131	Unseen during training	1.0
11	FeTS22_Patient0132	Unseen during training	0.9597700000000001
11	FeTS22_Patient0133	Unseen during training	0.9789889999999999
11	FeTS22_Patient0134	Unseen during training	0.909067
11	FeTS22_Patient0135	Unseen during training	0.674357
11	FeTS22_Patient0136	Unseen during training	0.0
11	FeTS22_Patient0137	Unseen during training	0.514317
11	FeTS22_Patient0138	Unseen during training	0.718708
11	FeTS22_Patient0139	Unseen during training	0.971087
11	FeTS22_Patient0140	Unseen during training	1.0
11	FeTS22_Patient0141	Unseen during training	0.9756020000000001
11	FeTS22_Patient0142	Unseen during training	0.0
11	FeTS22_Patient0143	Unseen during training	0.9198149999999999
11	FeTS22_Patient0144	Unseen during training	0.9020309999999999
11	FeTS22_Patient0145	Unseen during training	1.0
11	FeTS22_Patient0146	Unseen during training	0.600577
11	FeTS22_Patient0147	Unseen during training	0.0
11	FeTS22_Patient0148	Unseen during training	0.0
11	FeTS22_Patient0149	Unseen during training	0.702576
11	FeTS22_Patient0150	Unseen during training	0.0
11	FeTS22_Patient0151	Unseen during training	1.0
11	FeTS22_Patient0152	Unseen during training	1.0
11	FeTS22_Patient0153	Unseen during training	0.9597700000000001
11	FeTS22_Patient0154	Unseen during training	0.9727690000000001
11	FeTS22_Patient0155	Unseen during training	0.9533440000000001
11	FeTS22_Patient0156	Unseen during training	0.8806940000000001
11	FeTS22_Patient0157	Unseen during training	0.9679040000000001
11	FeTS22_Patient0158	Unseen during training	0.894158
11	FeTS22_Patient0159	Unseen during training	0.960894
11	FeTS22_Patient0160	Unseen during training	0.0
11	FeTS22_Patient0161	Unseen during training	0.9443729999999999
11	FeTS22_Patient0162	Unseen during training	0.9237799999999999
11	FeTS22_Patient0163	Unseen during training	1.0
11	FeTS22_Patient0164	Unseen during training	0.984618
11	FeTS22_Patient0165	Unseen during training	0.104525
11	FeTS22_Patient0166	Unseen during training	1.0
11	FeTS22_Patient0167	Unseen during training	0.8962379999999999
11	FeTS22_Patient0168	Unseen during training	0.8291200000000001
11	FeTS22_Patient0169	Unseen during training	0.9817739999999999
11	FeTS22_Patient0170	Unseen during training	0.720935
11	FeTS22_Patient0171	Unseen during training	0.8731899999999999
11	FeTS22_Patient0172	Unseen during training	0.8943059999999999
11	FeTS22_Patient0173	Unseen during training	0.950406
11	FeTS22_Patient0174	Unseen during training	1.0
11	FeTS22_Patient0175	Unseen during training	1.0
11	FeTS22_Patient0176	Unseen during training	1.0
11	FeTS22_Patient0177	Unseen during training	0.0
11	FeTS22_Patient0178	Unseen during training	1.0
11	FeTS22_Patient0179	Unseen during training	0.8906620000000001
11	FeTS22_Patient0180	Unseen during training	0.987806
11	FeTS22_Patient0181	Unseen during training	1.0
11	FeTS22_Patient0182	Unseen during training	0.9190709999999999
11	FeTS22_Patient0183	Unseen during training	0.9629840000000001
11	FeTS22_Patient0184	Unseen during training	1.0
11	FeTS22_Patient0185	Unseen during training	0.881754
11	FeTS22_Patient0186	Unseen during training	1.0
11	FeTS22_Patient0187	Unseen during training	1.0
11	FeTS22_Patient0188	Unseen during training	0.9823799999999999
11	FeTS22_Patient0189	Unseen during training	0.0
11	FeTS22_Patient0190	Unseen during training	0.8632350000000001
11	FeTS22_Patient0191	Unseen during training	0.9450620000000001
11	FeTS22_Patient0192	Unseen during training	0.983941
11	FeTS22_Patient0193	Unseen during training	0.9550049999999999
11	FeTS22_Patient0194	Unseen during training	0.9442440000000001
11	FeTS22_Patient0195	Unseen during training	0.960894
11	FeTS22_Patient0196	Unseen during training	1.0
11	FeTS22_Patient0197	Unseen during training	1.0
11	FeTS22_Patient0198	Unseen during training	0.0
11	FeTS22_Patient0199	Unseen during training	0.806479
11	FeTS22_Patient0200	Unseen during training	0.9623879999999999
11	FeTS22_Patient0201	Unseen during training	0.909884
11	FeTS22_Patient0202	Unseen during training	0.8512770000000001
11	FeTS22_Patient0203	Unseen during training	0.907171
11	FeTS22_Patient0204	Unseen during training	0.943499
11	FeTS22_Patient0205	Unseen during training	0.9662
11	FeTS22_Patient0206	Unseen during training	0.9695
11	FeTS22_Patient0207	Unseen during training	0.7532220000000001
11	FeTS22_Patient0208	Unseen during training	0.656325
11	FeTS22_Patient0209	Unseen during training	1.0
11	FeTS22_Patient0210	Unseen during training	1.0
11	FeTS22_Patient0211	Unseen during training	1.0
11	FeTS22_Patient0212	Unseen during training	1.0
11	FeTS22_Patient0213	Unseen during training	0.9808110000000001
11	FeTS22_Patient0214	Unseen during training	0.9851840000000001
11	FeTS22_Patient0215	Unseen during training	0.0
11	FeTS22_Patient0216	Unseen during training	0.848769
11	FeTS22_Patient0217	Unseen during training	0.9629840000000001
12	FeTS22_Patient0000	Unseen during training	0.984002
12	FeTS22_Patient0001	Unseen during training	0.9643219999999999
12	FeTS22_Patient0002	Unseen during training	0.964684
12	FeTS22_Patient0003	Unseen during training	0.948631
12	FeTS22_Patient0004	Unseen during training	0.9008870000000001
12	FeTS22_Patient0006	Unseen during training	0.9698100000000001
12	FeTS22_Patient0007	Unseen during training	0.986712
12	FeTS22_Patient0008	Unseen during training	0.954983
12	FeTS22_Patient0009	Unseen during training	0.9502079999999999
12	FeTS22_Patient0010	Unseen during training	0.9789049999999999
12	FeTS22_Patient0011	Unseen during training	0.98156
12	FeTS22_Patient0012	Unseen during training	0.9659780000000001
12	FeTS22_Patient0013	Unseen during training	0.9774
12	FeTS22_Patient0014	Unseen during training	0.985092
12	FeTS22_Patient0016	Unseen during training	0.9854280000000001
12	FeTS22_Patient0017	Unseen during training	0.9790030000000001
12	FeTS22_Patient0018	Unseen during training	0.9625600000000001
13	FeTS22_Patient0000	Unseen during training	0.986189
13	FeTS22_Patient0001	Unseen during training	0.910386
13	FeTS22_Patient0002	Unseen during training	0.986358
13	FeTS22_Patient0004	Unseen during training	0.986376
13	FeTS22_Patient0005	Unseen during training	0.9877959999999999
13	FeTS22_Patient0006	Unseen during training	0.9448700000000001
13	FeTS22_Patient0007	Unseen during training	0.987677
13	FeTS22_Patient0008	Unseen during training	0.94037
13	FeTS22_Patient0009	Unseen during training	0.9900030000000001
13	FeTS22_Patient0010	Unseen during training	0.975576
13	FeTS22_Patient0011	Unseen during training	0.981237
13	FeTS22_Patient0013	Unseen during training	0.9774790000000001
13	FeTS22_Patient0014	Unseen during training	0.9810549999999999
13	FeTS22_Patient0015	Unseen during training	0.9842129999999999
13	FeTS22_Patient0016	Unseen during training	0.980085
13	FeTS22_Patient0018	Unseen during training	0.965139
13	FeTS22_Patient0021	Unseen during training	0.9548399999999999
13	FeTS22_Patient0023	Unseen during training	0.9839190000000001
13	FeTS22_Patient0024	Unseen during training	0.915646
13	FeTS22_Patient0025	Unseen during training	0.982092
13	FeTS22_Patient0026	Unseen during training	0.9724430000000001
13	FeTS22_Patient0027	Unseen during training	0.9777319999999999
13	FeTS22_Patient0028	Unseen during training	0.986808
13	FeTS22_Patient0029	Unseen during training	0.9833430000000001
13	FeTS22_Patient0030	Unseen during training	0.987117
13	FeTS22_Patient0032	Unseen during training	0.9704799999999999
13	FeTS22_Patient0033	Unseen during training	0.952694
13	FeTS22_Patient0035	Unseen during training	0.97103
13	FeTS22_Patient0036	Unseen during training	0.9649209999999999
13	FeTS22_Patient0037	Unseen during training	0.950678
13	FeTS22_Patient0038	Unseen during training	0.9800690000000001
13	FeTS22_Patient0039	Unseen during training	0.965407
13	FeTS22_Patient0040	Unseen during training	0.9894799999999999
13	FeTS22_Patient0042	Unseen during training	0.9783629999999999
13	FeTS22_Patient0043	Unseen during training	0.976457
13	FeTS22_Patient0044	Unseen during training	0.9833360000000001
13	FeTS22_Patient0046	Unseen during training	0.968399
13	FeTS22_Patient0047	Unseen during training	0.9653930000000001
13	FeTS22_Patient0048	Unseen during training	0.975907
13	FeTS22_Patient0049	Unseen during training	0.975563
13	FeTS22_Patient0050	Unseen during training	0.976843
13	FeTS22_Patient0051	Unseen during training	0.9573649999999999
13	FeTS22_Patient0052	Unseen during training	0.9600190000000001
13	FeTS22_Patient0054	Unseen during training	0.8898809999999999
13	FeTS22_Patient0055	Unseen during training	0.9821770000000001
13	FeTS22_Patient0056	Unseen during training	0.976187
13	FeTS22_Patient0058	Unseen during training	0.976619
13	FeTS22_Patient0059	Unseen during training	0.971617
13	FeTS22_Patient0060	Unseen during training	0.971377
13	FeTS22_Patient0061	Unseen during training	0.9538989999999999
13	FeTS22_Patient0063	Unseen during training	0.945207
13	FeTS22_Patient0064	Unseen during training	0.9446120000000001
13	FeTS22_Patient0065	Unseen during training	0.9399719999999999
13	FeTS22_Patient0066	Unseen during training	0.975467
13	FeTS22_Patient0067	Unseen during training	0.9634030000000001
13	FeTS22_Patient0070	Unseen during training	0.9794299999999999
13	FeTS22_Patient0071	Unseen during training	0.962075
13	FeTS22_Patient0072	Unseen during training	0.9869709999999999
13	FeTS22_Patient0075	Unseen during training	0.979083
13	FeTS22_Patient0076	Unseen during training	0.972582
13	FeTS22_Patient0077	Unseen during training	0.962182
13	FeTS22_Patient0079	Unseen during training	0.9778129999999999
13	FeTS22_Patient0080	Unseen during training	0.9690770000000001
13	FeTS22_Patient0082	Unseen during training	0.983715
13	FeTS22_Patient0083	Unseen during training	0.973851
13	FeTS22_Patient0084	Unseen during training	0.9716940000000001
13	FeTS22_Patient0085	Unseen during training	0.9569799999999999
13	FeTS22_Patient0086	Unseen during training	0.94401
13	FeTS22_Patient0087	Unseen during training	0.976193
13	FeTS22_Patient0088	Unseen during training	0.91402
13	FeTS22_Patient0090	Unseen during training	0.9601540000000001
13	FeTS22_Patient0092	Unseen during training	0.957866
13	FeTS22_Patient0094	Unseen during training	0.978303
13	FeTS22_Patient0095	Unseen during training	0.980316
13	FeTS22_Patient0096	Unseen during training	0.981282
13	FeTS22_Patient0097	Unseen during training	0.989959
13	FeTS22_Patient0098	Unseen during training	0.9640280000000001
13	FeTS22_Patient0099	Unseen during training	0.977972
13	FeTS22_Patient0100	Unseen during training	0.9569629999999999
13	FeTS22_Patient0101	Unseen during training	0.984135
13	FeTS22_Patient0102	Unseen during training	0.975859
13	FeTS22_Patient0104	Unseen during training	0.9737120000000001
13	FeTS22_Patient0105	Unseen during training	0.9225620000000001
14	FeTS22_Patient0000	Unseen during training	0.942269
14	FeTS22_Patient0001	Unseen during training	0.9781610000000001
14	FeTS22_Patient0002	Unseen during training	0.9826870000000001
14	FeTS22_Patient0003	Unseen during training	0.9873959999999999
14	FeTS22_Patient0004	Unseen during training	0.986347
14	FeTS22_Patient0005	Unseen during training	0.9799610000000001
14	FeTS22_Patient0006	Unseen during training	0.97401
14	FeTS22_Patient0007	Unseen during training	0.981748
14	FeTS22_Patient0008	Unseen during training	0.98777
14	FeTS22_Patient0009	Unseen during training	0.975569
14	FeTS22_Patient0010	Unseen during training	0.9588959999999999
14	FeTS22_Patient0011	Unseen during training	0.9823459999999999
14	FeTS22_Patient0012	Unseen during training	0.942473
14	FeTS22_Patient0013	Unseen during training	0.9587370000000001
14	FeTS22_Patient0014	Unseen during training	0.979361
14	FeTS22_Patient0015	Unseen during training	0.9736360000000001
14	FeTS22_Patient0016	Unseen during training	0.9845
14	FeTS22_Patient0018	Unseen during training	0.9685530000000001
14	FeTS22_Patient0019	Unseen during training	0.962284
14	FeTS22_Patient0020	Unseen during training	0.988576
14	FeTS22_Patient0021	Unseen during training	0.9748979999999999
14	FeTS22_Patient0022	Unseen during training	0.980141
14	FeTS22_Patient0023	Unseen during training	0.9578909999999999
14	FeTS22_Patient0024	Unseen during training	0.981672
14	FeTS22_Patient0025	Unseen during training	0.968979
14	FeTS22_Patient0026	Unseen during training	0.9817469999999999
14	FeTS22_Patient0027	Unseen during training	0.981383
14	FeTS22_Patient0028	Unseen during training	0.963808
14	FeTS22_Patient0029	Unseen during training	0.987015
14	FeTS22_Patient0030	Unseen during training	0.984135
14	FeTS22_Patient0031	Unseen during training	0.982139
14	FeTS22_Patient0032	Unseen during training	0.9695030000000001
14	FeTS22_Patient0033	Unseen during training	0.8887209999999999
14	FeTS22_Patient0034	Unseen during training	0.9716459999999999
14	FeTS22_Patient0035	Unseen during training	0.986583
14	FeTS22_Patient0036	Unseen during training	0.977771
14	FeTS22_Patient0037	Unseen during training	0.9895459999999999
14	FeTS22_Patient0039	Unseen during training	0.993405
14	FeTS22_Patient0041	Unseen during training	0.988135
14	FeTS22_Patient0042	Unseen during training	0.9409850000000001
14	FeTS22_Patient0043	Unseen during training	0.983651
14	FeTS22_Patient0044	Unseen during training	0.982778
14	FeTS22_Patient0045	Unseen during training	0.972835
14	FeTS22_Patient0046	Unseen during training	0.94563
14	FeTS22_Patient0047	Unseen during training	0.9859610000000001
14	FeTS22_Patient0048	Unseen during training	0.965995
14	FeTS22_Patient0049	Unseen during training	0.987883
14	FeTS22_Patient0050	Unseen during training	0.980452
14	FeTS22_Patient0051	Unseen during training	0.991566
14	FeTS22_Patient0052	Unseen during training	0.912308
14	FeTS22_Patient0054	Unseen during training	0.9867530000000001
14	FeTS22_Patient0055	Unseen during training	0.9463959999999999
14	FeTS22_Patient0056	Unseen during training	0.9298799999999999
14	FeTS22_Patient0057	Unseen during training	0.984749
14	FeTS22_Patient0058	Unseen during training	0.979901
14	FeTS22_Patient0059	Unseen during training	0.958536
14	FeTS22_Patient0060	Unseen during training	0.968247
14	FeTS22_Patient0061	Unseen during training	0.984814
14	FeTS22_Patient0062	Unseen during training	0.9876719999999999
14	FeTS22_Patient0063	Unseen during training	0.987281
14	FeTS22_Patient0064	Unseen during training	0.9867040000000001
14	FeTS22_Patient0065	Unseen during training	0.981094
14	FeTS22_Patient0066	Unseen during training	0.988933
14	FeTS22_Patient0067	Unseen during training	0.977841
14	FeTS22_Patient0068	Unseen during training	0.9866530000000001
14	FeTS22_Patient0069	Unseen during training	0.967239
14	FeTS22_Patient0070	Unseen during training	0.983324
14	FeTS22_Patient0071	Unseen during training	0.9588899999999999
14	FeTS22_Patient0072	Unseen during training	0.971002
14	FeTS22_Patient0073	Unseen during training	0.986187
14	FeTS22_Patient0074	Unseen during training	0.894595
14	FeTS22_Patient0075	Unseen during training	0.867582
14	FeTS22_Patient0076	Unseen during training	0.8746149999999999
14	FeTS22_Patient0077	Unseen during training	0.9670110000000001
15	FeTS22_Patient0000	Unseen during training	0.981909
15	FeTS22_Patient0001	Unseen during training	0.953823
15	FeTS22_Patient0002	Unseen during training	0.9039010000000001
15	FeTS22_Patient0003	Unseen during training	0.8802459999999999
15	FeTS22_Patient0004	Unseen during training	0.9865280000000001
15	FeTS22_Patient0005	Unseen during training	0.9687370000000001
15	FeTS22_Patient0006	Unseen during training	0.95919
15	FeTS22_Patient0007	Unseen during training	0.9926159999999999
15	FeTS22_Patient0008	Unseen during training	0.959039
15	FeTS22_Patient0009	Unseen during training	0.882912
15	FeTS22_Patient0010	Unseen during training	0.9392959999999999
15	FeTS22_Patient0011	Unseen during training	0.90443
15	FeTS22_Patient0012	Unseen during training	0.9844780000000001
15	FeTS22_Patient0013	Unseen during training	0.9865780000000001
15	FeTS22_Patient0014	Unseen during training	0.976217
15	FeTS22_Patient0015	Unseen during training	0.988936
15	FeTS22_Patient0016	Unseen during training	0.0
15	FeTS22_Patient0017	Unseen during training	0.96916
15	FeTS22_Patient0018	Unseen during training	0.9903370000000001
15	FeTS22_Patient0019	Unseen during training	0.9704520000000001
15	FeTS22_Patient0020	Unseen during training	0.990818
15	FeTS22_Patient0021	Unseen during training	0.981125
15	FeTS22_Patient0022	Unseen during training	0.976849
15	FeTS22_Patient0023	Unseen during training	0.94116
15	FeTS22_Patient0024	Unseen during training	0.926558
15	FeTS22_Patient0025	Unseen during training	0.96916
15	FeTS22_Patient0026	Unseen during training	0.9841280000000001
15	FeTS22_Patient0027	Unseen during training	0.9737680000000001
15	FeTS22_Patient0028	Unseen during training	0.984605
15	FeTS22_Patient0029	Unseen during training	0.970339
15	FeTS22_Patient0030	Unseen during training	0.9791989999999999
15	FeTS22_Patient0031	Unseen during training	0.973715
15	FeTS22_Patient0032	Unseen during training	0.870677
15	FeTS22_Patient0033	Unseen during training	0.965053
15	FeTS22_Patient0034	Unseen during training	0.965698
15	FeTS22_Patient0035	Unseen during training	0.9841479999999999
15	FeTS22_Patient0036	Unseen during training	0.9368709999999999
15	FeTS22_Patient0037	Unseen during training	0.9570069999999999
15	FeTS22_Patient0038	Unseen during training	0.976453
15	FeTS22_Patient0039	Unseen during training	0.8427450000000001
15	FeTS22_Patient0040	Unseen during training	0.984489
15	FeTS22_Patient0041	Unseen during training	0.982189
15	FeTS22_Patient0042	Unseen during training	0.9481450000000001
15	FeTS22_Patient0043	Unseen during training	0.9188930000000001
15	FeTS22_Patient0044	Unseen during training	0.9009010000000001
15	FeTS22_Patient0045	Unseen during training	0.9849540000000001
15	FeTS22_Patient0046	Unseen during training	0.959551
15	FeTS22_Patient0047	Unseen during training	0.978965
15	FeTS22_Patient0048	Unseen during training	0.9812200000000001
15	FeTS22_Patient0049	Unseen during training	0.984793
15	FeTS22_Patient0050	Unseen during training	0.990649
15	FeTS22_Patient0051	Unseen during training	0.95589
15	FeTS22_Patient0052	Unseen during training	0.982355
15	FeTS22_Patient0053	Unseen during training	0.9871120000000001
15	FeTS22_Patient0054	Unseen during training	0.956199
15	FeTS22_Patient0055	Unseen during training	0.9794350000000001
15	FeTS22_Patient0056	Unseen during training	0.987087
15	FeTS22_Patient0057	Unseen during training	0.934614
15	FeTS22_Patient0058	Unseen during training	0.984615
15	FeTS22_Patient0059	Unseen during training	0.913486
15	FeTS22_Patient0060	Unseen during training	0.971675
15	FeTS22_Patient0061	Unseen during training	0.9896809999999999
15	FeTS22_Patient0062	Unseen during training	0.977611
15	FeTS22_Patient0063	Unseen during training	0.984052
15	FeTS22_Patient0064	Unseen during training	0.981203
15	FeTS22_Patient0065	Unseen during training	0.985425
15	FeTS22_Patient0066	Unseen during training	0.9833569999999999
15	FeTS22_Patient0067	Unseen during training	0.8681700000000001
15	FeTS22_Patient0068	Unseen during training	0.988252
15	FeTS22_Patient0069	Unseen during training	0.983848
16	FeTS22_Patient0000	Unseen during training	0.95594
16	FeTS22_Patient0001	Unseen during training	0.915327
16	FeTS22_Patient0002	Unseen during training	0.940534
16	FeTS22_Patient0003	Unseen during training	0.0
16	FeTS22_Patient0004	Unseen during training	0.928149
16	FeTS22_Patient0005	Unseen during training	0.9375209999999999
16	FeTS22_Patient0006	Unseen during training	0.48527
16	FeTS22_Patient0007	Unseen during training	0.795087
16	FeTS22_Patient0008	Unseen during training	0.45761199999999996
16	FeTS22_Patient0009	Unseen during training	0.91054
16	FeTS22_Patient0010	Unseen during training	0.950197
16	FeTS22_Patient0011	Unseen during training	0.743585
16	FeTS22_Patient0012	Unseen during training	0.8558379999999999
16	FeTS22_Patient0013	Unseen during training	0.941688
16	FeTS22_Patient0014	Unseen during training	0.8789370000000001
16	FeTS22_Patient0015	Unseen during training	0.719072
16	FeTS22_Patient0016	Unseen during training	0.743555
16	FeTS22_Patient0017	Unseen during training	0.9538629999999999
16	FeTS22_Patient0018	Unseen during training	0.858419
16	FeTS22_Patient0019	Unseen during training	0.9053950000000001
16	FeTS22_Patient0020	Unseen during training	0.622534
16	FeTS22_Patient0021	Unseen during training	0.9450290000000001
16	FeTS22_Patient0022	Unseen during training	0.930948
16	FeTS22_Patient0023	Unseen during training	0.35893
16	FeTS22_Patient0024	Unseen during training	0.940683
16	FeTS22_Patient0025	Unseen during training	0.9347040000000001
16	FeTS22_Patient0026	Unseen during training	0.761073
16	FeTS22_Patient0027	Unseen during training	0.846642
16	FeTS22_Patient0028	Unseen during training	0.9500149999999999
16	FeTS22_Patient0029	Unseen during training	0.0
16	FeTS22_Patient0030	Unseen during training	0.949465
16	FeTS22_Patient0031	Unseen during training	0.9300450000000001
16	FeTS22_Patient0032	Unseen during training	0.9554600000000001
16	FeTS22_Patient0033	Unseen during training	0.0
16	FeTS22_Patient0034	Unseen during training	0.921409
16	FeTS22_Patient0035	Unseen during training	0.961658
16	FeTS22_Patient0036	Unseen during training	0.9598040000000001
16	FeTS22_Patient0037	Unseen during training	0.9229729999999999
16	FeTS22_Patient0038	Unseen during training	0.0
16	FeTS22_Patient0039	Unseen during training	0.926535
16	FeTS22_Patient0040	Unseen during training	0.9320219999999999
16	FeTS22_Patient0041	Unseen during training	0.761899
16	FeTS22_Patient0042	Unseen during training	0.8836959999999999
16	FeTS22_Patient0043	Unseen during training	0.8625790000000001
16	FeTS22_Patient0044	Unseen during training	0.9457479999999999
16	FeTS22_Patient0045	Unseen during training	0.908758
16	FeTS22_Patient0046	Unseen during training	0.968292
16	FeTS22_Patient0047	Unseen during training	0.960802
16	FeTS22_Patient0048	Unseen during training	0.8548610000000001
16	FeTS22_Patient0049	Unseen during training	0.800266
16	FeTS22_Patient0050	Unseen during training	0.972311
16	FeTS22_Patient0051	Unseen during training	0.9747469999999999
16	FeTS22_Patient0052	Unseen during training	0.8676879999999999
16	FeTS22_Patient0053	Unseen during training	0.863196
16	FeTS22_Patient0054	Unseen during training	0.802198
16	FeTS22_Patient0055	Unseen during training	0.5459579999999999
16	FeTS22_Patient0056	Unseen during training	0.9646790000000001
16	FeTS22_Patient0057	Unseen during training	0.940788
16	FeTS22_Patient0058	Unseen during training	0.952835
16	FeTS22_Patient0059	Unseen during training	0.912101
16	FeTS22_Patient0060	Unseen during training	0.9195190000000001
16	FeTS22_Patient0061	Unseen during training	0.8263370000000001
16	FeTS22_Patient0062	Unseen during training	0.9122979999999999
16	FeTS22_Patient0063	Unseen during training	0.957217
16	FeTS22_Patient0064	Unseen during training	0.967532
16	FeTS22_Patient0065	Unseen during training	0.951145
16	FeTS22_Patient0066	Unseen during training	0.0
16	FeTS22_Patient0067	Unseen during training	0.9613950000000001
16	FeTS22_Patient0068	Unseen during training	0.910492
16	FeTS22_Patient0069	Unseen during training	0.0
16	FeTS22_Patient0070	Unseen during training	0.9533940000000001
16	FeTS22_Patient0071	Unseen during training	0.532895
16	FeTS22_Patient0072	Unseen during training	0.9229729999999999
16	FeTS22_Patient0073	Unseen during training	0.95649
16	FeTS22_Patient0074	Unseen during training	0.876934
16	FeTS22_Patient0075	Unseen during training	0.0
16	FeTS22_Patient0076	Unseen during training	0.9495110000000001
16	FeTS22_Patient0077	Unseen during training	0.9594450000000001
16	FeTS22_Patient0078	Unseen during training	0.969709
16	FeTS22_Patient0079	Unseen during training	0.962208
16	FeTS22_Patient0080	Unseen during training	0.9194540000000001
16	FeTS22_Patient0081	Unseen during training	0.848334
16	FeTS22_Patient0082	Unseen during training	0.933176
16	FeTS22_Patient0083	Unseen during training	0.9327409999999999
16	FeTS22_Patient0084	Unseen during training	0.808837
16	FeTS22_Patient0085	Unseen during training	0.142463
16	FeTS22_Patient0086	Unseen during training	0.479224
16	FeTS22_Patient0087	Unseen during training	0.916883
16	FeTS22_Patient0088	Unseen during training	0.9448489999999999
16	FeTS22_Patient0089	Unseen during training	0.928149
16	FeTS22_Patient0090	Unseen during training	0.83204
16	FeTS22_Patient0091	Unseen during training	0.9483790000000001
16	FeTS22_Patient0092	Unseen during training	0.0
16	FeTS22_Patient0093	Unseen during training	0.032221
16	FeTS22_Patient0094	Unseen during training	0.967649
16	FeTS22_Patient0095	Unseen during training	0.953147
16	FeTS22_Patient0096	Unseen during training	0.963766
16	FeTS22_Patient0097	Unseen during training	0.9213620000000001
16	FeTS22_Patient0098	Unseen during training	0.948903
16	FeTS22_Patient0099	Unseen during training	0.9654309999999999
17	FeTS22_Patient0000	Unseen during training	0.978583
17	FeTS22_Patient0001	Unseen during training	0.983167
17	FeTS22_Patient0002	Unseen during training	0.686535
17	FeTS22_Patient0003	Unseen during training	0.9711559999999999
17	FeTS22_Patient0004	Unseen during training	0.9459120000000001
17	FeTS22_Patient0005	Unseen during training	0.890028
17	FeTS22_Patient0006	Unseen during training	0.8476
17	FeTS22_Patient0007	Unseen during training	0.708271
17	FeTS22_Patient0008	Unseen during training	0.863017
17	FeTS22_Patient0009	Unseen during training	0.92279
17	FeTS22_Patient0010	Unseen during training	0.0
17	FeTS22_Patient0011	Unseen during training	0.9400139999999999
17	FeTS22_Patient0012	Unseen during training	0.981092
17	FeTS22_Patient0013	Unseen during training	0.8581840000000001
17	FeTS22_Patient0014	Unseen during training	0.914694
17	FeTS22_Patient0015	Unseen during training	0.979736
17	FeTS22_Patient0016	Unseen during training	0.0
17	FeTS22_Patient0017	Unseen during training	0.934148
17	FeTS22_Patient0018	Unseen during training	0.973183
17	FeTS22_Patient0019	Unseen during training	0.9083829999999999
17	FeTS22_Patient0020	Unseen during training	0.9425389999999999
17	FeTS22_Patient0021	Unseen during training	0.407069
17	FeTS22_Patient0022	Unseen during training	0.0
17	FeTS22_Patient0023	Unseen during training	0.943307
17	FeTS22_Patient0024	Unseen during training	0.956094
17	FeTS22_Patient0025	Unseen during training	0.0
17	FeTS22_Patient0026	Unseen during training	0.964408
17	FeTS22_Patient0027	Unseen during training	0.956041
17	FeTS22_Patient0028	Unseen during training	0.9215139999999999
17	FeTS22_Patient0029	Unseen during training	0.979749
17	FeTS22_Patient0030	Unseen during training	0.566434
17	FeTS22_Patient0031	Unseen during training	0.962231
17	FeTS22_Patient0032	Unseen during training	0.953449
17	FeTS22_Patient0033	Unseen during training	0.9619190000000001
17	FeTS22_Patient0034	Unseen during training	0.986395
17	FeTS22_Patient0035	Unseen during training	0.95494
17	FeTS22_Patient0036	Unseen during training	0.977714
17	FeTS22_Patient0037	Unseen during training	0.80806
17	FeTS22_Patient0038	Unseen during training	0.983475
17	FeTS22_Patient0039	Unseen during training	0.91532
17	FeTS22_Patient0040	Unseen during training	0.9641549999999999
17	FeTS22_Patient0041	Unseen during training	0.984037
17	FeTS22_Patient0042	Unseen during training	0.9587600000000001
18	FeTS22_Patient0000	Unseen during training	0.9797879999999999
18	FeTS22_Patient0001	Unseen during training	0.9773790000000001
18	FeTS22_Patient0002	Unseen during training	0.985265
18	FeTS22_Patient0004	Unseen during training	0.973102
18	FeTS22_Patient0005	Unseen during training	0.9895450000000001
18	FeTS22_Patient0007	Unseen during training	0.962298
18	FeTS22_Patient0008	Unseen during training	0.9813870000000001
18	FeTS22_Patient0009	Unseen during training	0.989431
18	FeTS22_Patient0010	Unseen during training	0.9508790000000001
18	FeTS22_Patient0011	Unseen during training	0.974309
18	FeTS22_Patient0012	Unseen during training	0.978165
18	FeTS22_Patient0014	Unseen during training	0.9865709999999999
18	FeTS22_Patient0015	Unseen during training	0.973447
18	FeTS22_Patient0016	Unseen during training	0.975658
18	FeTS22_Patient0017	Unseen during training	0.9777379999999999
18	FeTS22_Patient0018	Unseen during training	0.9626600000000001
18	FeTS22_Patient0019	Unseen during training	0.9827239999999999
18	FeTS22_Patient0020	Unseen during training	0.977634
18	FeTS22_Patient0021	Unseen during training	0.975982
18	FeTS22_Patient0022	Unseen during training	0.949838
18	FeTS22_Patient0023	Unseen during training	0.956242
18	FeTS22_Patient0024	Unseen during training	0.983793
18	FeTS22_Patient0026	Unseen during training	0.967939
18	FeTS22_Patient0028	Unseen during training	0.987553
18	FeTS22_Patient0029	Unseen during training	0.9837020000000001
18	FeTS22_Patient0030	Unseen during training	0.9041389999999999
18	FeTS22_Patient0031	Unseen during training	0.986051
18	FeTS22_Patient0032	Unseen during training	0.9624
18	FeTS22_Patient0033	Unseen during training	0.9844799999999999
18	FeTS22_Patient0035	Unseen during training	0.956385
18	FeTS22_Patient0036	Unseen during training	0.9872770000000001
18	FeTS22_Patient0037	Unseen during training	0.866469
18	FeTS22_Patient0039	Unseen during training	0.9824149999999999
18	FeTS22_Patient0041	Unseen during training	0.97503
18	FeTS22_Patient0042	Unseen during training	0.973033
18	FeTS22_Patient0043	Unseen during training	0.985741
18	FeTS22_Patient0045	Unseen during training	0.9493530000000001
18	FeTS22_Patient0046	Unseen during training	0.950263
18	FeTS22_Patient0047	Unseen during training	0.942111
18	FeTS22_Patient0048	Unseen during training	0.936
18	FeTS22_Patient0049	Unseen during training	0.987712
18	FeTS22_Patient0050	Unseen during training	0.929148
18	FeTS22_Patient0051	Unseen during training	0.9911110000000001
18	FeTS22_Patient0052	Unseen during training	0.980794
18	FeTS22_Patient0053	Unseen during training	0.9438409999999999
18	FeTS22_Patient0054	Unseen during training	0.9810209999999999
18	FeTS22_Patient0055	Unseen during training	0.9920709999999999
18	FeTS22_Patient0056	Unseen during training	0.9764430000000001
18	FeTS22_Patient0057	Unseen during training	0.986627
18	FeTS22_Patient0058	Unseen during training	0.9290229999999999
18	FeTS22_Patient0059	Unseen during training	0.9875309999999999
18	FeTS22_Patient0060	Unseen during training	0.859215
18	FeTS22_Patient0062	Unseen during training	0.9811989999999999
18	FeTS22_Patient0063	Unseen during training	0.9471
18	FeTS22_Patient0064	Unseen during training	0.971879
18	FeTS22_Patient0065	Unseen during training	0.9748549999999999
18	FeTS22_Patient0068	Unseen during training	0.983237
18	FeTS22_Patient0069	Unseen during training	0.973225
18	FeTS22_Patient0070	Unseen during training	0.962313
18	FeTS22_Patient0071	Unseen during training	0.9561780000000001
18	FeTS22_Patient0072	Unseen during training	0.9684719999999999
18	FeTS22_Patient0073	Unseen during training	0.982506
18	FeTS22_Patient0074	Unseen during training	0.9676520000000001
18	FeTS22_Patient0075	Unseen during training	0.9834299999999999
18	FeTS22_Patient0076	Unseen during training	0.9862270000000001
18	FeTS22_Patient0077	Unseen during training	0.980358
18	FeTS22_Patient0078	Unseen during training	0.9362309999999999
18	FeTS22_Patient0079	Unseen during training	0.971775
18	FeTS22_Patient0080	Unseen during training	0.984402
18	FeTS22_Patient0081	Unseen during training	0.991693
18	FeTS22_Patient0082	Unseen during training	0.976196
18	FeTS22_Patient0083	Unseen during training	0.961757
18	FeTS22_Patient0087	Unseen during training	0.9060159999999999
18	FeTS22_Patient0088	Unseen during training	0.9601700000000001
18	FeTS22_Patient0089	Unseen during training	0.9725290000000001
18	FeTS22_Patient0091	Unseen during training	0.983397
18	FeTS22_Patient0092	Unseen during training	0.987051
18	FeTS22_Patient0093	Unseen during training	0.9798309999999999
18	FeTS22_Patient0094	Unseen during training	0.985835
18	FeTS22_Patient0095	Unseen during training	0.978197
18	FeTS22_Patient0096	Unseen during training	0.9727899999999999
18	FeTS22_Patient0097	Unseen during training	0.982295
18	FeTS22_Patient0099	Unseen during training	1.0
18	FeTS22_Patient0100	Unseen during training	0.9734860000000001
18	FeTS22_Patient0101	Unseen during training	0.982209
18	FeTS22_Patient0102	Unseen during training	0.970725
18	FeTS22_Patient0103	Unseen during training	0.9843729999999999
18	FeTS22_Patient0104	Unseen during training	0.9805590000000001
18	FeTS22_Patient0105	Unseen during training	0.9904879999999999
18	FeTS22_Patient0106	Unseen during training	0.987028
18	FeTS22_Patient0110	Unseen during training	0.9838549999999999
18	FeTS22_Patient0111	Unseen during training	0.9876530000000001
18	FeTS22_Patient0112	Unseen during training	0.990044
18	FeTS22_Patient0113	Unseen during training	0.983441
18	FeTS22_Patient0114	Unseen during training	0.9779260000000001
18	FeTS22_Patient0115	Unseen during training	0.98708
18	FeTS22_Patient0116	Unseen during training	0.981384
18	FeTS22_Patient0117	Unseen during training	0.972726
19	FeTS22_Patient0000	Unseen during training	0.858783
19	FeTS22_Patient0001	Unseen during training	0.885222
19	FeTS22_Patient0002	Unseen during training	0.852447
19	FeTS22_Patient0003	Unseen during training	0.799006
19	FeTS22_Patient0004	Unseen during training	0.8281120000000001
19	FeTS22_Patient0005	Unseen during training	0.69795
19	FeTS22_Patient0006	Unseen during training	0.750847
19	FeTS22_Patient0007	Unseen during training	0.8392620000000001
19	FeTS22_Patient0008	Unseen during training	0.6910649999999999
20	FeTS22_Patient0000	Unseen during training	0.986341
20	FeTS22_Patient0001	Unseen during training	0.971817
20	FeTS22_Patient0002	Unseen during training	0.994416
20	FeTS22_Patient0003	Unseen during training	0.9789770000000001
20	FeTS22_Patient0004	Unseen during training	0.980297
20	FeTS22_Patient0005	Unseen during training	0.969411
20	FeTS22_Patient0006	Unseen during training	0.959017
20	FeTS22_Patient0007	Unseen during training	0.9679459999999999
20	FeTS22_Patient0008	Unseen during training	0.9890049999999999
20	FeTS22_Patient0009	Unseen during training	0.979057
20	FeTS22_Patient0011	Unseen during training	0.965108
20	FeTS22_Patient0012	Unseen during training	0.985563
20	FeTS22_Patient0015	Unseen during training	0.98226
20	FeTS22_Patient0016	Unseen during training	0.981943
20	FeTS22_Patient0017	Unseen during training	0.902429
20	FeTS22_Patient0018	Unseen during training	0.9854700000000001
20	FeTS22_Patient0019	Unseen during training	0.980876
20	FeTS22_Patient0020	Unseen during training	0.924572
20	FeTS22_Patient0021	Unseen during training	0.969309
20	FeTS22_Patient0022	Unseen during training	0.979693
20	FeTS22_Patient0023	Unseen during training	0.9532440000000001
20	FeTS22_Patient0024	Unseen during training	0.965757
20	FeTS22_Patient0025	Unseen during training	0.9858020000000001
20	FeTS22_Patient0026	Unseen during training	0.988867
20	FeTS22_Patient0027	Unseen during training	0.970959
20	FeTS22_Patient0028	Unseen during training	0.944725
20	FeTS22_Patient0029	Unseen during training	0.9870610000000001
20	FeTS22_Patient0030	Unseen during training	0.953953
20	FeTS22_Patient0031	Unseen during training	0.9675879999999999
20	FeTS22_Patient0032	Unseen during training	0.984749
20	FeTS22_Patient0033	Unseen during training	0.973007
20	FeTS22_Patient0034	Unseen during training	0.9758180000000001
20	FeTS22_Patient0035	Unseen during training	0.9885139999999999
20	FeTS22_Patient0036	Unseen during training	0.9715309999999999
20	FeTS22_Patient0037	Unseen during training	0.979509
20	FeTS22_Patient0038	Unseen during training	0.9575030000000001
20	FeTS22_Patient0039	Unseen during training	0.9800620000000001
20	FeTS22_Patient0040	Unseen during training	0.989692
20	FeTS22_Patient0041	Unseen during training	0.9804350000000001
20	FeTS22_Patient0042	Unseen during training	0.9880979999999999
20	FeTS22_Patient0043	Unseen during training	0.990287
20	FeTS22_Patient0044	Unseen during training	0.98682
20	FeTS22_Patient0045	Unseen during training	0.973942
20	FeTS22_Patient0046	Unseen during training	0.987324
20	FeTS22_Patient0047	Unseen during training	0.9797459999999999
20	FeTS22_Patient0048	Unseen during training	0.98203
20	FeTS22_Patient0049	Unseen during training	0.932692
20	FeTS22_Patient0050	Unseen during training	0.9710690000000001
20	FeTS22_Patient0051	Unseen during training	0.9672120000000001
20	FeTS22_Patient0052	Unseen during training	0.984347
20	FeTS22_Patient0053	Unseen during training	0.9850909999999999
20	FeTS22_Patient0054	Unseen during training	0.9769399999999999
20	FeTS22_Patient0056	Unseen during training	0.847619
20	FeTS22_Patient0057	Unseen during training	0.989791
20	FeTS22_Patient0058	Unseen during training	0.985145
20	FeTS22_Patient0059	Unseen during training	0.9704860000000001
20	FeTS22_Patient0060	Unseen during training	0.9883270000000001
20	FeTS22_Patient0061	Unseen during training	0.993024
20	FeTS22_Patient0062	Unseen during training	0.983323
20	FeTS22_Patient0063	Unseen during training	0.9835719999999999
20	FeTS22_Patient0064	Unseen during training	0.979634
20	FeTS22_Patient0065	Unseen during training	0.9837049999999999
20	FeTS22_Patient0066	Unseen during training	0.9832360000000001
20	FeTS22_Patient0067	Unseen during training	0.986548
20	FeTS22_Patient0068	Unseen during training	0.9842860000000001
20	FeTS22_Patient0069	Unseen during training	0.984099
20	FeTS22_Patient0070	Unseen during training	0.9758899999999999
20	FeTS22_Patient0071	Unseen during training	0.9509620000000001
20	FeTS22_Patient0072	Unseen during training	0.9852620000000001
20	FeTS22_Patient0073	Unseen during training	0.95616
20	FeTS22_Patient0074	Unseen during training	0.9905219999999999
20	FeTS22_Patient0075	Unseen during training	0.983196
20	FeTS22_Patient0076	Unseen during training	0.978723
20	FeTS22_Patient0077	Unseen during training	0.9857450000000001
20	FeTS22_Patient0078	Unseen during training	0.976721
20	FeTS22_Patient0079	Unseen during training	0.974
20	FeTS22_Patient0080	Unseen during training	0.983482
21	FeTS22_Patient0000	Unseen during training	0.832509
21	FeTS22_Patient0002	Unseen during training	0.9440200000000001
21	FeTS22_Patient0003	Unseen during training	0.9754950000000001
21	FeTS22_Patient0004	Unseen during training	0.8728549999999999
21	FeTS22_Patient0005	Unseen during training	0.966936
21	FeTS22_Patient0006	Unseen during training	0.980563
21	FeTS22_Patient0007	Unseen during training	0.945958
21	FeTS22_Patient0008	Unseen during training	0.922211
21	FeTS22_Patient0009	Unseen during training	0.9657530000000001
21	FeTS22_Patient0010	Unseen during training	0.9770979999999999
21	FeTS22_Patient0011	Unseen during training	0.9671120000000001
21	FeTS22_Patient0012	Unseen during training	0.939349
21	FeTS22_Patient0013	Unseen during training	0.946657
21	FeTS22_Patient0014	Unseen during training	0.811922
21	FeTS22_Patient0015	Unseen during training	0.95437
21	FeTS22_Patient0016	Unseen during training	0.9839549999999999
21	FeTS22_Patient0017	Unseen during training	0.973672
21	FeTS22_Patient0018	Unseen during training	0.9776729999999999
21	FeTS22_Patient0019	Unseen during training	0.0
21	FeTS22_Patient0020	Unseen during training	0.314098
21	FeTS22_Patient0021	Unseen during training	0.9514819999999999
21	FeTS22_Patient0022	Unseen during training	0.9801559999999999
21	FeTS22_Patient0023	Unseen during training	0.8798090000000001
21	FeTS22_Patient0024	Unseen during training	0.965184
21	FeTS22_Patient0025	Unseen during training	0.933135
21	FeTS22_Patient0026	Unseen during training	0.778397
21	FeTS22_Patient0027	Unseen during training	0.980841
22	FeTS22_Patient0000	Unseen during training	0.0
22	FeTS22_Patient0001	Unseen during training	1.0
22	FeTS22_Patient0002	Unseen during training	0.933924
22	FeTS22_Patient0003	Unseen during training	0.9115989999999999
22	FeTS22_Patient0004	Unseen during training	0.972457
22	FeTS22_Patient0005	Unseen during training	0.944161
22	FeTS22_Patient0006	Unseen during training	0.9669030000000001
22	FeTS22_Patient0007	Unseen during training	1.0
22	FeTS22_Patient0008	Unseen during training	0.9404530000000001
22	FeTS22_Patient0009	Unseen during training	0.955564
22	FeTS22_Patient0010	Unseen during training	0.9206479999999999
22	FeTS22_Patient0011	Unseen during training	1.0
22	FeTS22_Patient0012	Unseen during training	0.9484790000000001
22	FeTS22_Patient0013	Unseen during training	0.926624
22	FeTS22_Patient0014	Unseen during training	0.942443
22	FeTS22_Patient0015	Unseen during training	0.954158
22	FeTS22_Patient0016	Unseen during training	0.959684
22	FeTS22_Patient0017	Unseen during training	0.950362
22	FeTS22_Patient0018	Unseen during training	0.0
22	FeTS22_Patient0019	Unseen during training	0.9667180000000001
22	FeTS22_Patient0020	Unseen during training	0.9450790000000001
22	FeTS22_Patient0021	Unseen during training	0.963802
22	FeTS22_Patient0022	Unseen during training	0.9533969999999999
22	FeTS22_Patient0023	Unseen during training	0.921573
22	FeTS22_Patient0024	Unseen during training	0.917175
22	FeTS22_Patient0025	Unseen during training	0.955391
22	FeTS22_Patient0026	Unseen during training	0.0
22	FeTS22_Patient0027	Unseen during training	0.90348
22	FeTS22_Patient0030	Unseen during training	0.9542280000000001
22	FeTS22_Patient0031	Unseen during training	0.948593
22	FeTS22_Patient0032	Unseen during training	0.97272
22	FeTS22_Patient0033	Unseen during training	0.0
22	FeTS22_Patient0034	Unseen during training	0.898459
22	FeTS22_Patient0035	Unseen during training	0.948342
22	FeTS22_Patient0036	Unseen during training	0.931399
22	FeTS22_Patient0037	Unseen during training	0.9450370000000001
22	FeTS22_Patient0038	Unseen during training	1.0
22	FeTS22_Patient0039	Unseen during training	0.944365
22	FeTS22_Patient0040	Unseen during training	0.893375
22	FeTS22_Patient0043	Unseen during training	0.945649
22	FeTS22_Patient0044	Unseen during training	0.971045
22	FeTS22_Patient0045	Unseen during training	0.929041
22	FeTS22_Patient0046	Unseen during training	0.9614299999999999
22	FeTS22_Patient0047	Unseen during training	0.850923
22	FeTS22_Patient0048	Unseen during training	0.942026
22	FeTS22_Patient0049	Unseen during training	0.787029
22	FeTS22_Patient0050	Unseen during training	0.935941
22	FeTS22_Patient0051	Unseen during training	0.961441
22	FeTS22_Patient0052	Unseen during training	0.9539629999999999
22	FeTS22_Patient0053	Unseen during training	0.298298
22	FeTS22_Patient0054	Unseen during training	0.955836
22	FeTS22_Patient0055	Unseen during training	0.9641069999999999
22	FeTS22_Patient0056	Unseen during training	0.911701
22	FeTS22_Patient0057	Unseen during training	0.9189370000000001
22	FeTS22_Patient0058	Unseen during training	0.964015
22	FeTS22_Patient0059	Unseen during training	0.9563510000000001
22	FeTS22_Patient0060	Unseen during training	0.9459639999999999
22	FeTS22_Patient0061	Unseen during training	0.959023
22	FeTS22_Patient0062	Unseen during training	0.9512459999999999
22	FeTS22_Patient0063	Unseen during training	0.968305
22	FeTS22_Patient0064	Unseen during training	0.923165
22	FeTS22_Patient0065	Unseen during training	0.9330959999999999
22	FeTS22_Patient0066	Unseen during training	0.9408549999999999
22	FeTS22_Patient0067	Unseen during training	0.938491
22	FeTS22_Patient0068	Unseen during training	0.955684
22	FeTS22_Patient0069	Unseen during training	0.896014
22	FeTS22_Patient0070	Unseen during training	0.9489129999999999
22	FeTS22_Patient0071	Unseen during training	0.971405
22	FeTS22_Patient0072	Unseen during training	0.877109
22	FeTS22_Patient0073	Unseen during training	0.824903
22	FeTS22_Patient0074	Unseen during training	0.925167
22	FeTS22_Patient0075	Unseen during training	0.9579200000000001
22	FeTS22_Patient0076	Unseen during training	0.932456
22	FeTS22_Patient0077	Unseen during training	0.951448
22	FeTS22_Patient0078	Unseen during training	0.9554020000000001
22	FeTS22_Patient0079	Unseen during training	0.96535
22	FeTS22_Patient0080	Unseen during training	0.913127
22	FeTS22_Patient0081	Unseen during training	0.9343879999999999
22	FeTS22_Patient0082	Unseen during training	0.952987
22	FeTS22_Patient0083	Unseen during training	0.93125
22	FeTS22_Patient0084	Unseen during training	0.9433459999999999
22	FeTS22_Patient0085	Unseen during training	0.926428
22	FeTS22_Patient0086	Unseen during training	0.9446389999999999
22	FeTS22_Patient0087	Unseen during training	0.872483
22	FeTS22_Patient0088	Unseen during training	0.952227
22	FeTS22_Patient0089	Unseen during training	0.9076049999999999
22	FeTS22_Patient0090	Unseen during training	0.807423
22	FeTS22_Patient0092	Unseen during training	0.9411200000000001
22	FeTS22_Patient0093	Unseen during training	1.0
22	FeTS22_Patient0094	Unseen during training	0.9018
22	FeTS22_Patient0095	Unseen during training	0.9379069999999999
22	FeTS22_Patient0096	Unseen during training	1.0
22	FeTS22_Patient0097	Unseen during training	1.0
22	FeTS22_Patient0098	Unseen during training	0.895884
22	FeTS22_Patient0099	Unseen during training	0.9735370000000001
22	FeTS22_Patient0100	Unseen during training	0.941651
22	FeTS22_Patient0102	Unseen during training	0.95296
22	FeTS22_Patient0103	Unseen during training	0.921003
22	FeTS22_Patient0104	Unseen during training	0.952075
22	FeTS22_Patient0105	Unseen during training	0.915392
22	FeTS22_Patient0106	Unseen during training	0.95183
22	FeTS22_Patient0107	Unseen during training	0.949709
22	FeTS22_Patient0108	Unseen during training	0.838305
22	FeTS22_Patient0109	Unseen during training	1.0
22	FeTS22_Patient0110	Unseen during training	0.956169
22	FeTS22_Patient0111	Unseen during training	0.940157
22	FeTS22_Patient0112	Unseen during training	0.9335120000000001
22	FeTS22_Patient0113	Unseen during training	0.9436
22	FeTS22_Patient0114	Unseen during training	0.9613450000000001
22	FeTS22_Patient0116	Unseen during training	0.8534510000000001
22	FeTS22_Patient0117	Unseen during training	0.9022
22	FeTS22_Patient0118	Unseen during training	0.840239
22	FeTS22_Patient0119	Unseen during training	0.956822
22	FeTS22_Patient0120	Unseen during training	0.932486
22	FeTS22_Patient0121	Unseen during training	0.960519
22	FeTS22_Patient0123	Unseen during training	0.9484530000000001
23	FeTS22_Patient0000	Unseen during training	0.9473379999999999
23	FeTS22_Patient0001	Unseen during training	0.9707809999999999
23	FeTS22_Patient0002	Unseen during training	0.9448139999999999
23	FeTS22_Patient0003	Unseen during training	0.981246
23	FeTS22_Patient0004	Unseen during training	0.964231
23	FeTS22_Patient0005	Unseen during training	0.9460930000000001
23	FeTS22_Patient0006	Unseen during training	0.950285
23	FeTS22_Patient0007	Unseen during training	0.969181
23	FeTS22_Patient0009	Unseen during training	0.9710610000000001
23	FeTS22_Patient0010	Unseen during training	0.9508049999999999
23	FeTS22_Patient0011	Unseen during training	0.9004469999999999
23	FeTS22_Patient0012	Unseen during training	0.92924
23	FeTS22_Patient0013	Unseen during training	0.968619
23	FeTS22_Patient0014	Unseen during training	0.925062
23	FeTS22_Patient0015	Unseen during training	0.9865280000000001
23	FeTS22_Patient0016	Unseen during training	0.9873620000000001
23	FeTS22_Patient0017	Unseen during training	0.960227
23	FeTS22_Patient0018	Unseen during training	0.9449290000000001
23	FeTS22_Patient0019	Unseen during training	0.8678870000000001
23	FeTS22_Patient0020	Unseen during training	0.68291
23	FeTS22_Patient0021	Unseen during training	0.856677
23	FeTS22_Patient0022	Unseen during training	0.9770989999999999
23	FeTS22_Patient0023	Unseen during training	0.974209
23	FeTS22_Patient0024	Unseen during training	0.9456389999999999
23	FeTS22_Patient0025	Unseen during training	0.958347
23	FeTS22_Patient0026	Unseen during training	0.954457
23	FeTS22_Patient0027	Unseen during training	0.9651959999999999
23	FeTS22_Patient0028	Unseen during training	0.926481
23	FeTS22_Patient0029	Unseen during training	0.983125
23	FeTS22_Patient0030	Unseen during training	0.959292
23	FeTS22_Patient0031	Unseen during training	0.967139
23	FeTS22_Patient0032	Unseen during training	0.969575
23	FeTS22_Patient0034	Unseen during training	0.931717
23	FeTS22_Patient0035	Unseen during training	0.9083319999999999
23	FeTS22_Patient0036	Unseen during training	0.897322
23	FeTS22_Patient0037	Unseen during training	0.7319439999999999
23	FeTS22_Patient0038	Unseen during training	0.907586
23	FeTS22_Patient0039	Unseen during training	0.952982
23	FeTS22_Patient0041	Unseen during training	1.0
23	FeTS22_Patient0042	Unseen during training	0.8266549999999999
23	FeTS22_Patient0043	Unseen during training	0.9544030000000001
23	FeTS22_Patient0044	Unseen during training	0.8324889999999999
23	FeTS22_Patient0046	Unseen during training	0.971045
23	FeTS22_Patient0047	Unseen during training	0.818195
23	FeTS22_Patient0048	Unseen during training	0.8968139999999999
23	FeTS22_Patient0050	Unseen during training	0.950485
23	FeTS22_Patient0051	Unseen during training	0.9607700000000001
23	FeTS22_Patient0052	Unseen during training	0.8655780000000001
23	FeTS22_Patient0053	Unseen during training	0.889914
23	FeTS22_Patient0054	Unseen during training	0.956716
23	FeTS22_Patient0055	Unseen during training	0.978817
23	FeTS22_Patient0059	Unseen during training	0.9527979999999999
23	FeTS22_Patient0060	Unseen during training	0.979086
23	FeTS22_Patient0061	Unseen during training	0.8848309999999999
23	FeTS22_Patient0062	Unseen during training	0.9818680000000001
23	FeTS22_Patient0063	Unseen during training	0.9742120000000001
23	FeTS22_Patient0064	Unseen during training	0.9685360000000001
23	FeTS22_Patient0065	Unseen during training	0.985733
23	FeTS22_Patient0066	Unseen during training	0.889394
23	FeTS22_Patient0067	Unseen during training	0.973361
23	FeTS22_Patient0069	Unseen during training	0.9257219999999999
23	FeTS22_Patient0070	Unseen during training	0.897691
23	FeTS22_Patient0071	Unseen during training	0.981532
23	FeTS22_Patient0072	Unseen during training	0.980397
23	FeTS22_Patient0073	Unseen during training	0.914959
23	FeTS22_Patient0074	Unseen during training	0.964785
23	FeTS22_Patient0075	Unseen during training	0.947794
23	FeTS22_Patient0076	Unseen during training	0.9480639999999999
23	FeTS22_Patient0077	Unseen during training	0.94806
23	FeTS22_Patient0078	Unseen during training	0.9496
23	FeTS22_Patient0079	Unseen during training	0.9059520000000001
23	FeTS22_Patient0080	Unseen during training	0.970519
23	FeTS22_Patient0081	Unseen during training	0.8864860000000001
23	FeTS22_Patient0082	Unseen during training	0.9648260000000001
23	FeTS22_Patient0083	Unseen during training	0.886387
23	FeTS22_Patient0084	Unseen during training	0.914624
23	FeTS22_Patient0085	Unseen during training	0.971944
23	FeTS22_Patient0086	Unseen during training	0.479835
23	FeTS22_Patient0087	Unseen during training	0.9656809999999999
23	FeTS22_Patient0088	Unseen during training	0.945055
23	FeTS22_Patient0089	Unseen during training	0.973686
23	FeTS22_Patient0090	Unseen during training	0.903392
23	FeTS22_Patient0091	Unseen during training	0.9575389999999999
23	FeTS22_Patient0092	Unseen during training	0.9512360000000001
23	FeTS22_Patient0094	Unseen during training	0.946883
23	FeTS22_Patient0095	Unseen during training	0.9745719999999999
23	FeTS22_Patient0096	Unseen during training	0.9554940000000001
23	FeTS22_Patient0097	Unseen during training	0.9180719999999999
23	FeTS22_Patient0099	Unseen during training	0.9708959999999999
23	FeTS22_Patient0100	Unseen during training	0.9795729999999999
23	FeTS22_Patient0101	Unseen during training	0.812787
23	FeTS22_Patient0103	Unseen during training	0.9878459999999999
23	FeTS22_Patient0104	Unseen during training	0.96498
23	FeTS22_Patient0105	Unseen during training	0.9703780000000001
23	FeTS22_Patient0107	Unseen during training	0.968851
23	FeTS22_Patient0108	Unseen during training	0.9518260000000001
23	FeTS22_Patient0109	Unseen during training	0.942059
23	FeTS22_Patient0110	Unseen during training	0.834635
23	FeTS22_Patient0111	Unseen during training	0.9357719999999999
23	FeTS22_Patient0112	Unseen during training	0.9795959999999999
23	FeTS22_Patient0113	Unseen during training	0.853527
23	FeTS22_Patient0114	Unseen during training	0.0
23	FeTS22_Patient0115	Unseen during training	0.832374
23	FeTS22_Patient0116	Unseen during training	0.9809770000000001
23	FeTS22_Patient0117	Unseen during training	0.962476
23	FeTS22_Patient0118	Unseen during training	0.961203
24	FeTS22_Patient0000	Unseen during training	0.963102
24	FeTS22_Patient0001	Unseen during training	0.979002
24	FeTS22_Patient0004	Unseen during training	0.959385
24	FeTS22_Patient0005	Unseen during training	0.766703
24	FeTS22_Patient0006	Unseen during training	0.941881
24	FeTS22_Patient0007	Unseen during training	0.979723
24	FeTS22_Patient0008	Unseen during training	0.890702
24	FeTS22_Patient0009	Unseen during training	0.9631649999999999
24	FeTS22_Patient0010	Unseen during training	0.887228
24	FeTS22_Patient0011	Unseen during training	0.94963
24	FeTS22_Patient0013	Unseen during training	1.0
24	FeTS22_Patient0015	Unseen during training	0.888906
24	FeTS22_Patient0017	Unseen during training	0.867906
24	FeTS22_Patient0018	Unseen during training	0.930989
24	FeTS22_Patient0021	Unseen during training	0.919532
24	FeTS22_Patient0022	Unseen during training	0.890899
24	FeTS22_Patient0023	Unseen during training	0.36407
24	FeTS22_Patient0025	Unseen during training	0.941674
24	FeTS22_Patient0026	Unseen during training	0.846385
24	FeTS22_Patient0028	Unseen during training	0.5095109999999999
24	FeTS22_Patient0030	Unseen during training	0.97839
24	FeTS22_Patient0033	Unseen during training	0.801762
24	FeTS22_Patient0034	Unseen during training	0.92791
24	FeTS22_Patient0036	Unseen during training	0.97911
24	FeTS22_Patient0037	Unseen during training	0.9095129999999999
24	FeTS22_Patient0039	Unseen during training	0.89644
24	FeTS22_Patient0040	Unseen during training	0.943892
24	FeTS22_Patient0042	Unseen during training	0.9308870000000001
24	FeTS22_Patient0043	Unseen during training	0.9737819999999999
24	FeTS22_Patient0046	Unseen during training	0.888293
24	FeTS22_Patient0047	Unseen during training	0.974095
24	FeTS22_Patient0048	Unseen during training	0.9742190000000001
24	FeTS22_Patient0049	Unseen during training	0.9123479999999999
24	FeTS22_Patient0053	Unseen during training	0.80075
24	FeTS22_Patient0054	Unseen during training	0.945859
24	FeTS22_Patient0055	Unseen during training	0.946989
24	FeTS22_Patient0056	Unseen during training	0.893093
24	FeTS22_Patient0059	Unseen during training	0.9375040000000001
24	FeTS22_Patient0061	Unseen during training	0.917317
24	FeTS22_Patient0062	Unseen during training	0.0
24	FeTS22_Patient0064	Unseen during training	0.776
24	FeTS22_Patient0065	Unseen during training	0.9439569999999999
24	FeTS22_Patient0066	Unseen during training	0.879692
24	FeTS22_Patient0069	Unseen during training	0.860943
24	FeTS22_Patient0070	Unseen during training	0.9180940000000001
24	FeTS22_Patient0071	Unseen during training	0.626252
24	FeTS22_Patient0072	Unseen during training	0.937341
24	FeTS22_Patient0073	Unseen during training	0.9618530000000001
24	FeTS22_Patient0074	Unseen during training	0.771009
24	FeTS22_Patient0076	Unseen during training	0.8929229999999999
24	FeTS22_Patient0077	Unseen during training	0.913889
24	FeTS22_Patient0078	Unseen during training	0.9498139999999999
24	FeTS22_Patient0079	Unseen during training	0.965368
24	FeTS22_Patient0081	Unseen during training	0.954787
24	FeTS22_Patient0082	Unseen during training	0.6615340000000001
24	FeTS22_Patient0083	Unseen during training	1.0
24	FeTS22_Patient0084	Unseen during training	0.9163180000000001
24	FeTS22_Patient0085	Unseen during training	0.8812469999999999
26	FeTS22_Patient0000	Unseen during training	0.967533
26	FeTS22_Patient0001	Unseen during training	0.957206
26	FeTS22_Patient0002	Unseen during training	0.9793940000000001
26	FeTS22_Patient0003	Unseen during training	0.9766600000000001
26	FeTS22_Patient0004	Unseen during training	0.986051
26	FeTS22_Patient0005	Unseen during training	0.9343950000000001
26	FeTS22_Patient0006	Unseen during training	0.956915
26	FeTS22_Patient0007	Unseen during training	0.983202
26	FeTS22_Patient0008	Unseen during training	0.9770989999999999
26	FeTS22_Patient0009	Unseen during training	0.9425899999999999
26	FeTS22_Patient0010	Unseen during training	0.982873
26	FeTS22_Patient0011	Unseen during training	0.930394
26	FeTS22_Patient0012	Unseen during training	0.9401649999999999
26	FeTS22_Patient0013	Unseen during training	0.979392
26	FeTS22_Patient0014	Unseen during training	0.979878
26	FeTS22_Patient0015	Unseen during training	0.8975780000000001
26	FeTS22_Patient0016	Unseen during training	0.9796370000000001
26	FeTS22_Patient0017	Unseen during training	0.929272
26	FeTS22_Patient0018	Unseen during training	0.9815719999999999
26	FeTS22_Patient0019	Unseen during training	0.8717950000000001
26	FeTS22_Patient0020	Unseen during training	0.824507
26	FeTS22_Patient0021	Unseen during training	0.8429399999999999
26	FeTS22_Patient0022	Unseen during training	0.967619
26	FeTS22_Patient0023	Unseen during training	0.964359
26	FeTS22_Patient0024	Unseen during training	0.89154
26	FeTS22_Patient0025	Unseen during training	0.860358
26	FeTS22_Patient0026	Unseen during training	0.977152
26	FeTS22_Patient0027	Unseen during training	0.97193
26	FeTS22_Patient0028	Unseen during training	0.9600860000000001
26	FeTS22_Patient0029	Unseen during training	0.8657
26	FeTS22_Patient0030	Unseen during training	0.9008149999999999
26	FeTS22_Patient0031	Unseen during training	0.694914
26	FeTS22_Patient0032	Unseen during training	0.986181
26	FeTS22_Patient0033	Unseen during training	0.9634290000000001
26	FeTS22_Patient0034	Unseen during training	0.8713190000000001
26	FeTS22_Patient0035	Unseen during training	0.975138
26	FeTS22_Patient0036	Unseen during training	0.95583
26	FeTS22_Patient0037	Unseen during training	0.888581
26	FeTS22_Patient0038	Unseen during training	0.855028
26	FeTS22_Patient0039	Unseen during training	0.9547049999999999
26	FeTS22_Patient0040	Unseen during training	0.9331149999999999
26	FeTS22_Patient0041	Unseen during training	0.9750530000000001
26	FeTS22_Patient0042	Unseen during training	0.9790270000000001
26	FeTS22_Patient0043	Unseen during training	0.965144
26	FeTS22_Patient0044	Unseen during training	0.956573
26	FeTS22_Patient0045	Unseen during training	0.928141
26	FeTS22_Patient0046	Unseen during training	0.952557
26	FeTS22_Patient0047	Unseen during training	0.944528
26	FeTS22_Patient0048	Unseen during training	0.9562280000000001
26	FeTS22_Patient0049	Unseen during training	0.792549
26	FeTS22_Patient0050	Unseen during training	0.511522
26	FeTS22_Patient0051	Unseen during training	0.8826360000000001
26	FeTS22_Patient0052	Unseen during training	0.973088
26	FeTS22_Patient0053	Unseen during training	0.978949
26	FeTS22_Patient0054	Unseen during training	0.964432
26	FeTS22_Patient0055	Unseen during training	0.897174
26	FeTS22_Patient0056	Unseen during training	0.785533
26	FeTS22_Patient0057	Unseen during training	0.9869549999999999
26	FeTS22_Patient0058	Unseen during training	0.947519
26	FeTS22_Patient0059	Unseen during training	0.9824700000000001
26	FeTS22_Patient0060	Unseen during training	0.8995690000000001
26	FeTS22_Patient0061	Unseen during training	0.983406
26	FeTS22_Patient0062	Unseen during training	0.962942
26	FeTS22_Patient0063	Unseen during training	0.954334
26	FeTS22_Patient0064	Unseen during training	0.969968
26	FeTS22_Patient0065	Unseen during training	0.986273
26	FeTS22_Patient0066	Unseen during training	0.9527760000000001
26	FeTS22_Patient0067	Unseen during training	0.984634
26	FeTS22_Patient0068	Unseen during training	0.9249700000000001
26	FeTS22_Patient0069	Unseen during training	0.961736
26	FeTS22_Patient0070	Unseen during training	0.972577
26	FeTS22_Patient0071	Unseen during training	0.9538270000000001
26	FeTS22_Patient0072	Unseen during training	0.9632120000000001
26	FeTS22_Patient0073	Unseen during training	0.9715440000000001
26	FeTS22_Patient0074	Unseen during training	0.939268
26	FeTS22_Patient0075	Unseen during training	0.968792
26	FeTS22_Patient0076	Unseen during training	0.947714
26	FeTS22_Patient0077	Unseen during training	0.9734079999999999
26	FeTS22_Patient0078	Unseen during training	0.9528049999999999
26	FeTS22_Patient0079	Unseen during training	0.987901
26	FeTS22_Patient0080	Unseen during training	0.981526
26	FeTS22_Patient0081	Unseen during training	0.970563
26	FeTS22_Patient0082	Unseen during training	0.973982
26	FeTS22_Patient0083	Unseen during training	0.964231
26	FeTS22_Patient0084	Unseen during training	0.969108
26	FeTS22_Patient0085	Unseen during training	0.9157
26	FeTS22_Patient0086	Unseen during training	0.876188
26	FeTS22_Patient0087	Unseen during training	0.968201
26	FeTS22_Patient0088	Unseen during training	0.9296780000000001
26	FeTS22_Patient0089	Unseen during training	0.969777
26	FeTS22_Patient0090	Unseen during training	0.9581270000000001
26	FeTS22_Patient0091	Unseen during training	0.872816
26	FeTS22_Patient0092	Unseen during training	0.9169370000000001
26	FeTS22_Patient0093	Unseen during training	0.798999
26	FeTS22_Patient0094	Unseen during training	0.922783
26	FeTS22_Patient0095	Unseen during training	0.984281
26	FeTS22_Patient0096	Unseen during training	0.872606
26	FeTS22_Patient0097	Unseen during training	0.880235
26	FeTS22_Patient0098	Unseen during training	0.833882
26	FeTS22_Patient0099	Unseen during training	0.981671
27	FeTS22_Patient0000	Seen during training	0.974231
27	FeTS22_Patient0001	Seen during training	0.969915
27	FeTS22_Patient0002	Seen during training	0.930167
27	FeTS22_Patient0003	Seen during training	0.7927529999999999
27	FeTS22_Patient0004	Seen during training	0.968924
27	FeTS22_Patient0005	Seen during training	0.8367879999999999
27	FeTS22_Patient0006	Seen during training	0.984226
27	FeTS22_Patient0007	Seen during training	0.790502
27	FeTS22_Patient0008	Seen during training	0.883906
27	FeTS22_Patient0009	Seen during training	0.8246450000000001
27	FeTS22_Patient0010	Seen during training	0.961475
27	FeTS22_Patient0011	Seen during training	0.9407260000000001
27	FeTS22_Patient0012	Seen during training	0.957514
27	FeTS22_Patient0013	Seen during training	0.9642149999999999
27	FeTS22_Patient0014	Seen during training	0.715881
27	FeTS22_Patient0015	Seen during training	0.810517
27	FeTS22_Patient0016	Seen during training	0.987886
27	FeTS22_Patient0017	Seen during training	0.8672129999999999
27	FeTS22_Patient0018	Seen during training	0.982384
27	FeTS22_Patient0019	Seen during training	0.9577
27	FeTS22_Patient0021	Seen during training	0.951132
27	FeTS22_Patient0022	Seen during training	0.953693
27	FeTS22_Patient0023	Seen during training	0.770126
27	FeTS22_Patient0024	Seen during training	0.9725520000000001
27	FeTS22_Patient0025	Seen during training	0.64332
27	FeTS22_Patient0026	Seen during training	0.977941
27	FeTS22_Patient0027	Seen during training	0.930083
27	FeTS22_Patient0028	Seen during training	0.964405
27	FeTS22_Patient0029	Seen during training	0.900853
27	FeTS22_Patient0030	Seen during training	0.9566379999999999
27	FeTS22_Patient0031	Seen during training	0.886941
27	FeTS22_Patient0032	Seen during training	0.961958
27	FeTS22_Patient0033	Seen during training	0.960609
27	FeTS22_Patient0034	Seen during training	0.97419
27	FeTS22_Patient0035	Seen during training	0.755832
27	FeTS22_Patient0036	Seen during training	0.93647
27	FeTS22_Patient0037	Seen during training	0.851016
27	FeTS22_Patient0038	Seen during training	0.940824
27	FeTS22_Patient0039	Seen during training	0.967849
27	FeTS22_Patient0040	Seen during training	0.75221
27	FeTS22_Patient0041	Seen during training	0.976633
27	FeTS22_Patient0042	Seen during training	0.9756100000000001
27	FeTS22_Patient0043	Seen during training	0.9336450000000001
27	FeTS22_Patient0044	Seen during training	0.8675579999999999
27	FeTS22_Patient0045	Seen during training	0.9813850000000001
27	FeTS22_Patient0046	Seen during training	0.986424
27	FeTS22_Patient0047	Seen during training	0.9532879999999999
27	FeTS22_Patient0048	Seen during training	0.9297049999999999
27	FeTS22_Patient0049	Seen during training	0.949702
27	FeTS22_Patient0050	Seen during training	0.8472930000000001
27	FeTS22_Patient0051	Seen during training	0.984188
27	FeTS22_Patient0052	Seen during training	0.960825
27	FeTS22_Patient0053	Seen during training	0.883117
27	FeTS22_Patient0054	Seen during training	0.9690030000000001
27	FeTS22_Patient0055	Seen during training	0.988176
27	FeTS22_Patient0056	Seen during training	0.874207
27	FeTS22_Patient0057	Seen during training	0.0
27	FeTS22_Patient0058	Seen during training	0.794928
27	FeTS22_Patient0059	Seen during training	0.9459629999999999
27	FeTS22_Patient0060	Seen during training	0.9810700000000001
27	FeTS22_Patient0061	Seen during training	0.896799
27	FeTS22_Patient0062	Seen during training	0.8452649999999999
27	FeTS22_Patient0063	Seen during training	0.977901
27	FeTS22_Patient0064	Seen during training	0.808966
27	FeTS22_Patient0065	Seen during training	0.854289
27	FeTS22_Patient0066	Seen during training	0.983009
27	FeTS22_Patient0067	Seen during training	0.785872
27	FeTS22_Patient0068	Seen during training	0.9923620000000001
27	FeTS22_Patient0069	Seen during training	0.903092
27	FeTS22_Patient0070	Seen during training	0.972166
27	FeTS22_Patient0071	Seen during training	0.956996
27	FeTS22_Patient0072	Seen during training	0.822189
27	FeTS22_Patient0073	Seen during training	0.913141
27	FeTS22_Patient0074	Seen during training	0.968447
27	FeTS22_Patient0075	Seen during training	0.870085
27	FeTS22_Patient0076	Seen during training	0.8457
27	FeTS22_Patient0077	Seen during training	0.9778209999999999
27	FeTS22_Patient0078	Seen during training	0.6382979999999999
27	FeTS22_Patient0079	Seen during training	0.9739389999999999
27	FeTS22_Patient0080	Seen during training	0.764939
27	FeTS22_Patient0081	Seen during training	0.920048
27	FeTS22_Patient0082	Seen during training	0.980282
27	FeTS22_Patient0083	Seen during training	0.8425219999999999
27	FeTS22_Patient0084	Seen during training	0.971925
27	FeTS22_Patient0085	Seen during training	0.9599129999999999
27	FeTS22_Patient0086	Seen during training	0.9500129999999999
27	FeTS22_Patient0087	Seen during training	0.974001
27	FeTS22_Patient0088	Seen during training	0.981584
27	FeTS22_Patient0089	Seen during training	0.872656
27	FeTS22_Patient0090	Seen during training	0.8600180000000001
27	FeTS22_Patient0091	Seen during training	0.982332
27	FeTS22_Patient0092	Seen during training	0.89149
27	FeTS22_Patient0093	Seen during training	0.8438479999999999
27	FeTS22_Patient0094	Seen during training	0.8538969999999999
27	FeTS22_Patient0095	Seen during training	0.968648
27	FeTS22_Patient0096	Seen during training	0.876474
27	FeTS22_Patient0097	Seen during training	0.718936
27	FeTS22_Patient0099	Seen during training	0.838211
27	FeTS22_Patient0100	Seen during training	0.826991
27	FeTS22_Patient0102	Seen during training	0.9204469999999999
27	FeTS22_Patient0103	Seen during training	0.910731
27	FeTS22_Patient0104	Seen during training	0.8529559999999999
27	FeTS22_Patient0105	Seen during training	0.960991
27	FeTS22_Patient0106	Seen during training	0.9749959999999999
27	FeTS22_Patient0107	Seen during training	0.80194
27	FeTS22_Patient0108	Seen during training	0.96557
27	FeTS22_Patient0109	Seen during training	0.9693
27	FeTS22_Patient0110	Seen during training	0.8813129999999999
27	FeTS22_Patient0111	Seen during training	0.786301
27	FeTS22_Patient0112	Seen during training	0.9096209999999999
27	FeTS22_Patient0113	Seen during training	0.962189
27	FeTS22_Patient0114	Seen during training	0.9666870000000001
27	FeTS22_Patient0115	Seen during training	0.8628620000000001
27	FeTS22_Patient0116	Seen during training	0.747215
27	FeTS22_Patient0117	Seen during training	0.0
27	FeTS22_Patient0118	Seen during training	0.8836930000000001
27	FeTS22_Patient0119	Seen during training	0.886058
27	FeTS22_Patient0120	Seen during training	1.0
27	FeTS22_Patient0121	Seen during training	0.948442
27	FeTS22_Patient0122	Seen during training	0.9457549999999999
27	FeTS22_Patient0123	Seen during training	0.875166
27	FeTS22_Patient0124	Seen during training	0.965823
27	FeTS22_Patient0125	Seen during training	0.8270430000000001
27	FeTS22_Patient0126	Seen during training	0.950569
27	FeTS22_Patient0127	Seen during training	0.9874700000000001
27	FeTS22_Patient0128	Seen during training	0.964458
27	FeTS22_Patient0129	Seen during training	0.9156270000000001
27	FeTS22_Patient0130	Seen during training	0.872577
27	FeTS22_Patient0131	Seen during training	0.963289
27	FeTS22_Patient0132	Seen during training	0.891874
27	FeTS22_Patient0133	Seen during training	0.837643
27	FeTS22_Patient0134	Seen during training	0.9645530000000001
27	FeTS22_Patient0135	Seen during training	0.9717979999999999
27	FeTS22_Patient0136	Seen during training	0.9622149999999999
27	FeTS22_Patient0137	Seen during training	0.8030010000000001
27	FeTS22_Patient0138	Seen during training	0.978449
27	FeTS22_Patient0140	Seen during training	0.9720049999999999
27	FeTS22_Patient0141	Seen during training	0.8610559999999999
27	FeTS22_Patient0142	Seen during training	0.7171569999999999
27	FeTS22_Patient0143	Seen during training	0.734641
27	FeTS22_Patient0144	Seen during training	0.8773280000000001
27	FeTS22_Patient0145	Seen during training	0.830521
27	FeTS22_Patient0148	Seen during training	0.79918
27	FeTS22_Patient0149	Seen during training	0.980901
27	FeTS22_Patient0150	Seen during training	0.7348520000000001
27	FeTS22_Patient0151	Seen during training	0.730299
27	FeTS22_Patient0152	Seen during training	0.746031
27	FeTS22_Patient0153	Seen during training	0.966042
27	FeTS22_Patient0154	Seen during training	0.907897
27	FeTS22_Patient0155	Seen during training	0.789365
27	FeTS22_Patient0156	Seen during training	0.979617
28	FeTS22_Patient0000	Seen during training	0.8568610000000001
28	FeTS22_Patient0001	Seen during training	0.8896290000000001
28	FeTS22_Patient0002	Seen during training	0.9752549999999999
28	FeTS22_Patient0003	Seen during training	0.935477
28	FeTS22_Patient0004	Seen during training	0.977879
28	FeTS22_Patient0005	Seen during training	0.9708950000000001
28	FeTS22_Patient0006	Seen during training	0.9566969999999999
28	FeTS22_Patient0007	Seen during training	0.885548
28	FeTS22_Patient0008	Seen during training	0.960757
28	FeTS22_Patient0009	Seen during training	0.957923
28	FeTS22_Patient0010	Seen during training	0.953111
28	FeTS22_Patient0011	Seen during training	0.960765
28	FeTS22_Patient0012	Seen during training	0.9205110000000001
28	FeTS22_Patient0014	Seen during training	0.9399299999999999
28	FeTS22_Patient0015	Seen during training	0.961731
28	FeTS22_Patient0016	Seen during training	0.9218860000000001
28	FeTS22_Patient0017	Seen during training	0.928109
28	FeTS22_Patient0018	Seen during training	0.96226
28	FeTS22_Patient0019	Seen during training	0.935499
28	FeTS22_Patient0020	Seen during training	0.9747459999999999
28	FeTS22_Patient0021	Seen during training	0.923638
28	FeTS22_Patient0022	Seen during training	0.9384879999999999
28	FeTS22_Patient0023	Seen during training	0.738945
28	FeTS22_Patient0024	Seen during training	0.8539540000000001
28	FeTS22_Patient0025	Seen during training	0.934657
28	FeTS22_Patient0026	Seen during training	0.977136
28	FeTS22_Patient0027	Seen during training	0.916132
28	FeTS22_Patient0028	Seen during training	0.9780120000000001
28	FeTS22_Patient0029	Seen during training	0.9540639999999999
28	FeTS22_Patient0030	Seen during training	0.949737
28	FeTS22_Patient0031	Seen during training	0.9529790000000001
28	FeTS22_Patient0032	Seen during training	0.925796
28	FeTS22_Patient0033	Seen during training	0.8609209999999999
28	FeTS22_Patient0034	Seen during training	0.953458
28	FeTS22_Patient0035	Seen during training	0.942982
28	FeTS22_Patient0036	Seen during training	0.965918
28	FeTS22_Patient0037	Seen during training	0.976042
28	FeTS22_Patient0038	Seen during training	0.952492
28	FeTS22_Patient0039	Seen during training	0.922226
28	FeTS22_Patient0040	Seen during training	0.9822620000000001
28	FeTS22_Patient0041	Seen during training	0.9763209999999999
28	FeTS22_Patient0042	Seen during training	0.9643
28	FeTS22_Patient0043	Seen during training	0.9377120000000001
28	FeTS22_Patient0044	Seen during training	0.891232
28	FeTS22_Patient0046	Seen during training	0.978642
28	FeTS22_Patient0047	Seen during training	0.906184
28	FeTS22_Patient0048	Seen during training	0.92724
28	FeTS22_Patient0049	Seen during training	0.9818790000000001
28	FeTS22_Patient0050	Seen during training	0.8683690000000001
28	FeTS22_Patient0051	Seen during training	0.9384440000000001
28	FeTS22_Patient0053	Seen during training	0.900385
28	FeTS22_Patient0054	Seen during training	0.9388120000000001
28	FeTS22_Patient0055	Seen during training	0.935861
28	FeTS22_Patient0056	Seen during training	0.947249
28	FeTS22_Patient0057	Seen during training	0.9573450000000001
28	FeTS22_Patient0058	Seen during training	0.938776
28	FeTS22_Patient0059	Seen during training	0.879395
28	FeTS22_Patient0060	Seen during training	0.63946
28	FeTS22_Patient0061	Seen during training	0.9701770000000001
[truncated: 626 more rows]
