# Supplementary material for: Towards fair decentralized benchmarking of healthcare AI algorithms with the Federated Tumor Segmentation (FeTS) challenge
Source: Nat Commun. 2025 Jul 8;16:6274. doi: 10.1038/s41467-025-60466-1 (PMC12238412; doi:10.1038/s41467-025-60466-1)
Supplement: Supplementary file 4 — Source data [file 41467_2025_60466_MOESM4_ESM.zip › source_data_dir/per_figure_data/suppl-fig13_data.csv]

dataset	case_id	origin	Dice_TC
4	FeTS22_Patient0000	Unseen during training	0.973548
4	FeTS22_Patient0001	Unseen during training	1.0
4	FeTS22_Patient0002	Unseen during training	0.969506
4	FeTS22_Patient0003	Unseen during training	0.981094
4	FeTS22_Patient0004	Unseen during training	0.967583
4	FeTS22_Patient0005	Unseen during training	0.947622
4	FeTS22_Patient0006	Unseen during training	0.947602
4	FeTS22_Patient0007	Unseen during training	0.9806889999999999
4	FeTS22_Patient0008	Unseen during training	0.971267
4	FeTS22_Patient0009	Unseen during training	0.940119
4	FeTS22_Patient0010	Unseen during training	0.956506
4	FeTS22_Patient0011	Unseen during training	0.9414170000000001
4	FeTS22_Patient0012	Unseen during training	0.977806
4	FeTS22_Patient0013	Unseen during training	0.968141
4	FeTS22_Patient0014	Unseen during training	0.934349
4	FeTS22_Patient0015	Unseen during training	0.961592
4	FeTS22_Patient0016	Unseen during training	0.9602280000000001
4	FeTS22_Patient0017	Unseen during training	0.6343989999999999
4	FeTS22_Patient0018	Unseen during training	0.023954
4	FeTS22_Patient0019	Unseen during training	0.975564
4	FeTS22_Patient0020	Unseen during training	0.9750629999999999
4	FeTS22_Patient0021	Unseen during training	0.980211
4	FeTS22_Patient0022	Unseen during training	0.132425
4	FeTS22_Patient0023	Unseen during training	0.9772360000000001
4	FeTS22_Patient0024	Unseen during training	0.80292
4	FeTS22_Patient0025	Unseen during training	1.0
4	FeTS22_Patient0026	Unseen during training	0.9763290000000001
4	FeTS22_Patient0027	Unseen during training	0.9696799999999999
4	FeTS22_Patient0028	Unseen during training	0.945782
4	FeTS22_Patient0029	Unseen during training	0.9858549999999999
4	FeTS22_Patient0030	Unseen during training	0.098879
4	FeTS22_Patient0031	Unseen during training	0.951084
4	FeTS22_Patient0032	Unseen during training	0.947887
4	FeTS22_Patient0033	Unseen during training	0.9809370000000001
4	FeTS22_Patient0034	Unseen during training	0.968858
4	FeTS22_Patient0035	Unseen during training	0.967952
4	FeTS22_Patient0036	Unseen during training	0.9559620000000001
4	FeTS22_Patient0037	Unseen during training	0.9693510000000001
4	FeTS22_Patient0038	Unseen during training	0.9029440000000001
4	FeTS22_Patient0039	Unseen during training	0.9412280000000001
4	FeTS22_Patient0040	Unseen during training	0.944743
4	FeTS22_Patient0041	Unseen during training	0.0
4	FeTS22_Patient0042	Unseen during training	0.749656
4	FeTS22_Patient0043	Unseen during training	0.983136
4	FeTS22_Patient0044	Unseen during training	0.937263
4	FeTS22_Patient0045	Unseen during training	0.9462719999999999
4	FeTS22_Patient0046	Unseen during training	0.9776799999999999
4	FeTS22_Patient0047	Unseen during training	0.968148
4	FeTS22_Patient0048	Unseen during training	0.9687209999999999
4	FeTS22_Patient0049	Unseen during training	0.9786950000000001
4	FeTS22_Patient0050	Unseen during training	0.978774
4	FeTS22_Patient0051	Unseen during training	0.948211
4	FeTS22_Patient0052	Unseen during training	0.956161
4	FeTS22_Patient0053	Unseen during training	0.13333299999999998
4	FeTS22_Patient0054	Unseen during training	0.967885
4	FeTS22_Patient0055	Unseen during training	0.895442
4	FeTS22_Patient0056	Unseen during training	0.978195
4	FeTS22_Patient0057	Unseen during training	0.9653299999999999
4	FeTS22_Patient0058	Unseen during training	0.972233
4	FeTS22_Patient0059	Unseen during training	0.829567
4	FeTS22_Patient0060	Unseen during training	0.9681049999999999
4	FeTS22_Patient0061	Unseen during training	0.9560879999999999
4	FeTS22_Patient0062	Unseen during training	0.963467
4	FeTS22_Patient0063	Unseen during training	0.974684
4	FeTS22_Patient0064	Unseen during training	0.8907219999999999
4	FeTS22_Patient0065	Unseen during training	0.9764360000000001
4	FeTS22_Patient0066	Unseen during training	0.9589709999999999
4	FeTS22_Patient0067	Unseen during training	0.953883
4	FeTS22_Patient0068	Unseen during training	0.970715
4	FeTS22_Patient0069	Unseen during training	0.16178499999999998
4	FeTS22_Patient0070	Unseen during training	0.9695379999999999
4	FeTS22_Patient0071	Unseen during training	0.9028440000000001
4	FeTS22_Patient0072	Unseen during training	0.966945
4	FeTS22_Patient0073	Unseen during training	0.9673299999999999
4	FeTS22_Patient0074	Unseen during training	0.9600190000000001
4	FeTS22_Patient0075	Unseen during training	0.945508
4	FeTS22_Patient0076	Unseen during training	0.977842
4	FeTS22_Patient0077	Unseen during training	0.949989
4	FeTS22_Patient0078	Unseen during training	0.010526
4	FeTS22_Patient0079	Unseen during training	0.407575
4	FeTS22_Patient0080	Unseen during training	0.946471
4	FeTS22_Patient0081	Unseen during training	0.974376
4	FeTS22_Patient0082	Unseen during training	0.951341
4	FeTS22_Patient0083	Unseen during training	0.955189
4	FeTS22_Patient0084	Unseen during training	0.9807319999999999
4	FeTS22_Patient0085	Unseen during training	0.966757
4	FeTS22_Patient0086	Unseen during training	0.93801
4	FeTS22_Patient0087	Unseen during training	0.663601
4	FeTS22_Patient0088	Unseen during training	0.558659
4	FeTS22_Patient0089	Unseen during training	0.55545
4	FeTS22_Patient0090	Unseen during training	0.9851129999999999
4	FeTS22_Patient0091	Unseen during training	0.0
4	FeTS22_Patient0092	Unseen during training	0.9756950000000001
4	FeTS22_Patient0093	Unseen during training	0.948049
4	FeTS22_Patient0094	Unseen during training	0.923999
4	FeTS22_Patient0095	Unseen during training	0.933422
4	FeTS22_Patient0096	Unseen during training	0.9253520000000001
4	FeTS22_Patient0097	Unseen during training	0.8941030000000001
4	FeTS22_Patient0098	Unseen during training	0.975081
4	FeTS22_Patient0099	Unseen during training	0.968808
4	FeTS22_Patient0100	Unseen during training	0.9364020000000001
4	FeTS22_Patient0101	Unseen during training	0.06297799999999999
4	FeTS22_Patient0102	Unseen during training	0.944716
4	FeTS22_Patient0103	Unseen during training	0.938666
4	FeTS22_Patient0104	Unseen during training	0.9643809999999999
4	FeTS22_Patient0105	Unseen during training	0.9609989999999999
4	FeTS22_Patient0106	Unseen during training	1.0
4	FeTS22_Patient0107	Unseen during training	0.951471
4	FeTS22_Patient0108	Unseen during training	0.0
4	FeTS22_Patient0109	Unseen during training	0.9204469999999999
4	FeTS22_Patient0110	Unseen during training	0.9590780000000001
4	FeTS22_Patient0111	Unseen during training	0.885719
4	FeTS22_Patient0112	Unseen during training	0.9771709999999999
4	FeTS22_Patient0113	Unseen during training	0.9644510000000001
4	FeTS22_Patient0114	Unseen during training	0.97272
4	FeTS22_Patient0115	Unseen during training	0.972994
4	FeTS22_Patient0116	Unseen during training	0.958239
4	FeTS22_Patient0117	Unseen during training	0.9244370000000001
4	FeTS22_Patient0118	Unseen during training	0.9769639999999999
4	FeTS22_Patient0119	Unseen during training	0.974891
4	FeTS22_Patient0120	Unseen during training	0.945758
4	FeTS22_Patient0121	Unseen during training	0.959519
4	FeTS22_Patient0122	Unseen during training	0.959266
4	FeTS22_Patient0123	Unseen during training	0.9744879999999999
4	FeTS22_Patient0124	Unseen during training	0.959744
4	FeTS22_Patient0125	Unseen during training	0.9611649999999999
4	FeTS22_Patient0126	Unseen during training	0.731812
4	FeTS22_Patient0127	Unseen during training	0.9579770000000001
4	FeTS22_Patient0128	Unseen during training	0.8844040000000001
4	FeTS22_Patient0129	Unseen during training	0.9788610000000001
4	FeTS22_Patient0130	Unseen during training	0.9718049999999999
4	FeTS22_Patient0131	Unseen during training	0.961527
4	FeTS22_Patient0132	Unseen during training	0.970132
4	FeTS22_Patient0133	Unseen during training	0.9718889999999999
4	FeTS22_Patient0134	Unseen during training	0.9542510000000001
4	FeTS22_Patient0135	Unseen during training	0.9737819999999999
4	FeTS22_Patient0136	Unseen during training	0.975209
4	FeTS22_Patient0137	Unseen during training	0.96329
4	FeTS22_Patient0138	Unseen during training	0.9734510000000001
4	FeTS22_Patient0139	Unseen during training	0.793478
4	FeTS22_Patient0140	Unseen during training	0.977051
4	FeTS22_Patient0141	Unseen during training	0.9786819999999999
4	FeTS22_Patient0142	Unseen during training	0.30101300000000003
4	FeTS22_Patient0143	Unseen during training	0.834081
4	FeTS22_Patient0144	Unseen during training	0.926998
4	FeTS22_Patient0145	Unseen during training	0.168009
4	FeTS22_Patient0146	Unseen during training	1.0
4	FeTS22_Patient0147	Unseen during training	0.962957
4	FeTS22_Patient0148	Unseen during training	0.978023
4	FeTS22_Patient0149	Unseen during training	1.0
4	FeTS22_Patient0150	Unseen during training	0.9352809999999999
4	FeTS22_Patient0151	Unseen during training	0.9731799999999999
4	FeTS22_Patient0152	Unseen during training	0.981627
4	FeTS22_Patient0153	Unseen during training	0.9888299999999999
4	FeTS22_Patient0154	Unseen during training	0.956259
4	FeTS22_Patient0155	Unseen during training	0.9559219999999999
4	FeTS22_Patient0156	Unseen during training	0.9699629999999999
4	FeTS22_Patient0157	Unseen during training	0.951815
4	FeTS22_Patient0158	Unseen during training	0.9769709999999999
4	FeTS22_Patient0159	Unseen during training	0.880359
4	FeTS22_Patient0160	Unseen during training	0.950996
4	FeTS22_Patient0161	Unseen during training	0.975649
4	FeTS22_Patient0162	Unseen during training	0.976942
4	FeTS22_Patient0163	Unseen during training	0.969245
4	FeTS22_Patient0164	Unseen during training	0.9607209999999999
4	FeTS22_Patient0165	Unseen during training	0.336877
4	FeTS22_Patient0166	Unseen during training	0.962335
4	FeTS22_Patient0167	Unseen during training	0.9664360000000001
4	FeTS22_Patient0168	Unseen during training	0.96519
4	FeTS22_Patient0169	Unseen during training	0.969275
4	FeTS22_Patient0170	Unseen during training	0.963937
4	FeTS22_Patient0171	Unseen during training	0.10632799999999999
4	FeTS22_Patient0172	Unseen during training	0.96891
4	FeTS22_Patient0173	Unseen during training	0.967361
4	FeTS22_Patient0174	Unseen during training	0.981208
4	FeTS22_Patient0175	Unseen during training	0.976548
4	FeTS22_Patient0176	Unseen during training	0.957448
4	FeTS22_Patient0177	Unseen during training	0.0
4	FeTS22_Patient0178	Unseen during training	0.945449
4	FeTS22_Patient0179	Unseen during training	0.97311
4	FeTS22_Patient0180	Unseen during training	0.977267
4	FeTS22_Patient0181	Unseen during training	0.9628530000000001
4	FeTS22_Patient0182	Unseen during training	0.8565709999999999
4	FeTS22_Patient0183	Unseen during training	0.888283
4	FeTS22_Patient0184	Unseen during training	0.9756
4	FeTS22_Patient0185	Unseen during training	0.969074
4	FeTS22_Patient0186	Unseen during training	1.0
4	FeTS22_Patient0187	Unseen during training	0.9869190000000001
4	FeTS22_Patient0188	Unseen during training	0.917101
4	FeTS22_Patient0189	Unseen during training	0.8266540000000001
4	FeTS22_Patient0190	Unseen during training	0.976614
4	FeTS22_Patient0191	Unseen during training	0.9700840000000001
4	FeTS22_Patient0192	Unseen during training	0.0
4	FeTS22_Patient0193	Unseen during training	0.9708700000000001
4	FeTS22_Patient0194	Unseen during training	0.9205780000000001
4	FeTS22_Patient0195	Unseen during training	0.971352
4	FeTS22_Patient0196	Unseen during training	0.979857
4	FeTS22_Patient0197	Unseen during training	0.961592
4	FeTS22_Patient0198	Unseen during training	0.957775
4	FeTS22_Patient0199	Unseen during training	0.0
4	FeTS22_Patient0200	Unseen during training	0.0
4	FeTS22_Patient0201	Unseen during training	0.9193870000000001
4	FeTS22_Patient0202	Unseen during training	0.974909
4	FeTS22_Patient0203	Unseen during training	0.979132
4	FeTS22_Patient0204	Unseen during training	0.0
4	FeTS22_Patient0205	Unseen during training	0.957458
4	FeTS22_Patient0206	Unseen during training	0.954443
4	FeTS22_Patient0207	Unseen during training	0.811042
4	FeTS22_Patient0208	Unseen during training	0.92801
4	FeTS22_Patient0209	Unseen during training	0.9472879999999999
4	FeTS22_Patient0210	Unseen during training	0.929683
4	FeTS22_Patient0211	Unseen during training	0.94537
4	FeTS22_Patient0212	Unseen during training	0.933818
4	FeTS22_Patient0213	Unseen during training	0.9760719999999999
4	FeTS22_Patient0214	Unseen during training	0.946045
4	FeTS22_Patient0215	Unseen during training	0.180328
4	FeTS22_Patient0216	Unseen during training	0.981664
4	FeTS22_Patient0217	Unseen during training	0.9702790000000001
4	FeTS22_Patient0218	Unseen during training	0.853856
4	FeTS22_Patient0219	Unseen during training	1.0
4	FeTS22_Patient0220	Unseen during training	0.877805
4	FeTS22_Patient0221	Unseen during training	0.9143030000000001
4	FeTS22_Patient0222	Unseen during training	0.9818100000000001
4	FeTS22_Patient0223	Unseen during training	0.961916
4	FeTS22_Patient0224	Unseen during training	0.471351
4	FeTS22_Patient0225	Unseen during training	0.981548
4	FeTS22_Patient0226	Unseen during training	0.864865
4	FeTS22_Patient0227	Unseen during training	0.976051
4	FeTS22_Patient0228	Unseen during training	0.9593659999999999
4	FeTS22_Patient0229	Unseen during training	1.0
4	FeTS22_Patient0230	Unseen during training	0.8849030000000001
4	FeTS22_Patient0231	Unseen during training	0.929117
4	FeTS22_Patient0232	Unseen during training	0.9681420000000001
4	FeTS22_Patient0233	Unseen during training	0.949317
4	FeTS22_Patient0234	Unseen during training	0.969382
4	FeTS22_Patient0235	Unseen during training	0.0
4	FeTS22_Patient0236	Unseen during training	0.974619
4	FeTS22_Patient0237	Unseen during training	0.968352
4	FeTS22_Patient0238	Unseen during training	0.921499
4	FeTS22_Patient0239	Unseen during training	0.971778
4	FeTS22_Patient0240	Unseen during training	0.914624
4	FeTS22_Patient0241	Unseen during training	0.9880959999999999
4	FeTS22_Patient0242	Unseen during training	0.925639
4	FeTS22_Patient0243	Unseen during training	0.0
4	FeTS22_Patient0244	Unseen during training	0.963825
4	FeTS22_Patient0245	Unseen during training	0.0
4	FeTS22_Patient0246	Unseen during training	1.0
4	FeTS22_Patient0247	Unseen during training	0.970389
4	FeTS22_Patient0248	Unseen during training	0.938692
4	FeTS22_Patient0249	Unseen during training	0.9663379999999999
6	FeTS22_Patient0000	Unseen during training	0.975211
6	FeTS22_Patient0001	Unseen during training	0.9866809999999999
6	FeTS22_Patient0002	Unseen during training	0.9819030000000001
6	FeTS22_Patient0003	Unseen during training	0.987339
6	FeTS22_Patient0004	Unseen during training	0.9859479999999999
6	FeTS22_Patient0005	Unseen during training	0.9625239999999999
6	FeTS22_Patient0006	Unseen during training	0.982844
6	FeTS22_Patient0007	Unseen during training	0.9545870000000001
6	FeTS22_Patient0008	Unseen during training	0.9774579999999999
6	FeTS22_Patient0009	Unseen during training	0.9788
6	FeTS22_Patient0010	Unseen during training	0.9869899999999999
6	FeTS22_Patient0011	Unseen during training	0.98708
6	FeTS22_Patient0012	Unseen during training	0.9772219999999999
6	FeTS22_Patient0013	Unseen during training	0.9272799999999999
6	FeTS22_Patient0014	Unseen during training	0.977985
6	FeTS22_Patient0015	Unseen during training	0.9886149999999999
6	FeTS22_Patient0016	Unseen during training	0.959859
6	FeTS22_Patient0017	Unseen during training	0.930875
6	FeTS22_Patient0018	Unseen during training	0.988682
6	FeTS22_Patient0019	Unseen during training	0.9672559999999999
6	FeTS22_Patient0020	Unseen during training	0.9953549999999999
6	FeTS22_Patient0021	Unseen during training	0.995092
6	FeTS22_Patient0022	Unseen during training	0.9883059999999999
6	FeTS22_Patient0023	Unseen during training	0.989699
6	FeTS22_Patient0024	Unseen during training	0.976728
6	FeTS22_Patient0025	Unseen during training	0.982718
6	FeTS22_Patient0026	Unseen during training	0.96806
6	FeTS22_Patient0027	Unseen during training	0.993028
6	FeTS22_Patient0028	Unseen during training	0.9688200000000001
6	FeTS22_Patient0029	Unseen during training	0.9851219999999999
6	FeTS22_Patient0030	Unseen during training	0.9813129999999999
6	FeTS22_Patient0031	Unseen during training	0.9810209999999999
6	FeTS22_Patient0032	Unseen during training	0.988187
6	FeTS22_Patient0033	Unseen during training	0.9851639999999999
6	FeTS22_Patient0034	Unseen during training	0.9859190000000001
6	FeTS22_Patient0035	Unseen during training	0.9709399999999999
6	FeTS22_Patient0036	Unseen during training	0.946183
6	FeTS22_Patient0037	Unseen during training	0.9855280000000001
6	FeTS22_Patient0038	Unseen during training	0.9674649999999999
6	FeTS22_Patient0039	Unseen during training	0.981878
6	FeTS22_Patient0040	Unseen during training	0.9805969999999999
6	FeTS22_Patient0041	Unseen during training	0.93815
6	FeTS22_Patient0042	Unseen during training	0.942051
6	FeTS22_Patient0043	Unseen during training	0.9248370000000001
6	FeTS22_Patient0044	Unseen during training	0.936866
6	FeTS22_Patient0045	Unseen during training	0.945736
6	FeTS22_Patient0046	Unseen during training	0.988115
6	FeTS22_Patient0047	Unseen during training	0.994041
6	FeTS22_Patient0048	Unseen during training	0.9878680000000001
6	FeTS22_Patient0049	Unseen during training	0.9742940000000001
6	FeTS22_Patient0050	Unseen during training	0.985225
6	FeTS22_Patient0051	Unseen during training	0.77618
6	FeTS22_Patient0052	Unseen during training	0.984455
6	FeTS22_Patient0053	Unseen during training	0.990309
6	FeTS22_Patient0054	Unseen during training	0.8430139999999999
6	FeTS22_Patient0055	Unseen during training	0.955598
6	FeTS22_Patient0056	Unseen during training	0.986037
6	FeTS22_Patient0057	Unseen during training	0.9801559999999999
6	FeTS22_Patient0058	Unseen during training	0.984931
6	FeTS22_Patient0059	Unseen during training	0.993352
6	FeTS22_Patient0060	Unseen during training	0.983957
6	FeTS22_Patient0061	Unseen during training	0.9898290000000001
6	FeTS22_Patient0062	Unseen during training	0.9454940000000001
7	FeTS22_Patient0000	Unseen during training	0.989714
7	FeTS22_Patient0001	Unseen during training	0.993331
7	FeTS22_Patient0002	Unseen during training	0.995757
7	FeTS22_Patient0003	Unseen during training	0.992183
7	FeTS22_Patient0004	Unseen during training	0.987349
7	FeTS22_Patient0005	Unseen during training	0.9826879999999999
7	FeTS22_Patient0006	Unseen during training	0.985159
7	FeTS22_Patient0007	Unseen during training	0.983459
7	FeTS22_Patient0008	Unseen during training	0.988822
7	FeTS22_Patient0009	Unseen during training	0.9811190000000001
7	FeTS22_Patient0010	Unseen during training	0.987015
7	FeTS22_Patient0011	Unseen during training	0.9791139999999999
7	FeTS22_Patient0012	Unseen during training	0.983604
7	FeTS22_Patient0013	Unseen during training	0.9913290000000001
7	FeTS22_Patient0014	Unseen during training	0.978301
7	FeTS22_Patient0015	Unseen during training	0.986023
7	FeTS22_Patient0016	Unseen during training	0.9923799999999999
7	FeTS22_Patient0017	Unseen during training	0.989991
7	FeTS22_Patient0018	Unseen during training	0.9605370000000001
7	FeTS22_Patient0019	Unseen during training	0.9672129999999999
7	FeTS22_Patient0020	Unseen during training	0.9898680000000001
7	FeTS22_Patient0021	Unseen during training	0.992566
7	FeTS22_Patient0022	Unseen during training	0.99345
7	FeTS22_Patient0023	Unseen during training	0.995025
7	FeTS22_Patient0024	Unseen during training	0.9772280000000001
7	FeTS22_Patient0025	Unseen during training	0.9921760000000001
7	FeTS22_Patient0026	Unseen during training	0.9881780000000001
7	FeTS22_Patient0027	Unseen during training	0.9890389999999999
7	FeTS22_Patient0028	Unseen during training	0.982398
7	FeTS22_Patient0029	Unseen during training	0.9789709999999999
7	FeTS22_Patient0030	Unseen during training	0.979425
7	FeTS22_Patient0031	Unseen during training	0.987367
7	FeTS22_Patient0032	Unseen during training	0.9914430000000001
7	FeTS22_Patient0033	Unseen during training	0.986283
7	FeTS22_Patient0034	Unseen during training	0.9925120000000001
7	FeTS22_Patient0035	Unseen during training	0.9890899999999999
7	FeTS22_Patient0036	Unseen during training	0.9880559999999999
7	FeTS22_Patient0037	Unseen during training	0.9905229999999999
7	FeTS22_Patient0038	Unseen during training	0.9889
7	FeTS22_Patient0039	Unseen during training	0.9845969999999999
7	FeTS22_Patient0040	Unseen during training	0.977778
7	FeTS22_Patient0041	Unseen during training	0.990767
7	FeTS22_Patient0042	Unseen during training	0.97809
7	FeTS22_Patient0043	Unseen during training	0.985089
7	FeTS22_Patient0044	Unseen during training	0.826656
7	FeTS22_Patient0045	Unseen during training	0.9711069999999999
7	FeTS22_Patient0046	Unseen during training	0.990447
7	FeTS22_Patient0047	Unseen during training	0.989242
7	FeTS22_Patient0048	Unseen during training	0.979765
7	FeTS22_Patient0049	Unseen during training	0.9864799999999999
7	FeTS22_Patient0050	Unseen during training	0.976648
7	FeTS22_Patient0051	Unseen during training	0.9895649999999999
7	FeTS22_Patient0052	Unseen during training	0.9923209999999999
7	FeTS22_Patient0053	Unseen during training	0.991726
7	FeTS22_Patient0054	Unseen during training	0.992532
7	FeTS22_Patient0055	Unseen during training	0.9949690000000001
7	FeTS22_Patient0056	Unseen during training	0.988624
7	FeTS22_Patient0057	Unseen during training	0.993087
7	FeTS22_Patient0058	Unseen during training	0.988776
7	FeTS22_Patient0059	Unseen during training	0.94978
7	FeTS22_Patient0060	Unseen during training	0.9910959999999999
7	FeTS22_Patient0061	Unseen during training	0.984239
7	FeTS22_Patient0062	Unseen during training	0.9905229999999999
7	FeTS22_Patient0063	Unseen during training	0.9905510000000001
7	FeTS22_Patient0064	Unseen during training	0.993828
7	FeTS22_Patient0065	Unseen during training	0.990776
7	FeTS22_Patient0066	Unseen during training	0.986158
7	FeTS22_Patient0067	Unseen during training	0.981082
7	FeTS22_Patient0068	Unseen during training	0.995394
7	FeTS22_Patient0069	Unseen during training	0.9922190000000001
7	FeTS22_Patient0070	Unseen during training	0.980333
7	FeTS22_Patient0071	Unseen during training	0.987345
7	FeTS22_Patient0072	Unseen during training	0.988236
7	FeTS22_Patient0073	Unseen during training	0.985405
7	FeTS22_Patient0074	Unseen during training	0.991359
7	FeTS22_Patient0075	Unseen during training	0.992554
7	FeTS22_Patient0076	Unseen during training	0.9825010000000001
7	FeTS22_Patient0077	Unseen during training	0.949051
7	FeTS22_Patient0078	Unseen during training	0.991058
7	FeTS22_Patient0079	Unseen during training	0.98129
7	FeTS22_Patient0080	Unseen during training	0.977608
7	FeTS22_Patient0081	Unseen during training	0.9934790000000001
7	FeTS22_Patient0082	Unseen during training	0.9918239999999999
7	FeTS22_Patient0083	Unseen during training	0.972677
7	FeTS22_Patient0084	Unseen during training	0.946781
7	FeTS22_Patient0085	Unseen during training	0.964201
7	FeTS22_Patient0086	Unseen during training	0.9909709999999999
7	FeTS22_Patient0087	Unseen during training	0.992309
7	FeTS22_Patient0088	Unseen during training	0.994014
7	FeTS22_Patient0089	Unseen during training	0.9939690000000001
7	FeTS22_Patient0090	Unseen during training	0.980029
7	FeTS22_Patient0091	Unseen during training	0.9905579999999999
7	FeTS22_Patient0092	Unseen during training	0.991504
7	FeTS22_Patient0093	Unseen during training	0.9786860000000001
7	FeTS22_Patient0094	Unseen during training	0.989518
7	FeTS22_Patient0095	Unseen during training	0.985109
7	FeTS22_Patient0096	Unseen during training	0.9868959999999999
7	FeTS22_Patient0097	Unseen during training	0.989762
7	FeTS22_Patient0098	Unseen during training	0.9929110000000001
7	FeTS22_Patient0099	Unseen during training	0.9691059999999999
7	FeTS22_Patient0100	Unseen during training	0.993765
7	FeTS22_Patient0101	Unseen during training	0.98825
7	FeTS22_Patient0102	Unseen during training	0.987023
7	FeTS22_Patient0103	Unseen during training	0.989238
7	FeTS22_Patient0104	Unseen during training	0.984484
7	FeTS22_Patient0105	Unseen during training	0.9791
7	FeTS22_Patient0106	Unseen during training	0.987268
7	FeTS22_Patient0107	Unseen during training	0.986597
7	FeTS22_Patient0108	Unseen during training	0.993891
7	FeTS22_Patient0109	Unseen during training	0.9890540000000001
7	FeTS22_Patient0110	Unseen during training	0.9892790000000001
7	FeTS22_Patient0111	Unseen during training	0.988439
8	FeTS22_Patient0000	Unseen during training	0.9740479999999999
8	FeTS22_Patient0001	Unseen during training	0.98969
8	FeTS22_Patient0002	Unseen during training	0.898932
8	FeTS22_Patient0003	Unseen during training	0.8777290000000001
8	FeTS22_Patient0005	Unseen during training	0.941205
8	FeTS22_Patient0006	Unseen during training	0.851937
8	FeTS22_Patient0007	Unseen during training	0.988984
8	FeTS22_Patient0008	Unseen during training	0.959872
8	FeTS22_Patient0009	Unseen during training	0.909141
8	FeTS22_Patient0010	Unseen during training	0.9936229999999999
8	FeTS22_Patient0011	Unseen during training	0.973132
8	FeTS22_Patient0012	Unseen during training	0.979965
8	FeTS22_Patient0013	Unseen during training	0.8663629999999999
8	FeTS22_Patient0014	Unseen during training	0.977741
8	FeTS22_Patient0015	Unseen during training	0.008669
8	FeTS22_Patient0016	Unseen during training	0.9103469999999999
8	FeTS22_Patient0017	Unseen during training	0.977524
8	FeTS22_Patient0018	Unseen during training	0.979258
8	FeTS22_Patient0019	Unseen during training	0.988925
8	FeTS22_Patient0020	Unseen during training	0.9289649999999999
8	FeTS22_Patient0021	Unseen during training	0.9860270000000001
8	FeTS22_Patient0022	Unseen during training	0.984856
8	FeTS22_Patient0023	Unseen during training	0.990016
8	FeTS22_Patient0024	Unseen during training	0.9903700000000001
8	FeTS22_Patient0025	Unseen during training	0.0
8	FeTS22_Patient0026	Unseen during training	0.9814860000000001
8	FeTS22_Patient0027	Unseen during training	0.7288720000000001
8	FeTS22_Patient0028	Unseen during training	0.988133
8	FeTS22_Patient0029	Unseen during training	0.994315
8	FeTS22_Patient0030	Unseen during training	0.8481639999999999
8	FeTS22_Patient0031	Unseen during training	0.986957
8	FeTS22_Patient0032	Unseen during training	0.977627
8	FeTS22_Patient0033	Unseen during training	0.8903709999999999
8	FeTS22_Patient0034	Unseen during training	0.980258
8	FeTS22_Patient0035	Unseen during training	0.935948
8	FeTS22_Patient0036	Unseen during training	0.9944879999999999
8	FeTS22_Patient0037	Unseen during training	0.977872
8	FeTS22_Patient0038	Unseen during training	0.938328
8	FeTS22_Patient0039	Unseen during training	0.8506020000000001
8	FeTS22_Patient0040	Unseen during training	0.9938799999999999
8	FeTS22_Patient0041	Unseen during training	0.9884149999999999
8	FeTS22_Patient0042	Unseen during training	0.949213
8	FeTS22_Patient0043	Unseen during training	0.789802
8	FeTS22_Patient0044	Unseen during training	0.995459
8	FeTS22_Patient0045	Unseen during training	0.884249
8	FeTS22_Patient0046	Unseen during training	0.931693
8	FeTS22_Patient0047	Unseen during training	0.915169
8	FeTS22_Patient0048	Unseen during training	0.991874
8	FeTS22_Patient0049	Unseen during training	0.977643
8	FeTS22_Patient0050	Unseen during training	0.9384290000000001
8	FeTS22_Patient0051	Unseen during training	0.983241
8	FeTS22_Patient0052	Unseen during training	0.9915729999999999
8	FeTS22_Patient0053	Unseen during training	0.9460299999999999
8	FeTS22_Patient0054	Unseen during training	0.9882129999999999
9	FeTS22_Patient0000	Unseen during training	0.9472
9	FeTS22_Patient0001	Unseen during training	0.9284309999999999
9	FeTS22_Patient0002	Unseen during training	0.912322
9	FeTS22_Patient0003	Unseen during training	0.672762
9	FeTS22_Patient0004	Unseen during training	0.0
9	FeTS22_Patient0005	Unseen during training	0.95134
9	FeTS22_Patient0006	Unseen during training	0.9670479999999999
9	FeTS22_Patient0007	Unseen during training	0.9528209999999999
9	FeTS22_Patient0008	Unseen during training	0.886545
9	FeTS22_Patient0009	Unseen during training	0.983265
9	FeTS22_Patient0010	Unseen during training	0.8246540000000001
9	FeTS22_Patient0011	Unseen during training	0.9273870000000001
9	FeTS22_Patient0012	Unseen during training	0.8430190000000001
9	FeTS22_Patient0013	Unseen during training	0.9650290000000001
9	FeTS22_Patient0014	Unseen during training	0.893056
9	FeTS22_Patient0015	Unseen during training	0.966608
9	FeTS22_Patient0016	Unseen during training	0.893056
9	FeTS22_Patient0017	Unseen during training	0.960701
9	FeTS22_Patient0018	Unseen during training	0.9711120000000001
10	FeTS22_Patient0000	Unseen during training	0.9403450000000001
10	FeTS22_Patient0001	Unseen during training	0.9412149999999999
10	FeTS22_Patient0002	Unseen during training	0.924823
10	FeTS22_Patient0003	Unseen during training	0.858876
10	FeTS22_Patient0004	Unseen during training	0.929011
10	FeTS22_Patient0005	Unseen during training	0.420196
10	FeTS22_Patient0006	Unseen during training	0.895857
10	FeTS22_Patient0007	Unseen during training	0.927327
10	FeTS22_Patient0008	Unseen during training	0.541208
10	FeTS22_Patient0009	Unseen during training	0.9305979999999999
10	FeTS22_Patient0010	Unseen during training	0.940003
10	FeTS22_Patient0011	Unseen during training	0.9167
10	FeTS22_Patient0012	Unseen during training	0.889191
10	FeTS22_Patient0013	Unseen during training	0.935969
10	FeTS22_Patient0014	Unseen during training	0.927919
10	FeTS22_Patient0015	Unseen during training	0.725014
10	FeTS22_Patient0016	Unseen during training	0.888868
10	FeTS22_Patient0017	Unseen during training	0.8201209999999999
10	FeTS22_Patient0018	Unseen during training	0.840305
10	FeTS22_Patient0019	Unseen during training	0.927491
10	FeTS22_Patient0020	Unseen during training	0.903963
10	FeTS22_Patient0021	Unseen during training	0.970773
10	FeTS22_Patient0022	Unseen during training	0.873182
10	FeTS22_Patient0023	Unseen during training	0.9336110000000001
10	FeTS22_Patient0024	Unseen during training	0.881431
10	FeTS22_Patient0025	Unseen during training	0.9272
10	FeTS22_Patient0026	Unseen during training	0.888474
10	FeTS22_Patient0027	Unseen during training	0.7303270000000001
10	FeTS22_Patient0028	Unseen during training	0.6661050000000001
10	FeTS22_Patient0029	Unseen during training	0.8565299999999999
10	FeTS22_Patient0030	Unseen during training	0.937882
10	FeTS22_Patient0031	Unseen during training	0.962641
10	FeTS22_Patient0032	Unseen during training	0.941883
10	FeTS22_Patient0033	Unseen during training	0.8379209999999999
10	FeTS22_Patient0034	Unseen during training	0.9220510000000001
10	FeTS22_Patient0035	Unseen during training	0.867109
10	FeTS22_Patient0036	Unseen during training	0.8341729999999999
10	FeTS22_Patient0037	Unseen during training	0.949923
10	FeTS22_Patient0038	Unseen during training	0.944643
10	FeTS22_Patient0039	Unseen during training	0.933356
10	FeTS22_Patient0040	Unseen during training	0.943501
10	FeTS22_Patient0041	Unseen during training	0.939182
10	FeTS22_Patient0042	Unseen during training	0.913766
10	FeTS22_Patient0043	Unseen during training	0.839987
10	FeTS22_Patient0044	Unseen during training	0.790794
10	FeTS22_Patient0045	Unseen during training	0.9301149999999999
10	FeTS22_Patient0046	Unseen during training	0.905717
10	FeTS22_Patient0047	Unseen during training	0.738915
10	FeTS22_Patient0048	Unseen during training	0.9153530000000001
10	FeTS22_Patient0049	Unseen during training	0.5662119999999999
10	FeTS22_Patient0050	Unseen during training	0.9541930000000001
10	FeTS22_Patient0051	Unseen during training	0.944111
10	FeTS22_Patient0052	Unseen during training	0.8586389999999999
10	FeTS22_Patient0053	Unseen during training	0.9257569999999999
10	FeTS22_Patient0054	Unseen during training	0.808852
10	FeTS22_Patient0055	Unseen during training	0.93221
10	FeTS22_Patient0056	Unseen during training	0.888659
10	FeTS22_Patient0057	Unseen during training	0.879734
10	FeTS22_Patient0058	Unseen during training	0.955822
10	FeTS22_Patient0059	Unseen during training	0.820443
10	FeTS22_Patient0060	Unseen during training	0.7560359999999999
10	FeTS22_Patient0061	Unseen during training	0.648452
10	FeTS22_Patient0062	Unseen during training	0.772171
10	FeTS22_Patient0063	Unseen during training	0.923642
10	FeTS22_Patient0064	Unseen during training	0.9321729999999999
10	FeTS22_Patient0065	Unseen during training	0.9002979999999999
10	FeTS22_Patient0066	Unseen during training	0.9258860000000001
10	FeTS22_Patient0067	Unseen during training	0.868508
10	FeTS22_Patient0068	Unseen during training	0.904224
10	FeTS22_Patient0069	Unseen during training	0.892734
10	FeTS22_Patient0070	Unseen during training	0.829641
10	FeTS22_Patient0071	Unseen during training	0.8556389999999999
10	FeTS22_Patient0072	Unseen during training	0.9058280000000001
10	FeTS22_Patient0073	Unseen during training	0.891041
10	FeTS22_Patient0074	Unseen during training	0.9587559999999999
10	FeTS22_Patient0075	Unseen during training	0.720607
10	FeTS22_Patient0076	Unseen during training	0.896531
10	FeTS22_Patient0077	Unseen during training	0.825307
10	FeTS22_Patient0078	Unseen during training	0.9159209999999999
10	FeTS22_Patient0079	Unseen during training	0.844982
10	FeTS22_Patient0080	Unseen during training	0.899128
10	FeTS22_Patient0081	Unseen during training	0.8791209999999999
10	FeTS22_Patient0082	Unseen during training	0.9069440000000001
10	FeTS22_Patient0083	Unseen during training	0.663588
10	FeTS22_Patient0084	Unseen during training	0.9356540000000001
10	FeTS22_Patient0085	Unseen during training	0.9199
10	FeTS22_Patient0086	Unseen during training	0.850217
10	FeTS22_Patient0087	Unseen during training	0.891006
10	FeTS22_Patient0088	Unseen during training	0.88625
10	FeTS22_Patient0089	Unseen during training	0.908903
10	FeTS22_Patient0090	Unseen during training	0.037456
10	FeTS22_Patient0091	Unseen during training	0.9555540000000001
10	FeTS22_Patient0092	Unseen during training	0.9497059999999999
10	FeTS22_Patient0093	Unseen during training	0.882539
10	FeTS22_Patient0094	Unseen during training	0.90955
11	FeTS22_Patient0000	Unseen during training	0.770706
11	FeTS22_Patient0001	Unseen during training	0.663932
11	FeTS22_Patient0002	Unseen during training	0.980281
11	FeTS22_Patient0003	Unseen during training	0.9590850000000001
11	FeTS22_Patient0004	Unseen during training	0.0
11	FeTS22_Patient0005	Unseen during training	0.8890239999999999
11	FeTS22_Patient0006	Unseen during training	0.982072
11	FeTS22_Patient0007	Unseen during training	0.97395
11	FeTS22_Patient0008	Unseen during training	0.9660549999999999
11	FeTS22_Patient0009	Unseen during training	0.946934
11	FeTS22_Patient0010	Unseen during training	0.902747
11	FeTS22_Patient0011	Unseen during training	0.706521
11	FeTS22_Patient0012	Unseen during training	0.948675
11	FeTS22_Patient0013	Unseen during training	0.994758
11	FeTS22_Patient0014	Unseen during training	0.972601
11	FeTS22_Patient0015	Unseen during training	0.0
11	FeTS22_Patient0016	Unseen during training	1.0
11	FeTS22_Patient0017	Unseen during training	0.9625549999999999
11	FeTS22_Patient0018	Unseen during training	1.0
11	FeTS22_Patient0019	Unseen during training	0.793798
11	FeTS22_Patient0020	Unseen during training	0.910684
11	FeTS22_Patient0021	Unseen during training	0.982734
11	FeTS22_Patient0022	Unseen during training	0.963303
11	FeTS22_Patient0023	Unseen during training	0.947299
11	FeTS22_Patient0024	Unseen during training	0.95449
11	FeTS22_Patient0025	Unseen during training	0.0
11	FeTS22_Patient0026	Unseen during training	0.9663280000000001
11	FeTS22_Patient0027	Unseen during training	0.6038979999999999
11	FeTS22_Patient0028	Unseen during training	0.9942780000000001
11	FeTS22_Patient0029	Unseen during training	0.965542
11	FeTS22_Patient0030	Unseen during training	0.991027
11	FeTS22_Patient0031	Unseen during training	0.984891
11	FeTS22_Patient0032	Unseen during training	0.9136299999999999
11	FeTS22_Patient0033	Unseen during training	0.9195040000000001
11	FeTS22_Patient0034	Unseen during training	0.095713
11	FeTS22_Patient0035	Unseen during training	0.913012
11	FeTS22_Patient0036	Unseen during training	0.21774000000000002
11	FeTS22_Patient0037	Unseen during training	0.8348059999999999
11	FeTS22_Patient0038	Unseen during training	0.9945709999999999
11	FeTS22_Patient0039	Unseen during training	0.9740850000000001
11	FeTS22_Patient0040	Unseen during training	0.0
11	FeTS22_Patient0041	Unseen during training	0.962432
11	FeTS22_Patient0042	Unseen during training	0.952692
11	FeTS22_Patient0043	Unseen during training	0.7842439999999999
11	FeTS22_Patient0044	Unseen during training	0.828139
11	FeTS22_Patient0045	Unseen during training	1.0
11	FeTS22_Patient0046	Unseen during training	0.9907879999999999
11	FeTS22_Patient0047	Unseen during training	0.957656
11	FeTS22_Patient0048	Unseen during training	0.973557
11	FeTS22_Patient0049	Unseen during training	0.969793
11	FeTS22_Patient0050	Unseen during training	0.970002
11	FeTS22_Patient0051	Unseen during training	0.16459100000000002
11	FeTS22_Patient0052	Unseen during training	0.9415690000000001
11	FeTS22_Patient0053	Unseen during training	0.314744
11	FeTS22_Patient0054	Unseen during training	0.9777440000000001
11	FeTS22_Patient0055	Unseen during training	0.925666
11	FeTS22_Patient0056	Unseen during training	0.9694200000000001
11	FeTS22_Patient0057	Unseen during training	0.972152
11	FeTS22_Patient0058	Unseen during training	0.9014700000000001
11	FeTS22_Patient0059	Unseen during training	0.9610200000000001
11	FeTS22_Patient0060	Unseen during training	0.435197
11	FeTS22_Patient0061	Unseen during training	0.8789950000000001
11	FeTS22_Patient0062	Unseen during training	0.9554799999999999
11	FeTS22_Patient0063	Unseen during training	1.0
11	FeTS22_Patient0064	Unseen during training	0.9585790000000001
11	FeTS22_Patient0065	Unseen during training	0.962627
11	FeTS22_Patient0066	Unseen during training	0.0
11	FeTS22_Patient0067	Unseen during training	0.0
11	FeTS22_Patient0068	Unseen during training	0.989864
11	FeTS22_Patient0069	Unseen during training	0.943074
11	FeTS22_Patient0070	Unseen during training	0.979927
11	FeTS22_Patient0071	Unseen during training	0.970088
11	FeTS22_Patient0072	Unseen during training	0.913907
11	FeTS22_Patient0073	Unseen during training	0.971301
11	FeTS22_Patient0074	Unseen during training	0.978735
11	FeTS22_Patient0075	Unseen during training	0.829667
11	FeTS22_Patient0076	Unseen during training	0.933212
11	FeTS22_Patient0077	Unseen during training	0.985858
11	FeTS22_Patient0078	Unseen during training	0.844083
11	FeTS22_Patient0079	Unseen during training	0.945528
11	FeTS22_Patient0080	Unseen during training	0.94052
11	FeTS22_Patient0081	Unseen during training	0.976139
11	FeTS22_Patient0082	Unseen during training	0.968828
11	FeTS22_Patient0083	Unseen during training	0.8127489999999999
11	FeTS22_Patient0084	Unseen during training	1.0
11	FeTS22_Patient0085	Unseen during training	0.9662719999999999
11	FeTS22_Patient0086	Unseen during training	0.932707
11	FeTS22_Patient0087	Unseen during training	0.283136
11	FeTS22_Patient0088	Unseen during training	0.9792930000000001
11	FeTS22_Patient0089	Unseen during training	0.967477
11	FeTS22_Patient0090	Unseen during training	0.964517
11	FeTS22_Patient0091	Unseen during training	0.989117
11	FeTS22_Patient0092	Unseen during training	0.0
11	FeTS22_Patient0093	Unseen during training	0.912905
11	FeTS22_Patient0094	Unseen during training	0.952543
11	FeTS22_Patient0095	Unseen during training	0.913034
11	FeTS22_Patient0096	Unseen during training	0.957356
11	FeTS22_Patient0097	Unseen during training	0.8727860000000001
11	FeTS22_Patient0098	Unseen during training	0.911364
11	FeTS22_Patient0099	Unseen during training	0.033895
11	FeTS22_Patient0100	Unseen during training	0.919043
11	FeTS22_Patient0101	Unseen during training	0.9859620000000001
11	FeTS22_Patient0102	Unseen during training	0.8958209999999999
11	FeTS22_Patient0103	Unseen during training	0.987482
11	FeTS22_Patient0104	Unseen during training	0.17630099999999999
11	FeTS22_Patient0105	Unseen during training	0.977203
11	FeTS22_Patient0106	Unseen during training	0.8987290000000001
11	FeTS22_Patient0107	Unseen during training	0.933213
11	FeTS22_Patient0108	Unseen during training	0.931666
11	FeTS22_Patient0109	Unseen during training	0.9567620000000001
11	FeTS22_Patient0110	Unseen during training	0.810426
11	FeTS22_Patient0111	Unseen during training	0.9823569999999999
11	FeTS22_Patient0112	Unseen during training	0.980864
11	FeTS22_Patient0113	Unseen during training	0.986302
11	FeTS22_Patient0114	Unseen during training	0.9146129999999999
11	FeTS22_Patient0115	Unseen during training	0.9675309999999999
11	FeTS22_Patient0116	Unseen during training	0.9254530000000001
11	FeTS22_Patient0117	Unseen during training	0.949277
11	FeTS22_Patient0118	Unseen during training	0.9467969999999999
11	FeTS22_Patient0119	Unseen during training	0.723445
11	FeTS22_Patient0120	Unseen during training	0.9814940000000001
11	FeTS22_Patient0121	Unseen during training	0.535331
11	FeTS22_Patient0122	Unseen during training	0.909539
11	FeTS22_Patient0123	Unseen during training	1.0
11	FeTS22_Patient0124	Unseen during training	0.107806
11	FeTS22_Patient0125	Unseen during training	0.910852
11	FeTS22_Patient0126	Unseen during training	0.9284180000000001
11	FeTS22_Patient0127	Unseen during training	0.736997
11	FeTS22_Patient0128	Unseen during training	0.9317469999999999
11	FeTS22_Patient0129	Unseen during training	0.979252
11	FeTS22_Patient0130	Unseen during training	0.9789370000000001
11	FeTS22_Patient0131	Unseen during training	0.938409
11	FeTS22_Patient0132	Unseen during training	0.985433
11	FeTS22_Patient0133	Unseen during training	0.981828
11	FeTS22_Patient0134	Unseen during training	0.941301
11	FeTS22_Patient0135	Unseen during training	0.8928209999999999
11	FeTS22_Patient0136	Unseen during training	0.0
11	FeTS22_Patient0137	Unseen during training	0.9422209999999999
11	FeTS22_Patient0138	Unseen during training	0.9790709999999999
11	FeTS22_Patient0139	Unseen during training	0.984722
11	FeTS22_Patient0140	Unseen during training	0.0
11	FeTS22_Patient0141	Unseen during training	0.991772
11	FeTS22_Patient0142	Unseen during training	0.8927350000000001
11	FeTS22_Patient0143	Unseen during training	0.941421
11	FeTS22_Patient0144	Unseen during training	0.9171379999999999
11	FeTS22_Patient0145	Unseen during training	0.95896
11	FeTS22_Patient0146	Unseen during training	0.081855
11	FeTS22_Patient0147	Unseen during training	0.0
11	FeTS22_Patient0148	Unseen during training	0.8884690000000001
11	FeTS22_Patient0149	Unseen during training	0.8605870000000001
11	FeTS22_Patient0150	Unseen during training	0.761323
11	FeTS22_Patient0151	Unseen during training	0.764199
11	FeTS22_Patient0152	Unseen during training	0.0
11	FeTS22_Patient0153	Unseen during training	0.9854069999999999
11	FeTS22_Patient0154	Unseen during training	0.974585
11	FeTS22_Patient0155	Unseen during training	0.97934
11	FeTS22_Patient0156	Unseen during training	0.914265
11	FeTS22_Patient0157	Unseen during training	0.985806
11	FeTS22_Patient0158	Unseen during training	0.973562
11	FeTS22_Patient0159	Unseen during training	0.98885
11	FeTS22_Patient0160	Unseen during training	0.0
11	FeTS22_Patient0161	Unseen during training	0.9731719999999999
11	FeTS22_Patient0162	Unseen during training	0.978806
11	FeTS22_Patient0163	Unseen during training	0.025684
11	FeTS22_Patient0164	Unseen during training	0.9910450000000001
11	FeTS22_Patient0165	Unseen during training	0.6424989999999999
11	FeTS22_Patient0166	Unseen during training	0.9567620000000001
11	FeTS22_Patient0167	Unseen during training	0.8785850000000001
11	FeTS22_Patient0168	Unseen during training	0.9740840000000001
11	FeTS22_Patient0169	Unseen during training	0.992451
11	FeTS22_Patient0170	Unseen during training	0.874383
11	FeTS22_Patient0171	Unseen during training	0.187441
11	FeTS22_Patient0172	Unseen during training	0.9010389999999999
11	FeTS22_Patient0173	Unseen during training	0.9663799999999999
11	FeTS22_Patient0174	Unseen during training	0.952076
11	FeTS22_Patient0175	Unseen during training	1.0
11	FeTS22_Patient0176	Unseen during training	0.886941
11	FeTS22_Patient0177	Unseen during training	0.5955550000000001
11	FeTS22_Patient0178	Unseen during training	0.0
11	FeTS22_Patient0179	Unseen during training	0.915573
11	FeTS22_Patient0180	Unseen during training	0.991711
11	FeTS22_Patient0181	Unseen during training	0.0
11	FeTS22_Patient0182	Unseen during training	0.974951
11	FeTS22_Patient0183	Unseen during training	0.978598
11	FeTS22_Patient0184	Unseen during training	0.680128
11	FeTS22_Patient0185	Unseen during training	0.128822
11	FeTS22_Patient0186	Unseen during training	0.742989
11	FeTS22_Patient0187	Unseen during training	0.987392
11	FeTS22_Patient0188	Unseen during training	0.9768610000000001
11	FeTS22_Patient0189	Unseen during training	0.920924
11	FeTS22_Patient0190	Unseen during training	0.831836
11	FeTS22_Patient0191	Unseen during training	0.9583079999999999
11	FeTS22_Patient0192	Unseen during training	0.9834950000000001
11	FeTS22_Patient0193	Unseen during training	0.9576600000000001
11	FeTS22_Patient0194	Unseen during training	0.9331020000000001
11	FeTS22_Patient0195	Unseen during training	0.972944
11	FeTS22_Patient0196	Unseen during training	0.366612
11	FeTS22_Patient0197	Unseen during training	0.965303
11	FeTS22_Patient0198	Unseen during training	0.9467840000000001
11	FeTS22_Patient0199	Unseen during training	0.746426
11	FeTS22_Patient0200	Unseen during training	0.994331
11	FeTS22_Patient0201	Unseen during training	0.9402379999999999
11	FeTS22_Patient0202	Unseen during training	0.84286
11	FeTS22_Patient0203	Unseen during training	0.94615
11	FeTS22_Patient0204	Unseen during training	0.950822
11	FeTS22_Patient0205	Unseen during training	0.961356
11	FeTS22_Patient0206	Unseen during training	0.9817790000000001
11	FeTS22_Patient0207	Unseen during training	0.511206
11	FeTS22_Patient0208	Unseen during training	0.7861819999999999
11	FeTS22_Patient0209	Unseen during training	0.9358190000000001
11	FeTS22_Patient0210	Unseen during training	0.0
11	FeTS22_Patient0211	Unseen during training	1.0
11	FeTS22_Patient0212	Unseen during training	0.0
11	FeTS22_Patient0213	Unseen during training	0.9849889999999999
11	FeTS22_Patient0214	Unseen during training	0.989252
11	FeTS22_Patient0215	Unseen during training	0.965053
11	FeTS22_Patient0216	Unseen during training	0.905909
11	FeTS22_Patient0217	Unseen during training	0.9798610000000001
12	FeTS22_Patient0000	Unseen during training	0.993352
12	FeTS22_Patient0001	Unseen during training	0.9887319999999999
12	FeTS22_Patient0002	Unseen during training	0.9774860000000001
12	FeTS22_Patient0003	Unseen during training	0.981024
12	FeTS22_Patient0004	Unseen during training	0.9087290000000001
12	FeTS22_Patient0006	Unseen during training	0.9826809999999999
12	FeTS22_Patient0007	Unseen during training	0.990241
12	FeTS22_Patient0008	Unseen during training	0.962633
12	FeTS22_Patient0009	Unseen during training	0.9817959999999999
12	FeTS22_Patient0010	Unseen during training	0.973299
12	FeTS22_Patient0011	Unseen during training	0.988383
12	FeTS22_Patient0012	Unseen during training	0.982118
12	FeTS22_Patient0013	Unseen during training	0.989798
12	FeTS22_Patient0014	Unseen during training	0.9858309999999999
12	FeTS22_Patient0016	Unseen during training	0.98425
12	FeTS22_Patient0017	Unseen during training	0.988497
12	FeTS22_Patient0018	Unseen during training	0.977049
13	FeTS22_Patient0000	Unseen during training	0.9851690000000001
13	FeTS22_Patient0001	Unseen during training	0.945665
13	FeTS22_Patient0002	Unseen during training	0.9939879999999999
13	FeTS22_Patient0004	Unseen during training	0.9897
13	FeTS22_Patient0005	Unseen during training	0.988173
13	FeTS22_Patient0006	Unseen during training	0.985116
13	FeTS22_Patient0007	Unseen during training	0.989727
13	FeTS22_Patient0008	Unseen during training	0.970937
13	FeTS22_Patient0009	Unseen during training	0.9953209999999999
13	FeTS22_Patient0010	Unseen during training	0.984742
13	FeTS22_Patient0011	Unseen during training	0.992972
13	FeTS22_Patient0013	Unseen during training	0.9843040000000001
13	FeTS22_Patient0014	Unseen during training	0.9814930000000001
13	FeTS22_Patient0015	Unseen during training	0.9925729999999999
13	FeTS22_Patient0016	Unseen during training	0.9944959999999999
13	FeTS22_Patient0018	Unseen during training	0.989669
13	FeTS22_Patient0021	Unseen during training	0.9936370000000001
13	FeTS22_Patient0023	Unseen during training	0.988917
13	FeTS22_Patient0024	Unseen during training	0.9828049999999999
13	FeTS22_Patient0025	Unseen during training	0.978218
13	FeTS22_Patient0026	Unseen during training	0.9922469999999999
13	FeTS22_Patient0027	Unseen during training	0.9899950000000001
13	FeTS22_Patient0028	Unseen during training	0.987899
13	FeTS22_Patient0029	Unseen during training	0.9909610000000001
13	FeTS22_Patient0030	Unseen during training	0.9896219999999999
13	FeTS22_Patient0032	Unseen during training	0.989008
13	FeTS22_Patient0033	Unseen during training	0.949047
13	FeTS22_Patient0035	Unseen during training	0.972989
13	FeTS22_Patient0036	Unseen during training	0.990801
13	FeTS22_Patient0037	Unseen during training	0.966197
13	FeTS22_Patient0038	Unseen during training	0.990067
13	FeTS22_Patient0039	Unseen during training	0.9583389999999999
13	FeTS22_Patient0040	Unseen during training	0.994483
13	FeTS22_Patient0042	Unseen during training	0.991226
13	FeTS22_Patient0043	Unseen during training	0.9923879999999999
13	FeTS22_Patient0044	Unseen during training	0.992441
13	FeTS22_Patient0046	Unseen during training	0.979577
13	FeTS22_Patient0047	Unseen during training	0.980244
13	FeTS22_Patient0048	Unseen during training	0.987456
13	FeTS22_Patient0049	Unseen during training	0.979432
13	FeTS22_Patient0050	Unseen during training	0.9943270000000001
13	FeTS22_Patient0051	Unseen during training	0.703599
13	FeTS22_Patient0052	Unseen during training	0.988107
13	FeTS22_Patient0054	Unseen during training	0.8892129999999999
13	FeTS22_Patient0055	Unseen during training	0.983561
13	FeTS22_Patient0056	Unseen during training	0.9885370000000001
13	FeTS22_Patient0058	Unseen during training	0.969806
13	FeTS22_Patient0059	Unseen during training	0.985819
13	FeTS22_Patient0060	Unseen during training	0.984352
13	FeTS22_Patient0061	Unseen during training	0.991442
13	FeTS22_Patient0063	Unseen during training	0.954887
13	FeTS22_Patient0064	Unseen during training	0.9640350000000001
13	FeTS22_Patient0065	Unseen during training	0.9852360000000001
13	FeTS22_Patient0066	Unseen during training	0.988823
13	FeTS22_Patient0067	Unseen during training	0.985358
13	FeTS22_Patient0070	Unseen during training	0.968634
13	FeTS22_Patient0071	Unseen during training	0.9904790000000001
13	FeTS22_Patient0072	Unseen during training	0.9836360000000001
13	FeTS22_Patient0075	Unseen during training	0.983132
13	FeTS22_Patient0076	Unseen during training	0.987505
13	FeTS22_Patient0077	Unseen during training	0.942314
13	FeTS22_Patient0079	Unseen during training	0.989828
13	FeTS22_Patient0080	Unseen during training	0.9894569999999999
13	FeTS22_Patient0082	Unseen during training	0.9919379999999999
13	FeTS22_Patient0083	Unseen during training	0.979577
13	FeTS22_Patient0084	Unseen during training	0.993196
13	FeTS22_Patient0085	Unseen during training	0.990691
13	FeTS22_Patient0086	Unseen during training	0.979658
13	FeTS22_Patient0087	Unseen during training	0.9907889999999999
13	FeTS22_Patient0088	Unseen during training	0.9760270000000001
13	FeTS22_Patient0090	Unseen during training	0.9750770000000001
13	FeTS22_Patient0092	Unseen during training	0.958068
13	FeTS22_Patient0094	Unseen during training	0.991449
13	FeTS22_Patient0095	Unseen during training	0.99255
13	FeTS22_Patient0096	Unseen during training	0.986252
13	FeTS22_Patient0097	Unseen during training	0.995391
13	FeTS22_Patient0098	Unseen during training	0.965225
13	FeTS22_Patient0099	Unseen during training	0.99292
13	FeTS22_Patient0100	Unseen during training	0.980799
13	FeTS22_Patient0101	Unseen during training	0.995533
13	FeTS22_Patient0102	Unseen during training	0.9938870000000001
13	FeTS22_Patient0104	Unseen during training	0.980943
13	FeTS22_Patient0105	Unseen during training	0.990557
14	FeTS22_Patient0000	Unseen during training	0.9852049999999999
14	FeTS22_Patient0001	Unseen during training	0.9958459999999999
14	FeTS22_Patient0002	Unseen during training	0.989449
14	FeTS22_Patient0003	Unseen during training	0.9865889999999999
14	FeTS22_Patient0004	Unseen during training	0.9938030000000001
14	FeTS22_Patient0005	Unseen during training	0.9920899999999999
14	FeTS22_Patient0006	Unseen during training	0.9899190000000001
14	FeTS22_Patient0007	Unseen during training	0.9860209999999999
14	FeTS22_Patient0008	Unseen during training	0.98461
14	FeTS22_Patient0009	Unseen during training	0.9933420000000001
14	FeTS22_Patient0010	Unseen during training	0.9808870000000001
14	FeTS22_Patient0011	Unseen during training	0.987509
14	FeTS22_Patient0012	Unseen during training	0.976211
14	FeTS22_Patient0013	Unseen during training	0.9723360000000001
14	FeTS22_Patient0014	Unseen during training	0.989239
14	FeTS22_Patient0015	Unseen during training	0.987484
14	FeTS22_Patient0016	Unseen during training	0.99025
14	FeTS22_Patient0018	Unseen during training	0.987504
14	FeTS22_Patient0019	Unseen during training	0.987763
14	FeTS22_Patient0020	Unseen during training	0.9957020000000001
14	FeTS22_Patient0021	Unseen during training	0.991714
14	FeTS22_Patient0022	Unseen during training	0.987617
14	FeTS22_Patient0023	Unseen during training	0.986541
14	FeTS22_Patient0024	Unseen during training	0.990239
14	FeTS22_Patient0025	Unseen during training	0.9870469999999999
14	FeTS22_Patient0026	Unseen during training	0.991102
14	FeTS22_Patient0027	Unseen during training	0.995433
14	FeTS22_Patient0028	Unseen during training	0.9190799999999999
14	FeTS22_Patient0029	Unseen during training	0.988827
14	FeTS22_Patient0030	Unseen during training	0.993772
14	FeTS22_Patient0031	Unseen during training	0.990714
14	FeTS22_Patient0032	Unseen during training	0.9888600000000001
14	FeTS22_Patient0033	Unseen during training	0.9422219999999999
14	FeTS22_Patient0034	Unseen during training	0.992916
14	FeTS22_Patient0035	Unseen during training	0.991442
14	FeTS22_Patient0036	Unseen during training	0.9940319999999999
14	FeTS22_Patient0037	Unseen during training	0.9893879999999999
14	FeTS22_Patient0039	Unseen during training	0.9938299999999999
14	FeTS22_Patient0041	Unseen during training	0.99406
14	FeTS22_Patient0042	Unseen during training	0.9720200000000001
14	FeTS22_Patient0043	Unseen during training	0.992411
14	FeTS22_Patient0044	Unseen during training	0.9938670000000001
14	FeTS22_Patient0045	Unseen during training	0.9690129999999999
14	FeTS22_Patient0046	Unseen during training	0.95741
14	FeTS22_Patient0047	Unseen during training	0.99467
14	FeTS22_Patient0048	Unseen during training	0.9856209999999999
14	FeTS22_Patient0049	Unseen during training	0.995016
14	FeTS22_Patient0050	Unseen during training	0.9908459999999999
14	FeTS22_Patient0051	Unseen during training	0.9876280000000001
14	FeTS22_Patient0052	Unseen during training	0.966634
14	FeTS22_Patient0054	Unseen during training	0.996253
14	FeTS22_Patient0055	Unseen during training	0.8105640000000001
14	FeTS22_Patient0056	Unseen during training	0.948434
14	FeTS22_Patient0057	Unseen during training	0.9876659999999999
14	FeTS22_Patient0058	Unseen during training	0.977045
14	FeTS22_Patient0059	Unseen during training	0.9804129999999999
14	FeTS22_Patient0060	Unseen during training	0.98341
14	FeTS22_Patient0061	Unseen during training	0.990768
14	FeTS22_Patient0062	Unseen during training	0.9949979999999999
14	FeTS22_Patient0063	Unseen during training	0.992541
14	FeTS22_Patient0064	Unseen during training	0.990419
14	FeTS22_Patient0065	Unseen during training	0.992584
14	FeTS22_Patient0066	Unseen during training	0.9893370000000001
14	FeTS22_Patient0067	Unseen during training	0.988693
14	FeTS22_Patient0068	Unseen during training	0.991085
14	FeTS22_Patient0069	Unseen during training	0.981192
14	FeTS22_Patient0070	Unseen during training	0.9903
14	FeTS22_Patient0071	Unseen during training	0.990499
14	FeTS22_Patient0072	Unseen during training	0.9872479999999999
14	FeTS22_Patient0073	Unseen during training	0.993511
14	FeTS22_Patient0074	Unseen during training	0.95893
14	FeTS22_Patient0075	Unseen during training	0.8360709999999999
14	FeTS22_Patient0076	Unseen during training	0.9518790000000001
14	FeTS22_Patient0077	Unseen during training	0.9836299999999999
15	FeTS22_Patient0000	Unseen during training	0.9923649999999999
15	FeTS22_Patient0001	Unseen during training	0.987599
15	FeTS22_Patient0002	Unseen during training	0.9829959999999999
15	FeTS22_Patient0003	Unseen during training	0.849442
15	FeTS22_Patient0004	Unseen during training	0.9872059999999999
15	FeTS22_Patient0005	Unseen during training	0.9842790000000001
15	FeTS22_Patient0006	Unseen during training	0.985348
15	FeTS22_Patient0007	Unseen during training	0.993836
15	FeTS22_Patient0008	Unseen during training	0.984492
15	FeTS22_Patient0009	Unseen during training	0.914201
15	FeTS22_Patient0010	Unseen during training	0.9800549999999999
15	FeTS22_Patient0011	Unseen during training	0.9455120000000001
15	FeTS22_Patient0012	Unseen during training	0.9917959999999999
15	FeTS22_Patient0013	Unseen during training	0.9880559999999999
15	FeTS22_Patient0014	Unseen during training	0.98998
15	FeTS22_Patient0015	Unseen during training	0.968734
15	FeTS22_Patient0016	Unseen during training	0.33564
15	FeTS22_Patient0017	Unseen during training	0.989382
15	FeTS22_Patient0018	Unseen during training	0.9871040000000001
15	FeTS22_Patient0019	Unseen during training	0.9846799999999999
15	FeTS22_Patient0020	Unseen during training	0.989883
15	FeTS22_Patient0021	Unseen during training	0.9925649999999999
15	FeTS22_Patient0022	Unseen during training	0.984974
15	FeTS22_Patient0023	Unseen during training	0.9859049999999999
15	FeTS22_Patient0024	Unseen during training	0.9827379999999999
15	FeTS22_Patient0025	Unseen during training	0.989382
15	FeTS22_Patient0026	Unseen during training	0.9921040000000001
15	FeTS22_Patient0027	Unseen during training	0.981798
15	FeTS22_Patient0028	Unseen during training	0.995397
15	FeTS22_Patient0029	Unseen during training	0.9665159999999999
15	FeTS22_Patient0030	Unseen during training	0.990447
15	FeTS22_Patient0031	Unseen during training	0.994324
15	FeTS22_Patient0032	Unseen during training	0.922848
15	FeTS22_Patient0033	Unseen during training	0.9778610000000001
15	FeTS22_Patient0034	Unseen during training	0.983395
15	FeTS22_Patient0035	Unseen during training	0.993246
15	FeTS22_Patient0036	Unseen during training	0.9882850000000001
15	FeTS22_Patient0037	Unseen during training	0.9683299999999999
15	FeTS22_Patient0038	Unseen during training	0.9914219999999999
15	FeTS22_Patient0039	Unseen during training	0.729909
15	FeTS22_Patient0040	Unseen during training	0.990049
15	FeTS22_Patient0041	Unseen during training	0.991977
15	FeTS22_Patient0042	Unseen during training	0.9644870000000001
15	FeTS22_Patient0043	Unseen during training	0.9301870000000001
15	FeTS22_Patient0044	Unseen during training	0.929126
15	FeTS22_Patient0045	Unseen during training	0.992145
15	FeTS22_Patient0046	Unseen during training	0.978015
15	FeTS22_Patient0047	Unseen during training	0.9895280000000001
15	FeTS22_Patient0048	Unseen during training	0.994266
15	FeTS22_Patient0049	Unseen during training	0.9882639999999999
15	FeTS22_Patient0050	Unseen during training	0.9818180000000001
15	FeTS22_Patient0051	Unseen during training	0.9892340000000001
15	FeTS22_Patient0052	Unseen during training	0.9907540000000001
15	FeTS22_Patient0053	Unseen during training	0.9911479999999999
15	FeTS22_Patient0054	Unseen during training	0.9940190000000001
15	FeTS22_Patient0055	Unseen during training	0.9824440000000001
15	FeTS22_Patient0056	Unseen during training	0.994497
15	FeTS22_Patient0057	Unseen during training	0.896698
15	FeTS22_Patient0058	Unseen during training	0.987107
15	FeTS22_Patient0059	Unseen during training	0.848065
15	FeTS22_Patient0060	Unseen during training	0.9807969999999999
15	FeTS22_Patient0061	Unseen during training	0.9855010000000001
15	FeTS22_Patient0062	Unseen during training	0.9685889999999999
15	FeTS22_Patient0063	Unseen during training	0.991135
15	FeTS22_Patient0064	Unseen during training	0.994381
15	FeTS22_Patient0065	Unseen during training	0.983878
15	FeTS22_Patient0066	Unseen during training	0.992125
15	FeTS22_Patient0067	Unseen during training	0.94342
15	FeTS22_Patient0068	Unseen during training	0.986558
15	FeTS22_Patient0069	Unseen during training	0.9937809999999999
16	FeTS22_Patient0000	Unseen during training	0.977988
16	FeTS22_Patient0001	Unseen during training	0.9194389999999999
16	FeTS22_Patient0002	Unseen during training	0.9403819999999999
16	FeTS22_Patient0003	Unseen during training	0.0
16	FeTS22_Patient0004	Unseen during training	0.930263
16	FeTS22_Patient0005	Unseen during training	0.976355
16	FeTS22_Patient0006	Unseen during training	0.6071529999999999
16	FeTS22_Patient0007	Unseen during training	0.708559
16	FeTS22_Patient0008	Unseen during training	0.5578890000000001
16	FeTS22_Patient0009	Unseen during training	0.95289
16	FeTS22_Patient0010	Unseen during training	0.9699909999999999
16	FeTS22_Patient0011	Unseen during training	0.5993149999999999
16	FeTS22_Patient0012	Unseen during training	0.8510639999999999
16	FeTS22_Patient0013	Unseen during training	0.946592
16	FeTS22_Patient0014	Unseen during training	0.9437270000000001
16	FeTS22_Patient0015	Unseen during training	0.8648870000000001
16	FeTS22_Patient0016	Unseen during training	0.8273790000000001
16	FeTS22_Patient0017	Unseen during training	0.967305
16	FeTS22_Patient0018	Unseen during training	0.869426
16	FeTS22_Patient0019	Unseen during training	0.9064409999999999
16	FeTS22_Patient0020	Unseen during training	0.6999479999999999
16	FeTS22_Patient0021	Unseen during training	0.9423540000000001
16	FeTS22_Patient0022	Unseen during training	0.930042
16	FeTS22_Patient0023	Unseen during training	0.354804
16	FeTS22_Patient0024	Unseen during training	0.937076
16	FeTS22_Patient0025	Unseen during training	0.9539850000000001
16	FeTS22_Patient0026	Unseen during training	0.58502
16	FeTS22_Patient0027	Unseen during training	0.8852110000000001
16	FeTS22_Patient0028	Unseen during training	0.956333
16	FeTS22_Patient0029	Unseen during training	0.0
16	FeTS22_Patient0030	Unseen during training	0.9658049999999999
16	FeTS22_Patient0031	Unseen during training	0.913366
16	FeTS22_Patient0032	Unseen during training	0.965517
16	FeTS22_Patient0033	Unseen during training	0.22985500000000003
16	FeTS22_Patient0034	Unseen during training	0.9214549999999999
16	FeTS22_Patient0035	Unseen during training	0.962931
16	FeTS22_Patient0036	Unseen during training	0.965779
16	FeTS22_Patient0037	Unseen during training	0.94016
16	FeTS22_Patient0038	Unseen during training	0.352875
16	FeTS22_Patient0039	Unseen during training	0.936208
16	FeTS22_Patient0040	Unseen during training	0.901932
16	FeTS22_Patient0041	Unseen during training	0.760784
16	FeTS22_Patient0042	Unseen during training	0.8191039999999999
16	FeTS22_Patient0043	Unseen during training	0.915221
16	FeTS22_Patient0044	Unseen during training	0.9449709999999999
16	FeTS22_Patient0045	Unseen during training	0.935104
16	FeTS22_Patient0046	Unseen during training	0.978174
16	FeTS22_Patient0047	Unseen during training	0.9738829999999999
16	FeTS22_Patient0048	Unseen during training	0.936774
16	FeTS22_Patient0049	Unseen during training	0.622783
16	FeTS22_Patient0050	Unseen during training	0.9854350000000001
16	FeTS22_Patient0051	Unseen during training	0.9774370000000001
16	FeTS22_Patient0052	Unseen during training	0.8256209999999999
16	FeTS22_Patient0053	Unseen during training	0.881174
16	FeTS22_Patient0054	Unseen during training	0.801995
16	FeTS22_Patient0055	Unseen during training	0.5383060000000001
16	FeTS22_Patient0056	Unseen during training	0.972348
16	FeTS22_Patient0057	Unseen during training	0.960124
16	FeTS22_Patient0058	Unseen during training	0.946535
16	FeTS22_Patient0059	Unseen during training	0.9548180000000001
16	FeTS22_Patient0060	Unseen during training	0.9455110000000001
16	FeTS22_Patient0061	Unseen during training	0.858741
16	FeTS22_Patient0062	Unseen during training	0.91671
16	FeTS22_Patient0063	Unseen during training	0.9521270000000001
16	FeTS22_Patient0064	Unseen during training	0.968132
16	FeTS22_Patient0065	Unseen during training	0.9636290000000001
16	FeTS22_Patient0066	Unseen during training	0.405102
16	FeTS22_Patient0067	Unseen during training	0.967447
16	FeTS22_Patient0068	Unseen during training	0.963326
16	FeTS22_Patient0069	Unseen during training	0.025157
16	FeTS22_Patient0070	Unseen during training	0.960576
16	FeTS22_Patient0071	Unseen during training	0.450773
16	FeTS22_Patient0072	Unseen during training	0.94016
16	FeTS22_Patient0073	Unseen during training	0.9578450000000001
16	FeTS22_Patient0074	Unseen during training	0.9297280000000001
16	FeTS22_Patient0075	Unseen during training	0.095778
16	FeTS22_Patient0076	Unseen during training	0.966793
16	FeTS22_Patient0077	Unseen during training	0.958614
16	FeTS22_Patient0078	Unseen during training	0.974618
16	FeTS22_Patient0079	Unseen during training	0.97557
16	FeTS22_Patient0080	Unseen during training	0.9340809999999999
16	FeTS22_Patient0081	Unseen during training	0.918874
16	FeTS22_Patient0082	Unseen during training	0.936559
16	FeTS22_Patient0083	Unseen during training	0.9659190000000001
16	FeTS22_Patient0084	Unseen during training	0.820506
16	FeTS22_Patient0085	Unseen during training	0.55429
16	FeTS22_Patient0086	Unseen during training	0.891496
16	FeTS22_Patient0087	Unseen during training	0.8602290000000001
16	FeTS22_Patient0088	Unseen during training	0.964051
16	FeTS22_Patient0089	Unseen during training	0.930263
16	FeTS22_Patient0090	Unseen during training	0.9271149999999999
16	FeTS22_Patient0091	Unseen during training	0.95244
16	FeTS22_Patient0092	Unseen during training	0.0
16	FeTS22_Patient0093	Unseen during training	0.029289999999999997
16	FeTS22_Patient0094	Unseen during training	0.9698690000000001
16	FeTS22_Patient0095	Unseen during training	0.951307
16	FeTS22_Patient0096	Unseen during training	0.9636040000000001
16	FeTS22_Patient0097	Unseen during training	0.919233
16	FeTS22_Patient0098	Unseen during training	0.9662709999999999
16	FeTS22_Patient0099	Unseen during training	0.983345
17	FeTS22_Patient0000	Unseen during training	0.9811280000000001
17	FeTS22_Patient0001	Unseen during training	0.99303
17	FeTS22_Patient0002	Unseen during training	0.059064
17	FeTS22_Patient0003	Unseen during training	0.963664
17	FeTS22_Patient0004	Unseen during training	0.9600200000000001
17	FeTS22_Patient0005	Unseen during training	0.894698
17	FeTS22_Patient0006	Unseen during training	0.77641
17	FeTS22_Patient0007	Unseen during training	0.44115200000000004
17	FeTS22_Patient0008	Unseen during training	0.860618
17	FeTS22_Patient0009	Unseen during training	0.963425
17	FeTS22_Patient0010	Unseen during training	0.0
17	FeTS22_Patient0011	Unseen during training	0.9289729999999999
17	FeTS22_Patient0012	Unseen during training	0.990914
17	FeTS22_Patient0013	Unseen during training	0.9074190000000001
17	FeTS22_Patient0014	Unseen during training	0.955953
17	FeTS22_Patient0015	Unseen during training	0.993856
17	FeTS22_Patient0016	Unseen during training	0.334014
17	FeTS22_Patient0017	Unseen during training	0.9592229999999999
17	FeTS22_Patient0018	Unseen during training	0.9649270000000001
17	FeTS22_Patient0019	Unseen during training	0.978513
17	FeTS22_Patient0020	Unseen during training	0.93355
17	FeTS22_Patient0021	Unseen during training	0.897474
17	FeTS22_Patient0022	Unseen during training	0.730487
17	FeTS22_Patient0023	Unseen during training	0.980192
17	FeTS22_Patient0024	Unseen during training	0.986676
17	FeTS22_Patient0025	Unseen during training	0.0
17	FeTS22_Patient0026	Unseen during training	0.970424
17	FeTS22_Patient0027	Unseen during training	0.9777459999999999
17	FeTS22_Patient0028	Unseen during training	0.9668
17	FeTS22_Patient0029	Unseen during training	0.9821139999999999
17	FeTS22_Patient0030	Unseen during training	0.57203
17	FeTS22_Patient0031	Unseen during training	0.984801
17	FeTS22_Patient0032	Unseen during training	0.9846959999999999
17	FeTS22_Patient0033	Unseen during training	0.991691
17	FeTS22_Patient0034	Unseen during training	0.9917219999999999
17	FeTS22_Patient0035	Unseen during training	0.980514
17	FeTS22_Patient0036	Unseen during training	0.991425
17	FeTS22_Patient0037	Unseen during training	0.780647
17	FeTS22_Patient0038	Unseen during training	0.9934850000000001
17	FeTS22_Patient0039	Unseen during training	0.898892
17	FeTS22_Patient0040	Unseen during training	0.966189
17	FeTS22_Patient0041	Unseen during training	0.9880959999999999
17	FeTS22_Patient0042	Unseen during training	0.981094
18	FeTS22_Patient0000	Unseen during training	0.9871409999999999
18	FeTS22_Patient0001	Unseen during training	0.990323
18	FeTS22_Patient0002	Unseen during training	0.988484
18	FeTS22_Patient0004	Unseen during training	0.9697469999999999
18	FeTS22_Patient0005	Unseen during training	0.99323
18	FeTS22_Patient0007	Unseen during training	0.9805969999999999
18	FeTS22_Patient0008	Unseen during training	0.9856450000000001
18	FeTS22_Patient0009	Unseen during training	0.9867540000000001
18	FeTS22_Patient0010	Unseen during training	0.986399
18	FeTS22_Patient0011	Unseen during training	0.990079
18	FeTS22_Patient0012	Unseen during training	0.989576
18	FeTS22_Patient0014	Unseen during training	0.9935870000000001
18	FeTS22_Patient0015	Unseen during training	0.986043
18	FeTS22_Patient0016	Unseen during training	0.976557
18	FeTS22_Patient0017	Unseen during training	0.988342
18	FeTS22_Patient0018	Unseen during training	0.993915
18	FeTS22_Patient0019	Unseen during training	0.9924200000000001
18	FeTS22_Patient0020	Unseen during training	0.987317
18	FeTS22_Patient0021	Unseen during training	0.9881690000000001
18	FeTS22_Patient0022	Unseen during training	0.98766
18	FeTS22_Patient0023	Unseen during training	0.988707
18	FeTS22_Patient0024	Unseen during training	0.9916
18	FeTS22_Patient0026	Unseen during training	0.9896889999999999
18	FeTS22_Patient0028	Unseen during training	0.9960899999999999
18	FeTS22_Patient0029	Unseen during training	0.9835510000000001
18	FeTS22_Patient0030	Unseen during training	0.9576520000000001
18	FeTS22_Patient0031	Unseen during training	0.9863719999999999
18	FeTS22_Patient0032	Unseen during training	0.9695799999999999
18	FeTS22_Patient0033	Unseen during training	0.992058
18	FeTS22_Patient0035	Unseen during training	0.9852850000000001
18	FeTS22_Patient0036	Unseen during training	0.98874
18	FeTS22_Patient0037	Unseen during training	0.8639049999999999
18	FeTS22_Patient0039	Unseen during training	0.983632
18	FeTS22_Patient0041	Unseen during training	0.9828600000000001
18	FeTS22_Patient0042	Unseen during training	0.979095
18	FeTS22_Patient0043	Unseen during training	0.994208
18	FeTS22_Patient0045	Unseen during training	0.9404950000000001
18	FeTS22_Patient0046	Unseen during training	0.9159360000000001
18	FeTS22_Patient0047	Unseen during training	0.9743649999999999
18	FeTS22_Patient0048	Unseen during training	0.990977
18	FeTS22_Patient0049	Unseen during training	0.983455
18	FeTS22_Patient0050	Unseen during training	0.7307739999999999
18	FeTS22_Patient0051	Unseen during training	0.9914370000000001
18	FeTS22_Patient0052	Unseen during training	0.992034
18	FeTS22_Patient0053	Unseen during training	0.9604309999999999
18	FeTS22_Patient0054	Unseen during training	0.981927
18	FeTS22_Patient0055	Unseen during training	0.990607
18	FeTS22_Patient0056	Unseen during training	0.994049
18	FeTS22_Patient0057	Unseen during training	0.989135
18	FeTS22_Patient0058	Unseen during training	0.972002
18	FeTS22_Patient0059	Unseen during training	0.9882219999999999
18	FeTS22_Patient0060	Unseen during training	0.9582
18	FeTS22_Patient0062	Unseen during training	0.9921120000000001
18	FeTS22_Patient0063	Unseen during training	0.965607
18	FeTS22_Patient0064	Unseen during training	0.987448
18	FeTS22_Patient0065	Unseen during training	0.981925
18	FeTS22_Patient0068	Unseen during training	0.990841
18	FeTS22_Patient0069	Unseen during training	0.963772
18	FeTS22_Patient0070	Unseen during training	0.968383
18	FeTS22_Patient0071	Unseen during training	0.993434
18	FeTS22_Patient0072	Unseen during training	0.991856
18	FeTS22_Patient0073	Unseen during training	0.9886870000000001
18	FeTS22_Patient0074	Unseen during training	0.994152
18	FeTS22_Patient0075	Unseen during training	0.987926
18	FeTS22_Patient0076	Unseen during training	0.9943120000000001
18	FeTS22_Patient0077	Unseen during training	0.977295
18	FeTS22_Patient0078	Unseen during training	0.9790479999999999
18	FeTS22_Patient0079	Unseen during training	0.9758459999999999
18	FeTS22_Patient0080	Unseen during training	0.988245
18	FeTS22_Patient0081	Unseen during training	0.9945930000000001
18	FeTS22_Patient0082	Unseen during training	0.982821
18	FeTS22_Patient0083	Unseen during training	0.9573370000000001
18	FeTS22_Patient0087	Unseen during training	0.985466
18	FeTS22_Patient0088	Unseen during training	0.991009
18	FeTS22_Patient0089	Unseen during training	0.985225
18	FeTS22_Patient0091	Unseen during training	0.9914459999999999
18	FeTS22_Patient0092	Unseen during training	0.992542
18	FeTS22_Patient0093	Unseen during training	0.989874
18	FeTS22_Patient0094	Unseen during training	0.9940889999999999
18	FeTS22_Patient0095	Unseen during training	0.9925299999999999
18	FeTS22_Patient0096	Unseen during training	0.964118
18	FeTS22_Patient0097	Unseen during training	0.966934
18	FeTS22_Patient0099	Unseen during training	0.55106
18	FeTS22_Patient0100	Unseen during training	0.989202
18	FeTS22_Patient0101	Unseen during training	0.9915290000000001
18	FeTS22_Patient0102	Unseen during training	0.97945
18	FeTS22_Patient0103	Unseen during training	0.991461
18	FeTS22_Patient0104	Unseen during training	0.9866389999999999
18	FeTS22_Patient0105	Unseen during training	0.991208
18	FeTS22_Patient0106	Unseen during training	0.994892
18	FeTS22_Patient0110	Unseen during training	0.993569
18	FeTS22_Patient0111	Unseen during training	0.994511
18	FeTS22_Patient0112	Unseen during training	0.9900700000000001
18	FeTS22_Patient0113	Unseen during training	0.988195
18	FeTS22_Patient0114	Unseen during training	0.987403
18	FeTS22_Patient0115	Unseen during training	0.984057
18	FeTS22_Patient0116	Unseen during training	0.9911909999999999
18	FeTS22_Patient0117	Unseen during training	0.981319
19	FeTS22_Patient0000	Unseen during training	0.914891
19	FeTS22_Patient0001	Unseen during training	0.85045
19	FeTS22_Patient0002	Unseen during training	0.910501
19	FeTS22_Patient0003	Unseen during training	0.80984
19	FeTS22_Patient0004	Unseen during training	0.7789
19	FeTS22_Patient0005	Unseen during training	0.812862
19	FeTS22_Patient0006	Unseen during training	0.901027
19	FeTS22_Patient0007	Unseen during training	0.854658
19	FeTS22_Patient0008	Unseen during training	0.841485
20	FeTS22_Patient0000	Unseen during training	0.992934
20	FeTS22_Patient0001	Unseen during training	0.972183
20	FeTS22_Patient0002	Unseen during training	0.994892
20	FeTS22_Patient0003	Unseen during training	0.9918969999999999
20	FeTS22_Patient0004	Unseen during training	0.9829479999999999
20	FeTS22_Patient0005	Unseen during training	0.947801
20	FeTS22_Patient0006	Unseen during training	0.9847319999999999
20	FeTS22_Patient0007	Unseen during training	0.9822209999999999
20	FeTS22_Patient0008	Unseen during training	0.989984
20	FeTS22_Patient0009	Unseen during training	0.9879
20	FeTS22_Patient0011	Unseen during training	0.9785520000000001
20	FeTS22_Patient0012	Unseen during training	0.9857440000000001
20	FeTS22_Patient0015	Unseen during training	0.975633
20	FeTS22_Patient0016	Unseen during training	0.993323
20	FeTS22_Patient0017	Unseen during training	0.906315
20	FeTS22_Patient0018	Unseen during training	0.987593
20	FeTS22_Patient0019	Unseen during training	0.988461
20	FeTS22_Patient0020	Unseen during training	0.98198
20	FeTS22_Patient0021	Unseen during training	0.974082
20	FeTS22_Patient0022	Unseen during training	0.9917459999999999
20	FeTS22_Patient0023	Unseen during training	0.968572
20	FeTS22_Patient0024	Unseen during training	0.9898520000000001
20	FeTS22_Patient0025	Unseen during training	0.991561
20	FeTS22_Patient0026	Unseen during training	0.9935120000000001
20	FeTS22_Patient0027	Unseen during training	0.9877020000000001
20	FeTS22_Patient0028	Unseen during training	0.976825
20	FeTS22_Patient0029	Unseen during training	0.986722
20	FeTS22_Patient0030	Unseen during training	0.9764209999999999
20	FeTS22_Patient0031	Unseen during training	0.986409
20	FeTS22_Patient0032	Unseen during training	0.989183
20	FeTS22_Patient0033	Unseen during training	0.991557
20	FeTS22_Patient0034	Unseen during training	0.991676
20	FeTS22_Patient0035	Unseen during training	0.9917540000000001
20	FeTS22_Patient0036	Unseen during training	0.9893129999999999
20	FeTS22_Patient0037	Unseen during training	0.9910180000000001
20	FeTS22_Patient0038	Unseen during training	0.9661709999999999
20	FeTS22_Patient0039	Unseen during training	0.985716
20	FeTS22_Patient0040	Unseen during training	0.9921040000000001
20	FeTS22_Patient0041	Unseen during training	0.9934790000000001
20	FeTS22_Patient0042	Unseen during training	0.9903850000000001
20	FeTS22_Patient0043	Unseen during training	0.9953790000000001
20	FeTS22_Patient0044	Unseen during training	0.994168
20	FeTS22_Patient0045	Unseen during training	0.9858110000000001
20	FeTS22_Patient0046	Unseen during training	0.989518
20	FeTS22_Patient0047	Unseen during training	0.991334
20	FeTS22_Patient0048	Unseen during training	0.987886
20	FeTS22_Patient0049	Unseen during training	0.978133
20	FeTS22_Patient0050	Unseen during training	0.9877819999999999
20	FeTS22_Patient0051	Unseen during training	0.9753139999999999
20	FeTS22_Patient0052	Unseen during training	0.9949479999999999
20	FeTS22_Patient0053	Unseen during training	0.9863850000000001
20	FeTS22_Patient0054	Unseen during training	0.977722
20	FeTS22_Patient0056	Unseen during training	0.8488370000000001
20	FeTS22_Patient0057	Unseen during training	0.9916719999999999
20	FeTS22_Patient0058	Unseen during training	0.991118
20	FeTS22_Patient0059	Unseen during training	0.9867530000000001
20	FeTS22_Patient0060	Unseen during training	0.994641
20	FeTS22_Patient0061	Unseen during training	0.994082
20	FeTS22_Patient0062	Unseen during training	0.993034
20	FeTS22_Patient0063	Unseen during training	0.992101
20	FeTS22_Patient0064	Unseen during training	0.993136
20	FeTS22_Patient0065	Unseen during training	0.991122
20	FeTS22_Patient0066	Unseen during training	0.991892
20	FeTS22_Patient0067	Unseen during training	0.9901549999999999
20	FeTS22_Patient0068	Unseen during training	0.9884370000000001
20	FeTS22_Patient0069	Unseen during training	0.991934
20	FeTS22_Patient0070	Unseen during training	0.9868889999999999
20	FeTS22_Patient0071	Unseen during training	0.956145
20	FeTS22_Patient0072	Unseen during training	0.9838319999999999
20	FeTS22_Patient0073	Unseen during training	0.990834
20	FeTS22_Patient0074	Unseen during training	0.992284
20	FeTS22_Patient0075	Unseen during training	0.988784
20	FeTS22_Patient0076	Unseen during training	0.988728
20	FeTS22_Patient0077	Unseen during training	0.986273
20	FeTS22_Patient0078	Unseen during training	0.989604
20	FeTS22_Patient0079	Unseen during training	0.985416
20	FeTS22_Patient0080	Unseen during training	0.990548
21	FeTS22_Patient0000	Unseen during training	0.95
21	FeTS22_Patient0002	Unseen during training	0.9685860000000001
21	FeTS22_Patient0003	Unseen during training	0.9835799999999999
21	FeTS22_Patient0004	Unseen during training	0.9179780000000001
21	FeTS22_Patient0005	Unseen during training	0.9940620000000001
21	FeTS22_Patient0006	Unseen during training	0.9833290000000001
21	FeTS22_Patient0007	Unseen during training	0.985714
21	FeTS22_Patient0008	Unseen during training	0.9763709999999999
21	FeTS22_Patient0009	Unseen during training	0.9926159999999999
21	FeTS22_Patient0010	Unseen during training	0.9868379999999999
21	FeTS22_Patient0011	Unseen during training	0.9722860000000001
21	FeTS22_Patient0012	Unseen during training	0.950206
21	FeTS22_Patient0013	Unseen during training	0.980168
21	FeTS22_Patient0014	Unseen during training	0.888574
21	FeTS22_Patient0015	Unseen during training	0.955633
21	FeTS22_Patient0016	Unseen during training	0.981966
21	FeTS22_Patient0017	Unseen during training	0.987433
21	FeTS22_Patient0018	Unseen during training	0.992641
21	FeTS22_Patient0019	Unseen during training	0.881352
21	FeTS22_Patient0020	Unseen during training	0.272446
21	FeTS22_Patient0021	Unseen during training	0.9388299999999999
21	FeTS22_Patient0022	Unseen during training	0.992893
21	FeTS22_Patient0023	Unseen during training	0.952254
21	FeTS22_Patient0024	Unseen during training	0.9821350000000001
21	FeTS22_Patient0025	Unseen during training	0.987358
21	FeTS22_Patient0026	Unseen during training	0.97839
21	FeTS22_Patient0027	Unseen during training	0.9933930000000001
22	FeTS22_Patient0000	Unseen during training	0.014200999999999998
22	FeTS22_Patient0001	Unseen during training	0.0
22	FeTS22_Patient0002	Unseen during training	0.979826
22	FeTS22_Patient0003	Unseen during training	0.968725
22	FeTS22_Patient0004	Unseen during training	0.977886
22	FeTS22_Patient0005	Unseen during training	0.971864
22	FeTS22_Patient0006	Unseen during training	0.978733
22	FeTS22_Patient0007	Unseen during training	0.8930520000000001
22	FeTS22_Patient0008	Unseen during training	0.9353299999999999
22	FeTS22_Patient0009	Unseen during training	0.9755719999999999
22	FeTS22_Patient0010	Unseen during training	0.972197
22	FeTS22_Patient0011	Unseen during training	0.0
22	FeTS22_Patient0012	Unseen during training	0.962525
22	FeTS22_Patient0013	Unseen during training	0.9604600000000001
22	FeTS22_Patient0014	Unseen during training	0.970093
22	FeTS22_Patient0015	Unseen during training	0.984986
22	FeTS22_Patient0016	Unseen during training	0.9766290000000001
22	FeTS22_Patient0017	Unseen during training	0.970583
22	FeTS22_Patient0018	Unseen during training	0.163934
22	FeTS22_Patient0019	Unseen during training	0.974934
22	FeTS22_Patient0020	Unseen during training	0.963535
22	FeTS22_Patient0021	Unseen during training	0.9835959999999999
22	FeTS22_Patient0022	Unseen during training	0.973081
22	FeTS22_Patient0023	Unseen during training	0.937315
22	FeTS22_Patient0024	Unseen during training	0.932025
22	FeTS22_Patient0025	Unseen during training	0.985397
22	FeTS22_Patient0026	Unseen during training	0.025294999999999998
22	FeTS22_Patient0027	Unseen during training	0.9740489999999999
22	FeTS22_Patient0030	Unseen during training	0.9776940000000001
22	FeTS22_Patient0031	Unseen during training	0.975883
22	FeTS22_Patient0032	Unseen during training	0.9763280000000001
22	FeTS22_Patient0033	Unseen during training	0.0009130000000000001
22	FeTS22_Patient0034	Unseen during training	0.9692209999999999
22	FeTS22_Patient0035	Unseen during training	0.976671
22	FeTS22_Patient0036	Unseen during training	0.926631
22	FeTS22_Patient0037	Unseen during training	0.9743120000000001
22	FeTS22_Patient0038	Unseen during training	0.896774
22	FeTS22_Patient0039	Unseen during training	0.9689989999999999
22	FeTS22_Patient0040	Unseen during training	0.930982
22	FeTS22_Patient0043	Unseen during training	0.915651
22	FeTS22_Patient0044	Unseen during training	0.986392
22	FeTS22_Patient0045	Unseen during training	0.9755389999999999
22	FeTS22_Patient0046	Unseen during training	0.989568
22	FeTS22_Patient0047	Unseen during training	0.791497
22	FeTS22_Patient0048	Unseen during training	0.9367120000000001
22	FeTS22_Patient0049	Unseen during training	0.80137
22	FeTS22_Patient0050	Unseen during training	0.958815
22	FeTS22_Patient0051	Unseen during training	0.968094
22	FeTS22_Patient0052	Unseen during training	0.9631790000000001
22	FeTS22_Patient0053	Unseen during training	0.860524
22	FeTS22_Patient0054	Unseen during training	0.9766219999999999
22	FeTS22_Patient0055	Unseen during training	0.983604
22	FeTS22_Patient0056	Unseen during training	0.924258
22	FeTS22_Patient0057	Unseen during training	0.970075
22	FeTS22_Patient0058	Unseen during training	0.97106
22	FeTS22_Patient0059	Unseen during training	0.987701
22	FeTS22_Patient0060	Unseen during training	0.95435
22	FeTS22_Patient0061	Unseen during training	0.980613
22	FeTS22_Patient0062	Unseen during training	0.9031959999999999
22	FeTS22_Patient0063	Unseen during training	0.981094
22	FeTS22_Patient0064	Unseen during training	0.9688690000000001
22	FeTS22_Patient0065	Unseen during training	0.9686299999999999
22	FeTS22_Patient0066	Unseen during training	0.964284
22	FeTS22_Patient0067	Unseen during training	0.962993
22	FeTS22_Patient0068	Unseen during training	0.978002
22	FeTS22_Patient0069	Unseen during training	0.8960290000000001
22	FeTS22_Patient0070	Unseen during training	0.9619530000000001
22	FeTS22_Patient0071	Unseen during training	0.986828
22	FeTS22_Patient0072	Unseen during training	0.9299459999999999
22	FeTS22_Patient0073	Unseen during training	0.979457
22	FeTS22_Patient0074	Unseen during training	0.9781049999999999
22	FeTS22_Patient0075	Unseen during training	0.974673
22	FeTS22_Patient0076	Unseen during training	0.682917
22	FeTS22_Patient0077	Unseen during training	0.986632
22	FeTS22_Patient0078	Unseen during training	0.982769
22	FeTS22_Patient0079	Unseen during training	0.9807319999999999
22	FeTS22_Patient0080	Unseen during training	0.9845139999999999
22	FeTS22_Patient0081	Unseen during training	0.9579280000000001
22	FeTS22_Patient0082	Unseen during training	0.966783
22	FeTS22_Patient0083	Unseen during training	0.975173
22	FeTS22_Patient0084	Unseen during training	0.989289
22	FeTS22_Patient0085	Unseen during training	0.978866
22	FeTS22_Patient0086	Unseen during training	0.9764379999999999
22	FeTS22_Patient0087	Unseen during training	0.034995
22	FeTS22_Patient0088	Unseen during training	0.975931
22	FeTS22_Patient0089	Unseen during training	0.961664
22	FeTS22_Patient0090	Unseen during training	0.7639779999999999
22	FeTS22_Patient0092	Unseen during training	0.8785959999999999
22	FeTS22_Patient0093	Unseen during training	0.0
22	FeTS22_Patient0094	Unseen during training	0.963799
22	FeTS22_Patient0095	Unseen during training	0.980352
22	FeTS22_Patient0096	Unseen during training	0.87477
22	FeTS22_Patient0097	Unseen during training	0.0
22	FeTS22_Patient0098	Unseen during training	0.928743
22	FeTS22_Patient0099	Unseen during training	0.981612
22	FeTS22_Patient0100	Unseen during training	0.9720059999999999
22	FeTS22_Patient0102	Unseen during training	0.979434
22	FeTS22_Patient0103	Unseen during training	0.9168139999999999
22	FeTS22_Patient0104	Unseen during training	0.987241
22	FeTS22_Patient0105	Unseen during training	0.9326409999999999
22	FeTS22_Patient0106	Unseen during training	0.968568
22	FeTS22_Patient0107	Unseen during training	0.9790719999999999
22	FeTS22_Patient0108	Unseen during training	0.936315
22	FeTS22_Patient0109	Unseen during training	0.0
22	FeTS22_Patient0110	Unseen during training	0.9816870000000001
22	FeTS22_Patient0111	Unseen during training	0.96965
22	FeTS22_Patient0112	Unseen during training	0.97224
22	FeTS22_Patient0113	Unseen during training	0.9765360000000001
22	FeTS22_Patient0114	Unseen during training	0.985203
22	FeTS22_Patient0116	Unseen during training	0.903291
22	FeTS22_Patient0117	Unseen during training	0.918319
22	FeTS22_Patient0118	Unseen during training	0.933362
22	FeTS22_Patient0119	Unseen during training	0.9883149999999999
22	FeTS22_Patient0120	Unseen during training	0.972852
22	FeTS22_Patient0121	Unseen during training	0.9807629999999999
22	FeTS22_Patient0123	Unseen during training	0.9810780000000001
23	FeTS22_Patient0000	Unseen during training	0.9778030000000001
23	FeTS22_Patient0001	Unseen during training	0.9881120000000001
23	FeTS22_Patient0002	Unseen during training	0.977368
23	FeTS22_Patient0003	Unseen during training	0.9929319999999999
23	FeTS22_Patient0004	Unseen during training	0.979758
23	FeTS22_Patient0005	Unseen during training	0.9871969999999999
23	FeTS22_Patient0006	Unseen during training	0.9699530000000001
23	FeTS22_Patient0007	Unseen during training	0.975087
23	FeTS22_Patient0009	Unseen during training	0.9719129999999999
23	FeTS22_Patient0010	Unseen during training	0.986562
23	FeTS22_Patient0011	Unseen during training	0.9827110000000001
23	FeTS22_Patient0012	Unseen during training	0.9679770000000001
23	FeTS22_Patient0013	Unseen during training	0.9895950000000001
23	FeTS22_Patient0014	Unseen during training	0.9825200000000001
23	FeTS22_Patient0015	Unseen during training	0.9933290000000001
23	FeTS22_Patient0016	Unseen during training	0.980756
23	FeTS22_Patient0017	Unseen during training	0.993149
23	FeTS22_Patient0018	Unseen during training	0.971668
23	FeTS22_Patient0019	Unseen during training	0.9286969999999999
23	FeTS22_Patient0020	Unseen during training	0.795697
23	FeTS22_Patient0021	Unseen during training	0.950125
23	FeTS22_Patient0022	Unseen during training	0.9919629999999999
23	FeTS22_Patient0023	Unseen during training	0.98716
23	FeTS22_Patient0024	Unseen during training	0.975525
23	FeTS22_Patient0025	Unseen during training	0.990331
23	FeTS22_Patient0026	Unseen during training	0.97195
23	FeTS22_Patient0027	Unseen during training	0.9836790000000001
23	FeTS22_Patient0028	Unseen during training	0.9710850000000001
23	FeTS22_Patient0029	Unseen during training	0.992959
23	FeTS22_Patient0030	Unseen during training	0.9820260000000001
23	FeTS22_Patient0031	Unseen during training	0.97701
23	FeTS22_Patient0032	Unseen during training	0.962799
23	FeTS22_Patient0034	Unseen during training	0.9625729999999999
23	FeTS22_Patient0035	Unseen during training	0.9688469999999999
23	FeTS22_Patient0036	Unseen during training	0.978325
23	FeTS22_Patient0037	Unseen during training	0.959593
23	FeTS22_Patient0038	Unseen during training	0.9153129999999999
23	FeTS22_Patient0039	Unseen during training	0.965874
23	FeTS22_Patient0041	Unseen during training	1.0
23	FeTS22_Patient0042	Unseen during training	0.7819560000000001
23	FeTS22_Patient0043	Unseen during training	0.980309
23	FeTS22_Patient0044	Unseen during training	0.9237280000000001
23	FeTS22_Patient0046	Unseen during training	0.9917040000000001
23	FeTS22_Patient0047	Unseen during training	0.987066
23	FeTS22_Patient0048	Unseen during training	0.9638959999999999
23	FeTS22_Patient0050	Unseen during training	0.9819899999999999
23	FeTS22_Patient0051	Unseen during training	0.9812700000000001
23	FeTS22_Patient0052	Unseen during training	0.968834
23	FeTS22_Patient0053	Unseen during training	0.963047
23	FeTS22_Patient0054	Unseen during training	0.985532
23	FeTS22_Patient0055	Unseen during training	0.99134
23	FeTS22_Patient0059	Unseen during training	0.9630129999999999
23	FeTS22_Patient0060	Unseen during training	0.985348
23	FeTS22_Patient0061	Unseen during training	0.945509
23	FeTS22_Patient0062	Unseen during training	0.9861270000000001
23	FeTS22_Patient0063	Unseen during training	0.9892340000000001
23	FeTS22_Patient0064	Unseen during training	0.9638899999999999
23	FeTS22_Patient0065	Unseen during training	0.993975
23	FeTS22_Patient0066	Unseen during training	0.937126
23	FeTS22_Patient0067	Unseen during training	0.986851
23	FeTS22_Patient0069	Unseen during training	0.817959
23	FeTS22_Patient0070	Unseen during training	0.9664889999999999
23	FeTS22_Patient0071	Unseen during training	0.990555
23	FeTS22_Patient0072	Unseen during training	0.9786729999999999
23	FeTS22_Patient0073	Unseen during training	0.982524
23	FeTS22_Patient0074	Unseen during training	0.979627
23	FeTS22_Patient0075	Unseen during training	0.988266
23	FeTS22_Patient0076	Unseen during training	0.981734
23	FeTS22_Patient0077	Unseen during training	0.980441
23	FeTS22_Patient0078	Unseen during training	0.9820610000000001
23	FeTS22_Patient0079	Unseen during training	0.9418719999999999
23	FeTS22_Patient0080	Unseen during training	0.987158
23	FeTS22_Patient0081	Unseen during training	0.9079889999999999
23	FeTS22_Patient0082	Unseen during training	0.980195
23	FeTS22_Patient0083	Unseen during training	0.9818309999999999
23	FeTS22_Patient0084	Unseen during training	0.960153
23	FeTS22_Patient0085	Unseen during training	0.9882340000000001
23	FeTS22_Patient0086	Unseen during training	0.8776010000000001
23	FeTS22_Patient0087	Unseen during training	0.9830690000000001
23	FeTS22_Patient0088	Unseen during training	0.929707
23	FeTS22_Patient0089	Unseen during training	0.986497
23	FeTS22_Patient0090	Unseen during training	0.947736
23	FeTS22_Patient0091	Unseen during training	0.9777309999999999
23	FeTS22_Patient0092	Unseen during training	0.977949
23	FeTS22_Patient0094	Unseen during training	0.985877
23	FeTS22_Patient0095	Unseen during training	0.993041
23	FeTS22_Patient0096	Unseen during training	0.973992
23	FeTS22_Patient0097	Unseen during training	0.962665
23	FeTS22_Patient0099	Unseen during training	0.981136
23	FeTS22_Patient0100	Unseen during training	0.993767
23	FeTS22_Patient0101	Unseen during training	0.958068
23	FeTS22_Patient0103	Unseen during training	0.9881139999999999
23	FeTS22_Patient0104	Unseen during training	0.9838370000000001
23	FeTS22_Patient0105	Unseen during training	0.9790719999999999
23	FeTS22_Patient0107	Unseen during training	0.9844799999999999
23	FeTS22_Patient0108	Unseen during training	0.963995
23	FeTS22_Patient0109	Unseen during training	0.9796950000000001
23	FeTS22_Patient0110	Unseen during training	0.972851
23	FeTS22_Patient0111	Unseen during training	0.985558
23	FeTS22_Patient0112	Unseen during training	0.992518
23	FeTS22_Patient0113	Unseen during training	0.800447
23	FeTS22_Patient0114	Unseen during training	0.5493560000000001
23	FeTS22_Patient0115	Unseen during training	0.9257489999999999
23	FeTS22_Patient0116	Unseen during training	0.989517
23	FeTS22_Patient0117	Unseen during training	0.984765
23	FeTS22_Patient0118	Unseen during training	0.8484459999999999
24	FeTS22_Patient0000	Unseen during training	0.9831479999999999
24	FeTS22_Patient0001	Unseen during training	0.9770540000000001
24	FeTS22_Patient0004	Unseen during training	0.972284
24	FeTS22_Patient0005	Unseen during training	0.805409
24	FeTS22_Patient0006	Unseen during training	0.96899
24	FeTS22_Patient0007	Unseen during training	0.978893
24	FeTS22_Patient0008	Unseen during training	0.912877
24	FeTS22_Patient0009	Unseen during training	0.965715
24	FeTS22_Patient0010	Unseen during training	0.9065489999999999
24	FeTS22_Patient0011	Unseen during training	0.940393
24	FeTS22_Patient0013	Unseen during training	0.324778
24	FeTS22_Patient0015	Unseen during training	0.955945
24	FeTS22_Patient0017	Unseen during training	0.918532
24	FeTS22_Patient0018	Unseen during training	0.964219
24	FeTS22_Patient0021	Unseen during training	0.9403030000000001
24	FeTS22_Patient0022	Unseen during training	0.924069
24	FeTS22_Patient0023	Unseen during training	0.546994
24	FeTS22_Patient0025	Unseen during training	0.9457
24	FeTS22_Patient0026	Unseen during training	0.9204950000000001
24	FeTS22_Patient0028	Unseen during training	0.395038
24	FeTS22_Patient0030	Unseen during training	0.975743
24	FeTS22_Patient0033	Unseen during training	0.49418900000000004
24	FeTS22_Patient0034	Unseen during training	0.9553280000000001
24	FeTS22_Patient0036	Unseen during training	0.980316
24	FeTS22_Patient0037	Unseen during training	0.905417
24	FeTS22_Patient0039	Unseen during training	0.891991
24	FeTS22_Patient0040	Unseen during training	0.952233
24	FeTS22_Patient0042	Unseen during training	0.954002
24	FeTS22_Patient0043	Unseen during training	0.9792709999999999
24	FeTS22_Patient0046	Unseen during training	0.918616
24	FeTS22_Patient0047	Unseen during training	0.975808
24	FeTS22_Patient0048	Unseen during training	0.9768709999999999
24	FeTS22_Patient0049	Unseen during training	0.965089
24	FeTS22_Patient0053	Unseen during training	0.667402
24	FeTS22_Patient0054	Unseen during training	0.965356
24	FeTS22_Patient0055	Unseen during training	0.9015540000000001
24	FeTS22_Patient0056	Unseen during training	0.942586
24	FeTS22_Patient0059	Unseen during training	0.939003
24	FeTS22_Patient0061	Unseen during training	0.9679989999999999
24	FeTS22_Patient0062	Unseen during training	0.554143
24	FeTS22_Patient0064	Unseen during training	0.736679
24	FeTS22_Patient0065	Unseen during training	0.9678389999999999
24	FeTS22_Patient0066	Unseen during training	0.9188790000000001
24	FeTS22_Patient0069	Unseen during training	0.8835940000000001
24	FeTS22_Patient0070	Unseen during training	0.9408850000000001
24	FeTS22_Patient0071	Unseen during training	0.676635
24	FeTS22_Patient0072	Unseen during training	0.9583299999999999
24	FeTS22_Patient0073	Unseen during training	0.9693120000000001
24	FeTS22_Patient0074	Unseen during training	0.8037569999999999
24	FeTS22_Patient0076	Unseen during training	0.9480770000000001
24	FeTS22_Patient0077	Unseen during training	0.8575729999999999
24	FeTS22_Patient0078	Unseen during training	0.962659
24	FeTS22_Patient0079	Unseen during training	0.977716
24	FeTS22_Patient0081	Unseen during training	0.9605530000000001
24	FeTS22_Patient0082	Unseen during training	0.8273229999999999
24	FeTS22_Patient0083	Unseen during training	1.0
24	FeTS22_Patient0084	Unseen during training	0.950564
24	FeTS22_Patient0085	Unseen during training	0.9251719999999999
26	FeTS22_Patient0000	Unseen during training	0.986967
26	FeTS22_Patient0001	Unseen during training	0.9588540000000001
26	FeTS22_Patient0002	Unseen during training	0.9893299999999999
26	FeTS22_Patient0003	Unseen during training	0.976662
26	FeTS22_Patient0004	Unseen during training	0.9921469999999999
26	FeTS22_Patient0005	Unseen during training	0.981807
26	FeTS22_Patient0006	Unseen during training	0.973558
26	FeTS22_Patient0007	Unseen during training	0.986474
26	FeTS22_Patient0008	Unseen during training	0.991812
26	FeTS22_Patient0009	Unseen during training	0.9702129999999999
26	FeTS22_Patient0010	Unseen during training	0.987318
26	FeTS22_Patient0011	Unseen during training	0.955751
26	FeTS22_Patient0012	Unseen during training	0.951234
26	FeTS22_Patient0013	Unseen during training	0.98782
26	FeTS22_Patient0014	Unseen during training	0.984876
26	FeTS22_Patient0015	Unseen during training	0.9659979999999999
26	FeTS22_Patient0016	Unseen during training	0.9778030000000001
26	FeTS22_Patient0017	Unseen during training	0.9763069999999999
26	FeTS22_Patient0018	Unseen during training	0.9848540000000001
26	FeTS22_Patient0019	Unseen during training	0.8856209999999999
26	FeTS22_Patient0020	Unseen during training	0.953399
26	FeTS22_Patient0021	Unseen during training	0.972324
26	FeTS22_Patient0022	Unseen during training	0.973615
26	FeTS22_Patient0023	Unseen during training	0.978115
26	FeTS22_Patient0024	Unseen during training	0.9568270000000001
26	FeTS22_Patient0025	Unseen during training	0.989217
26	FeTS22_Patient0026	Unseen during training	0.975289
26	FeTS22_Patient0027	Unseen during training	0.979349
26	FeTS22_Patient0028	Unseen during training	0.9631049999999999
26	FeTS22_Patient0029	Unseen during training	0.9695239999999999
26	FeTS22_Patient0030	Unseen during training	0.946809
26	FeTS22_Patient0031	Unseen during training	0.9786219999999999
26	FeTS22_Patient0032	Unseen during training	0.9870129999999999
26	FeTS22_Patient0033	Unseen during training	0.9711190000000001
26	FeTS22_Patient0034	Unseen during training	0.8746520000000001
26	FeTS22_Patient0035	Unseen during training	0.982691
26	FeTS22_Patient0036	Unseen during training	0.9656110000000001
26	FeTS22_Patient0037	Unseen during training	0.929737
26	FeTS22_Patient0038	Unseen during training	0.9725889999999999
26	FeTS22_Patient0039	Unseen during training	0.9723129999999999
26	FeTS22_Patient0040	Unseen during training	0.9512809999999999
26	FeTS22_Patient0041	Unseen during training	0.9849030000000001
26	FeTS22_Patient0042	Unseen during training	0.9805870000000001
26	FeTS22_Patient0043	Unseen during training	0.962786
26	FeTS22_Patient0044	Unseen during training	0.977468
26	FeTS22_Patient0045	Unseen during training	0.946759
26	FeTS22_Patient0046	Unseen during training	0.9840559999999999
26	FeTS22_Patient0047	Unseen during training	0.981733
26	FeTS22_Patient0048	Unseen during training	0.980958
26	FeTS22_Patient0049	Unseen during training	0.9579129999999999
26	FeTS22_Patient0050	Unseen during training	0.9817
26	FeTS22_Patient0051	Unseen during training	0.951623
26	FeTS22_Patient0052	Unseen during training	0.983792
26	FeTS22_Patient0053	Unseen during training	0.985297
26	FeTS22_Patient0054	Unseen during training	0.982619
26	FeTS22_Patient0055	Unseen during training	0.8994770000000001
26	FeTS22_Patient0056	Unseen during training	0.87174
26	FeTS22_Patient0057	Unseen during training	0.991806
26	FeTS22_Patient0058	Unseen during training	0.976233
26	FeTS22_Patient0059	Unseen during training	0.993051
26	FeTS22_Patient0060	Unseen during training	0.9129940000000001
26	FeTS22_Patient0061	Unseen during training	0.988023
26	FeTS22_Patient0062	Unseen during training	0.978849
26	FeTS22_Patient0063	Unseen during training	0.979203
26	FeTS22_Patient0064	Unseen during training	0.687126
26	FeTS22_Patient0065	Unseen during training	0.992712
26	FeTS22_Patient0066	Unseen during training	0.9863190000000001
26	FeTS22_Patient0067	Unseen during training	0.9772860000000001
26	FeTS22_Patient0068	Unseen during training	0.957681
26	FeTS22_Patient0069	Unseen during training	0.978701
26	FeTS22_Patient0070	Unseen during training	0.990758
26	FeTS22_Patient0071	Unseen during training	0.9736809999999999
26	FeTS22_Patient0072	Unseen during training	0.9704200000000001
26	FeTS22_Patient0073	Unseen during training	0.972367
26	FeTS22_Patient0074	Unseen during training	0.9460559999999999
26	FeTS22_Patient0075	Unseen during training	0.9753709999999999
26	FeTS22_Patient0076	Unseen during training	0.969492
26	FeTS22_Patient0077	Unseen during training	0.978484
26	FeTS22_Patient0078	Unseen during training	0.9808370000000001
26	FeTS22_Patient0079	Unseen during training	0.990038
26	FeTS22_Patient0080	Unseen during training	0.993643
26	FeTS22_Patient0081	Unseen during training	0.9808690000000001
26	FeTS22_Patient0082	Unseen during training	0.9763629999999999
26	FeTS22_Patient0083	Unseen during training	0.9835950000000001
26	FeTS22_Patient0084	Unseen during training	0.980208
26	FeTS22_Patient0085	Unseen during training	0.918333
26	FeTS22_Patient0086	Unseen during training	0.961728
26	FeTS22_Patient0087	Unseen during training	0.9866969999999999
26	FeTS22_Patient0088	Unseen during training	0.9640270000000001
26	FeTS22_Patient0089	Unseen during training	0.957664
26	FeTS22_Patient0090	Unseen during training	0.985793
26	FeTS22_Patient0091	Unseen during training	0.966933
26	FeTS22_Patient0092	Unseen during training	0.947725
26	FeTS22_Patient0093	Unseen during training	0.9193530000000001
26	FeTS22_Patient0094	Unseen during training	0.8827790000000001
26	FeTS22_Patient0095	Unseen during training	0.984735
26	FeTS22_Patient0096	Unseen during training	0.9336840000000001
26	FeTS22_Patient0097	Unseen during training	0.9474600000000001
26	FeTS22_Patient0098	Unseen during training	0.913333
26	FeTS22_Patient0099	Unseen during training	0.987893
27	FeTS22_Patient0000	Seen during training	0.990935
27	FeTS22_Patient0001	Seen during training	0.9846540000000001
27	FeTS22_Patient0002	Seen during training	0.9677520000000001
27	FeTS22_Patient0003	Seen during training	0.867138
27	FeTS22_Patient0004	Seen during training	0.978232
27	FeTS22_Patient0005	Seen during training	0.920681
27	FeTS22_Patient0006	Seen during training	0.9854440000000001
27	FeTS22_Patient0007	Seen during training	0.943084
27	FeTS22_Patient0008	Seen during training	0.9275450000000001
27	FeTS22_Patient0009	Seen during training	0.944559
27	FeTS22_Patient0010	Seen during training	0.9827950000000001
27	FeTS22_Patient0011	Seen during training	0.949752
27	FeTS22_Patient0012	Seen during training	0.986951
27	FeTS22_Patient0013	Seen during training	0.9661299999999999
27	FeTS22_Patient0014	Seen during training	0.926633
27	FeTS22_Patient0015	Seen during training	0.8523850000000001
27	FeTS22_Patient0016	Seen during training	0.9907819999999999
27	FeTS22_Patient0017	Seen during training	0.8592879999999999
27	FeTS22_Patient0018	Seen during training	0.994059
27	FeTS22_Patient0019	Seen during training	0.98641
27	FeTS22_Patient0021	Seen during training	0.980151
27	FeTS22_Patient0022	Seen during training	0.96385
27	FeTS22_Patient0023	Seen during training	0.8830129999999999
27	FeTS22_Patient0024	Seen during training	0.9886159999999999
27	FeTS22_Patient0025	Seen during training	0.8703129999999999
27	FeTS22_Patient0026	Seen during training	0.9773780000000001
27	FeTS22_Patient0027	Seen during training	0.9636680000000001
27	FeTS22_Patient0028	Seen during training	0.9912270000000001
27	FeTS22_Patient0029	Seen during training	0.956729
27	FeTS22_Patient0030	Seen during training	0.9719260000000001
27	FeTS22_Patient0031	Seen during training	0.921143
27	FeTS22_Patient0032	Seen during training	0.987243
27	FeTS22_Patient0033	Seen during training	0.987023
27	FeTS22_Patient0034	Seen during training	0.9805520000000001
27	FeTS22_Patient0035	Seen during training	0.8861379999999999
27	FeTS22_Patient0036	Seen during training	0.95699
27	FeTS22_Patient0037	Seen during training	0.917839
27	FeTS22_Patient0038	Seen during training	0.984742
27	FeTS22_Patient0039	Seen during training	0.9816090000000001
27	FeTS22_Patient0040	Seen during training	0.911842
27	FeTS22_Patient0041	Seen during training	0.9886469999999999
27	FeTS22_Patient0042	Seen during training	0.9764149999999999
27	FeTS22_Patient0043	Seen during training	0.9363440000000001
27	FeTS22_Patient0044	Seen during training	0.7992239999999999
27	FeTS22_Patient0045	Seen during training	0.9891459999999999
27	FeTS22_Patient0046	Seen during training	0.9908950000000001
27	FeTS22_Patient0047	Seen during training	0.967885
27	FeTS22_Patient0048	Seen during training	0.9500649999999999
27	FeTS22_Patient0049	Seen during training	0.9753719999999999
27	FeTS22_Patient0050	Seen during training	0.962659
27	FeTS22_Patient0051	Seen during training	0.98825
27	FeTS22_Patient0052	Seen during training	0.958779
27	FeTS22_Patient0053	Seen during training	0.937421
27	FeTS22_Patient0054	Seen during training	0.9722129999999999
27	FeTS22_Patient0055	Seen during training	0.990051
27	FeTS22_Patient0056	Seen during training	0.9566979999999999
27	FeTS22_Patient0057	Seen during training	0.132859
27	FeTS22_Patient0058	Seen during training	0.88461
27	FeTS22_Patient0059	Seen during training	0.968426
27	FeTS22_Patient0060	Seen during training	0.983582
27	FeTS22_Patient0061	Seen during training	0.921581
27	FeTS22_Patient0062	Seen during training	0.920967
27	FeTS22_Patient0063	Seen during training	0.9837809999999999
27	FeTS22_Patient0064	Seen during training	0.812529
27	FeTS22_Patient0065	Seen during training	0.934889
27	FeTS22_Patient0066	Seen during training	0.98993
27	FeTS22_Patient0067	Seen during training	0.704858
27	FeTS22_Patient0068	Seen during training	0.993925
27	FeTS22_Patient0069	Seen during training	0.930892
27	FeTS22_Patient0070	Seen during training	0.9890629999999999
27	FeTS22_Patient0071	Seen during training	0.9758889999999999
27	FeTS22_Patient0072	Seen during training	0.9600920000000001
27	FeTS22_Patient0073	Seen during training	0.9537709999999999
27	FeTS22_Patient0074	Seen during training	0.97514
27	FeTS22_Patient0075	Seen during training	0.952152
27	FeTS22_Patient0076	Seen during training	0.920523
27	FeTS22_Patient0077	Seen during training	0.9745799999999999
27	FeTS22_Patient0078	Seen during training	0.8591850000000001
27	FeTS22_Patient0079	Seen during training	0.982259
27	FeTS22_Patient0080	Seen during training	0.815646
27	FeTS22_Patient0081	Seen during training	0.9404030000000001
27	FeTS22_Patient0082	Seen during training	0.992851
27	FeTS22_Patient0083	Seen during training	0.9527110000000001
27	FeTS22_Patient0084	Seen during training	0.986691
27	FeTS22_Patient0085	Seen during training	0.98261
27	FeTS22_Patient0086	Seen during training	0.9707600000000001
27	FeTS22_Patient0087	Seen during training	0.987592
27	FeTS22_Patient0088	Seen during training	0.9932610000000001
27	FeTS22_Patient0089	Seen during training	0.963976
27	FeTS22_Patient0090	Seen during training	0.97314
27	FeTS22_Patient0091	Seen during training	0.992674
27	FeTS22_Patient0092	Seen during training	0.9543450000000001
27	FeTS22_Patient0093	Seen during training	0.9593870000000001
27	FeTS22_Patient0094	Seen during training	0.957578
27	FeTS22_Patient0095	Seen during training	0.9815809999999999
27	FeTS22_Patient0096	Seen during training	0.8409059999999999
27	FeTS22_Patient0097	Seen during training	0.9431729999999999
27	FeTS22_Patient0099	Seen during training	0.9344
27	FeTS22_Patient0100	Seen during training	0.922175
27	FeTS22_Patient0102	Seen during training	0.9555450000000001
27	FeTS22_Patient0103	Seen during training	0.929148
27	FeTS22_Patient0104	Seen during training	0.8916440000000001
27	FeTS22_Patient0105	Seen during training	0.986632
27	FeTS22_Patient0106	Seen during training	0.990611
27	FeTS22_Patient0107	Seen during training	0.9502510000000001
27	FeTS22_Patient0108	Seen during training	0.9803379999999999
27	FeTS22_Patient0109	Seen during training	0.9755799999999999
27	FeTS22_Patient0110	Seen during training	0.9609620000000001
27	FeTS22_Patient0111	Seen during training	0.912568
27	FeTS22_Patient0112	Seen during training	0.924666
27	FeTS22_Patient0113	Seen during training	0.9790530000000001
27	FeTS22_Patient0114	Seen during training	0.9642299999999999
27	FeTS22_Patient0115	Seen during training	0.9201590000000001
27	FeTS22_Patient0116	Seen during training	0.947441
27	FeTS22_Patient0117	Seen during training	0.0
27	FeTS22_Patient0118	Seen during training	0.955367
27	FeTS22_Patient0119	Seen during training	0.97221
27	FeTS22_Patient0120	Seen during training	1.0
27	FeTS22_Patient0121	Seen during training	0.974331
27	FeTS22_Patient0122	Seen during training	0.982191
27	FeTS22_Patient0123	Seen during training	0.9670219999999999
27	FeTS22_Patient0124	Seen during training	0.9848620000000001
27	FeTS22_Patient0125	Seen during training	0.8952680000000001
27	FeTS22_Patient0126	Seen during training	0.975477
27	FeTS22_Patient0127	Seen during training	0.9935069999999999
27	FeTS22_Patient0128	Seen during training	0.9861530000000001
27	FeTS22_Patient0129	Seen during training	0.971441
27	FeTS22_Patient0130	Seen during training	0.959779
27	FeTS22_Patient0131	Seen during training	0.979614
27	FeTS22_Patient0132	Seen during training	0.94895
27	FeTS22_Patient0133	Seen during training	0.888819
27	FeTS22_Patient0134	Seen during training	0.994134
27	FeTS22_Patient0135	Seen during training	0.9864719999999999
27	FeTS22_Patient0136	Seen during training	0.977786
27	FeTS22_Patient0137	Seen during training	0.836312
27	FeTS22_Patient0138	Seen during training	0.986492
27	FeTS22_Patient0140	Seen during training	0.9654729999999999
27	FeTS22_Patient0141	Seen during training	0.933265
27	FeTS22_Patient0142	Seen during training	0.897366
27	FeTS22_Patient0143	Seen during training	0.83235
27	FeTS22_Patient0144	Seen during training	0.9265760000000001
27	FeTS22_Patient0145	Seen during training	0.924291
27	FeTS22_Patient0148	Seen during training	0.595137
27	FeTS22_Patient0149	Seen during training	0.990617
27	FeTS22_Patient0150	Seen during training	0.957915
27	FeTS22_Patient0151	Seen during training	0.8282790000000001
27	FeTS22_Patient0152	Seen during training	0.89495
27	FeTS22_Patient0153	Seen during training	0.975136
27	FeTS22_Patient0154	Seen during training	0.9726879999999999
27	FeTS22_Patient0155	Seen during training	0.922676
27	FeTS22_Patient0156	Seen during training	0.9867030000000001
28	FeTS22_Patient0000	Seen during training	0.902769
28	FeTS22_Patient0001	Seen during training	0.913327
28	FeTS22_Patient0002	Seen during training	0.988139
28	FeTS22_Patient0003	Seen during training	0.948685
28	FeTS22_Patient0004	Seen during training	0.9837299999999999
28	FeTS22_Patient0005	Seen during training	0.9871280000000001
28	FeTS22_Patient0006	Seen during training	0.9817819999999999
28	FeTS22_Patient0007	Seen during training	0.944391
28	FeTS22_Patient0008	Seen during training	0.964249
28	FeTS22_Patient0009	Seen during training	0.9793350000000001
28	FeTS22_Patient0010	Seen during training	0.98205
28	FeTS22_Patient0011	Seen during training	0.9817459999999999
28	FeTS22_Patient0012	Seen during training	0.9559290000000001
28	FeTS22_Patient0014	Seen during training	0.9701799999999999
28	FeTS22_Patient0015	Seen during training	0.991874
28	FeTS22_Patient0016	Seen during training	0.918882
28	FeTS22_Patient0017	Seen during training	0.928801
28	FeTS22_Patient0018	Seen during training	0.9676469999999999
28	FeTS22_Patient0019	Seen during training	0.9779100000000001
28	FeTS22_Patient0020	Seen during training	0.985612
28	FeTS22_Patient0021	Seen during training	0.980039
28	FeTS22_Patient0022	Seen during training	0.969037
28	FeTS22_Patient0023	Seen during training	0.8522120000000001
28	FeTS22_Patient0024	Seen during training	0.898626
28	FeTS22_Patient0025	Seen during training	0.9737870000000001
28	FeTS22_Patient0026	Seen during training	0.9874059999999999
28	FeTS22_Patient0027	Seen during training	0.935931
28	FeTS22_Patient0028	Seen during training	0.99534
28	FeTS22_Patient0029	Seen during training	0.970076
28	FeTS22_Patient0030	Seen during training	0.9026549999999999
28	FeTS22_Patient0031	Seen during training	0.9666020000000001
28	FeTS22_Patient0032	Seen during training	0.9672440000000001
28	FeTS22_Patient0033	Seen during training	0.9457139999999999
28	FeTS22_Patient0034	Seen during training	0.982195
28	FeTS22_Patient0035	Seen during training	0.96335
28	FeTS22_Patient0036	Seen during training	0.975382
28	FeTS22_Patient0037	Seen during training	0.9793860000000001
28	FeTS22_Patient0038	Seen during training	0.9665360000000001
28	FeTS22_Patient0039	Seen during training	0.956937
28	FeTS22_Patient0040	Seen during training	0.9817
28	FeTS22_Patient0041	Seen during training	0.991124
28	FeTS22_Patient0042	Seen during training	0.9899049999999999
28	FeTS22_Patient0043	Seen during training	0.9447840000000001
28	FeTS22_Patient0044	Seen during training	0.9251870000000001
28	FeTS22_Patient0046	Seen during training	0.994655
28	FeTS22_Patient0047	Seen during training	0.9696879999999999
28	FeTS22_Patient0048	Seen during training	0.923579
28	FeTS22_Patient0049	Seen during training	0.995769
28	FeTS22_Patient0050	Seen during training	0.9802649999999999
28	FeTS22_Patient0051	Seen during training	0.9628770000000001
28	FeTS22_Patient0053	Seen during training	0.960565
28	FeTS22_Patient0054	Seen during training	0.937556
28	FeTS22_Patient0055	Seen during training	0.988524
28	FeTS22_Patient0056	Seen during training	0.981146
28	FeTS22_Patient0057	Seen during training	0.9732719999999999
28	FeTS22_Patient0058	Seen during training	0.94615
28	FeTS22_Patient0059	Seen during training	0.892235
28	FeTS22_Patient0060	Seen during training	0.6433840000000001
28	FeTS22_Patient0061	Seen during training	0.9759620000000001
[truncated: 626 more rows]
