# Supplementary material for: Towards fair decentralized benchmarking of healthcare AI algorithms with the Federated Tumor Segmentation (FeTS) challenge
Source: Nat Commun. 2025 Jul 8;16:6274. doi: 10.1038/s41467-025-60466-1 (PMC12238412; doi:10.1038/s41467-025-60466-1)
Supplement: Supplementary file 4 — Source data [file 41467_2025_60466_MOESM4_ESM.zip › source_data_dir/per_figure_data/suppl-fig12_data.csv]

dataset	case_id	origin	Dice_WT
4	FeTS22_Patient0000	Unseen during training	0.928076
4	FeTS22_Patient0001	Unseen during training	0.9307770000000001
4	FeTS22_Patient0002	Unseen during training	0.963091
4	FeTS22_Patient0003	Unseen during training	0.972325
4	FeTS22_Patient0004	Unseen during training	0.946142
4	FeTS22_Patient0005	Unseen during training	0.934652
4	FeTS22_Patient0006	Unseen during training	0.979856
4	FeTS22_Patient0007	Unseen during training	0.962152
4	FeTS22_Patient0008	Unseen during training	0.952774
4	FeTS22_Patient0009	Unseen during training	0.9545959999999999
4	FeTS22_Patient0010	Unseen during training	0.9497469999999999
4	FeTS22_Patient0011	Unseen during training	0.925364
4	FeTS22_Patient0012	Unseen during training	0.9808120000000001
4	FeTS22_Patient0013	Unseen during training	0.961882
4	FeTS22_Patient0014	Unseen during training	0.972066
4	FeTS22_Patient0015	Unseen during training	0.966533
4	FeTS22_Patient0016	Unseen during training	0.968057
4	FeTS22_Patient0017	Unseen during training	0.979483
4	FeTS22_Patient0018	Unseen during training	0.8605870000000001
4	FeTS22_Patient0019	Unseen during training	0.9658469999999999
4	FeTS22_Patient0020	Unseen during training	0.974318
4	FeTS22_Patient0021	Unseen during training	0.969893
4	FeTS22_Patient0022	Unseen during training	0.9145700000000001
4	FeTS22_Patient0023	Unseen during training	0.978927
4	FeTS22_Patient0024	Unseen during training	0.9781559999999999
4	FeTS22_Patient0025	Unseen during training	0.5627909999999999
4	FeTS22_Patient0026	Unseen during training	0.9753790000000001
4	FeTS22_Patient0027	Unseen during training	0.974783
4	FeTS22_Patient0028	Unseen during training	0.9599049999999999
4	FeTS22_Patient0029	Unseen during training	0.965592
4	FeTS22_Patient0030	Unseen during training	0.822048
4	FeTS22_Patient0031	Unseen during training	0.767683
4	FeTS22_Patient0032	Unseen during training	0.952548
4	FeTS22_Patient0033	Unseen during training	0.949154
4	FeTS22_Patient0034	Unseen during training	0.9468049999999999
4	FeTS22_Patient0035	Unseen during training	0.9759180000000001
4	FeTS22_Patient0036	Unseen during training	0.9738889999999999
4	FeTS22_Patient0037	Unseen during training	0.9522450000000001
4	FeTS22_Patient0038	Unseen during training	0.9026049999999999
4	FeTS22_Patient0039	Unseen during training	0.979039
4	FeTS22_Patient0040	Unseen during training	0.970304
4	FeTS22_Patient0041	Unseen during training	0.9483879999999999
4	FeTS22_Patient0042	Unseen during training	0.8494440000000001
4	FeTS22_Patient0043	Unseen during training	0.975088
4	FeTS22_Patient0044	Unseen during training	0.9718700000000001
4	FeTS22_Patient0045	Unseen during training	0.9690559999999999
4	FeTS22_Patient0046	Unseen during training	0.9574600000000001
4	FeTS22_Patient0047	Unseen during training	0.9587469999999999
4	FeTS22_Patient0048	Unseen during training	0.9511069999999999
4	FeTS22_Patient0049	Unseen during training	0.9467409999999999
4	FeTS22_Patient0050	Unseen during training	0.977267
4	FeTS22_Patient0051	Unseen during training	0.893365
4	FeTS22_Patient0052	Unseen during training	0.949741
4	FeTS22_Patient0053	Unseen during training	0.971282
4	FeTS22_Patient0054	Unseen during training	0.959722
4	FeTS22_Patient0055	Unseen during training	0.956263
4	FeTS22_Patient0056	Unseen during training	0.978928
4	FeTS22_Patient0057	Unseen during training	0.89761
4	FeTS22_Patient0058	Unseen during training	0.9438110000000001
4	FeTS22_Patient0059	Unseen during training	0.963094
4	FeTS22_Patient0060	Unseen during training	0.916683
4	FeTS22_Patient0061	Unseen during training	0.9306559999999999
4	FeTS22_Patient0062	Unseen during training	0.9660860000000001
4	FeTS22_Patient0063	Unseen during training	0.9284190000000001
4	FeTS22_Patient0064	Unseen during training	0.931831
4	FeTS22_Patient0065	Unseen during training	0.970132
4	FeTS22_Patient0066	Unseen during training	0.976843
4	FeTS22_Patient0067	Unseen during training	0.951275
4	FeTS22_Patient0068	Unseen during training	0.9708950000000001
4	FeTS22_Patient0069	Unseen during training	0.9641870000000001
4	FeTS22_Patient0070	Unseen during training	0.855498
4	FeTS22_Patient0071	Unseen during training	0.9136700000000001
4	FeTS22_Patient0072	Unseen during training	0.963309
4	FeTS22_Patient0073	Unseen during training	0.978001
4	FeTS22_Patient0074	Unseen during training	0.922652
4	FeTS22_Patient0075	Unseen during training	0.957825
4	FeTS22_Patient0076	Unseen during training	0.9787620000000001
4	FeTS22_Patient0077	Unseen during training	0.973924
4	FeTS22_Patient0078	Unseen during training	0.771638
4	FeTS22_Patient0079	Unseen during training	0.9107729999999999
4	FeTS22_Patient0080	Unseen during training	0.8465
4	FeTS22_Patient0081	Unseen during training	0.981843
4	FeTS22_Patient0082	Unseen during training	0.9686530000000001
4	FeTS22_Patient0083	Unseen during training	0.8857079999999999
4	FeTS22_Patient0084	Unseen during training	0.982424
4	FeTS22_Patient0085	Unseen during training	0.949217
4	FeTS22_Patient0086	Unseen during training	0.959591
4	FeTS22_Patient0087	Unseen during training	0.8558540000000001
4	FeTS22_Patient0088	Unseen during training	0.956141
4	FeTS22_Patient0089	Unseen during training	0.851916
4	FeTS22_Patient0090	Unseen during training	0.979498
4	FeTS22_Patient0091	Unseen during training	0.9673799999999999
4	FeTS22_Patient0092	Unseen during training	0.9759200000000001
4	FeTS22_Patient0093	Unseen during training	0.857124
4	FeTS22_Patient0094	Unseen during training	0.977886
4	FeTS22_Patient0095	Unseen during training	0.9375389999999999
4	FeTS22_Patient0096	Unseen during training	0.763783
4	FeTS22_Patient0097	Unseen during training	0.769188
4	FeTS22_Patient0098	Unseen during training	0.9793930000000001
4	FeTS22_Patient0099	Unseen during training	0.9634030000000001
4	FeTS22_Patient0100	Unseen during training	0.960516
4	FeTS22_Patient0101	Unseen during training	0.9797309999999999
4	FeTS22_Patient0102	Unseen during training	0.942024
4	FeTS22_Patient0103	Unseen during training	0.9737379999999999
4	FeTS22_Patient0104	Unseen during training	0.942693
4	FeTS22_Patient0105	Unseen during training	0.949176
4	FeTS22_Patient0106	Unseen during training	0.947891
4	FeTS22_Patient0107	Unseen during training	0.975607
4	FeTS22_Patient0108	Unseen during training	0.9704309999999999
4	FeTS22_Patient0109	Unseen during training	0.965476
4	FeTS22_Patient0110	Unseen during training	0.937068
4	FeTS22_Patient0111	Unseen during training	0.9076770000000001
4	FeTS22_Patient0112	Unseen during training	0.97157
4	FeTS22_Patient0113	Unseen during training	0.980535
4	FeTS22_Patient0114	Unseen during training	0.971082
4	FeTS22_Patient0115	Unseen during training	0.977085
4	FeTS22_Patient0116	Unseen during training	0.9476370000000001
4	FeTS22_Patient0117	Unseen during training	0.8622549999999999
4	FeTS22_Patient0118	Unseen during training	0.951068
4	FeTS22_Patient0119	Unseen during training	0.947048
4	FeTS22_Patient0120	Unseen during training	0.783948
4	FeTS22_Patient0121	Unseen during training	0.9368209999999999
4	FeTS22_Patient0122	Unseen during training	0.961448
4	FeTS22_Patient0123	Unseen during training	0.970973
4	FeTS22_Patient0124	Unseen during training	0.445525
4	FeTS22_Patient0125	Unseen during training	0.960966
4	FeTS22_Patient0126	Unseen during training	0.6137779999999999
4	FeTS22_Patient0127	Unseen during training	0.9505610000000001
4	FeTS22_Patient0128	Unseen during training	0.9409299999999999
4	FeTS22_Patient0129	Unseen during training	0.9607620000000001
4	FeTS22_Patient0130	Unseen during training	0.946207
4	FeTS22_Patient0131	Unseen during training	0.9690409999999999
4	FeTS22_Patient0132	Unseen during training	0.9418860000000001
4	FeTS22_Patient0133	Unseen during training	0.910374
4	FeTS22_Patient0134	Unseen during training	0.953569
4	FeTS22_Patient0135	Unseen during training	0.9670489999999999
4	FeTS22_Patient0136	Unseen during training	0.9762129999999999
4	FeTS22_Patient0137	Unseen during training	0.9717129999999999
4	FeTS22_Patient0138	Unseen during training	0.958097
4	FeTS22_Patient0139	Unseen during training	0.965615
4	FeTS22_Patient0140	Unseen during training	0.9747709999999999
4	FeTS22_Patient0141	Unseen during training	0.9259629999999999
4	FeTS22_Patient0142	Unseen during training	0.9836870000000001
4	FeTS22_Patient0143	Unseen during training	0.901634
4	FeTS22_Patient0144	Unseen during training	0.927745
4	FeTS22_Patient0145	Unseen during training	0.9621209999999999
4	FeTS22_Patient0146	Unseen during training	0.923111
4	FeTS22_Patient0147	Unseen during training	0.972095
4	FeTS22_Patient0148	Unseen during training	0.981141
4	FeTS22_Patient0149	Unseen during training	0.979617
4	FeTS22_Patient0150	Unseen during training	0.8829229999999999
4	FeTS22_Patient0151	Unseen during training	0.9475959999999999
4	FeTS22_Patient0152	Unseen during training	0.978504
4	FeTS22_Patient0153	Unseen during training	0.8762639999999999
4	FeTS22_Patient0154	Unseen during training	0.971717
4	FeTS22_Patient0155	Unseen during training	0.941947
4	FeTS22_Patient0156	Unseen during training	0.9652729999999999
4	FeTS22_Patient0157	Unseen during training	0.942464
4	FeTS22_Patient0158	Unseen during training	0.9726549999999999
4	FeTS22_Patient0159	Unseen during training	0.9521709999999999
4	FeTS22_Patient0160	Unseen during training	0.8646940000000001
4	FeTS22_Patient0161	Unseen during training	0.9716530000000001
4	FeTS22_Patient0162	Unseen during training	0.9827809999999999
4	FeTS22_Patient0163	Unseen during training	0.9748899999999999
4	FeTS22_Patient0164	Unseen during training	0.9605610000000001
4	FeTS22_Patient0165	Unseen during training	0.907191
4	FeTS22_Patient0166	Unseen during training	0.8962100000000001
4	FeTS22_Patient0167	Unseen during training	0.92194
4	FeTS22_Patient0168	Unseen during training	0.927732
4	FeTS22_Patient0169	Unseen during training	0.952858
4	FeTS22_Patient0170	Unseen during training	0.9712860000000001
4	FeTS22_Patient0171	Unseen during training	0.922394
4	FeTS22_Patient0172	Unseen during training	0.961202
4	FeTS22_Patient0173	Unseen during training	0.960018
4	FeTS22_Patient0174	Unseen during training	0.976793
4	FeTS22_Patient0175	Unseen during training	0.9743620000000001
4	FeTS22_Patient0176	Unseen during training	0.972174
4	FeTS22_Patient0177	Unseen during training	0.939003
4	FeTS22_Patient0178	Unseen during training	0.8252639999999999
4	FeTS22_Patient0179	Unseen during training	0.978733
4	FeTS22_Patient0180	Unseen during training	0.8938959999999999
4	FeTS22_Patient0181	Unseen during training	0.963025
4	FeTS22_Patient0182	Unseen during training	0.9747180000000001
4	FeTS22_Patient0183	Unseen during training	0.547393
4	FeTS22_Patient0184	Unseen during training	0.97055
4	FeTS22_Patient0185	Unseen during training	0.938116
4	FeTS22_Patient0186	Unseen during training	0.783646
4	FeTS22_Patient0187	Unseen during training	0.9650270000000001
4	FeTS22_Patient0188	Unseen during training	0.971096
4	FeTS22_Patient0189	Unseen during training	0.8641
4	FeTS22_Patient0190	Unseen during training	0.9130520000000001
4	FeTS22_Patient0191	Unseen during training	0.945008
4	FeTS22_Patient0192	Unseen during training	0.883969
4	FeTS22_Patient0193	Unseen during training	0.915687
4	FeTS22_Patient0194	Unseen during training	0.9728040000000001
4	FeTS22_Patient0195	Unseen during training	0.9684719999999999
4	FeTS22_Patient0196	Unseen during training	0.9762
4	FeTS22_Patient0197	Unseen during training	0.95537
4	FeTS22_Patient0198	Unseen during training	0.963667
4	FeTS22_Patient0199	Unseen during training	0.974663
4	FeTS22_Patient0200	Unseen during training	0.9349120000000001
4	FeTS22_Patient0201	Unseen during training	0.9560930000000001
4	FeTS22_Patient0202	Unseen during training	0.977584
4	FeTS22_Patient0203	Unseen during training	0.963623
4	FeTS22_Patient0204	Unseen during training	0.899782
4	FeTS22_Patient0205	Unseen during training	0.976074
4	FeTS22_Patient0206	Unseen during training	0.9806299999999999
4	FeTS22_Patient0207	Unseen during training	0.920214
4	FeTS22_Patient0208	Unseen during training	0.9314969999999999
4	FeTS22_Patient0209	Unseen during training	0.9350569999999999
4	FeTS22_Patient0210	Unseen during training	0.9305709999999999
4	FeTS22_Patient0211	Unseen during training	0.973354
4	FeTS22_Patient0212	Unseen during training	0.9812799999999999
4	FeTS22_Patient0213	Unseen during training	0.9462799999999999
4	FeTS22_Patient0214	Unseen during training	0.9007290000000001
4	FeTS22_Patient0215	Unseen during training	0.264577
4	FeTS22_Patient0216	Unseen during training	0.976175
4	FeTS22_Patient0217	Unseen during training	0.963303
4	FeTS22_Patient0218	Unseen during training	0.9466610000000001
4	FeTS22_Patient0219	Unseen during training	0.8056399999999999
4	FeTS22_Patient0220	Unseen during training	0.9483729999999999
4	FeTS22_Patient0221	Unseen during training	0.961599
4	FeTS22_Patient0222	Unseen during training	0.90875
4	FeTS22_Patient0223	Unseen during training	0.972525
4	FeTS22_Patient0224	Unseen during training	0.968327
4	FeTS22_Patient0225	Unseen during training	0.978218
4	FeTS22_Patient0226	Unseen during training	0.9173389999999999
4	FeTS22_Patient0227	Unseen during training	0.9703579999999999
4	FeTS22_Patient0228	Unseen during training	0.9386559999999999
4	FeTS22_Patient0229	Unseen during training	0.8743290000000001
4	FeTS22_Patient0230	Unseen during training	0.809905
4	FeTS22_Patient0231	Unseen during training	0.966518
4	FeTS22_Patient0232	Unseen during training	0.9463469999999999
4	FeTS22_Patient0233	Unseen during training	0.97669
4	FeTS22_Patient0234	Unseen during training	0.9653879999999999
4	FeTS22_Patient0235	Unseen during training	0.8568370000000001
4	FeTS22_Patient0236	Unseen during training	0.9737549999999999
4	FeTS22_Patient0237	Unseen during training	0.957764
4	FeTS22_Patient0238	Unseen during training	0.907005
4	FeTS22_Patient0239	Unseen during training	0.962361
4	FeTS22_Patient0240	Unseen during training	0.96601
4	FeTS22_Patient0241	Unseen during training	0.974966
4	FeTS22_Patient0242	Unseen during training	0.876725
4	FeTS22_Patient0243	Unseen during training	0.936055
4	FeTS22_Patient0244	Unseen during training	0.972426
4	FeTS22_Patient0245	Unseen during training	0.935743
4	FeTS22_Patient0246	Unseen during training	0.931861
4	FeTS22_Patient0247	Unseen during training	0.980456
4	FeTS22_Patient0248	Unseen during training	0.878294
4	FeTS22_Patient0249	Unseen during training	0.938476
6	FeTS22_Patient0000	Unseen during training	0.937846
6	FeTS22_Patient0001	Unseen during training	0.9870329999999999
6	FeTS22_Patient0002	Unseen during training	0.980467
6	FeTS22_Patient0003	Unseen during training	0.989325
6	FeTS22_Patient0004	Unseen during training	0.928974
6	FeTS22_Patient0005	Unseen during training	0.931682
6	FeTS22_Patient0006	Unseen during training	0.968199
6	FeTS22_Patient0007	Unseen during training	0.98162
6	FeTS22_Patient0008	Unseen during training	0.9581430000000001
6	FeTS22_Patient0009	Unseen during training	0.9655450000000001
6	FeTS22_Patient0010	Unseen during training	0.984073
6	FeTS22_Patient0011	Unseen during training	0.9792629999999999
6	FeTS22_Patient0012	Unseen during training	0.9819459999999999
6	FeTS22_Patient0013	Unseen during training	0.959726
6	FeTS22_Patient0014	Unseen during training	0.8767799999999999
6	FeTS22_Patient0015	Unseen during training	0.983392
6	FeTS22_Patient0016	Unseen during training	0.971482
6	FeTS22_Patient0017	Unseen during training	0.851402
6	FeTS22_Patient0018	Unseen during training	0.985554
6	FeTS22_Patient0019	Unseen during training	0.9277799999999999
6	FeTS22_Patient0020	Unseen during training	0.989748
6	FeTS22_Patient0021	Unseen during training	0.976311
6	FeTS22_Patient0022	Unseen during training	0.98814
6	FeTS22_Patient0023	Unseen during training	0.978815
6	FeTS22_Patient0024	Unseen during training	0.964094
6	FeTS22_Patient0025	Unseen during training	0.9786540000000001
6	FeTS22_Patient0026	Unseen during training	0.970935
6	FeTS22_Patient0027	Unseen during training	0.9896879999999999
6	FeTS22_Patient0028	Unseen during training	0.9628700000000001
6	FeTS22_Patient0029	Unseen during training	0.9837879999999999
6	FeTS22_Patient0030	Unseen during training	0.963377
6	FeTS22_Patient0031	Unseen during training	0.950693
6	FeTS22_Patient0032	Unseen during training	0.9846969999999999
6	FeTS22_Patient0033	Unseen during training	0.903991
6	FeTS22_Patient0034	Unseen during training	0.9779690000000001
6	FeTS22_Patient0035	Unseen during training	0.760558
6	FeTS22_Patient0036	Unseen during training	0.93814
6	FeTS22_Patient0037	Unseen during training	0.9778399999999999
6	FeTS22_Patient0038	Unseen during training	0.980923
6	FeTS22_Patient0039	Unseen during training	0.9778040000000001
6	FeTS22_Patient0040	Unseen during training	0.985402
6	FeTS22_Patient0041	Unseen during training	0.9507110000000001
6	FeTS22_Patient0042	Unseen during training	0.963669
6	FeTS22_Patient0043	Unseen during training	0.917444
6	FeTS22_Patient0044	Unseen during training	0.9476899999999999
6	FeTS22_Patient0045	Unseen during training	0.9572870000000001
6	FeTS22_Patient0046	Unseen during training	0.9821540000000001
6	FeTS22_Patient0047	Unseen during training	0.9886360000000001
6	FeTS22_Patient0048	Unseen during training	0.969691
6	FeTS22_Patient0049	Unseen during training	0.936516
6	FeTS22_Patient0050	Unseen during training	0.981052
6	FeTS22_Patient0051	Unseen during training	0.916417
6	FeTS22_Patient0052	Unseen during training	0.952304
6	FeTS22_Patient0053	Unseen during training	0.987641
6	FeTS22_Patient0054	Unseen during training	0.885855
6	FeTS22_Patient0055	Unseen during training	0.9824649999999999
6	FeTS22_Patient0056	Unseen during training	0.981425
6	FeTS22_Patient0057	Unseen during training	0.981709
6	FeTS22_Patient0058	Unseen during training	0.529393
6	FeTS22_Patient0059	Unseen during training	0.977727
6	FeTS22_Patient0060	Unseen during training	0.97345
6	FeTS22_Patient0061	Unseen during training	0.9839110000000001
6	FeTS22_Patient0062	Unseen during training	0.947714
7	FeTS22_Patient0000	Unseen during training	0.9878540000000001
7	FeTS22_Patient0001	Unseen during training	0.993751
7	FeTS22_Patient0002	Unseen during training	0.990641
7	FeTS22_Patient0003	Unseen during training	0.983469
7	FeTS22_Patient0004	Unseen during training	0.9742860000000001
7	FeTS22_Patient0005	Unseen during training	0.9861559999999999
7	FeTS22_Patient0006	Unseen during training	0.9905290000000001
7	FeTS22_Patient0007	Unseen during training	0.9626540000000001
7	FeTS22_Patient0008	Unseen during training	0.9903620000000001
7	FeTS22_Patient0009	Unseen during training	0.991351
7	FeTS22_Patient0010	Unseen during training	0.9897549999999999
7	FeTS22_Patient0011	Unseen during training	0.986232
7	FeTS22_Patient0012	Unseen during training	0.984425
7	FeTS22_Patient0013	Unseen during training	0.9839110000000001
7	FeTS22_Patient0014	Unseen during training	0.987878
7	FeTS22_Patient0015	Unseen during training	0.9856969999999999
7	FeTS22_Patient0016	Unseen during training	0.990507
7	FeTS22_Patient0017	Unseen during training	0.9852569999999999
7	FeTS22_Patient0018	Unseen during training	0.888718
7	FeTS22_Patient0019	Unseen during training	0.8967620000000001
7	FeTS22_Patient0020	Unseen during training	0.994183
7	FeTS22_Patient0021	Unseen during training	0.985906
7	FeTS22_Patient0022	Unseen during training	0.989632
7	FeTS22_Patient0023	Unseen during training	0.9934559999999999
7	FeTS22_Patient0024	Unseen during training	0.9817020000000001
7	FeTS22_Patient0025	Unseen during training	0.991403
7	FeTS22_Patient0026	Unseen during training	0.985389
7	FeTS22_Patient0027	Unseen during training	0.96045
7	FeTS22_Patient0028	Unseen during training	0.992719
7	FeTS22_Patient0029	Unseen during training	0.949306
7	FeTS22_Patient0030	Unseen during training	0.976714
7	FeTS22_Patient0031	Unseen during training	0.9903850000000001
7	FeTS22_Patient0032	Unseen during training	0.9928450000000001
7	FeTS22_Patient0033	Unseen during training	0.988566
7	FeTS22_Patient0034	Unseen during training	0.9911270000000001
7	FeTS22_Patient0035	Unseen during training	0.991288
7	FeTS22_Patient0036	Unseen during training	0.963989
7	FeTS22_Patient0037	Unseen during training	0.992232
7	FeTS22_Patient0038	Unseen during training	0.980973
7	FeTS22_Patient0039	Unseen during training	0.955342
7	FeTS22_Patient0040	Unseen during training	0.9848370000000001
7	FeTS22_Patient0041	Unseen during training	0.990974
7	FeTS22_Patient0042	Unseen during training	0.9759190000000001
7	FeTS22_Patient0043	Unseen during training	0.990283
7	FeTS22_Patient0044	Unseen during training	0.866002
7	FeTS22_Patient0045	Unseen during training	0.9860479999999999
7	FeTS22_Patient0046	Unseen during training	0.9805299999999999
7	FeTS22_Patient0047	Unseen during training	0.987284
7	FeTS22_Patient0048	Unseen during training	0.983342
7	FeTS22_Patient0049	Unseen during training	0.9921469999999999
7	FeTS22_Patient0050	Unseen during training	0.972349
7	FeTS22_Patient0051	Unseen during training	0.992125
7	FeTS22_Patient0052	Unseen during training	0.990668
7	FeTS22_Patient0053	Unseen during training	0.9924440000000001
7	FeTS22_Patient0054	Unseen during training	0.9895360000000001
7	FeTS22_Patient0055	Unseen during training	0.991872
7	FeTS22_Patient0056	Unseen during training	0.9872540000000001
7	FeTS22_Patient0057	Unseen during training	0.979577
7	FeTS22_Patient0058	Unseen during training	0.986786
7	FeTS22_Patient0059	Unseen during training	0.966406
7	FeTS22_Patient0060	Unseen during training	0.9784129999999999
7	FeTS22_Patient0061	Unseen during training	0.984618
7	FeTS22_Patient0062	Unseen during training	0.984599
7	FeTS22_Patient0063	Unseen during training	0.992051
7	FeTS22_Patient0064	Unseen during training	0.9839540000000001
7	FeTS22_Patient0065	Unseen during training	0.9917549999999999
7	FeTS22_Patient0066	Unseen during training	0.9935510000000001
7	FeTS22_Patient0067	Unseen during training	0.990173
7	FeTS22_Patient0068	Unseen during training	0.987981
7	FeTS22_Patient0069	Unseen during training	0.988604
7	FeTS22_Patient0070	Unseen during training	0.990851
7	FeTS22_Patient0071	Unseen during training	0.982928
7	FeTS22_Patient0072	Unseen during training	0.988226
7	FeTS22_Patient0073	Unseen during training	0.98867
7	FeTS22_Patient0074	Unseen during training	0.9903270000000001
7	FeTS22_Patient0075	Unseen during training	0.9930829999999999
7	FeTS22_Patient0076	Unseen during training	0.982118
7	FeTS22_Patient0077	Unseen during training	0.836404
7	FeTS22_Patient0078	Unseen during training	0.9810840000000001
7	FeTS22_Patient0079	Unseen during training	0.9816239999999999
7	FeTS22_Patient0080	Unseen during training	0.986389
7	FeTS22_Patient0081	Unseen during training	0.9818540000000001
7	FeTS22_Patient0082	Unseen during training	0.991451
7	FeTS22_Patient0083	Unseen during training	0.9596629999999999
7	FeTS22_Patient0084	Unseen during training	0.977333
7	FeTS22_Patient0085	Unseen during training	0.9755209999999999
7	FeTS22_Patient0086	Unseen during training	0.991491
7	FeTS22_Patient0087	Unseen during training	0.987978
7	FeTS22_Patient0088	Unseen during training	0.990664
7	FeTS22_Patient0089	Unseen during training	0.991135
7	FeTS22_Patient0090	Unseen during training	0.988132
7	FeTS22_Patient0091	Unseen during training	0.9917790000000001
7	FeTS22_Patient0092	Unseen during training	0.986247
7	FeTS22_Patient0093	Unseen during training	0.990957
7	FeTS22_Patient0094	Unseen during training	0.9889610000000001
7	FeTS22_Patient0095	Unseen during training	0.9910469999999999
7	FeTS22_Patient0096	Unseen during training	0.986193
7	FeTS22_Patient0097	Unseen during training	0.995015
7	FeTS22_Patient0098	Unseen during training	0.989482
7	FeTS22_Patient0099	Unseen during training	0.9882799999999999
7	FeTS22_Patient0100	Unseen during training	0.990451
7	FeTS22_Patient0101	Unseen during training	0.992391
7	FeTS22_Patient0102	Unseen during training	0.989718
7	FeTS22_Patient0103	Unseen during training	0.9943
7	FeTS22_Patient0104	Unseen during training	0.986389
7	FeTS22_Patient0105	Unseen during training	0.9789399999999999
7	FeTS22_Patient0106	Unseen during training	0.9584879999999999
7	FeTS22_Patient0107	Unseen during training	0.9825389999999999
7	FeTS22_Patient0108	Unseen during training	0.988217
7	FeTS22_Patient0109	Unseen during training	0.985416
7	FeTS22_Patient0110	Unseen during training	0.976979
7	FeTS22_Patient0111	Unseen during training	0.983825
8	FeTS22_Patient0000	Unseen during training	0.972073
8	FeTS22_Patient0001	Unseen during training	0.983166
8	FeTS22_Patient0002	Unseen during training	0.991843
8	FeTS22_Patient0003	Unseen during training	0.991361
8	FeTS22_Patient0005	Unseen during training	0.886174
8	FeTS22_Patient0006	Unseen during training	0.9881409999999999
8	FeTS22_Patient0007	Unseen during training	0.982987
8	FeTS22_Patient0008	Unseen during training	0.988635
8	FeTS22_Patient0009	Unseen during training	0.982807
8	FeTS22_Patient0010	Unseen during training	0.983353
8	FeTS22_Patient0011	Unseen during training	0.99054
8	FeTS22_Patient0012	Unseen during training	0.99344
8	FeTS22_Patient0013	Unseen during training	0.9911969999999999
8	FeTS22_Patient0014	Unseen during training	0.940207
8	FeTS22_Patient0015	Unseen during training	0.9490870000000001
8	FeTS22_Patient0016	Unseen during training	0.9862780000000001
8	FeTS22_Patient0017	Unseen during training	0.991533
8	FeTS22_Patient0018	Unseen during training	0.9821989999999999
8	FeTS22_Patient0019	Unseen during training	0.970143
8	FeTS22_Patient0020	Unseen during training	0.992266
8	FeTS22_Patient0021	Unseen during training	0.9835510000000001
8	FeTS22_Patient0022	Unseen during training	0.9923139999999999
8	FeTS22_Patient0023	Unseen during training	0.9804879999999999
8	FeTS22_Patient0024	Unseen during training	0.988207
8	FeTS22_Patient0025	Unseen during training	0.973726
8	FeTS22_Patient0026	Unseen during training	0.99321
8	FeTS22_Patient0027	Unseen during training	0.963837
8	FeTS22_Patient0028	Unseen during training	0.9576540000000001
8	FeTS22_Patient0029	Unseen during training	0.9746959999999999
8	FeTS22_Patient0030	Unseen during training	0.986719
8	FeTS22_Patient0031	Unseen during training	0.988383
8	FeTS22_Patient0032	Unseen during training	0.989468
8	FeTS22_Patient0033	Unseen during training	0.9907729999999999
8	FeTS22_Patient0034	Unseen during training	0.9825290000000001
8	FeTS22_Patient0035	Unseen during training	0.9882850000000001
8	FeTS22_Patient0036	Unseen during training	0.993182
8	FeTS22_Patient0037	Unseen during training	0.9487450000000001
8	FeTS22_Patient0038	Unseen during training	0.994165
8	FeTS22_Patient0039	Unseen during training	0.987808
8	FeTS22_Patient0040	Unseen during training	0.9857870000000001
8	FeTS22_Patient0041	Unseen during training	0.983741
8	FeTS22_Patient0042	Unseen during training	0.9921629999999999
8	FeTS22_Patient0043	Unseen during training	0.963924
8	FeTS22_Patient0044	Unseen during training	0.979001
8	FeTS22_Patient0045	Unseen during training	0.992115
8	FeTS22_Patient0046	Unseen during training	0.981123
8	FeTS22_Patient0047	Unseen during training	0.9942840000000001
8	FeTS22_Patient0048	Unseen during training	0.990568
8	FeTS22_Patient0049	Unseen during training	0.9918309999999999
8	FeTS22_Patient0050	Unseen during training	0.9845969999999999
8	FeTS22_Patient0051	Unseen during training	0.990568
8	FeTS22_Patient0052	Unseen during training	0.9901209999999999
8	FeTS22_Patient0053	Unseen during training	0.988092
8	FeTS22_Patient0054	Unseen during training	0.99185
9	FeTS22_Patient0000	Unseen during training	0.933768
9	FeTS22_Patient0001	Unseen during training	0.931384
9	FeTS22_Patient0002	Unseen during training	0.980133
9	FeTS22_Patient0003	Unseen during training	0.932299
9	FeTS22_Patient0004	Unseen during training	0.0
9	FeTS22_Patient0005	Unseen during training	0.962058
9	FeTS22_Patient0006	Unseen during training	0.956306
9	FeTS22_Patient0007	Unseen during training	0.973901
9	FeTS22_Patient0008	Unseen during training	0.46869700000000003
9	FeTS22_Patient0009	Unseen during training	0.9855790000000001
9	FeTS22_Patient0010	Unseen during training	0.912112
9	FeTS22_Patient0011	Unseen during training	0.971958
9	FeTS22_Patient0012	Unseen during training	0.726104
9	FeTS22_Patient0013	Unseen during training	0.9869370000000001
9	FeTS22_Patient0014	Unseen during training	0.957564
9	FeTS22_Patient0015	Unseen during training	0.9856540000000001
9	FeTS22_Patient0016	Unseen during training	0.9575610000000001
9	FeTS22_Patient0017	Unseen during training	0.955269
9	FeTS22_Patient0018	Unseen during training	0.980783
10	FeTS22_Patient0000	Unseen during training	0.940702
10	FeTS22_Patient0001	Unseen during training	0.9424819999999999
10	FeTS22_Patient0002	Unseen during training	0.915819
10	FeTS22_Patient0003	Unseen during training	0.938593
10	FeTS22_Patient0004	Unseen during training	0.929823
10	FeTS22_Patient0005	Unseen during training	0.7095319999999999
10	FeTS22_Patient0006	Unseen during training	0.8854040000000001
10	FeTS22_Patient0007	Unseen during training	0.865793
10	FeTS22_Patient0008	Unseen during training	0.750567
10	FeTS22_Patient0009	Unseen during training	0.91658
10	FeTS22_Patient0010	Unseen during training	0.898827
10	FeTS22_Patient0011	Unseen during training	0.9356120000000001
10	FeTS22_Patient0012	Unseen during training	0.8997860000000001
10	FeTS22_Patient0013	Unseen during training	0.8687729999999999
10	FeTS22_Patient0014	Unseen during training	0.925386
10	FeTS22_Patient0015	Unseen during training	0.9330879999999999
10	FeTS22_Patient0016	Unseen during training	0.8707889999999999
10	FeTS22_Patient0017	Unseen during training	0.883732
10	FeTS22_Patient0018	Unseen during training	0.893481
10	FeTS22_Patient0019	Unseen during training	0.854033
10	FeTS22_Patient0020	Unseen during training	0.791446
10	FeTS22_Patient0021	Unseen during training	0.9222440000000001
10	FeTS22_Patient0022	Unseen during training	0.82724
10	FeTS22_Patient0023	Unseen during training	0.878857
10	FeTS22_Patient0024	Unseen during training	0.9369069999999999
10	FeTS22_Patient0025	Unseen during training	0.922737
10	FeTS22_Patient0026	Unseen during training	0.9296559999999999
10	FeTS22_Patient0027	Unseen during training	0.8971049999999999
10	FeTS22_Patient0028	Unseen during training	0.663754
10	FeTS22_Patient0029	Unseen during training	0.6602399999999999
10	FeTS22_Patient0030	Unseen during training	0.8882899999999999
10	FeTS22_Patient0031	Unseen during training	0.94191
10	FeTS22_Patient0032	Unseen during training	0.9293620000000001
10	FeTS22_Patient0033	Unseen during training	0.9066069999999999
10	FeTS22_Patient0034	Unseen during training	0.890619
10	FeTS22_Patient0035	Unseen during training	0.870216
10	FeTS22_Patient0036	Unseen during training	0.881173
10	FeTS22_Patient0037	Unseen during training	0.921832
10	FeTS22_Patient0038	Unseen during training	0.9259139999999999
10	FeTS22_Patient0039	Unseen during training	0.899711
10	FeTS22_Patient0040	Unseen during training	0.799508
10	FeTS22_Patient0041	Unseen during training	0.910216
10	FeTS22_Patient0042	Unseen during training	0.9047370000000001
10	FeTS22_Patient0043	Unseen during training	0.8664780000000001
10	FeTS22_Patient0044	Unseen during training	0.8129569999999999
10	FeTS22_Patient0045	Unseen during training	0.8775069999999999
10	FeTS22_Patient0046	Unseen during training	0.927884
10	FeTS22_Patient0047	Unseen during training	0.9117870000000001
10	FeTS22_Patient0048	Unseen during training	0.9370860000000001
10	FeTS22_Patient0049	Unseen during training	0.889893
10	FeTS22_Patient0050	Unseen during training	0.9377260000000001
10	FeTS22_Patient0051	Unseen during training	0.8678319999999999
10	FeTS22_Patient0052	Unseen during training	0.8856950000000001
10	FeTS22_Patient0053	Unseen during training	0.861451
10	FeTS22_Patient0054	Unseen during training	0.811025
10	FeTS22_Patient0055	Unseen during training	0.9009889999999999
10	FeTS22_Patient0056	Unseen during training	0.848666
10	FeTS22_Patient0057	Unseen during training	0.8921600000000001
10	FeTS22_Patient0058	Unseen during training	0.954607
10	FeTS22_Patient0059	Unseen during training	0.871183
10	FeTS22_Patient0060	Unseen during training	0.572234
10	FeTS22_Patient0061	Unseen during training	0.9168870000000001
10	FeTS22_Patient0062	Unseen during training	0.9020889999999999
10	FeTS22_Patient0063	Unseen during training	0.60795
10	FeTS22_Patient0064	Unseen during training	0.836034
10	FeTS22_Patient0065	Unseen during training	0.878347
10	FeTS22_Patient0066	Unseen during training	0.900173
10	FeTS22_Patient0067	Unseen during training	0.76458
10	FeTS22_Patient0068	Unseen during training	0.9384680000000001
10	FeTS22_Patient0069	Unseen during training	0.865714
10	FeTS22_Patient0070	Unseen during training	0.829988
10	FeTS22_Patient0071	Unseen during training	0.884978
10	FeTS22_Patient0072	Unseen during training	0.9253020000000001
10	FeTS22_Patient0073	Unseen during training	0.8385459999999999
10	FeTS22_Patient0074	Unseen during training	0.9286540000000001
10	FeTS22_Patient0075	Unseen during training	0.8561549999999999
10	FeTS22_Patient0076	Unseen during training	0.8079850000000001
10	FeTS22_Patient0077	Unseen during training	0.7477010000000001
10	FeTS22_Patient0078	Unseen during training	0.897489
10	FeTS22_Patient0079	Unseen during training	0.912666
10	FeTS22_Patient0080	Unseen during training	0.9080719999999999
10	FeTS22_Patient0081	Unseen during training	0.921673
10	FeTS22_Patient0082	Unseen during training	0.889217
10	FeTS22_Patient0083	Unseen during training	0.176375
10	FeTS22_Patient0084	Unseen during training	0.8933270000000001
10	FeTS22_Patient0085	Unseen during training	0.8429629999999999
10	FeTS22_Patient0086	Unseen during training	0.8890629999999999
10	FeTS22_Patient0087	Unseen during training	0.8625290000000001
10	FeTS22_Patient0088	Unseen during training	0.9409620000000001
10	FeTS22_Patient0089	Unseen during training	0.9192290000000001
10	FeTS22_Patient0090	Unseen during training	0.909733
10	FeTS22_Patient0091	Unseen during training	0.923064
10	FeTS22_Patient0092	Unseen during training	0.936944
10	FeTS22_Patient0093	Unseen during training	0.911165
10	FeTS22_Patient0094	Unseen during training	0.8368469999999999
11	FeTS22_Patient0000	Unseen during training	0.908643
11	FeTS22_Patient0001	Unseen during training	0.940916
11	FeTS22_Patient0002	Unseen during training	0.9625799999999999
11	FeTS22_Patient0003	Unseen during training	0.977966
11	FeTS22_Patient0004	Unseen during training	0.034831
11	FeTS22_Patient0005	Unseen during training	0.9729
11	FeTS22_Patient0006	Unseen during training	0.9900049999999999
11	FeTS22_Patient0007	Unseen during training	0.980914
11	FeTS22_Patient0008	Unseen during training	0.977514
11	FeTS22_Patient0009	Unseen during training	0.982051
11	FeTS22_Patient0010	Unseen during training	0.983136
11	FeTS22_Patient0011	Unseen during training	0.974433
11	FeTS22_Patient0012	Unseen during training	0.9638610000000001
11	FeTS22_Patient0013	Unseen during training	0.9842780000000001
11	FeTS22_Patient0014	Unseen during training	0.960938
11	FeTS22_Patient0015	Unseen during training	0.983574
11	FeTS22_Patient0016	Unseen during training	0.609038
11	FeTS22_Patient0017	Unseen during training	0.983253
11	FeTS22_Patient0018	Unseen during training	0.981282
11	FeTS22_Patient0019	Unseen during training	0.976025
11	FeTS22_Patient0020	Unseen during training	0.959192
11	FeTS22_Patient0021	Unseen during training	0.9901620000000001
11	FeTS22_Patient0022	Unseen during training	0.977565
11	FeTS22_Patient0023	Unseen during training	0.954023
11	FeTS22_Patient0024	Unseen during training	0.958615
11	FeTS22_Patient0025	Unseen during training	0.768124
11	FeTS22_Patient0026	Unseen during training	0.962417
11	FeTS22_Patient0027	Unseen during training	0.974233
11	FeTS22_Patient0028	Unseen during training	0.9929129999999999
11	FeTS22_Patient0029	Unseen during training	0.954857
11	FeTS22_Patient0030	Unseen during training	0.937451
11	FeTS22_Patient0031	Unseen during training	0.9524870000000001
11	FeTS22_Patient0032	Unseen during training	0.9753700000000001
11	FeTS22_Patient0033	Unseen during training	0.9761719999999999
11	FeTS22_Patient0034	Unseen during training	0.940119
11	FeTS22_Patient0035	Unseen during training	0.9827940000000001
11	FeTS22_Patient0036	Unseen during training	0.981474
11	FeTS22_Patient0037	Unseen during training	0.954802
11	FeTS22_Patient0038	Unseen during training	0.984907
11	FeTS22_Patient0039	Unseen during training	0.989094
11	FeTS22_Patient0040	Unseen during training	0.9806290000000001
11	FeTS22_Patient0041	Unseen during training	0.981244
11	FeTS22_Patient0042	Unseen during training	0.929629
11	FeTS22_Patient0043	Unseen during training	0.9348219999999999
11	FeTS22_Patient0044	Unseen during training	0.9454
11	FeTS22_Patient0045	Unseen during training	1.0
11	FeTS22_Patient0046	Unseen during training	0.976023
11	FeTS22_Patient0047	Unseen during training	0.97956
11	FeTS22_Patient0048	Unseen during training	0.9831540000000001
11	FeTS22_Patient0049	Unseen during training	0.9676309999999999
11	FeTS22_Patient0050	Unseen during training	0.969995
11	FeTS22_Patient0051	Unseen during training	0.986297
11	FeTS22_Patient0052	Unseen during training	0.9733440000000001
11	FeTS22_Patient0053	Unseen during training	0.9703450000000001
11	FeTS22_Patient0054	Unseen during training	0.9820620000000001
11	FeTS22_Patient0055	Unseen during training	0.987742
11	FeTS22_Patient0056	Unseen during training	0.983769
11	FeTS22_Patient0057	Unseen during training	0.984927
11	FeTS22_Patient0058	Unseen during training	0.984485
11	FeTS22_Patient0059	Unseen during training	0.9777600000000001
11	FeTS22_Patient0060	Unseen during training	0.9810840000000001
11	FeTS22_Patient0061	Unseen during training	0.9838709999999999
11	FeTS22_Patient0062	Unseen during training	0.9869559999999999
11	FeTS22_Patient0063	Unseen during training	0.8201930000000001
11	FeTS22_Patient0064	Unseen during training	0.967875
11	FeTS22_Patient0065	Unseen during training	0.941263
11	FeTS22_Patient0066	Unseen during training	0.951102
11	FeTS22_Patient0067	Unseen during training	0.0
11	FeTS22_Patient0068	Unseen during training	0.9905149999999999
11	FeTS22_Patient0069	Unseen during training	0.9020219999999999
11	FeTS22_Patient0070	Unseen during training	0.989014
11	FeTS22_Patient0071	Unseen during training	0.9791030000000001
11	FeTS22_Patient0072	Unseen during training	0.987991
11	FeTS22_Patient0073	Unseen during training	0.9779180000000001
11	FeTS22_Patient0074	Unseen during training	0.971519
11	FeTS22_Patient0075	Unseen during training	0.9323739999999999
11	FeTS22_Patient0076	Unseen during training	0.9854229999999999
11	FeTS22_Patient0077	Unseen during training	0.981765
11	FeTS22_Patient0078	Unseen during training	0.961016
11	FeTS22_Patient0079	Unseen during training	0.918215
11	FeTS22_Patient0080	Unseen during training	0.9844370000000001
11	FeTS22_Patient0081	Unseen during training	0.9197489999999999
11	FeTS22_Patient0082	Unseen during training	0.991566
11	FeTS22_Patient0083	Unseen during training	0.9689040000000001
11	FeTS22_Patient0084	Unseen during training	0.082287
11	FeTS22_Patient0085	Unseen during training	0.9376639999999999
11	FeTS22_Patient0086	Unseen during training	0.979009
11	FeTS22_Patient0087	Unseen during training	0.879698
11	FeTS22_Patient0088	Unseen during training	0.4733
11	FeTS22_Patient0089	Unseen during training	0.986188
11	FeTS22_Patient0090	Unseen during training	0.9842350000000001
11	FeTS22_Patient0091	Unseen during training	0.9373549999999999
11	FeTS22_Patient0092	Unseen during training	0.6676
11	FeTS22_Patient0093	Unseen during training	0.9726790000000001
11	FeTS22_Patient0094	Unseen during training	0.959318
11	FeTS22_Patient0095	Unseen during training	0.801462
11	FeTS22_Patient0096	Unseen during training	0.851463
11	FeTS22_Patient0097	Unseen during training	0.982399
11	FeTS22_Patient0098	Unseen during training	0.9462379999999999
11	FeTS22_Patient0099	Unseen during training	0.9558629999999999
11	FeTS22_Patient0100	Unseen during training	0.925565
11	FeTS22_Patient0101	Unseen during training	0.954845
11	FeTS22_Patient0102	Unseen during training	0.9840530000000001
11	FeTS22_Patient0103	Unseen during training	0.955902
11	FeTS22_Patient0104	Unseen during training	0.979742
11	FeTS22_Patient0105	Unseen during training	0.983434
11	FeTS22_Patient0106	Unseen during training	0.978
11	FeTS22_Patient0107	Unseen during training	0.9867870000000001
11	FeTS22_Patient0108	Unseen during training	0.9880389999999999
11	FeTS22_Patient0109	Unseen during training	0.9810180000000001
11	FeTS22_Patient0110	Unseen during training	0.9433879999999999
11	FeTS22_Patient0111	Unseen during training	0.979305
11	FeTS22_Patient0112	Unseen during training	0.9668329999999999
11	FeTS22_Patient0113	Unseen during training	0.981773
11	FeTS22_Patient0114	Unseen during training	0.9373290000000001
11	FeTS22_Patient0115	Unseen during training	0.957831
11	FeTS22_Patient0116	Unseen during training	0.9825149999999999
11	FeTS22_Patient0117	Unseen during training	0.96344
11	FeTS22_Patient0118	Unseen during training	0.96416
11	FeTS22_Patient0119	Unseen during training	0.961242
11	FeTS22_Patient0120	Unseen during training	0.9907729999999999
11	FeTS22_Patient0121	Unseen during training	0.812615
11	FeTS22_Patient0122	Unseen during training	0.983039
11	FeTS22_Patient0123	Unseen during training	0.5917520000000001
11	FeTS22_Patient0124	Unseen during training	0.936183
11	FeTS22_Patient0125	Unseen during training	0.965785
11	FeTS22_Patient0126	Unseen during training	0.9475319999999999
11	FeTS22_Patient0127	Unseen during training	0.721357
11	FeTS22_Patient0128	Unseen during training	0.9693620000000001
11	FeTS22_Patient0129	Unseen during training	0.986974
11	FeTS22_Patient0130	Unseen during training	0.982979
11	FeTS22_Patient0131	Unseen during training	0.876124
11	FeTS22_Patient0132	Unseen during training	0.9816459999999999
11	FeTS22_Patient0133	Unseen during training	0.979283
11	FeTS22_Patient0134	Unseen during training	0.9295040000000001
11	FeTS22_Patient0135	Unseen during training	0.9468120000000001
11	FeTS22_Patient0136	Unseen during training	0.5481
11	FeTS22_Patient0137	Unseen during training	0.988215
11	FeTS22_Patient0138	Unseen during training	0.982979
11	FeTS22_Patient0139	Unseen during training	0.984822
11	FeTS22_Patient0140	Unseen during training	0.154949
11	FeTS22_Patient0141	Unseen during training	0.9835209999999999
11	FeTS22_Patient0142	Unseen during training	0.982735
11	FeTS22_Patient0143	Unseen during training	0.9300790000000001
11	FeTS22_Patient0144	Unseen during training	0.972519
11	FeTS22_Patient0145	Unseen during training	0.9866219999999999
11	FeTS22_Patient0146	Unseen during training	0.933775
11	FeTS22_Patient0147	Unseen during training	0.917107
11	FeTS22_Patient0148	Unseen during training	0.9908530000000001
11	FeTS22_Patient0149	Unseen during training	0.980678
11	FeTS22_Patient0150	Unseen during training	0.9553290000000001
11	FeTS22_Patient0151	Unseen during training	0.9781790000000001
11	FeTS22_Patient0152	Unseen during training	0.9603219999999999
11	FeTS22_Patient0153	Unseen during training	0.9816459999999999
11	FeTS22_Patient0154	Unseen during training	0.9840260000000001
11	FeTS22_Patient0155	Unseen during training	0.983844
11	FeTS22_Patient0156	Unseen during training	0.8679819999999999
11	FeTS22_Patient0157	Unseen during training	0.955902
11	FeTS22_Patient0158	Unseen during training	0.9831540000000001
11	FeTS22_Patient0159	Unseen during training	0.987627
11	FeTS22_Patient0160	Unseen during training	0.9097059999999999
11	FeTS22_Patient0161	Unseen during training	0.977701
11	FeTS22_Patient0162	Unseen during training	0.9863290000000001
11	FeTS22_Patient0163	Unseen during training	0.978201
11	FeTS22_Patient0164	Unseen during training	0.9921469999999999
11	FeTS22_Patient0165	Unseen during training	0.915183
11	FeTS22_Patient0166	Unseen during training	0.9810180000000001
11	FeTS22_Patient0167	Unseen during training	0.9654309999999999
11	FeTS22_Patient0168	Unseen during training	0.987181
11	FeTS22_Patient0169	Unseen during training	0.97308
11	FeTS22_Patient0170	Unseen during training	0.976841
11	FeTS22_Patient0171	Unseen during training	0.9626469999999999
11	FeTS22_Patient0172	Unseen during training	0.98782
11	FeTS22_Patient0173	Unseen during training	0.980816
11	FeTS22_Patient0174	Unseen during training	0.9024770000000001
11	FeTS22_Patient0175	Unseen during training	0.9266639999999999
11	FeTS22_Patient0176	Unseen during training	0.9567620000000001
11	FeTS22_Patient0177	Unseen during training	0.952585
11	FeTS22_Patient0178	Unseen during training	0.9451069999999999
11	FeTS22_Patient0179	Unseen during training	0.980833
11	FeTS22_Patient0180	Unseen during training	0.976023
11	FeTS22_Patient0181	Unseen during training	0.983484
11	FeTS22_Patient0182	Unseen during training	0.8756149999999999
11	FeTS22_Patient0183	Unseen during training	0.986977
11	FeTS22_Patient0184	Unseen during training	0.956744
11	FeTS22_Patient0185	Unseen during training	0.981827
11	FeTS22_Patient0186	Unseen during training	0.9223110000000001
11	FeTS22_Patient0187	Unseen during training	0.9844940000000001
11	FeTS22_Patient0188	Unseen during training	0.9766940000000001
11	FeTS22_Patient0189	Unseen during training	0.982876
11	FeTS22_Patient0190	Unseen during training	0.970334
11	FeTS22_Patient0191	Unseen during training	0.952576
11	FeTS22_Patient0192	Unseen during training	0.980035
11	FeTS22_Patient0193	Unseen during training	0.9818370000000001
11	FeTS22_Patient0194	Unseen during training	0.9880110000000001
11	FeTS22_Patient0195	Unseen during training	0.987627
11	FeTS22_Patient0196	Unseen during training	0.99151
11	FeTS22_Patient0197	Unseen during training	0.979988
11	FeTS22_Patient0198	Unseen during training	0.96416
11	FeTS22_Patient0199	Unseen during training	0.9833350000000001
11	FeTS22_Patient0200	Unseen during training	0.9842780000000001
11	FeTS22_Patient0201	Unseen during training	0.9716379999999999
11	FeTS22_Patient0202	Unseen during training	0.92742
11	FeTS22_Patient0203	Unseen during training	0.934365
11	FeTS22_Patient0204	Unseen during training	0.9828290000000001
11	FeTS22_Patient0205	Unseen during training	0.983978
11	FeTS22_Patient0206	Unseen during training	0.9872129999999999
11	FeTS22_Patient0207	Unseen during training	0.945213
11	FeTS22_Patient0208	Unseen during training	0.9239940000000001
11	FeTS22_Patient0209	Unseen during training	0.9767959999999999
11	FeTS22_Patient0210	Unseen during training	0.984827
11	FeTS22_Patient0211	Unseen during training	0.23913
11	FeTS22_Patient0212	Unseen during training	0.921378
11	FeTS22_Patient0213	Unseen during training	0.9893879999999999
11	FeTS22_Patient0214	Unseen during training	0.986294
11	FeTS22_Patient0215	Unseen during training	0.9858389999999999
11	FeTS22_Patient0216	Unseen during training	0.9814860000000001
11	FeTS22_Patient0217	Unseen during training	0.986977
12	FeTS22_Patient0000	Unseen during training	0.990715
12	FeTS22_Patient0001	Unseen during training	0.9021290000000001
12	FeTS22_Patient0002	Unseen during training	0.9728600000000001
12	FeTS22_Patient0003	Unseen during training	0.99274
12	FeTS22_Patient0004	Unseen during training	0.983195
12	FeTS22_Patient0006	Unseen during training	0.983926
12	FeTS22_Patient0007	Unseen during training	0.9825940000000001
12	FeTS22_Patient0008	Unseen during training	0.971052
12	FeTS22_Patient0009	Unseen during training	0.988593
12	FeTS22_Patient0010	Unseen during training	0.9780610000000001
12	FeTS22_Patient0011	Unseen during training	0.982016
12	FeTS22_Patient0012	Unseen during training	0.982627
12	FeTS22_Patient0013	Unseen during training	0.9914139999999999
12	FeTS22_Patient0014	Unseen during training	0.991926
12	FeTS22_Patient0016	Unseen during training	0.984985
12	FeTS22_Patient0017	Unseen during training	0.983916
12	FeTS22_Patient0018	Unseen during training	0.9898370000000001
13	FeTS22_Patient0000	Unseen during training	0.9835370000000001
13	FeTS22_Patient0001	Unseen during training	0.970741
13	FeTS22_Patient0002	Unseen during training	0.821932
13	FeTS22_Patient0004	Unseen during training	0.9624799999999999
13	FeTS22_Patient0005	Unseen during training	0.9208719999999999
13	FeTS22_Patient0006	Unseen during training	0.9905459999999999
13	FeTS22_Patient0007	Unseen during training	0.9888530000000001
13	FeTS22_Patient0008	Unseen during training	0.945975
13	FeTS22_Patient0009	Unseen during training	0.990818
13	FeTS22_Patient0010	Unseen during training	0.983791
13	FeTS22_Patient0011	Unseen during training	0.990298
13	FeTS22_Patient0013	Unseen during training	0.945524
13	FeTS22_Patient0014	Unseen during training	0.985467
13	FeTS22_Patient0015	Unseen during training	0.993423
13	FeTS22_Patient0016	Unseen during training	0.99197
13	FeTS22_Patient0018	Unseen during training	0.9680770000000001
13	FeTS22_Patient0021	Unseen during training	0.9925
13	FeTS22_Patient0023	Unseen during training	0.9883190000000001
13	FeTS22_Patient0024	Unseen during training	0.95158
13	FeTS22_Patient0025	Unseen during training	0.986499
13	FeTS22_Patient0026	Unseen during training	0.98956
13	FeTS22_Patient0027	Unseen during training	0.9942790000000001
13	FeTS22_Patient0028	Unseen during training	0.982777
13	FeTS22_Patient0029	Unseen during training	0.9797290000000001
13	FeTS22_Patient0030	Unseen during training	0.9177549999999999
13	FeTS22_Patient0032	Unseen during training	0.9907299999999999
13	FeTS22_Patient0033	Unseen during training	0.9686239999999999
13	FeTS22_Patient0035	Unseen during training	0.987117
13	FeTS22_Patient0036	Unseen during training	0.9869049999999999
13	FeTS22_Patient0037	Unseen during training	0.991118
13	FeTS22_Patient0038	Unseen during training	0.9898600000000001
13	FeTS22_Patient0039	Unseen during training	0.987539
13	FeTS22_Patient0040	Unseen during training	0.9764780000000001
13	FeTS22_Patient0042	Unseen during training	0.9893059999999999
13	FeTS22_Patient0043	Unseen during training	0.989439
13	FeTS22_Patient0044	Unseen during training	0.991193
13	FeTS22_Patient0046	Unseen during training	0.9732930000000001
13	FeTS22_Patient0047	Unseen during training	0.9861709999999999
13	FeTS22_Patient0048	Unseen during training	0.990157
13	FeTS22_Patient0049	Unseen during training	0.9485290000000001
13	FeTS22_Patient0050	Unseen during training	0.9915889999999999
13	FeTS22_Patient0051	Unseen during training	0.991661
13	FeTS22_Patient0052	Unseen during training	0.992294
13	FeTS22_Patient0054	Unseen during training	0.97259
13	FeTS22_Patient0055	Unseen during training	0.9511649999999999
13	FeTS22_Patient0056	Unseen during training	0.987502
13	FeTS22_Patient0058	Unseen during training	0.9834200000000001
13	FeTS22_Patient0059	Unseen during training	0.9879979999999999
13	FeTS22_Patient0060	Unseen during training	0.9823709999999999
13	FeTS22_Patient0061	Unseen during training	0.987715
13	FeTS22_Patient0063	Unseen during training	0.991065
13	FeTS22_Patient0064	Unseen during training	0.9751209999999999
13	FeTS22_Patient0065	Unseen during training	0.988007
13	FeTS22_Patient0066	Unseen during training	0.9886030000000001
13	FeTS22_Patient0067	Unseen during training	0.9593010000000001
13	FeTS22_Patient0070	Unseen during training	0.9894959999999999
13	FeTS22_Patient0071	Unseen during training	0.9885440000000001
13	FeTS22_Patient0072	Unseen during training	0.906566
13	FeTS22_Patient0075	Unseen during training	0.992174
13	FeTS22_Patient0076	Unseen during training	0.9843360000000001
13	FeTS22_Patient0077	Unseen during training	0.965259
13	FeTS22_Patient0079	Unseen during training	0.9940969999999999
13	FeTS22_Patient0080	Unseen during training	0.9544860000000001
13	FeTS22_Patient0082	Unseen during training	0.986613
13	FeTS22_Patient0083	Unseen during training	0.974035
13	FeTS22_Patient0084	Unseen during training	0.987284
13	FeTS22_Patient0085	Unseen during training	0.99185
13	FeTS22_Patient0086	Unseen during training	0.9800559999999999
13	FeTS22_Patient0087	Unseen during training	0.9904459999999999
13	FeTS22_Patient0088	Unseen during training	0.969758
13	FeTS22_Patient0090	Unseen during training	0.979699
13	FeTS22_Patient0092	Unseen during training	0.970406
13	FeTS22_Patient0094	Unseen during training	0.987449
13	FeTS22_Patient0095	Unseen during training	0.991503
13	FeTS22_Patient0096	Unseen during training	0.968251
13	FeTS22_Patient0097	Unseen during training	0.964277
13	FeTS22_Patient0098	Unseen during training	0.9515680000000001
13	FeTS22_Patient0099	Unseen during training	0.986534
13	FeTS22_Patient0100	Unseen during training	0.961159
13	FeTS22_Patient0101	Unseen during training	0.9861270000000001
13	FeTS22_Patient0102	Unseen during training	0.9909040000000001
13	FeTS22_Patient0104	Unseen during training	0.941944
13	FeTS22_Patient0105	Unseen during training	0.9927729999999999
14	FeTS22_Patient0000	Unseen during training	0.9866969999999999
14	FeTS22_Patient0001	Unseen during training	0.9476129999999999
14	FeTS22_Patient0002	Unseen during training	0.983484
14	FeTS22_Patient0003	Unseen during training	0.9866299999999999
14	FeTS22_Patient0004	Unseen during training	0.992397
14	FeTS22_Patient0005	Unseen during training	0.9753120000000001
14	FeTS22_Patient0006	Unseen during training	0.9928309999999999
14	FeTS22_Patient0007	Unseen during training	0.9612
14	FeTS22_Patient0008	Unseen during training	0.989079
14	FeTS22_Patient0009	Unseen during training	0.990139
14	FeTS22_Patient0010	Unseen during training	0.917434
14	FeTS22_Patient0011	Unseen during training	0.9890100000000001
14	FeTS22_Patient0012	Unseen during training	0.9774780000000001
14	FeTS22_Patient0013	Unseen during training	0.9773
14	FeTS22_Patient0014	Unseen during training	0.9903489999999999
14	FeTS22_Patient0015	Unseen during training	0.982931
14	FeTS22_Patient0016	Unseen during training	0.98577
14	FeTS22_Patient0018	Unseen during training	0.967298
14	FeTS22_Patient0019	Unseen during training	0.974183
14	FeTS22_Patient0020	Unseen during training	0.987237
14	FeTS22_Patient0021	Unseen during training	0.9889870000000001
14	FeTS22_Patient0022	Unseen during training	0.9893149999999999
14	FeTS22_Patient0023	Unseen during training	0.990187
14	FeTS22_Patient0024	Unseen during training	0.986244
14	FeTS22_Patient0025	Unseen during training	0.9908399999999999
14	FeTS22_Patient0026	Unseen during training	0.983095
14	FeTS22_Patient0027	Unseen during training	0.993516
14	FeTS22_Patient0028	Unseen during training	0.9833129999999999
14	FeTS22_Patient0029	Unseen during training	0.990303
14	FeTS22_Patient0030	Unseen during training	0.9931690000000001
14	FeTS22_Patient0031	Unseen during training	0.9914040000000001
14	FeTS22_Patient0032	Unseen during training	0.9869459999999999
14	FeTS22_Patient0033	Unseen during training	0.978159
14	FeTS22_Patient0034	Unseen during training	0.992351
14	FeTS22_Patient0035	Unseen during training	0.9889819999999999
14	FeTS22_Patient0036	Unseen during training	0.9897389999999999
14	FeTS22_Patient0037	Unseen during training	0.9827969999999999
14	FeTS22_Patient0039	Unseen during training	0.985108
14	FeTS22_Patient0041	Unseen during training	0.9930110000000001
14	FeTS22_Patient0042	Unseen during training	0.9680700000000001
14	FeTS22_Patient0043	Unseen during training	0.9842360000000001
14	FeTS22_Patient0044	Unseen during training	0.9811120000000001
14	FeTS22_Patient0045	Unseen during training	0.970642
14	FeTS22_Patient0046	Unseen during training	0.986461
14	FeTS22_Patient0047	Unseen during training	0.9894620000000001
14	FeTS22_Patient0048	Unseen during training	0.9865879999999999
14	FeTS22_Patient0049	Unseen during training	0.99165
14	FeTS22_Patient0050	Unseen during training	0.9903629999999999
14	FeTS22_Patient0051	Unseen during training	0.989769
14	FeTS22_Patient0052	Unseen during training	0.9852770000000001
14	FeTS22_Patient0054	Unseen during training	0.987857
14	FeTS22_Patient0055	Unseen during training	0.931894
14	FeTS22_Patient0056	Unseen during training	0.988966
14	FeTS22_Patient0057	Unseen during training	0.9893209999999999
14	FeTS22_Patient0058	Unseen during training	0.9748620000000001
14	FeTS22_Patient0059	Unseen during training	0.972514
14	FeTS22_Patient0060	Unseen during training	0.964924
14	FeTS22_Patient0061	Unseen during training	0.98461
14	FeTS22_Patient0062	Unseen during training	0.986384
14	FeTS22_Patient0063	Unseen during training	0.9865209999999999
14	FeTS22_Patient0064	Unseen during training	0.9851190000000001
14	FeTS22_Patient0065	Unseen during training	0.970194
14	FeTS22_Patient0066	Unseen during training	0.986391
14	FeTS22_Patient0067	Unseen during training	0.9897469999999999
14	FeTS22_Patient0068	Unseen during training	0.988777
14	FeTS22_Patient0069	Unseen during training	0.9838809999999999
14	FeTS22_Patient0070	Unseen during training	0.986873
14	FeTS22_Patient0071	Unseen during training	0.9877229999999999
14	FeTS22_Patient0072	Unseen during training	0.986191
14	FeTS22_Patient0073	Unseen during training	0.988373
14	FeTS22_Patient0074	Unseen during training	0.9491569999999999
14	FeTS22_Patient0075	Unseen during training	0.9414790000000001
14	FeTS22_Patient0076	Unseen during training	0.944565
14	FeTS22_Patient0077	Unseen during training	0.983924
15	FeTS22_Patient0000	Unseen during training	0.994541
15	FeTS22_Patient0001	Unseen during training	0.9657209999999999
15	FeTS22_Patient0002	Unseen during training	0.981563
15	FeTS22_Patient0003	Unseen during training	0.953799
15	FeTS22_Patient0004	Unseen during training	0.9880530000000001
15	FeTS22_Patient0005	Unseen during training	0.991682
15	FeTS22_Patient0006	Unseen during training	0.990196
15	FeTS22_Patient0007	Unseen during training	0.9872139999999999
15	FeTS22_Patient0008	Unseen during training	0.98349
15	FeTS22_Patient0009	Unseen during training	0.786131
15	FeTS22_Patient0010	Unseen during training	0.969719
15	FeTS22_Patient0011	Unseen during training	0.9853709999999999
15	FeTS22_Patient0012	Unseen during training	0.9943879999999999
15	FeTS22_Patient0013	Unseen during training	0.9837809999999999
15	FeTS22_Patient0014	Unseen during training	0.9868239999999999
15	FeTS22_Patient0015	Unseen during training	0.989483
15	FeTS22_Patient0016	Unseen during training	0.918573
15	FeTS22_Patient0017	Unseen during training	0.9866450000000001
15	FeTS22_Patient0018	Unseen during training	0.97649
15	FeTS22_Patient0019	Unseen during training	0.98121
15	FeTS22_Patient0020	Unseen during training	0.9905520000000001
15	FeTS22_Patient0021	Unseen during training	0.9893879999999999
15	FeTS22_Patient0022	Unseen during training	0.989914
15	FeTS22_Patient0023	Unseen during training	0.989604
15	FeTS22_Patient0024	Unseen during training	0.9895370000000001
15	FeTS22_Patient0025	Unseen during training	0.9866450000000001
15	FeTS22_Patient0026	Unseen during training	0.991346
15	FeTS22_Patient0027	Unseen during training	0.9902479999999999
15	FeTS22_Patient0028	Unseen during training	0.979188
15	FeTS22_Patient0029	Unseen during training	0.968359
15	FeTS22_Patient0030	Unseen during training	0.89187
15	FeTS22_Patient0031	Unseen during training	0.965046
15	FeTS22_Patient0032	Unseen during training	0.977245
15	FeTS22_Patient0033	Unseen during training	0.9027129999999999
15	FeTS22_Patient0034	Unseen during training	0.966141
15	FeTS22_Patient0035	Unseen during training	0.9909950000000001
15	FeTS22_Patient0036	Unseen during training	0.9877670000000001
15	FeTS22_Patient0037	Unseen during training	0.992341
15	FeTS22_Patient0038	Unseen during training	0.979767
15	FeTS22_Patient0039	Unseen during training	0.949678
15	FeTS22_Patient0040	Unseen during training	0.9824430000000001
15	FeTS22_Patient0041	Unseen during training	0.981369
15	FeTS22_Patient0042	Unseen during training	0.9736389999999999
15	FeTS22_Patient0043	Unseen during training	0.971009
15	FeTS22_Patient0044	Unseen during training	0.9852920000000001
15	FeTS22_Patient0045	Unseen during training	0.991914
15	FeTS22_Patient0046	Unseen during training	0.9784299999999999
15	FeTS22_Patient0047	Unseen during training	0.9854870000000001
15	FeTS22_Patient0048	Unseen during training	0.989203
15	FeTS22_Patient0049	Unseen during training	0.9688100000000001
15	FeTS22_Patient0050	Unseen during training	0.977039
15	FeTS22_Patient0051	Unseen during training	0.991226
15	FeTS22_Patient0052	Unseen during training	0.989242
15	FeTS22_Patient0053	Unseen during training	0.9825969999999999
15	FeTS22_Patient0054	Unseen during training	0.975938
15	FeTS22_Patient0055	Unseen during training	0.964126
15	FeTS22_Patient0056	Unseen during training	0.9875649999999999
15	FeTS22_Patient0057	Unseen during training	0.982707
15	FeTS22_Patient0058	Unseen during training	0.9890459999999999
15	FeTS22_Patient0059	Unseen during training	0.9120309999999999
15	FeTS22_Patient0060	Unseen during training	0.991476
15	FeTS22_Patient0061	Unseen during training	0.9681719999999999
15	FeTS22_Patient0062	Unseen during training	0.9891989999999999
15	FeTS22_Patient0063	Unseen during training	0.962981
15	FeTS22_Patient0064	Unseen during training	0.9912639999999999
15	FeTS22_Patient0065	Unseen during training	0.981935
15	FeTS22_Patient0066	Unseen during training	0.742809
15	FeTS22_Patient0067	Unseen during training	0.9684450000000001
15	FeTS22_Patient0068	Unseen during training	0.9762569999999999
15	FeTS22_Patient0069	Unseen during training	0.991359
16	FeTS22_Patient0000	Unseen during training	0.9786819999999999
16	FeTS22_Patient0001	Unseen during training	0.941752
16	FeTS22_Patient0002	Unseen during training	0.9118139999999999
16	FeTS22_Patient0003	Unseen during training	0.224989
16	FeTS22_Patient0004	Unseen during training	0.969584
16	FeTS22_Patient0005	Unseen during training	0.96893
16	FeTS22_Patient0006	Unseen during training	0.8696209999999999
16	FeTS22_Patient0007	Unseen during training	0.7850520000000001
16	FeTS22_Patient0008	Unseen during training	0.461509
16	FeTS22_Patient0009	Unseen during training	0.951707
16	FeTS22_Patient0010	Unseen during training	0.961241
16	FeTS22_Patient0011	Unseen during training	0.8721180000000001
16	FeTS22_Patient0012	Unseen during training	0.834425
16	FeTS22_Patient0013	Unseen during training	0.926882
16	FeTS22_Patient0014	Unseen during training	0.9619
16	FeTS22_Patient0015	Unseen during training	0.930009
16	FeTS22_Patient0016	Unseen during training	0.896119
16	FeTS22_Patient0017	Unseen during training	0.9739680000000001
16	FeTS22_Patient0018	Unseen during training	0.799299
16	FeTS22_Patient0019	Unseen during training	0.966816
16	FeTS22_Patient0020	Unseen during training	0.7332390000000001
16	FeTS22_Patient0021	Unseen during training	0.940837
16	FeTS22_Patient0022	Unseen during training	0.9489290000000001
16	FeTS22_Patient0023	Unseen during training	0.513329
16	FeTS22_Patient0024	Unseen during training	0.961506
16	FeTS22_Patient0025	Unseen during training	0.9425290000000001
16	FeTS22_Patient0026	Unseen during training	0.894833
16	FeTS22_Patient0027	Unseen during training	0.930725
16	FeTS22_Patient0028	Unseen during training	0.9535799999999999
16	FeTS22_Patient0029	Unseen during training	0.45112700000000006
16	FeTS22_Patient0030	Unseen during training	0.973831
16	FeTS22_Patient0031	Unseen during training	0.974842
16	FeTS22_Patient0032	Unseen during training	0.951441
16	FeTS22_Patient0033	Unseen during training	0.9666290000000001
16	FeTS22_Patient0034	Unseen during training	0.904465
16	FeTS22_Patient0035	Unseen during training	0.9506540000000001
16	FeTS22_Patient0036	Unseen during training	0.9507620000000001
16	FeTS22_Patient0037	Unseen during training	0.9739209999999999
16	FeTS22_Patient0038	Unseen during training	0.177147
16	FeTS22_Patient0039	Unseen during training	0.9596969999999999
16	FeTS22_Patient0040	Unseen during training	0.888158
16	FeTS22_Patient0041	Unseen during training	0.940839
16	FeTS22_Patient0042	Unseen during training	0.95006
16	FeTS22_Patient0043	Unseen during training	0.949868
16	FeTS22_Patient0044	Unseen during training	0.9508110000000001
16	FeTS22_Patient0045	Unseen during training	0.946416
16	FeTS22_Patient0046	Unseen during training	0.96106
16	FeTS22_Patient0047	Unseen during training	0.97657
16	FeTS22_Patient0048	Unseen during training	0.9541299999999999
16	FeTS22_Patient0049	Unseen during training	0.871185
16	FeTS22_Patient0050	Unseen during training	0.984034
16	FeTS22_Patient0051	Unseen during training	0.9597690000000001
16	FeTS22_Patient0052	Unseen during training	0.9367840000000001
16	FeTS22_Patient0053	Unseen during training	0.942269
16	FeTS22_Patient0054	Unseen during training	0.9579770000000001
16	FeTS22_Patient0055	Unseen during training	0.861483
16	FeTS22_Patient0056	Unseen during training	0.968824
16	FeTS22_Patient0057	Unseen during training	0.803311
16	FeTS22_Patient0058	Unseen during training	0.974202
16	FeTS22_Patient0059	Unseen during training	0.9452780000000001
16	FeTS22_Patient0060	Unseen during training	0.919851
16	FeTS22_Patient0061	Unseen during training	0.88125
16	FeTS22_Patient0062	Unseen during training	0.9012120000000001
16	FeTS22_Patient0063	Unseen during training	0.9758450000000001
16	FeTS22_Patient0064	Unseen during training	0.9612870000000001
16	FeTS22_Patient0065	Unseen during training	0.899123
16	FeTS22_Patient0066	Unseen during training	0.846217
16	FeTS22_Patient0067	Unseen during training	0.972165
16	FeTS22_Patient0068	Unseen during training	0.959642
16	FeTS22_Patient0069	Unseen during training	0.909776
16	FeTS22_Patient0070	Unseen during training	0.965225
16	FeTS22_Patient0071	Unseen during training	0.70091
16	FeTS22_Patient0072	Unseen during training	0.9739209999999999
16	FeTS22_Patient0073	Unseen during training	0.9151020000000001
16	FeTS22_Patient0074	Unseen during training	0.839318
16	FeTS22_Patient0075	Unseen during training	0.060864
16	FeTS22_Patient0076	Unseen during training	0.947125
16	FeTS22_Patient0077	Unseen during training	0.975944
16	FeTS22_Patient0078	Unseen during training	0.9748290000000001
16	FeTS22_Patient0079	Unseen during training	0.9825149999999999
16	FeTS22_Patient0080	Unseen during training	0.9510780000000001
16	FeTS22_Patient0081	Unseen during training	0.9591879999999999
16	FeTS22_Patient0082	Unseen during training	0.926582
16	FeTS22_Patient0083	Unseen during training	0.966659
16	FeTS22_Patient0084	Unseen during training	0.8990959999999999
16	FeTS22_Patient0085	Unseen during training	0.971303
16	FeTS22_Patient0086	Unseen during training	0.891605
16	FeTS22_Patient0087	Unseen during training	0.951358
16	FeTS22_Patient0088	Unseen during training	0.9754360000000001
16	FeTS22_Patient0089	Unseen during training	0.969584
16	FeTS22_Patient0090	Unseen during training	0.703997
16	FeTS22_Patient0091	Unseen during training	0.9345680000000001
16	FeTS22_Patient0092	Unseen during training	0.895913
16	FeTS22_Patient0093	Unseen during training	0.7314510000000001
16	FeTS22_Patient0094	Unseen during training	0.955778
16	FeTS22_Patient0095	Unseen during training	0.9811059999999999
16	FeTS22_Patient0096	Unseen during training	0.9267690000000001
16	FeTS22_Patient0097	Unseen during training	0.8728629999999999
16	FeTS22_Patient0098	Unseen during training	0.982917
16	FeTS22_Patient0099	Unseen during training	0.9270870000000001
17	FeTS22_Patient0000	Unseen during training	0.981576
17	FeTS22_Patient0001	Unseen during training	0.9878790000000001
17	FeTS22_Patient0002	Unseen during training	0.9701
17	FeTS22_Patient0003	Unseen during training	0.990599
17	FeTS22_Patient0004	Unseen during training	0.45055
17	FeTS22_Patient0005	Unseen during training	0.98824
17	FeTS22_Patient0006	Unseen during training	0.931649
17	FeTS22_Patient0007	Unseen during training	0.985765
17	FeTS22_Patient0008	Unseen during training	0.9858370000000001
17	FeTS22_Patient0009	Unseen during training	0.9811549999999999
17	FeTS22_Patient0010	Unseen during training	0.234598
17	FeTS22_Patient0011	Unseen during training	0.9637549999999999
17	FeTS22_Patient0012	Unseen during training	0.989425
17	FeTS22_Patient0013	Unseen during training	0.8774780000000001
17	FeTS22_Patient0014	Unseen during training	0.9391889999999999
17	FeTS22_Patient0015	Unseen during training	0.985917
17	FeTS22_Patient0016	Unseen during training	0.98492
17	FeTS22_Patient0017	Unseen during training	0.957515
17	FeTS22_Patient0018	Unseen during training	0.9840969999999999
17	FeTS22_Patient0019	Unseen during training	0.9888549999999999
17	FeTS22_Patient0020	Unseen during training	0.975144
17	FeTS22_Patient0021	Unseen during training	0.9103389999999999
17	FeTS22_Patient0022	Unseen during training	0.9320430000000001
17	FeTS22_Patient0023	Unseen during training	0.987132
17	FeTS22_Patient0024	Unseen during training	0.9916790000000001
17	FeTS22_Patient0025	Unseen during training	0.797396
17	FeTS22_Patient0026	Unseen during training	0.991346
17	FeTS22_Patient0027	Unseen during training	0.965142
17	FeTS22_Patient0028	Unseen during training	0.736499
17	FeTS22_Patient0029	Unseen during training	0.932861
17	FeTS22_Patient0030	Unseen during training	0.957233
17	FeTS22_Patient0031	Unseen during training	0.990265
17	FeTS22_Patient0032	Unseen during training	0.9896379999999999
17	FeTS22_Patient0033	Unseen during training	0.982311
17	FeTS22_Patient0034	Unseen during training	0.990721
17	FeTS22_Patient0035	Unseen during training	0.986728
17	FeTS22_Patient0036	Unseen during training	0.9899180000000001
17	FeTS22_Patient0037	Unseen during training	0.9719450000000001
17	FeTS22_Patient0038	Unseen during training	0.9910459999999999
17	FeTS22_Patient0039	Unseen during training	0.930205
17	FeTS22_Patient0040	Unseen during training	0.9769549999999999
17	FeTS22_Patient0041	Unseen during training	0.990282
17	FeTS22_Patient0042	Unseen during training	0.9844069999999999
18	FeTS22_Patient0000	Unseen during training	0.9947959999999999
18	FeTS22_Patient0001	Unseen during training	0.988116
18	FeTS22_Patient0002	Unseen during training	0.992353
18	FeTS22_Patient0004	Unseen during training	0.9667379999999999
18	FeTS22_Patient0005	Unseen during training	0.992713
18	FeTS22_Patient0007	Unseen during training	0.977879
18	FeTS22_Patient0008	Unseen during training	0.982727
18	FeTS22_Patient0009	Unseen during training	0.987233
18	FeTS22_Patient0010	Unseen during training	0.989611
18	FeTS22_Patient0011	Unseen during training	0.986559
18	FeTS22_Patient0012	Unseen during training	0.973029
18	FeTS22_Patient0014	Unseen during training	0.992598
18	FeTS22_Patient0015	Unseen during training	0.99065
18	FeTS22_Patient0016	Unseen during training	0.984401
18	FeTS22_Patient0017	Unseen during training	0.992067
18	FeTS22_Patient0018	Unseen during training	0.988798
18	FeTS22_Patient0019	Unseen during training	0.9881850000000001
18	FeTS22_Patient0020	Unseen during training	0.982924
18	FeTS22_Patient0021	Unseen during training	0.982612
18	FeTS22_Patient0022	Unseen during training	0.993259
18	FeTS22_Patient0023	Unseen during training	0.993144
18	FeTS22_Patient0024	Unseen during training	0.98293
18	FeTS22_Patient0026	Unseen during training	0.9826290000000001
18	FeTS22_Patient0028	Unseen during training	0.9825370000000001
18	FeTS22_Patient0029	Unseen during training	0.968942
18	FeTS22_Patient0030	Unseen during training	0.9672620000000001
18	FeTS22_Patient0031	Unseen during training	0.985914
18	FeTS22_Patient0032	Unseen during training	0.9634520000000001
18	FeTS22_Patient0033	Unseen during training	0.9913559999999999
18	FeTS22_Patient0035	Unseen during training	0.986159
18	FeTS22_Patient0036	Unseen during training	0.9860120000000001
18	FeTS22_Patient0037	Unseen during training	0.873583
18	FeTS22_Patient0039	Unseen during training	0.988958
18	FeTS22_Patient0041	Unseen during training	0.9819190000000001
18	FeTS22_Patient0042	Unseen during training	0.9859389999999999
18	FeTS22_Patient0043	Unseen during training	0.9920190000000001
18	FeTS22_Patient0045	Unseen during training	0.966374
18	FeTS22_Patient0046	Unseen during training	0.9515809999999999
18	FeTS22_Patient0047	Unseen during training	0.954139
18	FeTS22_Patient0048	Unseen during training	0.9825510000000001
18	FeTS22_Patient0049	Unseen during training	0.984766
18	FeTS22_Patient0050	Unseen during training	0.987713
18	FeTS22_Patient0051	Unseen during training	0.9840040000000001
18	FeTS22_Patient0052	Unseen during training	0.9926379999999999
18	FeTS22_Patient0053	Unseen during training	0.959282
18	FeTS22_Patient0054	Unseen during training	0.9885379999999999
18	FeTS22_Patient0055	Unseen during training	0.986605
18	FeTS22_Patient0056	Unseen during training	0.991819
18	FeTS22_Patient0057	Unseen during training	0.9927020000000001
18	FeTS22_Patient0058	Unseen during training	0.992605
18	FeTS22_Patient0059	Unseen during training	0.991665
18	FeTS22_Patient0060	Unseen during training	0.9661719999999999
18	FeTS22_Patient0062	Unseen during training	0.991976
18	FeTS22_Patient0063	Unseen during training	0.992381
18	FeTS22_Patient0064	Unseen during training	0.988324
18	FeTS22_Patient0065	Unseen during training	0.986282
18	FeTS22_Patient0068	Unseen during training	0.990223
18	FeTS22_Patient0069	Unseen during training	0.9915290000000001
18	FeTS22_Patient0070	Unseen during training	0.9884729999999999
18	FeTS22_Patient0071	Unseen during training	0.9894219999999999
18	FeTS22_Patient0072	Unseen during training	0.990577
18	FeTS22_Patient0073	Unseen during training	0.986915
18	FeTS22_Patient0074	Unseen during training	0.982348
18	FeTS22_Patient0075	Unseen during training	0.9920690000000001
18	FeTS22_Patient0076	Unseen during training	0.990291
18	FeTS22_Patient0077	Unseen during training	0.985715
18	FeTS22_Patient0078	Unseen during training	0.985875
18	FeTS22_Patient0079	Unseen during training	0.9661690000000001
18	FeTS22_Patient0080	Unseen during training	0.9901979999999999
18	FeTS22_Patient0081	Unseen during training	0.986591
18	FeTS22_Patient0082	Unseen during training	0.9934370000000001
18	FeTS22_Patient0083	Unseen during training	0.9849479999999999
18	FeTS22_Patient0087	Unseen during training	0.989535
18	FeTS22_Patient0088	Unseen during training	0.935542
18	FeTS22_Patient0089	Unseen during training	0.966117
18	FeTS22_Patient0091	Unseen during training	0.990346
18	FeTS22_Patient0092	Unseen during training	0.9891200000000001
18	FeTS22_Patient0093	Unseen during training	0.976434
18	FeTS22_Patient0094	Unseen during training	0.9258850000000001
18	FeTS22_Patient0095	Unseen during training	0.9923639999999999
18	FeTS22_Patient0096	Unseen during training	0.950508
18	FeTS22_Patient0097	Unseen during training	0.988885
18	FeTS22_Patient0099	Unseen during training	0.9464790000000001
18	FeTS22_Patient0100	Unseen during training	0.9882860000000001
18	FeTS22_Patient0101	Unseen during training	0.990682
18	FeTS22_Patient0102	Unseen during training	0.9834350000000001
18	FeTS22_Patient0103	Unseen during training	0.988281
18	FeTS22_Patient0104	Unseen during training	0.990966
18	FeTS22_Patient0105	Unseen during training	0.9874780000000001
18	FeTS22_Patient0106	Unseen during training	0.9859180000000001
18	FeTS22_Patient0110	Unseen during training	0.988447
18	FeTS22_Patient0111	Unseen during training	0.96334
18	FeTS22_Patient0112	Unseen during training	0.993793
18	FeTS22_Patient0113	Unseen during training	0.985158
18	FeTS22_Patient0114	Unseen during training	0.989627
18	FeTS22_Patient0115	Unseen during training	0.982648
18	FeTS22_Patient0116	Unseen during training	0.9929520000000001
18	FeTS22_Patient0117	Unseen during training	0.9899290000000001
19	FeTS22_Patient0000	Unseen during training	0.796079
19	FeTS22_Patient0001	Unseen during training	0.887976
19	FeTS22_Patient0002	Unseen during training	0.86919
19	FeTS22_Patient0003	Unseen during training	0.828226
19	FeTS22_Patient0004	Unseen during training	0.897126
19	FeTS22_Patient0005	Unseen during training	0.672077
19	FeTS22_Patient0006	Unseen during training	0.43578100000000003
19	FeTS22_Patient0007	Unseen during training	0.910818
19	FeTS22_Patient0008	Unseen during training	0.772572
20	FeTS22_Patient0000	Unseen during training	0.9948440000000001
20	FeTS22_Patient0001	Unseen during training	0.9722799999999999
20	FeTS22_Patient0002	Unseen during training	0.979554
20	FeTS22_Patient0003	Unseen during training	0.993179
20	FeTS22_Patient0004	Unseen during training	0.976251
20	FeTS22_Patient0005	Unseen during training	0.942267
20	FeTS22_Patient0006	Unseen during training	0.990532
20	FeTS22_Patient0007	Unseen during training	0.9890180000000001
20	FeTS22_Patient0008	Unseen during training	0.983959
20	FeTS22_Patient0009	Unseen during training	0.982776
20	FeTS22_Patient0011	Unseen during training	0.959634
20	FeTS22_Patient0012	Unseen during training	0.9701420000000001
20	FeTS22_Patient0015	Unseen during training	0.9899549999999999
20	FeTS22_Patient0016	Unseen during training	0.9949610000000001
20	FeTS22_Patient0017	Unseen during training	0.959123
20	FeTS22_Patient0018	Unseen during training	0.987317
20	FeTS22_Patient0019	Unseen during training	0.989821
20	FeTS22_Patient0020	Unseen during training	0.9660920000000001
20	FeTS22_Patient0021	Unseen during training	0.921012
20	FeTS22_Patient0022	Unseen during training	0.988957
20	FeTS22_Patient0023	Unseen during training	0.985193
20	FeTS22_Patient0024	Unseen during training	0.98867
20	FeTS22_Patient0025	Unseen during training	0.987135
20	FeTS22_Patient0026	Unseen during training	0.985224
20	FeTS22_Patient0027	Unseen during training	0.9830959999999999
20	FeTS22_Patient0028	Unseen during training	0.974571
20	FeTS22_Patient0029	Unseen during training	0.982555
20	FeTS22_Patient0030	Unseen during training	0.961133
20	FeTS22_Patient0031	Unseen during training	0.986118
20	FeTS22_Patient0032	Unseen during training	0.9824879999999999
20	FeTS22_Patient0033	Unseen during training	0.989699
20	FeTS22_Patient0034	Unseen during training	0.9845
20	FeTS22_Patient0035	Unseen during training	0.9864649999999999
20	FeTS22_Patient0036	Unseen during training	0.989241
20	FeTS22_Patient0037	Unseen during training	0.9812549999999999
20	FeTS22_Patient0038	Unseen during training	0.9675819999999999
20	FeTS22_Patient0039	Unseen during training	0.9934790000000001
20	FeTS22_Patient0040	Unseen during training	0.985316
20	FeTS22_Patient0041	Unseen during training	0.991186
20	FeTS22_Patient0042	Unseen during training	0.9819030000000001
20	FeTS22_Patient0043	Unseen during training	0.987482
20	FeTS22_Patient0044	Unseen during training	0.9932209999999999
20	FeTS22_Patient0045	Unseen during training	0.989195
20	FeTS22_Patient0046	Unseen during training	0.9685229999999999
20	FeTS22_Patient0047	Unseen during training	0.991187
20	FeTS22_Patient0048	Unseen during training	0.98015
20	FeTS22_Patient0049	Unseen during training	0.974351
20	FeTS22_Patient0050	Unseen during training	0.932251
20	FeTS22_Patient0051	Unseen during training	0.985857
20	FeTS22_Patient0052	Unseen during training	0.9857899999999999
20	FeTS22_Patient0053	Unseen during training	0.980974
20	FeTS22_Patient0054	Unseen during training	0.987448
20	FeTS22_Patient0056	Unseen during training	0.693204
20	FeTS22_Patient0057	Unseen during training	0.986273
20	FeTS22_Patient0058	Unseen during training	0.991836
20	FeTS22_Patient0059	Unseen during training	0.990194
20	FeTS22_Patient0060	Unseen during training	0.994102
20	FeTS22_Patient0061	Unseen during training	0.9804790000000001
20	FeTS22_Patient0062	Unseen during training	0.989933
20	FeTS22_Patient0063	Unseen during training	0.9841719999999999
20	FeTS22_Patient0064	Unseen during training	0.985735
20	FeTS22_Patient0065	Unseen during training	0.9820459999999999
20	FeTS22_Patient0066	Unseen during training	0.9901989999999999
20	FeTS22_Patient0067	Unseen during training	0.9836309999999999
20	FeTS22_Patient0068	Unseen during training	0.977136
20	FeTS22_Patient0069	Unseen during training	0.9909549999999999
20	FeTS22_Patient0070	Unseen during training	0.9523809999999999
20	FeTS22_Patient0071	Unseen during training	0.9828629999999999
20	FeTS22_Patient0072	Unseen during training	0.9851049999999999
20	FeTS22_Patient0073	Unseen during training	0.991451
20	FeTS22_Patient0074	Unseen during training	0.9874950000000001
20	FeTS22_Patient0075	Unseen during training	0.985375
20	FeTS22_Patient0076	Unseen during training	0.988366
20	FeTS22_Patient0077	Unseen during training	0.979574
20	FeTS22_Patient0078	Unseen during training	0.9885860000000001
20	FeTS22_Patient0079	Unseen during training	0.990139
20	FeTS22_Patient0080	Unseen during training	0.9837459999999999
21	FeTS22_Patient0000	Unseen during training	0.902351
21	FeTS22_Patient0002	Unseen during training	0.986043
21	FeTS22_Patient0003	Unseen during training	0.9618979999999999
21	FeTS22_Patient0004	Unseen during training	0.958043
21	FeTS22_Patient0005	Unseen during training	0.980748
21	FeTS22_Patient0006	Unseen during training	0.971958
21	FeTS22_Patient0007	Unseen during training	0.9854280000000001
21	FeTS22_Patient0008	Unseen during training	0.951825
21	FeTS22_Patient0009	Unseen during training	0.989001
21	FeTS22_Patient0010	Unseen during training	0.97695
21	FeTS22_Patient0011	Unseen during training	0.969648
21	FeTS22_Patient0012	Unseen during training	0.9563290000000001
21	FeTS22_Patient0013	Unseen during training	0.978527
21	FeTS22_Patient0014	Unseen during training	0.8963909999999999
21	FeTS22_Patient0015	Unseen during training	0.973532
21	FeTS22_Patient0016	Unseen during training	0.9767030000000001
21	FeTS22_Patient0017	Unseen during training	0.966642
21	FeTS22_Patient0018	Unseen during training	0.992434
21	FeTS22_Patient0019	Unseen during training	0.98918
21	FeTS22_Patient0020	Unseen during training	0.89346
21	FeTS22_Patient0021	Unseen during training	0.716983
21	FeTS22_Patient0022	Unseen during training	0.983641
21	FeTS22_Patient0023	Unseen during training	0.9212459999999999
21	FeTS22_Patient0024	Unseen during training	0.956527
21	FeTS22_Patient0025	Unseen during training	0.9903129999999999
21	FeTS22_Patient0026	Unseen during training	0.921061
21	FeTS22_Patient0027	Unseen during training	0.982151
22	FeTS22_Patient0000	Unseen during training	0.8704870000000001
22	FeTS22_Patient0001	Unseen during training	0.885231
22	FeTS22_Patient0002	Unseen during training	0.9821489999999999
22	FeTS22_Patient0003	Unseen during training	0.9271860000000001
22	FeTS22_Patient0004	Unseen during training	0.9763780000000001
22	FeTS22_Patient0005	Unseen during training	0.966409
22	FeTS22_Patient0006	Unseen during training	0.973599
22	FeTS22_Patient0007	Unseen during training	0.981245
22	FeTS22_Patient0008	Unseen during training	0.9338
22	FeTS22_Patient0009	Unseen during training	0.966251
22	FeTS22_Patient0010	Unseen during training	0.9451280000000001
22	FeTS22_Patient0011	Unseen during training	0.9834780000000001
22	FeTS22_Patient0012	Unseen during training	0.9702149999999999
22	FeTS22_Patient0013	Unseen during training	0.9495709999999999
22	FeTS22_Patient0014	Unseen during training	0.944321
22	FeTS22_Patient0015	Unseen during training	0.975044
22	FeTS22_Patient0016	Unseen during training	0.978039
22	FeTS22_Patient0017	Unseen during training	0.9804940000000001
22	FeTS22_Patient0018	Unseen during training	0.737063
22	FeTS22_Patient0019	Unseen during training	0.967756
22	FeTS22_Patient0020	Unseen during training	0.753362
22	FeTS22_Patient0021	Unseen during training	0.9712780000000001
22	FeTS22_Patient0022	Unseen during training	0.9781280000000001
22	FeTS22_Patient0023	Unseen during training	0.968566
22	FeTS22_Patient0024	Unseen during training	0.972576
22	FeTS22_Patient0025	Unseen during training	0.979037
22	FeTS22_Patient0026	Unseen during training	0.8538370000000001
22	FeTS22_Patient0027	Unseen during training	0.909841
22	FeTS22_Patient0030	Unseen during training	0.9804579999999999
22	FeTS22_Patient0031	Unseen during training	0.978075
22	FeTS22_Patient0032	Unseen during training	0.9721639999999999
22	FeTS22_Patient0033	Unseen during training	0.967097
22	FeTS22_Patient0034	Unseen during training	0.940675
22	FeTS22_Patient0035	Unseen during training	0.978806
22	FeTS22_Patient0036	Unseen during training	0.917091
22	FeTS22_Patient0037	Unseen during training	0.9533799999999999
22	FeTS22_Patient0038	Unseen during training	0.9760030000000001
22	FeTS22_Patient0039	Unseen during training	0.9791920000000001
22	FeTS22_Patient0040	Unseen during training	0.9323940000000001
22	FeTS22_Patient0043	Unseen during training	0.978749
22	FeTS22_Patient0044	Unseen during training	0.892776
22	FeTS22_Patient0045	Unseen during training	0.979628
22	FeTS22_Patient0046	Unseen during training	0.923911
22	FeTS22_Patient0047	Unseen during training	0.9025049999999999
22	FeTS22_Patient0048	Unseen during training	0.9498540000000001
22	FeTS22_Patient0049	Unseen during training	0.703562
22	FeTS22_Patient0050	Unseen during training	0.9749469999999999
22	FeTS22_Patient0051	Unseen during training	0.917294
22	FeTS22_Patient0052	Unseen during training	0.968276
22	FeTS22_Patient0053	Unseen during training	0.975967
22	FeTS22_Patient0054	Unseen during training	0.9823280000000001
22	FeTS22_Patient0055	Unseen during training	0.984907
22	FeTS22_Patient0056	Unseen during training	0.569403
22	FeTS22_Patient0057	Unseen during training	0.9406770000000001
22	FeTS22_Patient0058	Unseen during training	0.9436129999999999
22	FeTS22_Patient0059	Unseen during training	0.982139
22	FeTS22_Patient0060	Unseen during training	0.9583729999999999
22	FeTS22_Patient0061	Unseen during training	0.981274
22	FeTS22_Patient0062	Unseen during training	0.979756
22	FeTS22_Patient0063	Unseen during training	0.9838
22	FeTS22_Patient0064	Unseen during training	0.978975
22	FeTS22_Patient0065	Unseen during training	0.9067930000000001
22	FeTS22_Patient0066	Unseen during training	0.980459
22	FeTS22_Patient0067	Unseen during training	0.974158
22	FeTS22_Patient0068	Unseen during training	0.962658
22	FeTS22_Patient0069	Unseen during training	0.9696600000000001
22	FeTS22_Patient0070	Unseen during training	0.978406
22	FeTS22_Patient0071	Unseen during training	0.9696020000000001
22	FeTS22_Patient0072	Unseen during training	0.832001
22	FeTS22_Patient0073	Unseen during training	0.9771850000000001
22	FeTS22_Patient0074	Unseen during training	0.966938
22	FeTS22_Patient0075	Unseen during training	0.976382
22	FeTS22_Patient0076	Unseen during training	0.9707379999999999
22	FeTS22_Patient0077	Unseen during training	0.969917
22	FeTS22_Patient0078	Unseen during training	0.901302
22	FeTS22_Patient0079	Unseen during training	0.979641
22	FeTS22_Patient0080	Unseen during training	0.9836959999999999
22	FeTS22_Patient0081	Unseen during training	0.9462200000000001
22	FeTS22_Patient0082	Unseen during training	0.9365120000000001
22	FeTS22_Patient0083	Unseen during training	0.954234
22	FeTS22_Patient0084	Unseen during training	0.978442
22	FeTS22_Patient0085	Unseen during training	0.962174
22	FeTS22_Patient0086	Unseen during training	0.863843
22	FeTS22_Patient0087	Unseen during training	0.9837530000000001
22	FeTS22_Patient0088	Unseen during training	0.9857040000000001
22	FeTS22_Patient0089	Unseen during training	0.9501639999999999
22	FeTS22_Patient0090	Unseen during training	0.9770280000000001
22	FeTS22_Patient0092	Unseen during training	0.982017
22	FeTS22_Patient0093	Unseen during training	0.9397719999999999
22	FeTS22_Patient0094	Unseen during training	0.979807
22	FeTS22_Patient0095	Unseen during training	0.932207
22	FeTS22_Patient0096	Unseen during training	0.93435
22	FeTS22_Patient0097	Unseen during training	0.9717969999999999
22	FeTS22_Patient0098	Unseen during training	0.864475
22	FeTS22_Patient0099	Unseen during training	0.9751190000000001
22	FeTS22_Patient0100	Unseen during training	0.966383
22	FeTS22_Patient0102	Unseen during training	0.9808459999999999
22	FeTS22_Patient0103	Unseen during training	0.9666520000000001
22	FeTS22_Patient0104	Unseen during training	0.982873
22	FeTS22_Patient0105	Unseen during training	0.9775219999999999
22	FeTS22_Patient0106	Unseen during training	0.9486100000000001
22	FeTS22_Patient0107	Unseen during training	0.9724
22	FeTS22_Patient0108	Unseen during training	0.9509489999999999
22	FeTS22_Patient0109	Unseen during training	0.9461299999999999
22	FeTS22_Patient0110	Unseen during training	0.9834
22	FeTS22_Patient0111	Unseen during training	0.959216
22	FeTS22_Patient0112	Unseen during training	0.9570190000000001
22	FeTS22_Patient0113	Unseen during training	0.960417
22	FeTS22_Patient0114	Unseen during training	0.9473950000000001
22	FeTS22_Patient0116	Unseen during training	0.9521649999999999
22	FeTS22_Patient0117	Unseen during training	0.898083
22	FeTS22_Patient0118	Unseen during training	0.98106
22	FeTS22_Patient0119	Unseen during training	0.9698319999999999
22	FeTS22_Patient0120	Unseen during training	0.981977
22	FeTS22_Patient0121	Unseen during training	0.9855719999999999
22	FeTS22_Patient0123	Unseen during training	0.9445680000000001
23	FeTS22_Patient0000	Unseen during training	0.9889190000000001
23	FeTS22_Patient0001	Unseen during training	0.9893870000000001
23	FeTS22_Patient0002	Unseen during training	0.9440850000000001
23	FeTS22_Patient0003	Unseen during training	0.9892299999999999
23	FeTS22_Patient0004	Unseen during training	0.98183
23	FeTS22_Patient0005	Unseen during training	0.938882
23	FeTS22_Patient0006	Unseen during training	0.988858
23	FeTS22_Patient0007	Unseen during training	0.9771350000000001
23	FeTS22_Patient0009	Unseen during training	0.98644
23	FeTS22_Patient0010	Unseen during training	0.985002
23	FeTS22_Patient0011	Unseen during training	0.9823040000000001
23	FeTS22_Patient0012	Unseen during training	0.981139
23	FeTS22_Patient0013	Unseen during training	0.98016
23	FeTS22_Patient0014	Unseen during training	0.9747049999999999
23	FeTS22_Patient0015	Unseen during training	0.9901280000000001
23	FeTS22_Patient0016	Unseen during training	0.991267
23	FeTS22_Patient0017	Unseen during training	0.977798
23	FeTS22_Patient0018	Unseen during training	0.988865
23	FeTS22_Patient0019	Unseen during training	0.963693
23	FeTS22_Patient0020	Unseen during training	0.9814299999999999
23	FeTS22_Patient0021	Unseen during training	0.983564
23	FeTS22_Patient0022	Unseen during training	0.990598
23	FeTS22_Patient0023	Unseen during training	0.980906
23	FeTS22_Patient0024	Unseen during training	0.9893069999999999
23	FeTS22_Patient0025	Unseen during training	0.989682
23	FeTS22_Patient0026	Unseen during training	0.9883209999999999
23	FeTS22_Patient0027	Unseen during training	0.98046
23	FeTS22_Patient0028	Unseen during training	0.982181
23	FeTS22_Patient0029	Unseen during training	0.9831110000000001
23	FeTS22_Patient0030	Unseen during training	0.990556
23	FeTS22_Patient0031	Unseen during training	0.981825
23	FeTS22_Patient0032	Unseen during training	0.9740489999999999
23	FeTS22_Patient0034	Unseen during training	0.964161
23	FeTS22_Patient0035	Unseen during training	0.97636
23	FeTS22_Patient0036	Unseen during training	0.9842
23	FeTS22_Patient0037	Unseen during training	0.9324549999999999
23	FeTS22_Patient0038	Unseen during training	0.977382
23	FeTS22_Patient0039	Unseen during training	0.970202
23	FeTS22_Patient0041	Unseen during training	0.891043
23	FeTS22_Patient0042	Unseen during training	0.9644510000000001
23	FeTS22_Patient0043	Unseen during training	0.9653430000000001
23	FeTS22_Patient0044	Unseen during training	0.9556469999999999
23	FeTS22_Patient0046	Unseen during training	0.988558
23	FeTS22_Patient0047	Unseen during training	0.9770719999999999
23	FeTS22_Patient0048	Unseen during training	0.873554
23	FeTS22_Patient0050	Unseen during training	0.9920690000000001
23	FeTS22_Patient0051	Unseen during training	0.986418
23	FeTS22_Patient0052	Unseen during training	0.990519
23	FeTS22_Patient0053	Unseen during training	0.965823
23	FeTS22_Patient0054	Unseen during training	0.9674459999999999
23	FeTS22_Patient0055	Unseen during training	0.98739
23	FeTS22_Patient0059	Unseen during training	0.955325
23	FeTS22_Patient0060	Unseen during training	0.9904790000000001
23	FeTS22_Patient0061	Unseen during training	0.987202
23	FeTS22_Patient0062	Unseen during training	0.977269
23	FeTS22_Patient0063	Unseen during training	0.9869620000000001
23	FeTS22_Patient0064	Unseen during training	0.989909
23	FeTS22_Patient0065	Unseen during training	0.985772
23	FeTS22_Patient0066	Unseen during training	0.9624280000000001
23	FeTS22_Patient0067	Unseen during training	0.979992
23	FeTS22_Patient0069	Unseen during training	0.8608450000000001
23	FeTS22_Patient0070	Unseen during training	0.9723200000000001
23	FeTS22_Patient0071	Unseen during training	0.992225
23	FeTS22_Patient0072	Unseen during training	0.9873649999999999
23	FeTS22_Patient0073	Unseen during training	0.987599
23	FeTS22_Patient0074	Unseen during training	0.9887239999999999
23	FeTS22_Patient0075	Unseen during training	0.986994
23	FeTS22_Patient0076	Unseen during training	0.9692139999999999
23	FeTS22_Patient0077	Unseen during training	0.939204
23	FeTS22_Patient0078	Unseen during training	0.981643
23	FeTS22_Patient0079	Unseen during training	0.93474
23	FeTS22_Patient0080	Unseen during training	0.988876
23	FeTS22_Patient0081	Unseen during training	0.9315559999999999
23	FeTS22_Patient0082	Unseen during training	0.9912620000000001
23	FeTS22_Patient0083	Unseen during training	0.9885520000000001
23	FeTS22_Patient0084	Unseen during training	0.991195
23	FeTS22_Patient0085	Unseen during training	0.993351
23	FeTS22_Patient0086	Unseen during training	0.941846
23	FeTS22_Patient0087	Unseen during training	0.9817049999999999
23	FeTS22_Patient0088	Unseen during training	0.882332
23	FeTS22_Patient0089	Unseen during training	0.9859379999999999
23	FeTS22_Patient0090	Unseen during training	0.985498
23	FeTS22_Patient0091	Unseen during training	0.972598
23	FeTS22_Patient0092	Unseen during training	0.9334020000000001
23	FeTS22_Patient0094	Unseen during training	0.9693430000000001
23	FeTS22_Patient0095	Unseen during training	0.9876379999999999
23	FeTS22_Patient0096	Unseen during training	0.96135
23	FeTS22_Patient0097	Unseen during training	0.991449
23	FeTS22_Patient0099	Unseen during training	0.926276
23	FeTS22_Patient0100	Unseen during training	0.9787540000000001
23	FeTS22_Patient0101	Unseen during training	0.9762
23	FeTS22_Patient0103	Unseen during training	0.992143
23	FeTS22_Patient0104	Unseen during training	0.991265
23	FeTS22_Patient0105	Unseen during training	0.9354629999999999
23	FeTS22_Patient0107	Unseen during training	0.9863959999999999
23	FeTS22_Patient0108	Unseen during training	0.9595870000000001
23	FeTS22_Patient0109	Unseen during training	0.9851489999999999
23	FeTS22_Patient0110	Unseen during training	0.9898299999999999
23	FeTS22_Patient0111	Unseen during training	0.9849459999999999
23	FeTS22_Patient0112	Unseen during training	0.9754229999999999
23	FeTS22_Patient0113	Unseen during training	0.800141
23	FeTS22_Patient0114	Unseen during training	0.905568
23	FeTS22_Patient0115	Unseen during training	0.928083
23	FeTS22_Patient0116	Unseen during training	0.9844219999999999
23	FeTS22_Patient0117	Unseen during training	0.9472790000000001
23	FeTS22_Patient0118	Unseen during training	0.968542
24	FeTS22_Patient0000	Unseen during training	0.933421
24	FeTS22_Patient0001	Unseen during training	0.9416549999999999
24	FeTS22_Patient0004	Unseen during training	0.9267780000000001
24	FeTS22_Patient0005	Unseen during training	0.79796
24	FeTS22_Patient0006	Unseen during training	0.95576
24	FeTS22_Patient0007	Unseen during training	0.949551
24	FeTS22_Patient0008	Unseen during training	0.97198
24	FeTS22_Patient0009	Unseen during training	0.9659709999999999
24	FeTS22_Patient0010	Unseen during training	0.9172290000000001
24	FeTS22_Patient0011	Unseen during training	0.816314
24	FeTS22_Patient0013	Unseen during training	0.9382889999999999
24	FeTS22_Patient0015	Unseen during training	0.942534
24	FeTS22_Patient0017	Unseen during training	0.877224
24	FeTS22_Patient0018	Unseen during training	0.965433
24	FeTS22_Patient0021	Unseen during training	0.8913280000000001
24	FeTS22_Patient0022	Unseen during training	0.866181
24	FeTS22_Patient0023	Unseen during training	0.27697
24	FeTS22_Patient0025	Unseen during training	0.955607
24	FeTS22_Patient0026	Unseen during training	0.9193709999999999
24	FeTS22_Patient0028	Unseen during training	0.7513270000000001
24	FeTS22_Patient0030	Unseen during training	0.9690030000000001
24	FeTS22_Patient0033	Unseen during training	0.7926
24	FeTS22_Patient0034	Unseen during training	0.850198
24	FeTS22_Patient0036	Unseen during training	0.9165620000000001
24	FeTS22_Patient0037	Unseen during training	0.779351
24	FeTS22_Patient0039	Unseen during training	0.869654
24	FeTS22_Patient0040	Unseen during training	0.907201
24	FeTS22_Patient0042	Unseen during training	0.91989
24	FeTS22_Patient0043	Unseen during training	0.942968
24	FeTS22_Patient0046	Unseen during training	0.952393
24	FeTS22_Patient0047	Unseen during training	0.92348
24	FeTS22_Patient0048	Unseen during training	0.958717
24	FeTS22_Patient0049	Unseen during training	0.9523459999999999
24	FeTS22_Patient0053	Unseen during training	0.78814
24	FeTS22_Patient0054	Unseen during training	0.930017
24	FeTS22_Patient0055	Unseen during training	0.872934
24	FeTS22_Patient0056	Unseen during training	0.931433
24	FeTS22_Patient0059	Unseen during training	0.908768
24	FeTS22_Patient0061	Unseen during training	0.9625370000000001
24	FeTS22_Patient0062	Unseen during training	0.5171140000000001
24	FeTS22_Patient0064	Unseen during training	0.68121
24	FeTS22_Patient0065	Unseen during training	0.951557
24	FeTS22_Patient0066	Unseen during training	0.937644
24	FeTS22_Patient0069	Unseen during training	0.914248
24	FeTS22_Patient0070	Unseen during training	0.9337209999999999
24	FeTS22_Patient0071	Unseen during training	0.651307
24	FeTS22_Patient0072	Unseen during training	0.9371450000000001
24	FeTS22_Patient0073	Unseen during training	0.8172189999999999
24	FeTS22_Patient0074	Unseen during training	0.837892
24	FeTS22_Patient0076	Unseen during training	0.9630620000000001
24	FeTS22_Patient0077	Unseen during training	0.936375
24	FeTS22_Patient0078	Unseen during training	0.960794
24	FeTS22_Patient0079	Unseen during training	0.9498780000000001
24	FeTS22_Patient0081	Unseen during training	0.922536
24	FeTS22_Patient0082	Unseen during training	0.82373
24	FeTS22_Patient0083	Unseen during training	0.952174
24	FeTS22_Patient0084	Unseen during training	0.8772620000000001
24	FeTS22_Patient0085	Unseen during training	0.897766
26	FeTS22_Patient0000	Unseen during training	0.9724709999999999
26	FeTS22_Patient0001	Unseen during training	0.956159
26	FeTS22_Patient0002	Unseen during training	0.980281
26	FeTS22_Patient0003	Unseen during training	0.985635
26	FeTS22_Patient0004	Unseen during training	0.9898370000000001
26	FeTS22_Patient0005	Unseen during training	0.978715
26	FeTS22_Patient0006	Unseen during training	0.940008
26	FeTS22_Patient0007	Unseen during training	0.965513
26	FeTS22_Patient0008	Unseen during training	0.9832540000000001
26	FeTS22_Patient0009	Unseen during training	0.9922780000000001
26	FeTS22_Patient0010	Unseen during training	0.984599
26	FeTS22_Patient0011	Unseen during training	0.948118
26	FeTS22_Patient0012	Unseen during training	0.973375
26	FeTS22_Patient0013	Unseen during training	0.953184
26	FeTS22_Patient0014	Unseen during training	0.991983
26	FeTS22_Patient0015	Unseen during training	0.9588629999999999
26	FeTS22_Patient0016	Unseen during training	0.9279860000000001
26	FeTS22_Patient0017	Unseen during training	0.9921049999999999
26	FeTS22_Patient0018	Unseen during training	0.9199440000000001
26	FeTS22_Patient0019	Unseen during training	0.7697930000000001
26	FeTS22_Patient0020	Unseen during training	0.9300959999999999
26	FeTS22_Patient0021	Unseen during training	0.991567
26	FeTS22_Patient0022	Unseen during training	0.9832549999999999
26	FeTS22_Patient0023	Unseen during training	0.9894790000000001
26	FeTS22_Patient0024	Unseen during training	0.977147
26	FeTS22_Patient0025	Unseen during training	0.989232
26	FeTS22_Patient0026	Unseen during training	0.9686469999999999
26	FeTS22_Patient0027	Unseen during training	0.98495
26	FeTS22_Patient0028	Unseen during training	0.966289
26	FeTS22_Patient0029	Unseen during training	0.969781
26	FeTS22_Patient0030	Unseen during training	0.991376
26	FeTS22_Patient0031	Unseen during training	0.991706
26	FeTS22_Patient0032	Unseen during training	0.98688
26	FeTS22_Patient0033	Unseen during training	0.893854
26	FeTS22_Patient0034	Unseen during training	0.9349149999999999
26	FeTS22_Patient0035	Unseen during training	0.9930370000000001
26	FeTS22_Patient0036	Unseen during training	0.9356709999999999
26	FeTS22_Patient0037	Unseen during training	0.987735
26	FeTS22_Patient0038	Unseen during training	0.976059
26	FeTS22_Patient0039	Unseen during training	0.942981
26	FeTS22_Patient0040	Unseen during training	0.939477
26	FeTS22_Patient0041	Unseen during training	0.972965
26	FeTS22_Patient0042	Unseen during training	0.9646399999999999
26	FeTS22_Patient0043	Unseen during training	0.577889
26	FeTS22_Patient0044	Unseen during training	0.8762639999999999
26	FeTS22_Patient0045	Unseen during training	0.97945
26	FeTS22_Patient0046	Unseen during training	0.9862719999999999
26	FeTS22_Patient0047	Unseen during training	0.9687969999999999
26	FeTS22_Patient0048	Unseen during training	0.963563
26	FeTS22_Patient0049	Unseen during training	0.983297
26	FeTS22_Patient0050	Unseen during training	0.9870969999999999
26	FeTS22_Patient0051	Unseen during training	0.9814700000000001
26	FeTS22_Patient0052	Unseen during training	0.9821200000000001
26	FeTS22_Patient0053	Unseen during training	0.969385
26	FeTS22_Patient0054	Unseen during training	0.986928
26	FeTS22_Patient0055	Unseen during training	0.8949159999999999
26	FeTS22_Patient0056	Unseen during training	0.865663
26	FeTS22_Patient0057	Unseen during training	0.9672360000000001
26	FeTS22_Patient0058	Unseen during training	0.9881200000000001
26	FeTS22_Patient0059	Unseen during training	0.9854450000000001
26	FeTS22_Patient0060	Unseen during training	0.955767
26	FeTS22_Patient0061	Unseen during training	0.9881110000000001
26	FeTS22_Patient0062	Unseen during training	0.986891
26	FeTS22_Patient0063	Unseen during training	0.9886940000000001
26	FeTS22_Patient0064	Unseen during training	0.955053
26	FeTS22_Patient0065	Unseen during training	0.976459
26	FeTS22_Patient0066	Unseen during training	0.9594600000000001
26	FeTS22_Patient0067	Unseen during training	0.9808020000000001
26	FeTS22_Patient0068	Unseen during training	0.949203
26	FeTS22_Patient0069	Unseen during training	0.9744790000000001
26	FeTS22_Patient0070	Unseen during training	0.977814
26	FeTS22_Patient0071	Unseen during training	0.922408
26	FeTS22_Patient0072	Unseen during training	0.965146
26	FeTS22_Patient0073	Unseen during training	0.977643
26	FeTS22_Patient0074	Unseen during training	0.952001
26	FeTS22_Patient0075	Unseen during training	0.96172
26	FeTS22_Patient0076	Unseen during training	0.959939
26	FeTS22_Patient0077	Unseen during training	0.985455
26	FeTS22_Patient0078	Unseen during training	0.9663950000000001
26	FeTS22_Patient0079	Unseen during training	0.917114
26	FeTS22_Patient0080	Unseen during training	0.9759479999999999
26	FeTS22_Patient0081	Unseen during training	0.9566030000000001
26	FeTS22_Patient0082	Unseen during training	0.983815
26	FeTS22_Patient0083	Unseen during training	0.958575
26	FeTS22_Patient0084	Unseen during training	0.980611
26	FeTS22_Patient0085	Unseen during training	0.9859209999999999
26	FeTS22_Patient0086	Unseen during training	0.9807540000000001
26	FeTS22_Patient0087	Unseen during training	0.98377
26	FeTS22_Patient0088	Unseen during training	0.9850469999999999
26	FeTS22_Patient0089	Unseen during training	0.98601
26	FeTS22_Patient0090	Unseen during training	0.9852629999999999
26	FeTS22_Patient0091	Unseen during training	0.967887
26	FeTS22_Patient0092	Unseen during training	0.983633
26	FeTS22_Patient0093	Unseen during training	0.887768
26	FeTS22_Patient0094	Unseen during training	0.9790120000000001
26	FeTS22_Patient0095	Unseen during training	0.978402
26	FeTS22_Patient0096	Unseen during training	0.900402
26	FeTS22_Patient0097	Unseen during training	0.9339129999999999
26	FeTS22_Patient0098	Unseen during training	0.9837
26	FeTS22_Patient0099	Unseen during training	0.958731
27	FeTS22_Patient0000	Seen during training	0.989447
27	FeTS22_Patient0001	Seen during training	0.982391
27	FeTS22_Patient0002	Seen during training	0.7527550000000001
27	FeTS22_Patient0003	Seen during training	0.97615
27	FeTS22_Patient0004	Seen during training	0.973409
27	FeTS22_Patient0005	Seen during training	0.9161969999999999
27	FeTS22_Patient0006	Seen during training	0.9720850000000001
27	FeTS22_Patient0007	Seen during training	0.9563229999999999
27	FeTS22_Patient0008	Seen during training	0.842952
27	FeTS22_Patient0009	Seen during training	0.9098950000000001
27	FeTS22_Patient0010	Seen during training	0.973274
27	FeTS22_Patient0011	Seen during training	0.9533
27	FeTS22_Patient0012	Seen during training	0.982252
27	FeTS22_Patient0013	Seen during training	0.975718
27	FeTS22_Patient0014	Seen during training	0.9039159999999999
27	FeTS22_Patient0015	Seen during training	0.8843270000000001
27	FeTS22_Patient0016	Seen during training	0.989185
27	FeTS22_Patient0017	Seen during training	0.9464100000000001
27	FeTS22_Patient0018	Seen during training	0.9834700000000001
27	FeTS22_Patient0019	Seen during training	0.9791120000000001
27	FeTS22_Patient0021	Seen during training	0.9838690000000001
27	FeTS22_Patient0022	Seen during training	0.958097
27	FeTS22_Patient0023	Seen during training	0.8256819999999999
27	FeTS22_Patient0024	Seen during training	0.9853649999999999
27	FeTS22_Patient0025	Seen during training	0.8918010000000001
27	FeTS22_Patient0026	Seen during training	0.988742
27	FeTS22_Patient0027	Seen during training	0.953464
27	FeTS22_Patient0028	Seen during training	0.9868709999999999
27	FeTS22_Patient0029	Seen during training	0.936732
27	FeTS22_Patient0030	Seen during training	0.9750549999999999
27	FeTS22_Patient0031	Seen during training	0.78681
27	FeTS22_Patient0032	Seen during training	0.9881840000000001
27	FeTS22_Patient0033	Seen during training	0.9942559999999999
27	FeTS22_Patient0034	Seen during training	0.971167
27	FeTS22_Patient0035	Seen during training	0.8433209999999999
27	FeTS22_Patient0036	Seen during training	0.945966
27	FeTS22_Patient0037	Seen during training	0.9106920000000001
27	FeTS22_Patient0038	Seen during training	0.9865809999999999
27	FeTS22_Patient0039	Seen during training	0.943426
27	FeTS22_Patient0040	Seen during training	0.9112899999999999
27	FeTS22_Patient0041	Seen during training	0.9787959999999999
27	FeTS22_Patient0042	Seen during training	0.9152889999999999
27	FeTS22_Patient0043	Seen during training	0.981885
27	FeTS22_Patient0044	Seen during training	0.9053709999999999
27	FeTS22_Patient0045	Seen during training	0.984577
27	FeTS22_Patient0046	Seen during training	0.993585
27	FeTS22_Patient0047	Seen during training	0.9635600000000001
27	FeTS22_Patient0048	Seen during training	0.978722
27	FeTS22_Patient0049	Seen during training	0.983883
27	FeTS22_Patient0050	Seen during training	0.9057639999999999
27	FeTS22_Patient0051	Seen during training	0.908718
27	FeTS22_Patient0052	Seen during training	0.9744510000000001
27	FeTS22_Patient0053	Seen during training	0.9369040000000001
27	FeTS22_Patient0054	Seen during training	0.7504569999999999
27	FeTS22_Patient0055	Seen during training	0.935205
27	FeTS22_Patient0056	Seen during training	0.9312379999999999
27	FeTS22_Patient0057	Seen during training	0.8863409999999999
27	FeTS22_Patient0058	Seen during training	0.9213290000000001
27	FeTS22_Patient0059	Seen during training	0.9661219999999999
27	FeTS22_Patient0060	Seen during training	0.979384
27	FeTS22_Patient0061	Seen during training	0.9921909999999999
27	FeTS22_Patient0062	Seen during training	0.9273600000000001
27	FeTS22_Patient0063	Seen during training	0.8857799999999999
27	FeTS22_Patient0064	Seen during training	0.9319040000000001
27	FeTS22_Patient0065	Seen during training	0.889777
27	FeTS22_Patient0066	Seen during training	0.991893
27	FeTS22_Patient0067	Seen during training	0.80724
27	FeTS22_Patient0068	Seen during training	0.9775299999999999
27	FeTS22_Patient0069	Seen during training	0.9225760000000001
27	FeTS22_Patient0070	Seen during training	0.9910540000000001
27	FeTS22_Patient0071	Seen during training	0.966259
27	FeTS22_Patient0072	Seen during training	0.947367
27	FeTS22_Patient0073	Seen during training	0.952428
27	FeTS22_Patient0074	Seen during training	0.247575
27	FeTS22_Patient0075	Seen during training	0.895978
27	FeTS22_Patient0076	Seen during training	0.8383200000000001
27	FeTS22_Patient0077	Seen during training	0.7067829999999999
27	FeTS22_Patient0078	Seen during training	0.720902
27	FeTS22_Patient0079	Seen during training	0.983406
27	FeTS22_Patient0080	Seen during training	0.714776
27	FeTS22_Patient0081	Seen during training	0.515645
27	FeTS22_Patient0082	Seen during training	0.992978
27	FeTS22_Patient0083	Seen during training	0.929732
27	FeTS22_Patient0084	Seen during training	0.985814
27	FeTS22_Patient0085	Seen during training	0.98716
27	FeTS22_Patient0086	Seen during training	0.983648
27	FeTS22_Patient0087	Seen during training	0.97203
27	FeTS22_Patient0088	Seen during training	0.993265
27	FeTS22_Patient0089	Seen during training	0.9532299999999999
27	FeTS22_Patient0090	Seen during training	0.9587200000000001
27	FeTS22_Patient0091	Seen during training	0.9905520000000001
27	FeTS22_Patient0092	Seen during training	0.941493
27	FeTS22_Patient0093	Seen during training	0.9407030000000001
27	FeTS22_Patient0094	Seen during training	0.959685
27	FeTS22_Patient0095	Seen during training	0.986294
27	FeTS22_Patient0096	Seen during training	0.8761639999999999
27	FeTS22_Patient0097	Seen during training	0.9290229999999999
27	FeTS22_Patient0099	Seen during training	0.92589
27	FeTS22_Patient0100	Seen during training	0.932091
27	FeTS22_Patient0102	Seen during training	0.953837
27	FeTS22_Patient0103	Seen during training	0.9032370000000001
27	FeTS22_Patient0104	Seen during training	0.9190010000000001
27	FeTS22_Patient0105	Seen during training	0.978092
27	FeTS22_Patient0106	Seen during training	0.989941
27	FeTS22_Patient0107	Seen during training	0.9753069999999999
27	FeTS22_Patient0108	Seen during training	0.9799040000000001
27	FeTS22_Patient0109	Seen during training	0.9530770000000001
27	FeTS22_Patient0110	Seen during training	0.957627
27	FeTS22_Patient0111	Seen during training	0.92375
27	FeTS22_Patient0112	Seen during training	0.948526
27	FeTS22_Patient0113	Seen during training	0.9884280000000001
27	FeTS22_Patient0114	Seen during training	0.9823120000000001
27	FeTS22_Patient0115	Seen during training	0.953732
27	FeTS22_Patient0116	Seen during training	0.9049389999999999
27	FeTS22_Patient0117	Seen during training	0.756687
27	FeTS22_Patient0118	Seen during training	0.9349930000000001
27	FeTS22_Patient0119	Seen during training	0.912063
27	FeTS22_Patient0120	Seen during training	0.819681
27	FeTS22_Patient0121	Seen during training	0.968123
27	FeTS22_Patient0122	Seen during training	0.979577
27	FeTS22_Patient0123	Seen during training	0.947306
27	FeTS22_Patient0124	Seen during training	0.839822
27	FeTS22_Patient0125	Seen during training	0.9822620000000001
27	FeTS22_Patient0126	Seen during training	0.976159
27	FeTS22_Patient0127	Seen during training	0.9931709999999999
27	FeTS22_Patient0128	Seen during training	0.979392
27	FeTS22_Patient0129	Seen during training	0.9501139999999999
27	FeTS22_Patient0130	Seen during training	0.960285
27	FeTS22_Patient0131	Seen during training	0.9794459999999999
27	FeTS22_Patient0132	Seen during training	0.936641
27	FeTS22_Patient0133	Seen during training	0.845052
27	FeTS22_Patient0134	Seen during training	0.9916290000000001
27	FeTS22_Patient0135	Seen during training	0.9338860000000001
27	FeTS22_Patient0136	Seen during training	0.968507
27	FeTS22_Patient0137	Seen during training	0.843377
27	FeTS22_Patient0138	Seen during training	0.991195
27	FeTS22_Patient0140	Seen during training	0.927639
27	FeTS22_Patient0141	Seen during training	0.874828
27	FeTS22_Patient0142	Seen during training	0.868239
27	FeTS22_Patient0143	Seen during training	0.792928
27	FeTS22_Patient0144	Seen during training	0.942182
27	FeTS22_Patient0145	Seen during training	0.9056879999999999
27	FeTS22_Patient0148	Seen during training	0.924552
27	FeTS22_Patient0149	Seen during training	0.9778030000000001
27	FeTS22_Patient0150	Seen during training	0.902582
27	FeTS22_Patient0151	Seen during training	0.8974690000000001
27	FeTS22_Patient0152	Seen during training	0.935159
27	FeTS22_Patient0153	Seen during training	0.966239
27	FeTS22_Patient0154	Seen during training	0.9884860000000001
27	FeTS22_Patient0155	Seen during training	0.9537110000000001
27	FeTS22_Patient0156	Seen during training	0.974535
28	FeTS22_Patient0000	Seen during training	0.938608
28	FeTS22_Patient0001	Seen during training	0.988109
28	FeTS22_Patient0002	Seen during training	0.982791
28	FeTS22_Patient0003	Seen during training	0.8288129999999999
28	FeTS22_Patient0004	Seen during training	0.9865649999999999
28	FeTS22_Patient0005	Seen during training	0.922657
28	FeTS22_Patient0006	Seen during training	0.966751
28	FeTS22_Patient0007	Seen during training	0.9809979999999999
28	FeTS22_Patient0008	Seen during training	0.969558
28	FeTS22_Patient0009	Seen during training	0.979814
28	FeTS22_Patient0010	Seen during training	0.9709110000000001
28	FeTS22_Patient0011	Seen during training	0.9810479999999999
28	FeTS22_Patient0012	Seen during training	0.9576620000000001
28	FeTS22_Patient0014	Seen during training	0.964883
28	FeTS22_Patient0015	Seen during training	0.973785
28	FeTS22_Patient0016	Seen during training	0.953818
28	FeTS22_Patient0017	Seen during training	0.944824
28	FeTS22_Patient0018	Seen during training	0.9762
28	FeTS22_Patient0019	Seen during training	0.9121309999999999
28	FeTS22_Patient0020	Seen during training	0.977915
28	FeTS22_Patient0021	Seen during training	0.9803270000000001
28	FeTS22_Patient0022	Seen during training	0.970775
28	FeTS22_Patient0023	Seen during training	0.939533
28	FeTS22_Patient0024	Seen during training	0.711687
28	FeTS22_Patient0025	Seen during training	0.9745520000000001
28	FeTS22_Patient0026	Seen during training	0.976672
28	FeTS22_Patient0027	Seen during training	0.9294120000000001
28	FeTS22_Patient0028	Seen during training	0.983567
28	FeTS22_Patient0029	Seen during training	0.968744
28	FeTS22_Patient0030	Seen during training	0.950092
28	FeTS22_Patient0031	Seen during training	0.980368
28	FeTS22_Patient0032	Seen during training	0.9794200000000001
28	FeTS22_Patient0033	Seen during training	0.953692
28	FeTS22_Patient0034	Seen during training	0.9273540000000001
28	FeTS22_Patient0035	Seen during training	0.91561
28	FeTS22_Patient0036	Seen during training	0.9580049999999999
28	FeTS22_Patient0037	Seen during training	0.95954
28	FeTS22_Patient0038	Seen during training	0.975146
28	FeTS22_Patient0039	Seen during training	0.958825
28	FeTS22_Patient0040	Seen during training	0.940105
28	FeTS22_Patient0041	Seen during training	0.988244
28	FeTS22_Patient0042	Seen during training	0.977958
28	FeTS22_Patient0043	Seen during training	0.9631
28	FeTS22_Patient0044	Seen during training	0.980508
28	FeTS22_Patient0046	Seen during training	0.9625940000000001
28	FeTS22_Patient0047	Seen during training	0.909064
28	FeTS22_Patient0048	Seen during training	0.827738
28	FeTS22_Patient0049	Seen during training	0.986884
28	FeTS22_Patient0050	Seen during training	0.94731
28	FeTS22_Patient0051	Seen during training	0.9903299999999999
28	FeTS22_Patient0053	Seen during training	0.9698680000000001
28	FeTS22_Patient0054	Seen during training	0.97005
28	FeTS22_Patient0055	Seen during training	0.975877
28	FeTS22_Patient0056	Seen during training	0.9576610000000001
28	FeTS22_Patient0057	Seen during training	0.9605799999999999
28	FeTS22_Patient0058	Seen during training	0.95393
28	FeTS22_Patient0059	Seen during training	0.8271649999999999
28	FeTS22_Patient0060	Seen during training	0.892425
28	FeTS22_Patient0061	Seen during training	0.956918
[truncated: 626 more rows]
