# Supplementary material for: Towards fair decentralized benchmarking of healthcare AI algorithms with the Federated Tumor Segmentation (FeTS) challenge
Source: Nat Commun. 2025 Jul 8;16:6274. doi: 10.1038/s41467-025-60466-1 (PMC12238412; doi:10.1038/s41467-025-60466-1)
Supplement: Supplementary file 4 — Source data [file 41467_2025_60466_MOESM4_ESM.zip › source_data_dir/per_figure_data/suppl-fig9_Dice_WT.csv]

dataset	case_id	model	Dice_WT
4	FeTS22_Patient0000	8	0.92224
4	FeTS22_Patient0001	8	0.9081530000000001
4	FeTS22_Patient0002	8	0.950774
4	FeTS22_Patient0003	8	0.962694
4	FeTS22_Patient0004	8	0.917877
4	FeTS22_Patient0005	8	0.9245450000000001
4	FeTS22_Patient0006	8	0.976042
4	FeTS22_Patient0007	8	0.9582440000000001
4	FeTS22_Patient0008	8	0.9603520000000001
4	FeTS22_Patient0009	8	0.918543
4	FeTS22_Patient0010	8	0.9599790000000001
4	FeTS22_Patient0011	8	0.901119
4	FeTS22_Patient0012	8	0.976153
4	FeTS22_Patient0013	8	0.9705790000000001
4	FeTS22_Patient0014	8	0.956692
4	FeTS22_Patient0015	8	0.934683
4	FeTS22_Patient0016	8	0.961225
4	FeTS22_Patient0017	8	0.974354
4	FeTS22_Patient0018	8	0.8306540000000001
4	FeTS22_Patient0019	8	0.953672
4	FeTS22_Patient0020	8	0.965065
4	FeTS22_Patient0021	8	0.967318
4	FeTS22_Patient0022	8	0.915201
4	FeTS22_Patient0023	8	0.977392
4	FeTS22_Patient0024	8	0.9762370000000001
4	FeTS22_Patient0025	8	0.638375
4	FeTS22_Patient0026	8	0.9617870000000001
4	FeTS22_Patient0027	8	0.9579850000000001
4	FeTS22_Patient0028	8	0.9514600000000001
4	FeTS22_Patient0029	8	0.969366
4	FeTS22_Patient0030	8	0.764995
4	FeTS22_Patient0031	8	0.799304
4	FeTS22_Patient0032	8	0.948852
4	FeTS22_Patient0033	8	0.9531350000000001
4	FeTS22_Patient0034	8	0.941858
4	FeTS22_Patient0035	8	0.9639610000000001
4	FeTS22_Patient0036	8	0.965016
4	FeTS22_Patient0037	8	0.971191
4	FeTS22_Patient0038	8	0.894968
4	FeTS22_Patient0039	8	0.970269
4	FeTS22_Patient0040	8	0.965699
4	FeTS22_Patient0041	8	0.948247
4	FeTS22_Patient0042	8	0.816491
4	FeTS22_Patient0043	8	0.9765790000000001
4	FeTS22_Patient0044	8	0.961992
4	FeTS22_Patient0045	8	0.9609840000000001
4	FeTS22_Patient0046	8	0.96001
4	FeTS22_Patient0047	8	0.953892
4	FeTS22_Patient0048	8	0.9575819999999999
4	FeTS22_Patient0049	8	0.9402889999999999
4	FeTS22_Patient0050	8	0.971068
4	FeTS22_Patient0051	8	0.901962
4	FeTS22_Patient0052	8	0.9595610000000001
4	FeTS22_Patient0053	8	0.9505389999999999
4	FeTS22_Patient0054	8	0.971914
4	FeTS22_Patient0055	8	0.9468059999999999
4	FeTS22_Patient0056	8	0.972002
4	FeTS22_Patient0057	8	0.920473
4	FeTS22_Patient0058	8	0.942368
4	FeTS22_Patient0059	8	0.962169
4	FeTS22_Patient0060	8	0.9055209999999999
4	FeTS22_Patient0061	8	0.9045989999999999
4	FeTS22_Patient0062	8	0.9624030000000001
4	FeTS22_Patient0063	8	0.9242879999999999
4	FeTS22_Patient0064	8	0.9254
4	FeTS22_Patient0065	8	0.9642959999999999
4	FeTS22_Patient0066	8	0.974799
4	FeTS22_Patient0067	8	0.954277
4	FeTS22_Patient0068	8	0.958702
4	FeTS22_Patient0069	8	0.9558909999999999
4	FeTS22_Patient0070	8	0.860216
4	FeTS22_Patient0071	8	0.910315
4	FeTS22_Patient0072	8	0.953313
4	FeTS22_Patient0073	8	0.9728459999999999
4	FeTS22_Patient0074	8	0.9286040000000001
4	FeTS22_Patient0075	8	0.972875
4	FeTS22_Patient0076	8	0.974082
4	FeTS22_Patient0077	8	0.9641639999999999
4	FeTS22_Patient0078	8	0.7963859999999999
4	FeTS22_Patient0079	8	0.900691
4	FeTS22_Patient0080	8	0.839989
4	FeTS22_Patient0081	8	0.978518
4	FeTS22_Patient0082	8	0.9758629999999999
4	FeTS22_Patient0083	8	0.8529059999999999
4	FeTS22_Patient0084	8	0.977273
4	FeTS22_Patient0085	8	0.936916
4	FeTS22_Patient0086	8	0.9219229999999999
4	FeTS22_Patient0087	8	0.89817
4	FeTS22_Patient0088	8	0.9569629999999999
4	FeTS22_Patient0089	8	0.800509
4	FeTS22_Patient0090	8	0.974668
4	FeTS22_Patient0091	8	0.9559540000000001
4	FeTS22_Patient0092	8	0.972986
4	FeTS22_Patient0093	8	0.8822270000000001
4	FeTS22_Patient0094	8	0.973767
4	FeTS22_Patient0095	8	0.9262459999999999
4	FeTS22_Patient0096	8	0.760804
4	FeTS22_Patient0097	8	0.8310190000000001
4	FeTS22_Patient0098	8	0.974419
4	FeTS22_Patient0099	8	0.947039
4	FeTS22_Patient0100	8	0.93871
4	FeTS22_Patient0101	8	0.9720559999999999
4	FeTS22_Patient0102	8	0.945807
4	FeTS22_Patient0103	8	0.970348
4	FeTS22_Patient0104	8	0.949983
4	FeTS22_Patient0105	8	0.9529790000000001
4	FeTS22_Patient0106	8	0.929057
4	FeTS22_Patient0107	8	0.970353
4	FeTS22_Patient0108	8	0.960849
4	FeTS22_Patient0109	8	0.94684
4	FeTS22_Patient0110	8	0.8967200000000001
4	FeTS22_Patient0111	8	0.923422
4	FeTS22_Patient0112	8	0.964199
4	FeTS22_Patient0113	8	0.9707020000000001
4	FeTS22_Patient0114	8	0.961866
4	FeTS22_Patient0115	8	0.9744280000000001
4	FeTS22_Patient0116	8	0.944523
4	FeTS22_Patient0117	8	0.6741
4	FeTS22_Patient0118	8	0.945992
4	FeTS22_Patient0119	8	0.9640690000000001
4	FeTS22_Patient0120	8	0.717009
4	FeTS22_Patient0121	8	0.93296
4	FeTS22_Patient0122	8	0.956274
4	FeTS22_Patient0123	8	0.9494090000000001
4	FeTS22_Patient0124	8	0.40936999999999996
4	FeTS22_Patient0125	8	0.953558
4	FeTS22_Patient0126	8	0.563995
4	FeTS22_Patient0127	8	0.937678
4	FeTS22_Patient0128	8	0.9373040000000001
4	FeTS22_Patient0129	8	0.968584
4	FeTS22_Patient0130	8	0.919602
4	FeTS22_Patient0131	8	0.952358
4	FeTS22_Patient0132	8	0.9498129999999999
4	FeTS22_Patient0133	8	0.8693360000000001
4	FeTS22_Patient0134	8	0.9421309999999999
4	FeTS22_Patient0135	8	0.967252
4	FeTS22_Patient0136	8	0.96819
4	FeTS22_Patient0137	8	0.960349
4	FeTS22_Patient0138	8	0.963568
4	FeTS22_Patient0139	8	0.95114
4	FeTS22_Patient0140	8	0.972641
4	FeTS22_Patient0141	8	0.9365049999999999
4	FeTS22_Patient0142	8	0.9737459999999999
4	FeTS22_Patient0143	8	0.89502
4	FeTS22_Patient0144	8	0.94815
4	FeTS22_Patient0145	8	0.945635
4	FeTS22_Patient0146	8	0.894016
4	FeTS22_Patient0147	8	0.9624149999999999
4	FeTS22_Patient0148	8	0.977416
4	FeTS22_Patient0149	8	0.963249
4	FeTS22_Patient0150	8	0.888259
4	FeTS22_Patient0151	8	0.916574
4	FeTS22_Patient0152	8	0.966583
4	FeTS22_Patient0153	8	0.923493
4	FeTS22_Patient0154	8	0.964842
4	FeTS22_Patient0155	8	0.911441
4	FeTS22_Patient0156	8	0.956815
4	FeTS22_Patient0157	8	0.917473
4	FeTS22_Patient0158	8	0.963665
4	FeTS22_Patient0159	8	0.954788
4	FeTS22_Patient0160	8	0.8768229999999999
4	FeTS22_Patient0161	8	0.973318
4	FeTS22_Patient0162	8	0.972368
4	FeTS22_Patient0163	8	0.969801
4	FeTS22_Patient0164	8	0.9523959999999999
4	FeTS22_Patient0165	8	0.902382
4	FeTS22_Patient0166	8	0.866274
4	FeTS22_Patient0167	8	0.9398700000000001
4	FeTS22_Patient0168	8	0.9046040000000001
4	FeTS22_Patient0169	8	0.956918
4	FeTS22_Patient0170	8	0.9254209999999999
4	FeTS22_Patient0171	8	0.941815
4	FeTS22_Patient0172	8	0.955616
4	FeTS22_Patient0173	8	0.9583520000000001
4	FeTS22_Patient0174	8	0.9698
4	FeTS22_Patient0175	8	0.974319
4	FeTS22_Patient0176	8	0.963717
4	FeTS22_Patient0177	8	0.93914
4	FeTS22_Patient0178	8	0.687182
4	FeTS22_Patient0179	8	0.971086
4	FeTS22_Patient0180	8	0.867761
4	FeTS22_Patient0181	8	0.951666
4	FeTS22_Patient0182	8	0.973593
4	FeTS22_Patient0183	8	0.52342
4	FeTS22_Patient0184	8	0.955374
4	FeTS22_Patient0185	8	0.9228799999999999
4	FeTS22_Patient0186	8	0.763999
4	FeTS22_Patient0187	8	0.965934
4	FeTS22_Patient0188	8	0.938001
4	FeTS22_Patient0189	8	0.8417629999999999
4	FeTS22_Patient0190	8	0.8853850000000001
4	FeTS22_Patient0191	8	0.9428860000000001
4	FeTS22_Patient0192	8	0.8874989999999999
4	FeTS22_Patient0193	8	0.9066290000000001
4	FeTS22_Patient0194	8	0.975211
4	FeTS22_Patient0195	8	0.963483
4	FeTS22_Patient0196	8	0.9701200000000001
4	FeTS22_Patient0197	8	0.955456
4	FeTS22_Patient0198	8	0.947382
4	FeTS22_Patient0199	8	0.966995
4	FeTS22_Patient0200	8	0.9121600000000001
4	FeTS22_Patient0201	8	0.961299
4	FeTS22_Patient0202	8	0.9754360000000001
4	FeTS22_Patient0203	8	0.948945
4	FeTS22_Patient0204	8	0.91917
4	FeTS22_Patient0205	8	0.967467
4	FeTS22_Patient0206	8	0.972001
4	FeTS22_Patient0207	8	0.8959729999999999
4	FeTS22_Patient0208	8	0.9245450000000001
4	FeTS22_Patient0209	8	0.932214
4	FeTS22_Patient0210	8	0.9258379999999999
4	FeTS22_Patient0211	8	0.9562959999999999
4	FeTS22_Patient0212	8	0.97814
4	FeTS22_Patient0213	8	0.898568
4	FeTS22_Patient0214	8	0.88884
4	FeTS22_Patient0215	8	0.27405100000000004
4	FeTS22_Patient0216	8	0.95299
4	FeTS22_Patient0217	8	0.952382
4	FeTS22_Patient0218	8	0.9306760000000001
4	FeTS22_Patient0219	8	0.810724
4	FeTS22_Patient0220	8	0.9400729999999999
4	FeTS22_Patient0221	8	0.96131
4	FeTS22_Patient0222	8	0.908207
4	FeTS22_Patient0223	8	0.962837
4	FeTS22_Patient0224	8	0.958089
4	FeTS22_Patient0225	8	0.969784
4	FeTS22_Patient0226	8	0.9108280000000001
4	FeTS22_Patient0227	8	0.956298
4	FeTS22_Patient0228	8	0.974251
4	FeTS22_Patient0229	8	0.793829
4	FeTS22_Patient0230	8	0.822508
4	FeTS22_Patient0231	8	0.9522440000000001
4	FeTS22_Patient0232	8	0.9518620000000001
4	FeTS22_Patient0233	8	0.979809
4	FeTS22_Patient0234	8	0.957991
4	FeTS22_Patient0235	8	0.871308
4	FeTS22_Patient0236	8	0.960542
4	FeTS22_Patient0237	8	0.953892
4	FeTS22_Patient0238	8	0.899971
4	FeTS22_Patient0239	8	0.948061
4	FeTS22_Patient0240	8	0.9683440000000001
4	FeTS22_Patient0241	8	0.964843
4	FeTS22_Patient0242	8	0.878231
4	FeTS22_Patient0243	8	0.9291799999999999
4	FeTS22_Patient0244	8	0.965512
4	FeTS22_Patient0245	8	0.94279
4	FeTS22_Patient0246	8	0.9014969999999999
4	FeTS22_Patient0247	8	0.976563
4	FeTS22_Patient0248	8	0.842791
4	FeTS22_Patient0249	8	0.913732
4	FeTS22_Patient0000	10	0.9371120000000001
4	FeTS22_Patient0001	10	0.9163030000000001
4	FeTS22_Patient0002	10	0.9606520000000001
4	FeTS22_Patient0003	10	0.972261
4	FeTS22_Patient0004	10	0.947509
4	FeTS22_Patient0005	10	0.9314209999999999
4	FeTS22_Patient0006	10	0.979081
4	FeTS22_Patient0007	10	0.961375
4	FeTS22_Patient0008	10	0.954583
4	FeTS22_Patient0009	10	0.953411
4	FeTS22_Patient0010	10	0.9521649999999999
4	FeTS22_Patient0011	10	0.9167360000000001
4	FeTS22_Patient0012	10	0.980463
4	FeTS22_Patient0013	10	0.9597190000000001
4	FeTS22_Patient0014	10	0.9711620000000001
4	FeTS22_Patient0015	10	0.965414
4	FeTS22_Patient0016	10	0.966988
4	FeTS22_Patient0017	10	0.978798
4	FeTS22_Patient0018	10	0.862383
4	FeTS22_Patient0019	10	0.967249
4	FeTS22_Patient0020	10	0.971295
4	FeTS22_Patient0021	10	0.9711219999999999
4	FeTS22_Patient0022	10	0.911333
4	FeTS22_Patient0023	10	0.980392
4	FeTS22_Patient0024	10	0.973223
4	FeTS22_Patient0025	10	0.621182
4	FeTS22_Patient0026	10	0.9726299999999999
4	FeTS22_Patient0027	10	0.974999
4	FeTS22_Patient0028	10	0.9544540000000001
4	FeTS22_Patient0029	10	0.9662209999999999
4	FeTS22_Patient0030	10	0.822476
4	FeTS22_Patient0031	10	0.776999
4	FeTS22_Patient0032	10	0.955527
4	FeTS22_Patient0033	10	0.956051
4	FeTS22_Patient0034	10	0.946983
4	FeTS22_Patient0035	10	0.9741120000000001
4	FeTS22_Patient0036	10	0.9731299999999999
4	FeTS22_Patient0037	10	0.94996
4	FeTS22_Patient0038	10	0.8948299999999999
4	FeTS22_Patient0039	10	0.978808
4	FeTS22_Patient0040	10	0.9701629999999999
4	FeTS22_Patient0041	10	0.9378040000000001
4	FeTS22_Patient0042	10	0.81109
4	FeTS22_Patient0043	10	0.970454
4	FeTS22_Patient0044	10	0.971058
4	FeTS22_Patient0045	10	0.969477
4	FeTS22_Patient0046	10	0.95424
4	FeTS22_Patient0047	10	0.9657620000000001
4	FeTS22_Patient0048	10	0.9478209999999999
4	FeTS22_Patient0049	10	0.942586
4	FeTS22_Patient0050	10	0.976
4	FeTS22_Patient0051	10	0.888849
4	FeTS22_Patient0052	10	0.951673
4	FeTS22_Patient0053	10	0.97059
4	FeTS22_Patient0054	10	0.9636469999999999
4	FeTS22_Patient0055	10	0.9558059999999999
4	FeTS22_Patient0056	10	0.9782350000000001
4	FeTS22_Patient0057	10	0.894867
4	FeTS22_Patient0058	10	0.948966
4	FeTS22_Patient0059	10	0.962511
4	FeTS22_Patient0060	10	0.9115409999999999
4	FeTS22_Patient0061	10	0.9359930000000001
4	FeTS22_Patient0062	10	0.962814
4	FeTS22_Patient0063	10	0.8942530000000001
4	FeTS22_Patient0064	10	0.9205180000000001
4	FeTS22_Patient0065	10	0.9690610000000001
4	FeTS22_Patient0066	10	0.976658
4	FeTS22_Patient0067	10	0.948232
4	FeTS22_Patient0068	10	0.9733290000000001
4	FeTS22_Patient0069	10	0.95983
4	FeTS22_Patient0070	10	0.810018
4	FeTS22_Patient0071	10	0.8912
4	FeTS22_Patient0072	10	0.964059
4	FeTS22_Patient0073	10	0.9759389999999999
4	FeTS22_Patient0074	10	0.919595
4	FeTS22_Patient0075	10	0.959184
4	FeTS22_Patient0076	10	0.97854
4	FeTS22_Patient0077	10	0.974384
4	FeTS22_Patient0078	10	0.77958
4	FeTS22_Patient0079	10	0.902641
4	FeTS22_Patient0080	10	0.84306
4	FeTS22_Patient0081	10	0.9821209999999999
4	FeTS22_Patient0082	10	0.9710030000000001
4	FeTS22_Patient0083	10	0.8846200000000001
4	FeTS22_Patient0084	10	0.981701
4	FeTS22_Patient0085	10	0.9501709999999999
4	FeTS22_Patient0086	10	0.953939
4	FeTS22_Patient0087	10	0.844073
4	FeTS22_Patient0088	10	0.952176
4	FeTS22_Patient0089	10	0.845356
4	FeTS22_Patient0090	10	0.97965
4	FeTS22_Patient0091	10	0.9624870000000001
4	FeTS22_Patient0092	10	0.9748959999999999
4	FeTS22_Patient0093	10	0.864136
4	FeTS22_Patient0094	10	0.976799
4	FeTS22_Patient0095	10	0.9315190000000001
4	FeTS22_Patient0096	10	0.758676
4	FeTS22_Patient0097	10	0.7610239999999999
4	FeTS22_Patient0098	10	0.9795360000000001
4	FeTS22_Patient0099	10	0.960455
4	FeTS22_Patient0100	10	0.9669459999999999
4	FeTS22_Patient0101	10	0.978932
4	FeTS22_Patient0102	10	0.932376
4	FeTS22_Patient0103	10	0.975518
4	FeTS22_Patient0104	10	0.943486
4	FeTS22_Patient0105	10	0.949659
4	FeTS22_Patient0106	10	0.9435450000000001
4	FeTS22_Patient0107	10	0.973231
4	FeTS22_Patient0108	10	0.9656870000000001
4	FeTS22_Patient0109	10	0.9567120000000001
4	FeTS22_Patient0110	10	0.9267690000000001
4	FeTS22_Patient0111	10	0.916259
4	FeTS22_Patient0112	10	0.9698110000000001
4	FeTS22_Patient0113	10	0.980454
4	FeTS22_Patient0114	10	0.97051
4	FeTS22_Patient0115	10	0.9754780000000001
4	FeTS22_Patient0116	10	0.944896
4	FeTS22_Patient0117	10	0.846366
4	FeTS22_Patient0118	10	0.947594
4	FeTS22_Patient0119	10	0.9504739999999999
4	FeTS22_Patient0120	10	0.745821
4	FeTS22_Patient0121	10	0.9315370000000001
4	FeTS22_Patient0122	10	0.951967
4	FeTS22_Patient0123	10	0.967992
4	FeTS22_Patient0124	10	0.439352
4	FeTS22_Patient0125	10	0.9546870000000001
4	FeTS22_Patient0126	10	0.6312909999999999
4	FeTS22_Patient0127	10	0.9482290000000001
4	FeTS22_Patient0128	10	0.937795
4	FeTS22_Patient0129	10	0.957308
4	FeTS22_Patient0130	10	0.942332
4	FeTS22_Patient0131	10	0.969398
4	FeTS22_Patient0132	10	0.938276
4	FeTS22_Patient0133	10	0.893122
4	FeTS22_Patient0134	10	0.948275
4	FeTS22_Patient0135	10	0.9670979999999999
4	FeTS22_Patient0136	10	0.9753930000000001
4	FeTS22_Patient0137	10	0.9711700000000001
4	FeTS22_Patient0138	10	0.956823
4	FeTS22_Patient0139	10	0.9668760000000001
4	FeTS22_Patient0140	10	0.973784
4	FeTS22_Patient0141	10	0.913839
4	FeTS22_Patient0142	10	0.983352
4	FeTS22_Patient0143	10	0.8902100000000001
4	FeTS22_Patient0144	10	0.921488
4	FeTS22_Patient0145	10	0.9614020000000001
4	FeTS22_Patient0146	10	0.8978
4	FeTS22_Patient0147	10	0.970493
4	FeTS22_Patient0148	10	0.9811290000000001
4	FeTS22_Patient0149	10	0.9787610000000001
4	FeTS22_Patient0150	10	0.870791
4	FeTS22_Patient0151	10	0.944184
4	FeTS22_Patient0152	10	0.9787020000000001
4	FeTS22_Patient0153	10	0.893719
4	FeTS22_Patient0154	10	0.970367
4	FeTS22_Patient0155	10	0.9345760000000001
4	FeTS22_Patient0156	10	0.962878
4	FeTS22_Patient0157	10	0.9386329999999999
4	FeTS22_Patient0158	10	0.971786
4	FeTS22_Patient0159	10	0.951744
4	FeTS22_Patient0160	10	0.829649
4	FeTS22_Patient0161	10	0.970567
4	FeTS22_Patient0162	10	0.9817940000000001
4	FeTS22_Patient0163	10	0.975092
4	FeTS22_Patient0164	10	0.956908
4	FeTS22_Patient0165	10	0.906725
4	FeTS22_Patient0166	10	0.8907459999999999
4	FeTS22_Patient0167	10	0.929716
4	FeTS22_Patient0168	10	0.9307770000000001
4	FeTS22_Patient0169	10	0.9589040000000001
4	FeTS22_Patient0170	10	0.9702270000000001
4	FeTS22_Patient0171	10	0.922002
4	FeTS22_Patient0172	10	0.960664
4	FeTS22_Patient0173	10	0.959888
4	FeTS22_Patient0174	10	0.975825
4	FeTS22_Patient0175	10	0.974018
4	FeTS22_Patient0176	10	0.970058
4	FeTS22_Patient0177	10	0.928063
4	FeTS22_Patient0178	10	0.812512
4	FeTS22_Patient0179	10	0.976966
4	FeTS22_Patient0180	10	0.879366
4	FeTS22_Patient0181	10	0.9620219999999999
4	FeTS22_Patient0182	10	0.973497
4	FeTS22_Patient0183	10	0.47795
4	FeTS22_Patient0184	10	0.969583
4	FeTS22_Patient0185	10	0.9333469999999999
4	FeTS22_Patient0186	10	0.794778
4	FeTS22_Patient0187	10	0.9638620000000001
4	FeTS22_Patient0188	10	0.967794
4	FeTS22_Patient0189	10	0.8639319999999999
4	FeTS22_Patient0190	10	0.909957
4	FeTS22_Patient0191	10	0.946478
4	FeTS22_Patient0192	10	0.886057
4	FeTS22_Patient0193	10	0.8775299999999999
4	FeTS22_Patient0194	10	0.9697870000000001
4	FeTS22_Patient0195	10	0.970258
4	FeTS22_Patient0196	10	0.974831
4	FeTS22_Patient0197	10	0.959067
4	FeTS22_Patient0198	10	0.962828
4	FeTS22_Patient0199	10	0.974043
4	FeTS22_Patient0200	10	0.9246129999999999
4	FeTS22_Patient0201	10	0.9500200000000001
4	FeTS22_Patient0202	10	0.975999
4	FeTS22_Patient0203	10	0.959074
4	FeTS22_Patient0204	10	0.895446
4	FeTS22_Patient0205	10	0.9744729999999999
4	FeTS22_Patient0206	10	0.979825
4	FeTS22_Patient0207	10	0.922793
4	FeTS22_Patient0208	10	0.927214
4	FeTS22_Patient0209	10	0.9357559999999999
4	FeTS22_Patient0210	10	0.9282889999999999
4	FeTS22_Patient0211	10	0.975518
4	FeTS22_Patient0212	10	0.9817819999999999
4	FeTS22_Patient0213	10	0.942672
4	FeTS22_Patient0214	10	0.9037149999999999
4	FeTS22_Patient0215	10	0.251892
4	FeTS22_Patient0216	10	0.972668
4	FeTS22_Patient0217	10	0.963533
4	FeTS22_Patient0218	10	0.946326
4	FeTS22_Patient0219	10	0.789079
4	FeTS22_Patient0220	10	0.9422870000000001
4	FeTS22_Patient0221	10	0.960195
4	FeTS22_Patient0222	10	0.915226
4	FeTS22_Patient0223	10	0.9730260000000001
4	FeTS22_Patient0224	10	0.964116
4	FeTS22_Patient0225	10	0.9783620000000001
4	FeTS22_Patient0226	10	0.917775
4	FeTS22_Patient0227	10	0.971217
4	FeTS22_Patient0228	10	0.9557370000000001
4	FeTS22_Patient0229	10	0.8633059999999999
4	FeTS22_Patient0230	10	0.805607
4	FeTS22_Patient0231	10	0.965562
4	FeTS22_Patient0232	10	0.9427969999999999
4	FeTS22_Patient0233	10	0.9759899999999999
4	FeTS22_Patient0234	10	0.962313
4	FeTS22_Patient0235	10	0.861684
4	FeTS22_Patient0236	10	0.973399
4	FeTS22_Patient0237	10	0.9613370000000001
4	FeTS22_Patient0238	10	0.905626
4	FeTS22_Patient0239	10	0.965685
4	FeTS22_Patient0240	10	0.9663940000000001
4	FeTS22_Patient0241	10	0.973578
4	FeTS22_Patient0242	10	0.865506
4	FeTS22_Patient0243	10	0.919163
4	FeTS22_Patient0244	10	0.9714139999999999
4	FeTS22_Patient0245	10	0.9358270000000001
4	FeTS22_Patient0246	10	0.9171790000000001
4	FeTS22_Patient0247	10	0.9799450000000001
4	FeTS22_Patient0248	10	0.868603
4	FeTS22_Patient0249	10	0.9454819999999999
4	FeTS22_Patient0000	11	0.9320209999999999
4	FeTS22_Patient0001	11	0.934976
4	FeTS22_Patient0002	11	0.9591360000000001
4	FeTS22_Patient0003	11	0.971684
4	FeTS22_Patient0004	11	0.9472229999999999
4	FeTS22_Patient0005	11	0.948708
4	FeTS22_Patient0006	11	0.980193
4	FeTS22_Patient0007	11	0.96495
4	FeTS22_Patient0008	11	0.956201
4	FeTS22_Patient0009	11	0.95005
4	FeTS22_Patient0010	11	0.948367
4	FeTS22_Patient0011	11	0.9226479999999999
4	FeTS22_Patient0012	11	0.9797309999999999
4	FeTS22_Patient0013	11	0.962777
4	FeTS22_Patient0014	11	0.9674290000000001
4	FeTS22_Patient0015	11	0.9691629999999999
4	FeTS22_Patient0016	11	0.966714
4	FeTS22_Patient0017	11	0.979032
4	FeTS22_Patient0018	11	0.865434
4	FeTS22_Patient0019	11	0.9629639999999999
4	FeTS22_Patient0020	11	0.9742790000000001
4	FeTS22_Patient0021	11	0.968783
4	FeTS22_Patient0022	11	0.9369879999999999
4	FeTS22_Patient0023	11	0.9778209999999999
4	FeTS22_Patient0024	11	0.976858
4	FeTS22_Patient0025	11	0.562662
4	FeTS22_Patient0026	11	0.9752049999999999
4	FeTS22_Patient0027	11	0.9760620000000001
4	FeTS22_Patient0028	11	0.9636620000000001
4	FeTS22_Patient0029	11	0.96751
4	FeTS22_Patient0030	11	0.8206959999999999
4	FeTS22_Patient0031	11	0.797702
4	FeTS22_Patient0032	11	0.9592799999999999
4	FeTS22_Patient0033	11	0.945059
4	FeTS22_Patient0034	11	0.9472649999999999
4	FeTS22_Patient0035	11	0.9745950000000001
4	FeTS22_Patient0036	11	0.975181
4	FeTS22_Patient0037	11	0.9565110000000001
4	FeTS22_Patient0038	11	0.951177
4	FeTS22_Patient0039	11	0.9801469999999999
4	FeTS22_Patient0040	11	0.974941
4	FeTS22_Patient0041	11	0.948427
4	FeTS22_Patient0042	11	0.847083
4	FeTS22_Patient0043	11	0.9762860000000001
4	FeTS22_Patient0044	11	0.971709
4	FeTS22_Patient0045	11	0.969306
4	FeTS22_Patient0046	11	0.9604370000000001
4	FeTS22_Patient0047	11	0.973506
4	FeTS22_Patient0048	11	0.9571729999999999
4	FeTS22_Patient0049	11	0.948664
4	FeTS22_Patient0050	11	0.9786520000000001
4	FeTS22_Patient0051	11	0.8966940000000001
4	FeTS22_Patient0052	11	0.9478120000000001
4	FeTS22_Patient0053	11	0.971833
4	FeTS22_Patient0054	11	0.959051
4	FeTS22_Patient0055	11	0.9585790000000001
4	FeTS22_Patient0056	11	0.978231
4	FeTS22_Patient0057	11	0.903559
4	FeTS22_Patient0058	11	0.9575110000000001
4	FeTS22_Patient0059	11	0.9595889999999999
4	FeTS22_Patient0060	11	0.912216
4	FeTS22_Patient0061	11	0.9195479999999999
4	FeTS22_Patient0062	11	0.965916
4	FeTS22_Patient0063	11	0.908882
4	FeTS22_Patient0064	11	0.9033200000000001
4	FeTS22_Patient0065	11	0.9717889999999999
4	FeTS22_Patient0066	11	0.973096
4	FeTS22_Patient0067	11	0.949692
4	FeTS22_Patient0068	11	0.961123
4	FeTS22_Patient0069	11	0.9587870000000001
4	FeTS22_Patient0070	11	0.788867
4	FeTS22_Patient0071	11	0.9035030000000001
4	FeTS22_Patient0072	11	0.9596969999999999
4	FeTS22_Patient0073	11	0.9799049999999999
4	FeTS22_Patient0074	11	0.929391
4	FeTS22_Patient0075	11	0.9579719999999999
4	FeTS22_Patient0076	11	0.980401
4	FeTS22_Patient0077	11	0.974454
4	FeTS22_Patient0078	11	0.781081
4	FeTS22_Patient0079	11	0.899042
4	FeTS22_Patient0080	11	0.8344280000000001
4	FeTS22_Patient0081	11	0.9805809999999999
4	FeTS22_Patient0082	11	0.970766
4	FeTS22_Patient0083	11	0.890106
4	FeTS22_Patient0084	11	0.981958
4	FeTS22_Patient0085	11	0.945127
4	FeTS22_Patient0086	11	0.9510299999999999
4	FeTS22_Patient0087	11	0.861295
4	FeTS22_Patient0088	11	0.956421
4	FeTS22_Patient0089	11	0.853708
4	FeTS22_Patient0090	11	0.980275
4	FeTS22_Patient0091	11	0.969449
4	FeTS22_Patient0092	11	0.9751920000000001
4	FeTS22_Patient0093	11	0.8805299999999999
4	FeTS22_Patient0094	11	0.977267
4	FeTS22_Patient0095	11	0.952694
4	FeTS22_Patient0096	11	0.764699
4	FeTS22_Patient0097	11	0.7827930000000001
4	FeTS22_Patient0098	11	0.9810459999999999
4	FeTS22_Patient0099	11	0.9634530000000001
4	FeTS22_Patient0100	11	0.9627870000000001
4	FeTS22_Patient0101	11	0.979944
4	FeTS22_Patient0102	11	0.9395620000000001
4	FeTS22_Patient0103	11	0.9726879999999999
4	FeTS22_Patient0104	11	0.943306
4	FeTS22_Patient0105	11	0.951209
4	FeTS22_Patient0106	11	0.93824
4	FeTS22_Patient0107	11	0.976671
4	FeTS22_Patient0108	11	0.9668260000000001
4	FeTS22_Patient0109	11	0.9636969999999999
4	FeTS22_Patient0110	11	0.938976
4	FeTS22_Patient0111	11	0.901436
4	FeTS22_Patient0112	11	0.97388
4	FeTS22_Patient0113	11	0.9816
4	FeTS22_Patient0114	11	0.96965
4	FeTS22_Patient0115	11	0.9785940000000001
4	FeTS22_Patient0116	11	0.947591
4	FeTS22_Patient0117	11	0.686113
4	FeTS22_Patient0118	11	0.9522889999999999
4	FeTS22_Patient0119	11	0.954675
4	FeTS22_Patient0120	11	0.771482
4	FeTS22_Patient0121	11	0.936154
4	FeTS22_Patient0122	11	0.962268
4	FeTS22_Patient0123	11	0.972044
4	FeTS22_Patient0124	11	0.45825299999999997
4	FeTS22_Patient0125	11	0.966455
4	FeTS22_Patient0126	11	0.618526
4	FeTS22_Patient0127	11	0.950139
4	FeTS22_Patient0128	11	0.9424110000000001
4	FeTS22_Patient0129	11	0.958833
4	FeTS22_Patient0130	11	0.9444540000000001
4	FeTS22_Patient0131	11	0.968765
4	FeTS22_Patient0132	11	0.942903
4	FeTS22_Patient0133	11	0.9308219999999999
4	FeTS22_Patient0134	11	0.9560879999999999
4	FeTS22_Patient0135	11	0.9740969999999999
4	FeTS22_Patient0136	11	0.9755159999999999
4	FeTS22_Patient0137	11	0.9717379999999999
4	FeTS22_Patient0138	11	0.954369
4	FeTS22_Patient0139	11	0.9662059999999999
4	FeTS22_Patient0140	11	0.975621
4	FeTS22_Patient0141	11	0.926142
4	FeTS22_Patient0142	11	0.9820450000000001
4	FeTS22_Patient0143	11	0.9049389999999999
4	FeTS22_Patient0144	11	0.935111
4	FeTS22_Patient0145	11	0.95978
4	FeTS22_Patient0146	11	0.923358
4	FeTS22_Patient0147	11	0.9712149999999999
4	FeTS22_Patient0148	11	0.981477
4	FeTS22_Patient0149	11	0.980132
4	FeTS22_Patient0150	11	0.9131959999999999
4	FeTS22_Patient0151	11	0.94605
4	FeTS22_Patient0152	11	0.977601
4	FeTS22_Patient0153	11	0.872675
4	FeTS22_Patient0154	11	0.97031
4	FeTS22_Patient0155	11	0.9450209999999999
4	FeTS22_Patient0156	11	0.9673940000000001
4	FeTS22_Patient0157	11	0.9473459999999999
4	FeTS22_Patient0158	11	0.971175
4	FeTS22_Patient0159	11	0.9540540000000001
4	FeTS22_Patient0160	11	0.877016
4	FeTS22_Patient0161	11	0.9765530000000001
4	FeTS22_Patient0162	11	0.983655
4	FeTS22_Patient0163	11	0.9739469999999999
4	FeTS22_Patient0164	11	0.9581280000000001
4	FeTS22_Patient0165	11	0.90154
4	FeTS22_Patient0166	11	0.8996930000000001
4	FeTS22_Patient0167	11	0.929425
4	FeTS22_Patient0168	11	0.912637
4	FeTS22_Patient0169	11	0.951874
4	FeTS22_Patient0170	11	0.9679969999999999
4	FeTS22_Patient0171	11	0.892368
4	FeTS22_Patient0172	11	0.9651
4	FeTS22_Patient0173	11	0.9608540000000001
4	FeTS22_Patient0174	11	0.976987
4	FeTS22_Patient0175	11	0.972151
4	FeTS22_Patient0176	11	0.973018
4	FeTS22_Patient0177	11	0.9371
4	FeTS22_Patient0178	11	0.7989430000000001
4	FeTS22_Patient0179	11	0.9787819999999999
4	FeTS22_Patient0180	11	0.8913110000000001
4	FeTS22_Patient0181	11	0.962778
4	FeTS22_Patient0182	11	0.973477
4	FeTS22_Patient0183	11	0.5331779999999999
4	FeTS22_Patient0184	11	0.974142
4	FeTS22_Patient0185	11	0.920866
4	FeTS22_Patient0186	11	0.7306739999999999
4	FeTS22_Patient0187	11	0.9676110000000001
4	FeTS22_Patient0188	11	0.9727870000000001
4	FeTS22_Patient0189	11	0.872187
4	FeTS22_Patient0190	11	0.9215840000000001
4	FeTS22_Patient0191	11	0.95006
4	FeTS22_Patient0192	11	0.893124
4	FeTS22_Patient0193	11	0.911552
4	FeTS22_Patient0194	11	0.9725870000000001
4	FeTS22_Patient0195	11	0.968118
4	FeTS22_Patient0196	11	0.977138
4	FeTS22_Patient0197	11	0.951966
4	FeTS22_Patient0198	11	0.9659200000000001
4	FeTS22_Patient0199	11	0.9726450000000001
4	FeTS22_Patient0200	11	0.913966
4	FeTS22_Patient0201	11	0.957484
4	FeTS22_Patient0202	11	0.9805530000000001
4	FeTS22_Patient0203	11	0.960626
4	FeTS22_Patient0204	11	0.901537
4	FeTS22_Patient0205	11	0.977201
4	FeTS22_Patient0206	11	0.9804290000000001
4	FeTS22_Patient0207	11	0.9222950000000001
4	FeTS22_Patient0208	11	0.934766
4	FeTS22_Patient0209	11	0.9365129999999999
4	FeTS22_Patient0210	11	0.933192
4	FeTS22_Patient0211	11	0.975151
4	FeTS22_Patient0212	11	0.9821770000000001
4	FeTS22_Patient0213	11	0.942682
4	FeTS22_Patient0214	11	0.904375
4	FeTS22_Patient0215	11	0.264775
4	FeTS22_Patient0216	11	0.966047
4	FeTS22_Patient0217	11	0.965995
4	FeTS22_Patient0218	11	0.9351799999999999
4	FeTS22_Patient0219	11	0.811295
4	FeTS22_Patient0220	11	0.947133
4	FeTS22_Patient0221	11	0.9593020000000001
4	FeTS22_Patient0222	11	0.908905
4	FeTS22_Patient0223	11	0.975707
4	FeTS22_Patient0224	11	0.966678
4	FeTS22_Patient0225	11	0.9795389999999999
4	FeTS22_Patient0226	11	0.9251530000000001
4	FeTS22_Patient0227	11	0.9665389999999999
4	FeTS22_Patient0228	11	0.931135
4	FeTS22_Patient0229	11	0.8557950000000001
4	FeTS22_Patient0230	11	0.8287700000000001
4	FeTS22_Patient0231	11	0.964875
4	FeTS22_Patient0232	11	0.949627
4	FeTS22_Patient0233	11	0.9767309999999999
4	FeTS22_Patient0234	11	0.966899
4	FeTS22_Patient0235	11	0.879762
4	FeTS22_Patient0236	11	0.971923
4	FeTS22_Patient0237	11	0.955319
4	FeTS22_Patient0238	11	0.907467
4	FeTS22_Patient0239	11	0.954413
4	FeTS22_Patient0240	11	0.967249
4	FeTS22_Patient0241	11	0.976189
4	FeTS22_Patient0242	11	0.890976
4	FeTS22_Patient0243	11	0.926068
4	FeTS22_Patient0244	11	0.971433
4	FeTS22_Patient0245	11	0.943541
4	FeTS22_Patient0246	11	0.898559
4	FeTS22_Patient0247	11	0.980876
4	FeTS22_Patient0248	11	0.8546440000000001
4	FeTS22_Patient0249	11	0.943795
4	FeTS22_Patient0000	12	0.914163
4	FeTS22_Patient0001	12	0.937953
4	FeTS22_Patient0002	12	0.963252
4	FeTS22_Patient0003	12	0.965434
4	FeTS22_Patient0004	12	0.9224899999999999
4	FeTS22_Patient0005	12	0.91519
4	FeTS22_Patient0006	12	0.976615
4	FeTS22_Patient0007	12	0.947628
4	FeTS22_Patient0008	12	0.9485319999999999
4	FeTS22_Patient0009	12	0.945686
4	FeTS22_Patient0010	12	0.958081
4	FeTS22_Patient0011	12	0.914393
4	FeTS22_Patient0012	12	0.9701780000000001
4	FeTS22_Patient0013	12	0.974283
4	FeTS22_Patient0014	12	0.9700489999999999
4	FeTS22_Patient0015	12	0.961032
4	FeTS22_Patient0016	12	0.9630780000000001
4	FeTS22_Patient0017	12	0.9537059999999999
4	FeTS22_Patient0018	12	0.886481
4	FeTS22_Patient0019	12	0.933227
4	FeTS22_Patient0020	12	0.9641770000000001
4	FeTS22_Patient0021	12	0.955944
4	FeTS22_Patient0022	12	0.915372
4	FeTS22_Patient0023	12	0.9778889999999999
4	FeTS22_Patient0024	12	0.9703510000000001
4	FeTS22_Patient0025	12	0.6176689999999999
4	FeTS22_Patient0026	12	0.9614520000000001
4	FeTS22_Patient0027	12	0.957658
4	FeTS22_Patient0028	12	0.9107350000000001
4	FeTS22_Patient0029	12	0.950068
4	FeTS22_Patient0030	12	0.771927
4	FeTS22_Patient0031	12	0.772176
4	FeTS22_Patient0032	12	0.9334889999999999
4	FeTS22_Patient0033	12	0.966347
4	FeTS22_Patient0034	12	0.9265709999999999
4	FeTS22_Patient0035	12	0.960491
4	FeTS22_Patient0036	12	0.962945
4	FeTS22_Patient0037	12	0.935343
4	FeTS22_Patient0038	12	0.9238790000000001
4	FeTS22_Patient0039	12	0.9508059999999999
4	FeTS22_Patient0040	12	0.926191
4	FeTS22_Patient0041	12	0.949099
4	FeTS22_Patient0042	12	0.811526
4	FeTS22_Patient0043	12	0.959461
4	FeTS22_Patient0044	12	0.9520209999999999
4	FeTS22_Patient0045	12	0.959886
4	FeTS22_Patient0046	12	0.957269
4	FeTS22_Patient0047	12	0.9474899999999999
4	FeTS22_Patient0048	12	0.910537
4	FeTS22_Patient0049	12	0.920307
4	FeTS22_Patient0050	12	0.9658690000000001
4	FeTS22_Patient0051	12	0.9136559999999999
4	FeTS22_Patient0052	12	0.9564889999999999
4	FeTS22_Patient0053	12	0.9396629999999999
4	FeTS22_Patient0054	12	0.9278799999999999
4	FeTS22_Patient0055	12	0.9340799999999999
4	FeTS22_Patient0056	12	0.9708700000000001
4	FeTS22_Patient0057	12	0.878815
4	FeTS22_Patient0058	12	0.919384
4	FeTS22_Patient0059	12	0.9518979999999999
4	FeTS22_Patient0060	12	0.8319040000000001
4	FeTS22_Patient0061	12	0.8335610000000001
4	FeTS22_Patient0062	12	0.9540569999999999
4	FeTS22_Patient0063	12	0.842405
4	FeTS22_Patient0064	12	0.9006639999999999
4	FeTS22_Patient0065	12	0.9601
4	FeTS22_Patient0066	12	0.9747370000000001
4	FeTS22_Patient0067	12	0.935687
4	FeTS22_Patient0068	12	0.934976
4	FeTS22_Patient0069	12	0.946681
4	FeTS22_Patient0070	12	0.794845
4	FeTS22_Patient0071	12	0.880175
4	FeTS22_Patient0072	12	0.9557479999999999
4	FeTS22_Patient0073	12	0.973413
4	FeTS22_Patient0074	12	0.881077
4	FeTS22_Patient0075	12	0.9362889999999999
4	FeTS22_Patient0076	12	0.9754379999999999
4	FeTS22_Patient0077	12	0.959512
4	FeTS22_Patient0078	12	0.881877
4	FeTS22_Patient0079	12	0.892548
4	FeTS22_Patient0080	12	0.8284229999999999
4	FeTS22_Patient0081	12	0.975575
4	FeTS22_Patient0082	12	0.952002
4	FeTS22_Patient0083	12	0.836102
4	FeTS22_Patient0084	12	0.9750340000000001
4	FeTS22_Patient0085	12	0.9380629999999999
4	FeTS22_Patient0086	12	0.9079139999999999
4	FeTS22_Patient0087	12	0.801794
4	FeTS22_Patient0088	12	0.9476969999999999
4	FeTS22_Patient0089	12	0.7897689999999999
4	FeTS22_Patient0090	12	0.9716549999999999
4	FeTS22_Patient0091	12	0.9429700000000001
4	FeTS22_Patient0092	12	0.9471
4	FeTS22_Patient0093	12	0.872597
4	FeTS22_Patient0094	12	0.9603959999999999
4	FeTS22_Patient0095	12	0.923309
4	FeTS22_Patient0096	12	0.705566
4	FeTS22_Patient0097	12	0.731214
4	FeTS22_Patient0098	12	0.9669620000000001
4	FeTS22_Patient0099	12	0.9385389999999999
4	FeTS22_Patient0100	12	0.953522
4	FeTS22_Patient0101	12	0.9699129999999999
4	FeTS22_Patient0102	12	0.9402219999999999
4	FeTS22_Patient0103	12	0.9577399999999999
4	FeTS22_Patient0104	12	0.9292819999999999
4	FeTS22_Patient0105	12	0.948995
4	FeTS22_Patient0106	12	0.908716
4	FeTS22_Patient0107	12	0.943058
4	FeTS22_Patient0108	12	0.9546620000000001
4	FeTS22_Patient0109	12	0.92686
4	FeTS22_Patient0110	12	0.9207420000000001
4	FeTS22_Patient0111	12	0.856218
4	FeTS22_Patient0112	12	0.9400940000000001
4	FeTS22_Patient0113	12	0.973038
4	FeTS22_Patient0114	12	0.9694790000000001
4	FeTS22_Patient0115	12	0.943867
4	FeTS22_Patient0116	12	0.931211
4	FeTS22_Patient0117	12	0.6813140000000001
4	FeTS22_Patient0118	12	0.94199
4	FeTS22_Patient0119	12	0.9111819999999999
4	FeTS22_Patient0120	12	0.663926
4	FeTS22_Patient0121	12	0.8963620000000001
4	FeTS22_Patient0122	12	0.9147350000000001
4	FeTS22_Patient0123	12	0.957731
4	FeTS22_Patient0124	12	0.47246800000000005
4	FeTS22_Patient0125	12	0.941961
4	FeTS22_Patient0126	12	0.5606949999999999
4	FeTS22_Patient0127	12	0.9384620000000001
4	FeTS22_Patient0128	12	0.889281
4	FeTS22_Patient0129	12	0.9593719999999999
4	FeTS22_Patient0130	12	0.920068
4	FeTS22_Patient0131	12	0.951594
4	FeTS22_Patient0132	12	0.9140940000000001
4	FeTS22_Patient0133	12	0.91676
4	FeTS22_Patient0134	12	0.947166
4	FeTS22_Patient0135	12	0.952309
4	FeTS22_Patient0136	12	0.9563290000000001
4	FeTS22_Patient0137	12	0.964226
4	FeTS22_Patient0138	12	0.947067
4	FeTS22_Patient0139	12	0.870669
4	FeTS22_Patient0140	12	0.958125
4	FeTS22_Patient0141	12	0.853174
4	FeTS22_Patient0142	12	0.9670059999999999
4	FeTS22_Patient0143	12	0.935851
4	FeTS22_Patient0144	12	0.937949
4	FeTS22_Patient0145	12	0.946109
4	FeTS22_Patient0146	12	0.8987209999999999
4	FeTS22_Patient0147	12	0.9612700000000001
4	FeTS22_Patient0148	12	0.968567
4	FeTS22_Patient0149	12	0.9707530000000001
4	FeTS22_Patient0150	12	0.84401
4	FeTS22_Patient0151	12	0.913084
4	FeTS22_Patient0152	12	0.968894
4	FeTS22_Patient0153	12	0.8733299999999999
4	FeTS22_Patient0154	12	0.9679909999999999
4	FeTS22_Patient0155	12	0.87755
4	FeTS22_Patient0156	12	0.953652
4	FeTS22_Patient0157	12	0.8924040000000001
4	FeTS22_Patient0158	12	0.960098
4	FeTS22_Patient0159	12	0.9447690000000001
4	FeTS22_Patient0160	12	0.770471
4	FeTS22_Patient0161	12	0.972134
4	FeTS22_Patient0162	12	0.9528530000000001
4	FeTS22_Patient0163	12	0.9657120000000001
4	FeTS22_Patient0164	12	0.953491
4	FeTS22_Patient0165	12	0.8805370000000001
4	FeTS22_Patient0166	12	0.890383
4	FeTS22_Patient0167	12	0.9193040000000001
4	FeTS22_Patient0168	12	0.916638
4	FeTS22_Patient0169	12	0.9543370000000001
4	FeTS22_Patient0170	12	0.935099
4	FeTS22_Patient0171	12	0.948722
4	FeTS22_Patient0172	12	0.925947
4	FeTS22_Patient0173	12	0.952033
4	FeTS22_Patient0174	12	0.9711799999999999
4	FeTS22_Patient0175	12	0.963075
4	FeTS22_Patient0176	12	0.967908
4	FeTS22_Patient0177	12	0.9178649999999999
4	FeTS22_Patient0178	12	0.797829
4	FeTS22_Patient0179	12	0.975182
4	FeTS22_Patient0180	12	0.8830459999999999
4	FeTS22_Patient0181	12	0.946259
4	FeTS22_Patient0182	12	0.973002
4	FeTS22_Patient0183	12	0.426594
4	FeTS22_Patient0184	12	0.9665030000000001
4	FeTS22_Patient0185	12	0.920792
4	FeTS22_Patient0186	12	0.8426620000000001
4	FeTS22_Patient0187	12	0.9510350000000001
4	FeTS22_Patient0188	12	0.9639850000000001
4	FeTS22_Patient0189	12	0.809286
4	FeTS22_Patient0190	12	0.8953180000000001
4	FeTS22_Patient0191	12	0.952652
4	FeTS22_Patient0192	12	0.8773209999999999
4	FeTS22_Patient0193	12	0.831368
4	FeTS22_Patient0194	12	0.967891
4	FeTS22_Patient0195	12	0.9562879999999999
4	FeTS22_Patient0196	12	0.960183
4	FeTS22_Patient0197	12	0.951239
4	FeTS22_Patient0198	12	0.9487180000000001
4	FeTS22_Patient0199	12	0.949859
4	FeTS22_Patient0200	12	0.9387059999999999
4	FeTS22_Patient0201	12	0.954041
4	FeTS22_Patient0202	12	0.9417059999999999
4	FeTS22_Patient0203	12	0.9156709999999999
4	FeTS22_Patient0204	12	0.8589100000000001
4	FeTS22_Patient0205	12	0.971541
4	FeTS22_Patient0206	12	0.97719
4	FeTS22_Patient0207	12	0.8898229999999999
4	FeTS22_Patient0208	12	0.9368790000000001
4	FeTS22_Patient0209	12	0.925961
4	FeTS22_Patient0210	12	0.9317719999999999
4	FeTS22_Patient0211	12	0.960674
4	FeTS22_Patient0212	12	0.9710120000000001
4	FeTS22_Patient0213	12	0.945226
4	FeTS22_Patient0214	12	0.8616809999999999
4	FeTS22_Patient0215	12	0.24694499999999997
4	FeTS22_Patient0216	12	0.93115
4	FeTS22_Patient0217	12	0.9584440000000001
4	FeTS22_Patient0218	12	0.9427
4	FeTS22_Patient0219	12	0.822493
4	FeTS22_Patient0220	12	0.9433389999999999
4	FeTS22_Patient0221	12	0.9657450000000001
4	FeTS22_Patient0222	12	0.888875
4	FeTS22_Patient0223	12	0.948643
4	FeTS22_Patient0224	12	0.956549
4	FeTS22_Patient0225	12	0.9724370000000001
4	FeTS22_Patient0226	12	0.78614
4	FeTS22_Patient0227	12	0.9274600000000001
4	FeTS22_Patient0228	12	0.9479040000000001
4	FeTS22_Patient0229	12	0.734255
4	FeTS22_Patient0230	12	0.8308709999999999
4	FeTS22_Patient0231	12	0.95926
4	FeTS22_Patient0232	12	0.9381870000000001
4	FeTS22_Patient0233	12	0.972086
4	FeTS22_Patient0234	12	0.956082
4	FeTS22_Patient0235	12	0.871244
4	FeTS22_Patient0236	12	0.9272870000000001
4	FeTS22_Patient0237	12	0.936214
4	FeTS22_Patient0238	12	0.900885
4	FeTS22_Patient0239	12	0.9392280000000001
4	FeTS22_Patient0240	12	0.960306
4	FeTS22_Patient0241	12	0.960981
4	FeTS22_Patient0242	12	0.873817
4	FeTS22_Patient0243	12	0.9060799999999999
4	FeTS22_Patient0244	12	0.96262
4	FeTS22_Patient0245	12	0.9548840000000001
4	FeTS22_Patient0246	12	0.9008360000000001
4	FeTS22_Patient0247	12	0.968491
4	FeTS22_Patient0248	12	0.829058
4	FeTS22_Patient0249	12	0.9200370000000001
4	FeTS22_Patient0000	54	0.927149
4	FeTS22_Patient0001	54	0.9221540000000001
4	FeTS22_Patient0002	54	0.966514
4	FeTS22_Patient0003	54	0.97341
4	FeTS22_Patient0004	54	0.949609
4	FeTS22_Patient0005	54	0.947411
4	FeTS22_Patient0006	54	0.979152
4	FeTS22_Patient0007	54	0.9645309999999999
4	FeTS22_Patient0008	54	0.953676
4	FeTS22_Patient0009	54	0.9525469999999999
4	FeTS22_Patient0010	54	0.9432219999999999
4	FeTS22_Patient0011	54	0.9199860000000001
4	FeTS22_Patient0012	54	0.980506
4	FeTS22_Patient0013	54	0.9602459999999999
4	FeTS22_Patient0014	54	0.969261
4	FeTS22_Patient0015	54	0.968641
4	FeTS22_Patient0016	54	0.9669629999999999
4	FeTS22_Patient0017	54	0.978678
4	FeTS22_Patient0018	54	0.8649979999999999
4	FeTS22_Patient0019	54	0.963195
4	FeTS22_Patient0020	54	0.9749639999999999
4	FeTS22_Patient0021	54	0.967836
4	FeTS22_Patient0022	54	0.896325
4	FeTS22_Patient0023	54	0.977872
4	FeTS22_Patient0024	54	0.977298
4	FeTS22_Patient0025	54	0.527301
4	FeTS22_Patient0026	54	0.975107
4	FeTS22_Patient0027	54	0.9754120000000001
4	FeTS22_Patient0028	54	0.960982
4	FeTS22_Patient0029	54	0.9629409999999999
4	FeTS22_Patient0030	54	0.8201639999999999
4	FeTS22_Patient0031	54	0.771981
4	FeTS22_Patient0032	54	0.961641
4	FeTS22_Patient0033	54	0.9487479999999999
4	FeTS22_Patient0034	54	0.9453870000000001
4	FeTS22_Patient0035	54	0.975759
4	FeTS22_Patient0036	54	0.975721
4	FeTS22_Patient0037	54	0.9542299999999999
4	FeTS22_Patient0038	54	0.95237
4	FeTS22_Patient0039	54	0.979883
4	FeTS22_Patient0040	54	0.973959
4	FeTS22_Patient0041	54	0.942203
4	FeTS22_Patient0042	54	0.843541
4	FeTS22_Patient0043	54	0.9744149999999999
4	FeTS22_Patient0044	54	0.9705729999999999
4	FeTS22_Patient0045	54	0.969881
4	FeTS22_Patient0046	54	0.955945
4	FeTS22_Patient0047	54	0.9765530000000001
4	FeTS22_Patient0048	54	0.955176
4	FeTS22_Patient0049	54	0.949242
4	FeTS22_Patient0050	54	0.9787680000000001
4	FeTS22_Patient0051	54	0.8935
4	FeTS22_Patient0052	54	0.942441
4	FeTS22_Patient0053	54	0.972325
4	FeTS22_Patient0054	54	0.957303
4	FeTS22_Patient0055	54	0.957926
4	FeTS22_Patient0056	54	0.978935
4	FeTS22_Patient0057	54	0.902285
4	FeTS22_Patient0058	54	0.94763
4	FeTS22_Patient0059	54	0.959676
4	FeTS22_Patient0060	54	0.9155280000000001
4	FeTS22_Patient0061	54	0.907359
4	FeTS22_Patient0062	54	0.9674309999999999
4	FeTS22_Patient0063	54	0.844899
4	FeTS22_Patient0064	54	0.9113889999999999
4	FeTS22_Patient0065	54	0.9714020000000001
4	FeTS22_Patient0066	54	0.9743
4	FeTS22_Patient0067	54	0.9499790000000001
4	FeTS22_Patient0068	54	0.96726
4	FeTS22_Patient0069	54	0.958764
4	FeTS22_Patient0070	54	0.804591
4	FeTS22_Patient0071	54	0.896819
4	FeTS22_Patient0072	54	0.960675
4	FeTS22_Patient0073	54	0.9781479999999999
4	FeTS22_Patient0074	54	0.93134
4	FeTS22_Patient0075	54	0.958108
4	FeTS22_Patient0076	54	0.979568
4	FeTS22_Patient0077	54	0.9721700000000001
4	FeTS22_Patient0078	54	0.760369
4	FeTS22_Patient0079	54	0.9018120000000001
4	FeTS22_Patient0080	54	0.835184
4	FeTS22_Patient0081	54	0.9813940000000001
4	FeTS22_Patient0082	54	0.9702860000000001
4	FeTS22_Patient0083	54	0.878014
4	FeTS22_Patient0084	54	0.9817870000000001
4	FeTS22_Patient0085	54	0.949722
4	FeTS22_Patient0086	54	0.951569
4	FeTS22_Patient0087	54	0.853175
4	FeTS22_Patient0088	54	0.94955
4	FeTS22_Patient0089	54	0.8375600000000001
4	FeTS22_Patient0090	54	0.9805360000000001
4	FeTS22_Patient0091	54	0.563513
4	FeTS22_Patient0092	54	0.9756090000000001
4	FeTS22_Patient0093	54	0.8647600000000001
4	FeTS22_Patient0094	54	0.975716
4	FeTS22_Patient0095	54	0.934528
4	FeTS22_Patient0096	54	0.7383310000000001
4	FeTS22_Patient0097	54	0.785407
4	FeTS22_Patient0098	54	0.98031
4	FeTS22_Patient0099	54	0.964098
4	FeTS22_Patient0100	54	0.969708
4	FeTS22_Patient0101	54	0.9799979999999999
4	FeTS22_Patient0102	54	0.9406120000000001
4	FeTS22_Patient0103	54	0.973202
4	FeTS22_Patient0104	54	0.9409959999999999
4	FeTS22_Patient0105	54	0.946149
4	FeTS22_Patient0106	54	0.9255969999999999
4	FeTS22_Patient0107	54	0.975108
4	FeTS22_Patient0108	54	0.965087
4	FeTS22_Patient0109	54	0.9682430000000001
4	FeTS22_Patient0110	54	0.9404610000000001
4	FeTS22_Patient0111	54	0.906758
4	FeTS22_Patient0112	54	0.9698049999999999
4	FeTS22_Patient0113	54	0.980297
4	FeTS22_Patient0114	54	0.9691639999999999
4	FeTS22_Patient0115	54	0.9783229999999999
4	FeTS22_Patient0116	54	0.9506540000000001
4	FeTS22_Patient0117	54	0.585551
4	FeTS22_Patient0118	54	0.945788
4	FeTS22_Patient0119	54	0.9551040000000001
4	FeTS22_Patient0120	54	0.738078
4	FeTS22_Patient0121	54	0.9449770000000001
4	FeTS22_Patient0122	54	0.9569340000000001
4	FeTS22_Patient0123	54	0.972606
4	FeTS22_Patient0124	54	0.630605
4	FeTS22_Patient0125	54	0.956619
4	FeTS22_Patient0126	54	0.659345
4	FeTS22_Patient0127	54	0.947061
4	FeTS22_Patient0128	54	0.949082
4	FeTS22_Patient0129	54	0.957306
4	FeTS22_Patient0130	54	0.9426979999999999
4	FeTS22_Patient0131	54	0.970618
4	FeTS22_Patient0132	54	0.942051
4	FeTS22_Patient0133	54	0.886345
4	FeTS22_Patient0134	54	0.9563200000000001
4	FeTS22_Patient0135	54	0.9714459999999999
4	FeTS22_Patient0136	54	0.9760969999999999
4	FeTS22_Patient0137	54	0.9723209999999999
4	FeTS22_Patient0138	54	0.952118
4	FeTS22_Patient0139	54	0.5371090000000001
4	FeTS22_Patient0140	54	0.9735540000000001
4	FeTS22_Patient0141	54	0.9230959999999999
4	FeTS22_Patient0142	54	0.982209
4	FeTS22_Patient0143	54	0.8804790000000001
4	FeTS22_Patient0144	54	0.919466
4	FeTS22_Patient0145	54	0.9619690000000001
4	FeTS22_Patient0146	54	0.9103549999999999
4	FeTS22_Patient0147	54	0.9718950000000001
4	FeTS22_Patient0148	54	0.9807680000000001
4	FeTS22_Patient0149	54	0.9786100000000001
4	FeTS22_Patient0150	54	0.918377
4	FeTS22_Patient0151	54	0.957267
4	FeTS22_Patient0152	54	0.978849
4	FeTS22_Patient0153	54	0.883689
4	FeTS22_Patient0154	54	0.970218
4	FeTS22_Patient0155	54	0.9358549999999999
4	FeTS22_Patient0156	54	0.96795
4	FeTS22_Patient0157	54	0.946739
4	FeTS22_Patient0158	54	0.9721200000000001
4	FeTS22_Patient0159	54	0.954324
4	FeTS22_Patient0160	54	0.8671399999999999
4	FeTS22_Patient0161	54	0.97508
4	FeTS22_Patient0162	54	0.983181
4	FeTS22_Patient0163	54	0.973198
4	FeTS22_Patient0164	54	0.9587
4	FeTS22_Patient0165	54	0.9010309999999999
4	FeTS22_Patient0166	54	0.9078950000000001
4	FeTS22_Patient0167	54	0.925356
4	FeTS22_Patient0168	54	0.922583
4	FeTS22_Patient0169	54	0.9474790000000001
4	FeTS22_Patient0170	54	0.9638690000000001
4	FeTS22_Patient0171	54	0.8610059999999999
4	FeTS22_Patient0172	54	0.9664440000000001
4	FeTS22_Patient0173	54	0.9613209999999999
4	FeTS22_Patient0174	54	0.9782069999999999
4	FeTS22_Patient0175	54	0.973042
4	FeTS22_Patient0176	54	0.972677
4	FeTS22_Patient0177	54	0.936318
4	FeTS22_Patient0178	54	0.7874760000000001
4	FeTS22_Patient0179	54	0.9786159999999999
4	FeTS22_Patient0180	54	0.885241
4	FeTS22_Patient0181	54	0.964059
4	FeTS22_Patient0182	54	0.975145
4	FeTS22_Patient0183	54	0.536107
4	FeTS22_Patient0184	54	0.971512
4	FeTS22_Patient0185	54	0.9278370000000001
4	FeTS22_Patient0186	54	0.186916
4	FeTS22_Patient0187	54	0.96849
4	FeTS22_Patient0188	54	0.9653639999999999
4	FeTS22_Patient0189	54	0.863541
4	FeTS22_Patient0190	54	0.893834
4	FeTS22_Patient0191	54	0.947643
4	FeTS22_Patient0192	54	0.88776
4	FeTS22_Patient0193	54	0.908749
4	FeTS22_Patient0194	54	0.9698319999999999
4	FeTS22_Patient0195	54	0.968884
4	FeTS22_Patient0196	54	0.975181
4	FeTS22_Patient0197	54	0.949083
4	FeTS22_Patient0198	54	0.964324
4	FeTS22_Patient0199	54	0.976184
4	FeTS22_Patient0200	54	0.888447
4	FeTS22_Patient0201	54	0.9532719999999999
4	FeTS22_Patient0202	54	0.9785719999999999
4	FeTS22_Patient0203	54	0.9618190000000001
4	FeTS22_Patient0204	54	0.898868
4	FeTS22_Patient0205	54	0.976843
4	FeTS22_Patient0206	54	0.979574
4	FeTS22_Patient0207	54	0.928284
4	FeTS22_Patient0208	54	0.9321389999999999
4	FeTS22_Patient0209	54	0.9262610000000001
4	FeTS22_Patient0210	54	0.9272450000000001
4	FeTS22_Patient0211	54	0.976649
4	FeTS22_Patient0212	54	0.9817379999999999
4	FeTS22_Patient0213	54	0.9403590000000001
4	FeTS22_Patient0214	54	0.889783
4	FeTS22_Patient0215	54	0.22863000000000003
4	FeTS22_Patient0216	54	0.969454
4	FeTS22_Patient0217	54	0.967299
4	FeTS22_Patient0218	54	0.936401
4	FeTS22_Patient0219	54	0.779755
4	FeTS22_Patient0220	54	0.944609
4	FeTS22_Patient0221	54	0.962081
4	FeTS22_Patient0222	54	0.908284
4	FeTS22_Patient0223	54	0.9745020000000001
4	FeTS22_Patient0224	54	0.968816
4	FeTS22_Patient0225	54	0.9803129999999999
4	FeTS22_Patient0226	54	0.9271469999999999
4	FeTS22_Patient0227	54	0.9693870000000001
4	FeTS22_Patient0228	54	0.9264469999999999
4	FeTS22_Patient0229	54	0.8500709999999999
4	FeTS22_Patient0230	54	0.816755
4	FeTS22_Patient0231	54	0.9673379999999999
4	FeTS22_Patient0232	54	0.9425690000000001
4	FeTS22_Patient0233	54	0.9764879999999999
4	FeTS22_Patient0234	54	0.9615819999999999
4	FeTS22_Patient0235	54	0.842152
4	FeTS22_Patient0236	54	0.972418
4	FeTS22_Patient0237	54	0.956161
4	FeTS22_Patient0238	54	0.893487
4	FeTS22_Patient0239	54	0.9591639999999999
4	FeTS22_Patient0240	54	0.9666
4	FeTS22_Patient0241	54	0.97472
4	FeTS22_Patient0242	54	0.8833190000000001
4	FeTS22_Patient0243	54	0.9229069999999999
4	FeTS22_Patient0244	54	0.9723940000000001
4	FeTS22_Patient0245	54	0.927126
4	FeTS22_Patient0246	54	0.9000229999999999
4	FeTS22_Patient0247	54	0.980959
4	FeTS22_Patient0248	54	0.86555
4	FeTS22_Patient0249	54	0.945391
6	FeTS22_Patient0000	8	0.935641
6	FeTS22_Patient0001	8	0.971511
6	FeTS22_Patient0002	8	0.960727
6	FeTS22_Patient0003	8	0.979194
6	FeTS22_Patient0004	8	0.8977149999999999
6	FeTS22_Patient0005	8	0.9221239999999999
6	FeTS22_Patient0006	8	0.9558979999999999
6	FeTS22_Patient0007	8	0.956384
6	FeTS22_Patient0008	8	0.935293
6	FeTS22_Patient0009	8	0.918665
6	FeTS22_Patient0010	8	0.961024
6	FeTS22_Patient0011	8	0.957305
6	FeTS22_Patient0012	8	0.9612440000000001
6	FeTS22_Patient0013	8	0.936116
6	FeTS22_Patient0014	8	0.8671719999999999
6	FeTS22_Patient0015	8	0.968261
6	FeTS22_Patient0016	8	0.9664959999999999
6	FeTS22_Patient0017	8	0.708779
6	FeTS22_Patient0018	8	0.977952
6	FeTS22_Patient0019	8	0.900249
6	FeTS22_Patient0020	8	0.978051
6	FeTS22_Patient0021	8	0.9680540000000001
6	FeTS22_Patient0022	8	0.9725379999999999
6	FeTS22_Patient0023	8	0.9652639999999999
6	FeTS22_Patient0024	8	0.93981
6	FeTS22_Patient0025	8	0.9484
6	FeTS22_Patient0026	8	0.953116
6	FeTS22_Patient0027	8	0.977183
6	FeTS22_Patient0028	8	0.948723
6	FeTS22_Patient0029	8	0.957009
6	FeTS22_Patient0030	8	0.929034
6	FeTS22_Patient0031	8	0.9274319999999999
6	FeTS22_Patient0032	8	0.960944
6	FeTS22_Patient0033	8	0.933401
6	FeTS22_Patient0034	8	0.9655440000000001
6	FeTS22_Patient0035	8	0.844483
6	FeTS22_Patient0036	8	0.911071
6	FeTS22_Patient0037	8	0.9490120000000001
6	FeTS22_Patient0038	8	0.962311
6	FeTS22_Patient0039	8	0.9750549999999999
6	FeTS22_Patient0040	8	0.9680840000000001
6	FeTS22_Patient0041	8	0.947393
6	FeTS22_Patient0042	8	0.950624
6	FeTS22_Patient0043	8	0.9005139999999999
6	FeTS22_Patient0044	8	0.9406260000000001
6	FeTS22_Patient0045	8	0.954411
6	FeTS22_Patient0046	8	0.959255
6	FeTS22_Patient0047	8	0.972981
6	FeTS22_Patient0048	8	0.914391
6	FeTS22_Patient0049	8	0.917068
6	FeTS22_Patient0050	8	0.9669280000000001
6	FeTS22_Patient0051	8	0.884792
6	FeTS22_Patient0052	8	0.908666
6	FeTS22_Patient0053	8	0.966477
6	FeTS22_Patient0054	8	0.870605
6	FeTS22_Patient0055	8	0.964766
6	FeTS22_Patient0056	8	0.959471
6	FeTS22_Patient0057	8	0.9619200000000001
6	FeTS22_Patient0058	8	0.425201
6	FeTS22_Patient0059	8	0.934414
6	FeTS22_Patient0060	8	0.9656450000000001
6	FeTS22_Patient0061	8	0.9667870000000001
6	FeTS22_Patient0062	8	0.9320360000000001
6	FeTS22_Patient0000	10	0.9382450000000001
6	FeTS22_Patient0001	10	0.9838040000000001
6	FeTS22_Patient0002	10	0.97645
6	FeTS22_Patient0003	10	0.986504
6	FeTS22_Patient0004	10	0.9299350000000001
6	FeTS22_Patient0005	10	0.901183
6	FeTS22_Patient0006	10	0.965152
6	FeTS22_Patient0007	10	0.973974
6	FeTS22_Patient0008	10	0.95478
6	FeTS22_Patient0009	10	0.9649639999999999
6	FeTS22_Patient0010	10	0.978044
6	FeTS22_Patient0011	10	0.981885
6	FeTS22_Patient0012	10	0.9781280000000001
6	FeTS22_Patient0013	10	0.952476
6	FeTS22_Patient0014	10	0.870933
6	FeTS22_Patient0015	10	0.979405
6	FeTS22_Patient0016	10	0.965717
6	FeTS22_Patient0017	10	0.8254229999999999
6	FeTS22_Patient0018	10	0.9833209999999999
6	FeTS22_Patient0019	10	0.909603
6	FeTS22_Patient0020	10	0.985627
6	FeTS22_Patient0021	10	0.977809
6	FeTS22_Patient0022	10	0.9846729999999999
6	FeTS22_Patient0023	10	0.972208
6	FeTS22_Patient0024	10	0.963111
6	FeTS22_Patient0025	10	0.976879
6	FeTS22_Patient0026	10	0.964195
6	FeTS22_Patient0027	10	0.989676
6	FeTS22_Patient0028	10	0.962241
6	FeTS22_Patient0029	10	0.981142
6	FeTS22_Patient0030	10	0.955844
6	FeTS22_Patient0031	10	0.9426399999999999
6	FeTS22_Patient0032	10	0.9810059999999999
6	FeTS22_Patient0033	10	0.9079020000000001
6	FeTS22_Patient0034	10	0.9763440000000001
6	FeTS22_Patient0035	10	0.809651
6	FeTS22_Patient0036	10	0.937923
6	FeTS22_Patient0037	10	0.975449
6	FeTS22_Patient0038	10	0.979936
6	FeTS22_Patient0039	10	0.976194
6	FeTS22_Patient0040	10	0.984485
6	FeTS22_Patient0041	10	0.9520049999999999
6	FeTS22_Patient0042	10	0.9717610000000001
6	FeTS22_Patient0043	10	0.918359
6	FeTS22_Patient0044	10	0.948049
6	FeTS22_Patient0045	10	0.9646520000000001
6	FeTS22_Patient0046	10	0.97715
6	FeTS22_Patient0047	10	0.9854360000000001
6	FeTS22_Patient0048	10	0.925522
6	FeTS22_Patient0049	10	0.937267
6	FeTS22_Patient0050	10	0.978941
6	FeTS22_Patient0051	10	0.900027
6	FeTS22_Patient0052	10	0.95026
6	FeTS22_Patient0053	10	0.986476
6	FeTS22_Patient0054	10	0.8838
6	FeTS22_Patient0055	10	0.9795659999999999
6	FeTS22_Patient0056	10	0.9858620000000001
6	FeTS22_Patient0057	10	0.980676
6	FeTS22_Patient0058	10	0.464028
6	FeTS22_Patient0059	10	0.9752299999999999
6	FeTS22_Patient0060	10	0.972057
6	FeTS22_Patient0061	10	0.977246
6	FeTS22_Patient0062	10	0.949216
6	FeTS22_Patient0000	11	0.936527
6	FeTS22_Patient0001	11	0.985821
6	FeTS22_Patient0002	11	0.97957
6	FeTS22_Patient0003	11	0.9842989999999999
6	FeTS22_Patient0004	11	0.935916
6	FeTS22_Patient0005	11	0.908486
6	FeTS22_Patient0006	11	0.960319
6	FeTS22_Patient0007	11	0.981223
6	FeTS22_Patient0008	11	0.948189
6	FeTS22_Patient0009	11	0.9498120000000001
6	FeTS22_Patient0010	11	0.975088
6	FeTS22_Patient0011	11	0.9775280000000001
6	FeTS22_Patient0012	11	0.978924
6	FeTS22_Patient0013	11	0.956967
6	FeTS22_Patient0014	11	0.870799
6	FeTS22_Patient0015	11	0.979699
6	FeTS22_Patient0016	11	0.968564
6	FeTS22_Patient0017	11	0.832507
6	FeTS22_Patient0018	11	0.982248
6	FeTS22_Patient0019	11	0.9140309999999999
6	FeTS22_Patient0020	11	0.988196
6	FeTS22_Patient0021	11	0.9717030000000001
6	FeTS22_Patient0022	11	0.985883
6	FeTS22_Patient0023	11	0.9777030000000001
6	FeTS22_Patient0024	11	0.9590049999999999
6	FeTS22_Patient0025	11	0.976311
6	FeTS22_Patient0026	11	0.9619120000000001
6	FeTS22_Patient0027	11	0.988093
6	FeTS22_Patient0028	11	0.9601620000000001
6	FeTS22_Patient0029	11	0.9793200000000001
6	FeTS22_Patient0030	11	0.962359
6	FeTS22_Patient0031	11	0.9338420000000001
6	FeTS22_Patient0032	11	0.9802700000000001
6	FeTS22_Patient0033	11	0.926011
6	FeTS22_Patient0034	11	0.9708450000000001
6	FeTS22_Patient0035	11	0.637352
6	FeTS22_Patient0036	11	0.943839
6	FeTS22_Patient0037	11	0.9750700000000001
6	FeTS22_Patient0038	11	0.9801700000000001
6	FeTS22_Patient0039	11	0.9767879999999999
6	FeTS22_Patient0040	11	0.982083
6	FeTS22_Patient0041	11	0.9517950000000001
6	FeTS22_Patient0042	11	0.9546370000000001
6	FeTS22_Patient0043	11	0.916192
6	FeTS22_Patient0044	11	0.956716
6	FeTS22_Patient0045	11	0.963043
6	FeTS22_Patient0046	11	0.9791340000000001
6	FeTS22_Patient0047	11	0.986461
6	FeTS22_Patient0048	11	0.971673
6	FeTS22_Patient0049	11	0.937657
6	FeTS22_Patient0050	11	0.9768950000000001
6	FeTS22_Patient0051	11	0.9162809999999999
6	FeTS22_Patient0052	11	0.9576399999999999
6	FeTS22_Patient0053	11	0.986665
6	FeTS22_Patient0054	11	0.8807290000000001
6	FeTS22_Patient0055	11	0.9841559999999999
6	FeTS22_Patient0056	11	0.9781920000000001
6	FeTS22_Patient0057	11	0.976708
6	FeTS22_Patient0058	11	0.591262
6	FeTS22_Patient0059	11	0.976025
6	FeTS22_Patient0060	11	0.980261
6	FeTS22_Patient0061	11	0.981557
6	FeTS22_Patient0062	11	0.9504940000000001
6	FeTS22_Patient0000	12	0.939321
6	FeTS22_Patient0001	12	0.9345559999999999
6	FeTS22_Patient0002	12	0.917003
6	FeTS22_Patient0003	12	0.9804950000000001
6	FeTS22_Patient0004	12	0.942665
6	FeTS22_Patient0005	12	0.8597040000000001
6	FeTS22_Patient0006	12	0.9395979999999999
6	FeTS22_Patient0007	12	0.9695959999999999
6	FeTS22_Patient0008	12	0.9375760000000001
6	FeTS22_Patient0009	12	0.938838
6	FeTS22_Patient0010	12	0.960578
6	FeTS22_Patient0011	12	0.9329860000000001
6	FeTS22_Patient0012	12	0.966041
6	FeTS22_Patient0013	12	0.9113190000000001
6	FeTS22_Patient0014	12	0.841274
6	FeTS22_Patient0015	12	0.953557
6	FeTS22_Patient0016	12	0.9324889999999999
6	FeTS22_Patient0017	12	0.930984
6	FeTS22_Patient0018	12	0.973504
6	FeTS22_Patient0019	12	0.896575
6	FeTS22_Patient0020	12	0.96278
6	FeTS22_Patient0021	12	0.961269
6	FeTS22_Patient0022	12	0.9628040000000001
6	FeTS22_Patient0023	12	0.93666
6	FeTS22_Patient0024	12	0.936118
6	FeTS22_Patient0025	12	0.9621049999999999
6	FeTS22_Patient0026	12	0.9226559999999999
6	FeTS22_Patient0027	12	0.980138
6	FeTS22_Patient0028	12	0.9522780000000001
6	FeTS22_Patient0029	12	0.954953
6	FeTS22_Patient0030	12	0.9533309999999999
6	FeTS22_Patient0031	12	0.898019
6	FeTS22_Patient0032	12	0.9671360000000001
6	FeTS22_Patient0033	12	0.8484520000000001
6	FeTS22_Patient0034	12	0.9687620000000001
6	FeTS22_Patient0035	12	0.819498
6	FeTS22_Patient0036	12	0.888647
6	FeTS22_Patient0037	12	0.9517969999999999
6	FeTS22_Patient0038	12	0.958959
6	FeTS22_Patient0039	12	0.9486870000000001
6	FeTS22_Patient0040	12	0.943681
6	FeTS22_Patient0041	12	0.9173950000000001
6	FeTS22_Patient0042	12	0.924473
6	FeTS22_Patient0043	12	0.9164200000000001
6	FeTS22_Patient0044	12	0.935716
6	FeTS22_Patient0045	12	0.953996
6	FeTS22_Patient0046	12	0.96221
6	FeTS22_Patient0047	12	0.972052
6	FeTS22_Patient0048	12	0.9341370000000001
6	FeTS22_Patient0049	12	0.9283959999999999
6	FeTS22_Patient0050	12	0.9691719999999999
6	FeTS22_Patient0051	12	0.841361
6	FeTS22_Patient0052	12	0.915336
6	FeTS22_Patient0053	12	0.97126
6	FeTS22_Patient0054	12	0.879289
6	FeTS22_Patient0055	12	0.958518
6	FeTS22_Patient0056	12	0.9365549999999999
6	FeTS22_Patient0057	12	0.962083
6	FeTS22_Patient0058	12	0.796726
6	FeTS22_Patient0059	12	0.964327
6	FeTS22_Patient0060	12	0.9508040000000001
6	FeTS22_Patient0061	12	0.9776520000000001
6	FeTS22_Patient0062	12	0.923486
6	FeTS22_Patient0000	54	0.9370120000000001
6	FeTS22_Patient0001	54	0.9860690000000001
6	FeTS22_Patient0002	54	0.979484
6	FeTS22_Patient0003	54	0.984722
6	FeTS22_Patient0004	54	0.92143
6	FeTS22_Patient0005	54	0.9283459999999999
6	FeTS22_Patient0006	54	0.964952
6	FeTS22_Patient0007	54	0.9782270000000001
6	FeTS22_Patient0008	54	0.93604
6	FeTS22_Patient0009	54	0.9494100000000001
6	FeTS22_Patient0010	54	0.9746309999999999
6	FeTS22_Patient0011	54	0.974691
6	FeTS22_Patient0012	54	0.978611
6	FeTS22_Patient0013	54	0.952664
6	FeTS22_Patient0014	54	0.862627
6	FeTS22_Patient0015	54	0.977209
6	FeTS22_Patient0016	54	0.969152
6	FeTS22_Patient0017	54	0.857
6	FeTS22_Patient0018	54	0.98346
6	FeTS22_Patient0019	54	0.919148
6	FeTS22_Patient0020	54	0.9859100000000001
6	FeTS22_Patient0021	54	0.972936
6	FeTS22_Patient0022	54	0.9846860000000001
6	FeTS22_Patient0023	54	0.9745809999999999
6	FeTS22_Patient0024	54	0.9637209999999999
6	FeTS22_Patient0025	54	0.975677
6	FeTS22_Patient0026	54	0.9469139999999999
6	FeTS22_Patient0027	54	0.9876719999999999
6	FeTS22_Patient0028	54	0.960607
6	FeTS22_Patient0029	54	0.977506
6	FeTS22_Patient0030	54	0.9575309999999999
6	FeTS22_Patient0031	54	0.9417979999999999
6	FeTS22_Patient0032	54	0.979914
6	FeTS22_Patient0033	54	0.8911190000000001
6	FeTS22_Patient0034	54	0.971291
6	FeTS22_Patient0035	54	0.658093
6	FeTS22_Patient0036	54	0.9408280000000001
6	FeTS22_Patient0037	54	0.9738610000000001
6	FeTS22_Patient0038	54	0.9793629999999999
6	FeTS22_Patient0039	54	0.978541
6	FeTS22_Patient0040	54	0.98029
6	FeTS22_Patient0041	54	0.9529620000000001
6	FeTS22_Patient0042	54	0.957764
6	FeTS22_Patient0043	54	0.917842
6	FeTS22_Patient0044	54	0.957849
6	FeTS22_Patient0045	54	0.964258
6	FeTS22_Patient0046	54	0.9797399999999999
6	FeTS22_Patient0047	54	0.985721
6	FeTS22_Patient0048	54	0.9469629999999999
6	FeTS22_Patient0049	54	0.9383090000000001
6	FeTS22_Patient0050	54	0.975033
6	FeTS22_Patient0051	54	0.897985
6	FeTS22_Patient0052	54	0.966435
6	FeTS22_Patient0053	54	0.9868950000000001
6	FeTS22_Patient0054	54	0.881732
6	FeTS22_Patient0055	54	0.9807170000000001
6	FeTS22_Patient0056	54	0.9779059999999999
6	FeTS22_Patient0057	54	0.9744459999999999
6	FeTS22_Patient0058	54	0.572391
6	FeTS22_Patient0059	54	0.980224
6	FeTS22_Patient0060	54	0.9740639999999999
6	FeTS22_Patient0061	54	0.981065
6	FeTS22_Patient0062	54	0.947664
7	FeTS22_Patient0000	8	0.9747969999999999
7	FeTS22_Patient0001	8	0.975937
7	FeTS22_Patient0002	8	0.9817040000000001
7	FeTS22_Patient0003	8	0.9532010000000001
7	FeTS22_Patient0004	8	0.9498840000000001
7	FeTS22_Patient0005	8	0.973894
7	FeTS22_Patient0006	8	0.9801489999999999
7	FeTS22_Patient0007	8	0.9601459999999999
7	FeTS22_Patient0008	8	0.968115
7	FeTS22_Patient0009	8	0.9510049999999999
7	FeTS22_Patient0010	8	0.9768899999999999
7	FeTS22_Patient0011	8	0.9672209999999999
7	FeTS22_Patient0012	8	0.975482
7	FeTS22_Patient0013	8	0.9754139999999999
7	FeTS22_Patient0014	8	0.970725
7	FeTS22_Patient0015	8	0.967613
7	FeTS22_Patient0016	8	0.9787899999999999
7	FeTS22_Patient0017	8	0.962967
7	FeTS22_Patient0018	8	0.9154450000000001
7	FeTS22_Patient0019	8	0.916351
7	FeTS22_Patient0020	8	0.9809129999999999
7	FeTS22_Patient0021	8	0.970908
7	FeTS22_Patient0022	8	0.974678
7	FeTS22_Patient0023	8	0.9843049999999999
7	FeTS22_Patient0024	8	0.97901
7	FeTS22_Patient0025	8	0.983518
7	FeTS22_Patient0026	8	0.965501
7	FeTS22_Patient0027	8	0.940469
7	FeTS22_Patient0028	8	0.9781200000000001
7	FeTS22_Patient0029	8	0.759193
7	FeTS22_Patient0030	8	0.9672270000000001
7	FeTS22_Patient0031	8	0.9814729999999999
7	FeTS22_Patient0032	8	0.9797540000000001
7	FeTS22_Patient0033	8	0.965038
7	FeTS22_Patient0034	8	0.9837739999999999
7	FeTS22_Patient0035	8	0.98221
7	FeTS22_Patient0036	8	0.928233
7	FeTS22_Patient0037	8	0.982274
7	FeTS22_Patient0038	8	0.9701209999999999
7	FeTS22_Patient0039	8	0.9606469999999999
7	FeTS22_Patient0040	8	0.9727540000000001
7	FeTS22_Patient0041	8	0.9798290000000001
7	FeTS22_Patient0042	8	0.956249
7	FeTS22_Patient0043	8	0.979301
7	FeTS22_Patient0044	8	0.845184
7	FeTS22_Patient0045	8	0.965181
7	FeTS22_Patient0046	8	0.976331
7	FeTS22_Patient0047	8	0.974209
7	FeTS22_Patient0048	8	0.9675790000000001
7	FeTS22_Patient0049	8	0.980526
7	FeTS22_Patient0050	8	0.9637040000000001
7	FeTS22_Patient0051	8	0.975151
7	FeTS22_Patient0052	8	0.974389
7	FeTS22_Patient0053	8	0.9780469999999999
7	FeTS22_Patient0054	8	0.9770469999999999
7	FeTS22_Patient0055	8	0.979334
7	FeTS22_Patient0056	8	0.967865
7	FeTS22_Patient0057	8	0.9636979999999999
7	FeTS22_Patient0058	8	0.9600190000000001
7	FeTS22_Patient0059	8	0.943564
7	FeTS22_Patient0060	8	0.974894
7	FeTS22_Patient0061	8	0.9631719999999999
7	FeTS22_Patient0062	8	0.972807
7	FeTS22_Patient0063	8	0.9664280000000001
7	FeTS22_Patient0064	8	0.983743
7	FeTS22_Patient0065	8	0.9786739999999999
7	FeTS22_Patient0066	8	0.977592
7	FeTS22_Patient0067	8	0.96686
7	FeTS22_Patient0068	8	0.981569
7	FeTS22_Patient0069	8	0.9711360000000001
7	FeTS22_Patient0070	8	0.9791549999999999
7	FeTS22_Patient0071	8	0.956659
7	FeTS22_Patient0072	8	0.944255
7	FeTS22_Patient0073	8	0.9742120000000001
7	FeTS22_Patient0074	8	0.982392
7	FeTS22_Patient0075	8	0.9850450000000001
7	FeTS22_Patient0076	8	0.943383
7	FeTS22_Patient0077	8	0.87105
7	FeTS22_Patient0078	8	0.946458
7	FeTS22_Patient0079	8	0.9715090000000001
7	FeTS22_Patient0080	8	0.948781
7	FeTS22_Patient0081	8	0.9702620000000001
7	FeTS22_Patient0082	8	0.9778899999999999
7	FeTS22_Patient0083	8	0.966359
7	FeTS22_Patient0084	8	0.946382
7	FeTS22_Patient0085	8	0.958741
7	FeTS22_Patient0086	8	0.97503
7	FeTS22_Patient0087	8	0.9752540000000001
7	FeTS22_Patient0088	8	0.974216
7	FeTS22_Patient0089	8	0.9870610000000001
7	FeTS22_Patient0090	8	0.9809610000000001
7	FeTS22_Patient0091	8	0.9831840000000001
7	FeTS22_Patient0092	8	0.9721139999999999
7	FeTS22_Patient0093	8	0.9786
7	FeTS22_Patient0094	8	0.977123
7	FeTS22_Patient0095	8	0.9768180000000001
7	FeTS22_Patient0096	8	0.9568
7	FeTS22_Patient0097	8	0.980657
7	FeTS22_Patient0098	8	0.9706899999999999
7	FeTS22_Patient0099	8	0.978934
7	FeTS22_Patient0100	8	0.973922
7	FeTS22_Patient0101	8	0.986516
7	FeTS22_Patient0102	8	0.973433
7	FeTS22_Patient0103	8	0.979334
7	FeTS22_Patient0104	8	0.974305
7	FeTS22_Patient0105	8	0.9609190000000001
7	FeTS22_Patient0106	8	0.9594440000000001
7	FeTS22_Patient0107	8	0.952543
7	FeTS22_Patient0108	8	0.9651860000000001
7	FeTS22_Patient0109	8	0.95434
7	FeTS22_Patient0110	8	0.9567040000000001
7	FeTS22_Patient0111	8	0.9396200000000001
7	FeTS22_Patient0000	10	0.9858
7	FeTS22_Patient0001	10	0.987848
7	FeTS22_Patient0002	10	0.9894459999999999
7	FeTS22_Patient0003	10	0.976542
7	FeTS22_Patient0004	10	0.9688129999999999
7	FeTS22_Patient0005	10	0.98135
7	FeTS22_Patient0006	10	0.989186
7	FeTS22_Patient0007	10	0.953151
7	FeTS22_Patient0008	10	0.980024
7	FeTS22_Patient0009	10	0.985232
7	FeTS22_Patient0010	10	0.990557
7	FeTS22_Patient0011	10	0.9787170000000001
7	FeTS22_Patient0012	10	0.9815459999999999
7	FeTS22_Patient0013	10	0.981484
7	FeTS22_Patient0014	10	0.985181
7	FeTS22_Patient0015	10	0.984785
7	FeTS22_Patient0016	10	0.9895450000000001
7	FeTS22_Patient0017	10	0.985402
7	FeTS22_Patient0018	10	0.872717
7	FeTS22_Patient0019	10	0.908479
7	FeTS22_Patient0020	10	0.9912
7	FeTS22_Patient0021	10	0.990411
7	FeTS22_Patient0022	10	0.982244
7	FeTS22_Patient0023	10	0.9923620000000001
7	FeTS22_Patient0024	10	0.975622
7	FeTS22_Patient0025	10	0.9925200000000001
7	FeTS22_Patient0026	10	0.980404
7	FeTS22_Patient0027	10	0.9591860000000001
7	FeTS22_Patient0028	10	0.990772
7	FeTS22_Patient0029	10	0.9126040000000001
7	FeTS22_Patient0030	10	0.978621
7	FeTS22_Patient0031	10	0.9908049999999999
7	FeTS22_Patient0032	10	0.991301
7	FeTS22_Patient0033	10	0.986174
7	FeTS22_Patient0034	10	0.991835
7	FeTS22_Patient0035	10	0.9899049999999999
7	FeTS22_Patient0036	10	0.9661799999999999
7	FeTS22_Patient0037	10	0.989792
7	FeTS22_Patient0038	10	0.9778629999999999
7	FeTS22_Patient0039	10	0.9544020000000001
7	FeTS22_Patient0040	10	0.9846389999999999
7	FeTS22_Patient0041	10	0.9901
7	FeTS22_Patient0042	10	0.965534
7	FeTS22_Patient0043	10	0.988867
7	FeTS22_Patient0044	10	0.852593
7	FeTS22_Patient0045	10	0.981716
7	FeTS22_Patient0046	10	0.981296
7	FeTS22_Patient0047	10	0.989384
7	FeTS22_Patient0048	10	0.979841
7	FeTS22_Patient0049	10	0.990865
7	FeTS22_Patient0050	10	0.955868
7	FeTS22_Patient0051	10	0.9856280000000001
7	FeTS22_Patient0052	10	0.986527
7	FeTS22_Patient0053	10	0.984922
7	FeTS22_Patient0054	10	0.988441
7	FeTS22_Patient0055	10	0.990193
7	FeTS22_Patient0056	10	0.986482
7	FeTS22_Patient0057	10	0.964025
7	FeTS22_Patient0058	10	0.9842780000000001
7	FeTS22_Patient0059	10	0.9678100000000001
7	FeTS22_Patient0060	10	0.977649
7	FeTS22_Patient0061	10	0.977216
7	FeTS22_Patient0062	10	0.977261
7	FeTS22_Patient0063	10	0.990433
7	FeTS22_Patient0064	10	0.9783959999999999
7	FeTS22_Patient0065	10	0.989841
7	FeTS22_Patient0066	10	0.986715
7	FeTS22_Patient0067	10	0.9882709999999999
7	FeTS22_Patient0068	10	0.987835
7	FeTS22_Patient0069	10	0.9891620000000001
7	FeTS22_Patient0070	10	0.987857
7	FeTS22_Patient0071	10	0.9819379999999999
7	FeTS22_Patient0072	10	0.97946
7	FeTS22_Patient0073	10	0.9888469999999999
7	FeTS22_Patient0074	10	0.9885
7	FeTS22_Patient0075	10	0.99305
7	FeTS22_Patient0076	10	0.9826469999999999
7	FeTS22_Patient0077	10	0.806149
7	FeTS22_Patient0078	10	0.973716
7	FeTS22_Patient0079	10	0.980184
7	FeTS22_Patient0080	10	0.9784790000000001
7	FeTS22_Patient0081	10	0.974319
7	FeTS22_Patient0082	10	0.9905379999999999
7	FeTS22_Patient0083	10	0.956255
7	FeTS22_Patient0084	10	0.968359
7	FeTS22_Patient0085	10	0.97135
7	FeTS22_Patient0086	10	0.983967
7	FeTS22_Patient0087	10	0.9891280000000001
7	FeTS22_Patient0088	10	0.991159
7	FeTS22_Patient0089	10	0.9895299999999999
7	FeTS22_Patient0090	10	0.987876
7	FeTS22_Patient0091	10	0.987309
7	FeTS22_Patient0092	10	0.986726
7	FeTS22_Patient0093	10	0.9896159999999999
7	FeTS22_Patient0094	10	0.98761
7	FeTS22_Patient0095	10	0.9889620000000001
7	FeTS22_Patient0096	10	0.9687469999999999
7	FeTS22_Patient0097	10	0.9932270000000001
7	FeTS22_Patient0098	10	0.9847440000000001
7	FeTS22_Patient0099	10	0.990331
7	FeTS22_Patient0100	10	0.9879469999999999
7	FeTS22_Patient0101	10	0.9912059999999999
7	FeTS22_Patient0102	10	0.9866959999999999
7	FeTS22_Patient0103	10	0.993707
7	FeTS22_Patient0104	10	0.9829129999999999
7	FeTS22_Patient0105	10	0.970139
7	FeTS22_Patient0106	10	0.9630620000000001
7	FeTS22_Patient0107	10	0.9805209999999999
7	FeTS22_Patient0108	10	0.9873780000000001
7	FeTS22_Patient0109	10	0.982798
7	FeTS22_Patient0110	10	0.969785
7	FeTS22_Patient0111	10	0.9650479999999999
7	FeTS22_Patient0000	11	0.983324
7	FeTS22_Patient0001	11	0.988721
7	FeTS22_Patient0002	11	0.9863790000000001
7	FeTS22_Patient0003	11	0.979836
7	FeTS22_Patient0004	11	0.9727540000000001
7	FeTS22_Patient0005	11	0.985643
7	FeTS22_Patient0006	11	0.989145
7	FeTS22_Patient0007	11	0.9533520000000001
7	FeTS22_Patient0008	11	0.989002
7	FeTS22_Patient0009	11	0.9876020000000001
7	FeTS22_Patient0010	11	0.9900899999999999
7	FeTS22_Patient0011	11	0.985698
7	FeTS22_Patient0012	11	0.98762
7	FeTS22_Patient0013	11	0.978088
7	FeTS22_Patient0014	11	0.983398
7	FeTS22_Patient0015	11	0.981893
7	FeTS22_Patient0016	11	0.988633
7	FeTS22_Patient0017	11	0.982541
7	FeTS22_Patient0018	11	0.938459
7	FeTS22_Patient0019	11	0.920393
7	FeTS22_Patient0020	11	0.9914870000000001
7	FeTS22_Patient0021	11	0.985244
7	FeTS22_Patient0022	11	0.9866010000000001
7	FeTS22_Patient0023	11	0.990131
7	FeTS22_Patient0024	11	0.9842129999999999
7	FeTS22_Patient0025	11	0.988848
7	FeTS22_Patient0026	11	0.9859979999999999
7	FeTS22_Patient0027	11	0.955925
7	FeTS22_Patient0028	11	0.992083
7	FeTS22_Patient0029	11	0.9427639999999999
7	FeTS22_Patient0030	11	0.942952
7	FeTS22_Patient0031	11	0.988215
7	FeTS22_Patient0032	11	0.990976
7	FeTS22_Patient0033	11	0.9840840000000001
7	FeTS22_Patient0034	11	0.988066
7	FeTS22_Patient0035	11	0.99113
7	FeTS22_Patient0036	11	0.956918
7	FeTS22_Patient0037	11	0.990691
7	FeTS22_Patient0038	11	0.9766729999999999
7	FeTS22_Patient0039	11	0.9557329999999999
7	FeTS22_Patient0040	11	0.9894440000000001
7	FeTS22_Patient0041	11	0.990456
7	FeTS22_Patient0042	11	0.9652629999999999
7	FeTS22_Patient0043	11	0.9834860000000001
7	FeTS22_Patient0044	11	0.8646229999999999
7	FeTS22_Patient0045	11	0.9872799999999999
7	FeTS22_Patient0046	11	0.9755469999999999
7	FeTS22_Patient0047	11	0.989395
7	FeTS22_Patient0048	11	0.982243
7	FeTS22_Patient0049	11	0.993029
7	FeTS22_Patient0050	11	0.9650340000000001
7	FeTS22_Patient0051	11	0.988067
7	FeTS22_Patient0052	11	0.9874799999999999
7	FeTS22_Patient0053	11	0.989951
7	FeTS22_Patient0054	11	0.9871340000000001
7	FeTS22_Patient0055	11	0.988166
7	FeTS22_Patient0056	11	0.984087
7	FeTS22_Patient0057	11	0.983743
7	FeTS22_Patient0058	11	0.973491
7	FeTS22_Patient0059	11	0.97426
7	FeTS22_Patient0060	11	0.937156
7	FeTS22_Patient0061	11	0.980485
7	FeTS22_Patient0062	11	0.981008
7	FeTS22_Patient0063	11	0.990582
7	FeTS22_Patient0064	11	0.9857379999999999
7	FeTS22_Patient0065	11	0.988735
7	FeTS22_Patient0066	11	0.9919889999999999
7	FeTS22_Patient0067	11	0.98805
7	FeTS22_Patient0068	11	0.987389
7	FeTS22_Patient0069	11	0.982778
7	FeTS22_Patient0070	11	0.988661
7	FeTS22_Patient0071	11	0.981866
7	FeTS22_Patient0072	11	0.976356
7	FeTS22_Patient0073	11	0.985232
7	FeTS22_Patient0074	11	0.9869110000000001
7	FeTS22_Patient0075	11	0.989608
7	FeTS22_Patient0076	11	0.984591
7	FeTS22_Patient0077	11	0.7676890000000001
7	FeTS22_Patient0078	11	0.9815389999999999
7	FeTS22_Patient0079	11	0.978133
7	FeTS22_Patient0080	11	0.972274
7	FeTS22_Patient0081	11	0.9800190000000001
7	FeTS22_Patient0082	11	0.989559
7	FeTS22_Patient0083	11	0.9643719999999999
7	FeTS22_Patient0084	11	0.9759540000000001
7	FeTS22_Patient0085	11	0.969887
7	FeTS22_Patient0086	11	0.991317
7	FeTS22_Patient0087	11	0.9855870000000001
7	FeTS22_Patient0088	11	0.9874950000000001
7	FeTS22_Patient0089	11	0.989411
7	FeTS22_Patient0090	11	0.9858889999999999
7	FeTS22_Patient0091	11	0.991619
7	FeTS22_Patient0092	11	0.9796090000000001
7	FeTS22_Patient0093	11	0.988869
7	FeTS22_Patient0094	11	0.9876520000000001
7	FeTS22_Patient0095	11	0.9903549999999999
7	FeTS22_Patient0096	11	0.979466
7	FeTS22_Patient0097	11	0.994519
7	FeTS22_Patient0098	11	0.9855360000000001
7	FeTS22_Patient0099	11	0.9866219999999999
7	FeTS22_Patient0100	11	0.989265
7	FeTS22_Patient0101	11	0.991643
7	FeTS22_Patient0102	11	0.98598
7	FeTS22_Patient0103	11	0.992505
7	FeTS22_Patient0104	11	0.9832139999999999
7	FeTS22_Patient0105	11	0.9800559999999999
7	FeTS22_Patient0106	11	0.967417
7	FeTS22_Patient0107	11	0.976332
7	FeTS22_Patient0108	11	0.98249
7	FeTS22_Patient0109	11	0.985615
7	FeTS22_Patient0110	11	0.977928
7	FeTS22_Patient0111	11	0.9878959999999999
7	FeTS22_Patient0000	12	0.977195
7	FeTS22_Patient0001	12	0.9787799999999999
7	FeTS22_Patient0002	12	0.980878
7	FeTS22_Patient0003	12	0.977625
7	FeTS22_Patient0004	12	0.946285
7	FeTS22_Patient0005	12	0.964907
7	FeTS22_Patient0006	12	0.972841
7	FeTS22_Patient0007	12	0.938574
7	FeTS22_Patient0008	12	0.9841559999999999
7	FeTS22_Patient0009	12	0.983192
7	FeTS22_Patient0010	12	0.9586959999999999
7	FeTS22_Patient0011	12	0.9695459999999999
7	FeTS22_Patient0012	12	0.957415
7	FeTS22_Patient0013	12	0.9562149999999999
7	FeTS22_Patient0014	12	0.950868
7	FeTS22_Patient0015	12	0.9436209999999999
7	FeTS22_Patient0016	12	0.9827520000000001
7	FeTS22_Patient0017	12	0.965108
7	FeTS22_Patient0018	12	0.8751690000000001
7	FeTS22_Patient0019	12	0.963158
7	FeTS22_Patient0020	12	0.979525
7	FeTS22_Patient0021	12	0.9610040000000001
7	FeTS22_Patient0022	12	0.977366
7	FeTS22_Patient0023	12	0.98267
7	FeTS22_Patient0024	12	0.979822
7	FeTS22_Patient0025	12	0.986627
7	FeTS22_Patient0026	12	0.969124
7	FeTS22_Patient0027	12	0.942997
7	FeTS22_Patient0028	12	0.976827
7	FeTS22_Patient0029	12	0.924034
7	FeTS22_Patient0030	12	0.9101790000000001
7	FeTS22_Patient0031	12	0.985498
7	FeTS22_Patient0032	12	0.9813209999999999
7	FeTS22_Patient0033	12	0.972934
7	FeTS22_Patient0034	12	0.985366
7	FeTS22_Patient0035	12	0.9825149999999999
7	FeTS22_Patient0036	12	0.927624
7	FeTS22_Patient0037	12	0.972885
7	FeTS22_Patient0038	12	0.966686
7	FeTS22_Patient0039	12	0.9691209999999999
7	FeTS22_Patient0040	12	0.937836
7	FeTS22_Patient0041	12	0.979332
7	FeTS22_Patient0042	12	0.967103
7	FeTS22_Patient0043	12	0.9749
7	FeTS22_Patient0044	12	0.8508129999999999
7	FeTS22_Patient0045	12	0.952428
7	FeTS22_Patient0046	12	0.936974
7	FeTS22_Patient0047	12	0.973045
7	FeTS22_Patient0048	12	0.9738450000000001
7	FeTS22_Patient0049	12	0.984223
7	FeTS22_Patient0050	12	0.9624299999999999
7	FeTS22_Patient0051	12	0.9630049999999999
7	FeTS22_Patient0052	12	0.974052
7	FeTS22_Patient0053	12	0.983389
7	FeTS22_Patient0054	12	0.963181
7	FeTS22_Patient0055	12	0.981916
7	FeTS22_Patient0056	12	0.9273959999999999
7	FeTS22_Patient0057	12	0.9805370000000001
7	FeTS22_Patient0058	12	0.9780620000000001
7	FeTS22_Patient0059	12	0.949191
7	FeTS22_Patient0060	12	0.8875219999999999
7	FeTS22_Patient0061	12	0.9706610000000001
7	FeTS22_Patient0062	12	0.9549129999999999
7	FeTS22_Patient0063	12	0.98067
7	FeTS22_Patient0064	12	0.985369
7	FeTS22_Patient0065	12	0.982917
7	FeTS22_Patient0066	12	0.98339
7	FeTS22_Patient0067	12	0.979857
7	FeTS22_Patient0068	12	0.990187
7	FeTS22_Patient0069	12	0.968764
7	FeTS22_Patient0070	12	0.967498
7	FeTS22_Patient0071	12	0.9506819999999999
7	FeTS22_Patient0072	12	0.96691
7	FeTS22_Patient0073	12	0.965103
7	FeTS22_Patient0074	12	0.9833049999999999
7	FeTS22_Patient0075	12	0.979187
7	FeTS22_Patient0076	12	0.9619
7	FeTS22_Patient0077	12	0.807083
7	FeTS22_Patient0078	12	0.970457
7	FeTS22_Patient0079	12	0.9553799999999999
7	FeTS22_Patient0080	12	0.9683450000000001
7	FeTS22_Patient0081	12	0.951376
7	FeTS22_Patient0082	12	0.984095
7	FeTS22_Patient0083	12	0.9583379999999999
7	FeTS22_Patient0084	12	0.930592
7	FeTS22_Patient0085	12	0.9017200000000001
7	FeTS22_Patient0086	12	0.96647
7	FeTS22_Patient0087	12	0.979475
7	FeTS22_Patient0088	12	0.958309
7	FeTS22_Patient0089	12	0.981826
7	FeTS22_Patient0090	12	0.951667
7	FeTS22_Patient0091	12	0.949485
7	FeTS22_Patient0092	12	0.973843
7	FeTS22_Patient0093	12	0.953025
7	FeTS22_Patient0094	12	0.974355
7	FeTS22_Patient0095	12	0.984116
7	FeTS22_Patient0096	12	0.959038
7	FeTS22_Patient0097	12	0.9789479999999999
[truncated: 4,381 more rows]
