# Supplementary material for: Towards fair decentralized benchmarking of healthcare AI algorithms with the Federated Tumor Segmentation (FeTS) challenge
Source: Nat Commun. 2025 Jul 8;16:6274. doi: 10.1038/s41467-025-60466-1 (PMC12238412; doi:10.1038/s41467-025-60466-1)
Supplement: Supplementary file 4 — Source data [file 41467_2025_60466_MOESM4_ESM.zip › source_data_dir/per_figure_data/suppl-fig9_Dice_TC.csv]

dataset	case_id	model	Dice_TC
7	FeTS22_Patient0000	8	0.980672
7	FeTS22_Patient0001	8	0.9836090000000001
7	FeTS22_Patient0002	8	0.9904729999999999
7	FeTS22_Patient0003	8	0.9534549999999999
7	FeTS22_Patient0004	8	0.980223
7	FeTS22_Patient0005	8	0.967081
7	FeTS22_Patient0006	8	0.974757
7	FeTS22_Patient0007	8	0.967577
7	FeTS22_Patient0008	8	0.969908
7	FeTS22_Patient0009	8	0.958081
7	FeTS22_Patient0010	8	0.983109
7	FeTS22_Patient0011	8	0.9638610000000001
7	FeTS22_Patient0012	8	0.9748829999999999
7	FeTS22_Patient0013	8	0.9871979999999999
7	FeTS22_Patient0014	8	0.948011
7	FeTS22_Patient0015	8	0.9738290000000001
7	FeTS22_Patient0016	8	0.983024
7	FeTS22_Patient0017	8	0.962087
7	FeTS22_Patient0018	8	0.947034
7	FeTS22_Patient0019	8	0.967671
7	FeTS22_Patient0020	8	0.977825
7	FeTS22_Patient0021	8	0.972086
7	FeTS22_Patient0022	8	0.988065
7	FeTS22_Patient0023	8	0.98877
7	FeTS22_Patient0024	8	0.959284
7	FeTS22_Patient0025	8	0.9763639999999999
7	FeTS22_Patient0026	8	0.9834700000000001
7	FeTS22_Patient0027	8	0.976571
7	FeTS22_Patient0028	8	0.97483
7	FeTS22_Patient0029	8	0.23429499999999998
7	FeTS22_Patient0030	8	0.961571
7	FeTS22_Patient0031	8	0.982029
7	FeTS22_Patient0032	8	0.9801139999999999
7	FeTS22_Patient0033	8	0.967233
7	FeTS22_Patient0034	8	0.984574
7	FeTS22_Patient0035	8	0.979665
7	FeTS22_Patient0036	8	0.9775200000000001
7	FeTS22_Patient0037	8	0.9863059999999999
7	FeTS22_Patient0038	8	0.973893
7	FeTS22_Patient0039	8	0.977342
7	FeTS22_Patient0040	8	0.9464290000000001
7	FeTS22_Patient0041	8	0.9847629999999999
7	FeTS22_Patient0042	8	0.973833
7	FeTS22_Patient0043	8	0.9799610000000001
7	FeTS22_Patient0044	8	0.815519
7	FeTS22_Patient0045	8	0.956309
7	FeTS22_Patient0046	8	0.979877
7	FeTS22_Patient0047	8	0.9812120000000001
7	FeTS22_Patient0048	8	0.972165
7	FeTS22_Patient0049	8	0.9685530000000001
7	FeTS22_Patient0050	8	0.916533
7	FeTS22_Patient0051	8	0.973308
7	FeTS22_Patient0052	8	0.9731879999999999
7	FeTS22_Patient0053	8	0.98049
7	FeTS22_Patient0054	8	0.9820620000000001
7	FeTS22_Patient0055	8	0.9844440000000001
7	FeTS22_Patient0056	8	0.9772270000000001
7	FeTS22_Patient0057	8	0.9835940000000001
7	FeTS22_Patient0058	8	0.9648100000000001
7	FeTS22_Patient0059	8	0.8776940000000001
7	FeTS22_Patient0060	8	0.989101
7	FeTS22_Patient0061	8	0.959195
7	FeTS22_Patient0062	8	0.9817389999999999
7	FeTS22_Patient0063	8	0.9813700000000001
7	FeTS22_Patient0064	8	0.9870129999999999
7	FeTS22_Patient0065	8	0.9765879999999999
7	FeTS22_Patient0066	8	0.95695
7	FeTS22_Patient0067	8	0.9749260000000001
7	FeTS22_Patient0068	8	0.983093
7	FeTS22_Patient0069	8	0.975224
7	FeTS22_Patient0070	8	0.968269
7	FeTS22_Patient0071	8	0.9823270000000001
7	FeTS22_Patient0072	8	0.949541
7	FeTS22_Patient0073	8	0.9712639999999999
7	FeTS22_Patient0074	8	0.983196
7	FeTS22_Patient0075	8	0.9911700000000001
7	FeTS22_Patient0076	8	0.890125
7	FeTS22_Patient0077	8	0.9082690000000001
7	FeTS22_Patient0078	8	0.9756379999999999
7	FeTS22_Patient0079	8	0.964562
7	FeTS22_Patient0080	8	0.960825
7	FeTS22_Patient0081	8	0.9831
7	FeTS22_Patient0082	8	0.984598
7	FeTS22_Patient0083	8	0.939491
7	FeTS22_Patient0084	8	0.913709
7	FeTS22_Patient0085	8	0.929625
7	FeTS22_Patient0086	8	0.97935
7	FeTS22_Patient0087	8	0.984344
7	FeTS22_Patient0088	8	0.9869030000000001
7	FeTS22_Patient0089	8	0.9850059999999999
7	FeTS22_Patient0090	8	0.9657530000000001
7	FeTS22_Patient0091	8	0.984477
7	FeTS22_Patient0092	8	0.983715
7	FeTS22_Patient0093	8	0.970793
7	FeTS22_Patient0094	8	0.981598
7	FeTS22_Patient0095	8	0.971873
7	FeTS22_Patient0096	8	0.9759610000000001
7	FeTS22_Patient0097	8	0.9830459999999999
7	FeTS22_Patient0098	8	0.97136
7	FeTS22_Patient0099	8	0.971618
7	FeTS22_Patient0100	8	0.9862040000000001
7	FeTS22_Patient0101	8	0.979241
7	FeTS22_Patient0102	8	0.9791290000000001
7	FeTS22_Patient0103	8	0.9587459999999999
7	FeTS22_Patient0104	8	0.964512
7	FeTS22_Patient0105	8	0.95426
7	FeTS22_Patient0106	8	0.960882
7	FeTS22_Patient0107	8	0.9850399999999999
7	FeTS22_Patient0108	8	0.973593
7	FeTS22_Patient0109	8	0.9648559999999999
7	FeTS22_Patient0110	8	0.9776950000000001
7	FeTS22_Patient0111	8	0.984342
7	FeTS22_Patient0000	10	0.9889459999999999
7	FeTS22_Patient0001	10	0.9891620000000001
7	FeTS22_Patient0002	10	0.990291
7	FeTS22_Patient0003	10	0.9900329999999999
7	FeTS22_Patient0004	10	0.987002
7	FeTS22_Patient0005	10	0.9851540000000001
7	FeTS22_Patient0006	10	0.986757
7	FeTS22_Patient0007	10	0.983095
7	FeTS22_Patient0008	10	0.985866
7	FeTS22_Patient0009	10	0.9759969999999999
7	FeTS22_Patient0010	10	0.9858950000000001
7	FeTS22_Patient0011	10	0.9733430000000001
7	FeTS22_Patient0012	10	0.9798
7	FeTS22_Patient0013	10	0.9889
7	FeTS22_Patient0014	10	0.9743799999999999
7	FeTS22_Patient0015	10	0.980492
7	FeTS22_Patient0016	10	0.9921129999999999
7	FeTS22_Patient0017	10	0.986915
7	FeTS22_Patient0018	10	0.958952
7	FeTS22_Patient0019	10	0.9755450000000001
7	FeTS22_Patient0020	10	0.9862629999999999
7	FeTS22_Patient0021	10	0.991442
7	FeTS22_Patient0022	10	0.9951139999999999
7	FeTS22_Patient0023	10	0.995024
7	FeTS22_Patient0024	10	0.979678
7	FeTS22_Patient0025	10	0.986886
7	FeTS22_Patient0026	10	0.987145
7	FeTS22_Patient0027	10	0.9889629999999999
7	FeTS22_Patient0028	10	0.983768
7	FeTS22_Patient0029	10	0.9769389999999999
7	FeTS22_Patient0030	10	0.974917
7	FeTS22_Patient0031	10	0.989547
7	FeTS22_Patient0032	10	0.9904040000000001
7	FeTS22_Patient0033	10	0.986187
7	FeTS22_Patient0034	10	0.9898379999999999
7	FeTS22_Patient0035	10	0.9888969999999999
7	FeTS22_Patient0036	10	0.985994
7	FeTS22_Patient0037	10	0.9904290000000001
7	FeTS22_Patient0038	10	0.98931
7	FeTS22_Patient0039	10	0.982663
7	FeTS22_Patient0040	10	0.97911
7	FeTS22_Patient0041	10	0.9919979999999999
7	FeTS22_Patient0042	10	0.9799030000000001
7	FeTS22_Patient0043	10	0.983492
7	FeTS22_Patient0044	10	0.823075
7	FeTS22_Patient0045	10	0.9687
7	FeTS22_Patient0046	10	0.9904620000000001
7	FeTS22_Patient0047	10	0.9866309999999999
7	FeTS22_Patient0048	10	0.978067
7	FeTS22_Patient0049	10	0.9840190000000001
7	FeTS22_Patient0050	10	0.9766229999999999
7	FeTS22_Patient0051	10	0.986341
7	FeTS22_Patient0052	10	0.992449
7	FeTS22_Patient0053	10	0.9892719999999999
7	FeTS22_Patient0054	10	0.9889040000000001
7	FeTS22_Patient0055	10	0.99255
7	FeTS22_Patient0056	10	0.9883049999999999
7	FeTS22_Patient0057	10	0.9900709999999999
7	FeTS22_Patient0058	10	0.98435
7	FeTS22_Patient0059	10	0.938565
7	FeTS22_Patient0060	10	0.99106
7	FeTS22_Patient0061	10	0.9774440000000001
7	FeTS22_Patient0062	10	0.9886159999999999
7	FeTS22_Patient0063	10	0.990994
7	FeTS22_Patient0064	10	0.991016
7	FeTS22_Patient0065	10	0.987641
7	FeTS22_Patient0066	10	0.982933
7	FeTS22_Patient0067	10	0.9774719999999999
7	FeTS22_Patient0068	10	0.988591
7	FeTS22_Patient0069	10	0.991451
7	FeTS22_Patient0070	10	0.971317
7	FeTS22_Patient0071	10	0.98554
7	FeTS22_Patient0072	10	0.9881270000000001
7	FeTS22_Patient0073	10	0.982665
7	FeTS22_Patient0074	10	0.9903190000000001
7	FeTS22_Patient0075	10	0.989635
7	FeTS22_Patient0076	10	0.973375
7	FeTS22_Patient0077	10	0.944059
7	FeTS22_Patient0078	10	0.9904120000000001
7	FeTS22_Patient0079	10	0.978082
7	FeTS22_Patient0080	10	0.979276
7	FeTS22_Patient0081	10	0.991331
7	FeTS22_Patient0082	10	0.992326
7	FeTS22_Patient0083	10	0.968398
7	FeTS22_Patient0084	10	0.9378
7	FeTS22_Patient0085	10	0.962733
7	FeTS22_Patient0086	10	0.9904280000000001
7	FeTS22_Patient0087	10	0.990662
7	FeTS22_Patient0088	10	0.989733
7	FeTS22_Patient0089	10	0.9909040000000001
7	FeTS22_Patient0090	10	0.9746959999999999
7	FeTS22_Patient0091	10	0.984559
7	FeTS22_Patient0092	10	0.99059
7	FeTS22_Patient0093	10	0.981123
7	FeTS22_Patient0094	10	0.9891459999999999
7	FeTS22_Patient0095	10	0.98234
7	FeTS22_Patient0096	10	0.988663
7	FeTS22_Patient0097	10	0.9890969999999999
7	FeTS22_Patient0098	10	0.990302
7	FeTS22_Patient0099	10	0.973967
7	FeTS22_Patient0100	10	0.991977
7	FeTS22_Patient0101	10	0.9872700000000001
7	FeTS22_Patient0102	10	0.9853639999999999
7	FeTS22_Patient0103	10	0.988669
7	FeTS22_Patient0104	10	0.985843
7	FeTS22_Patient0105	10	0.9756319999999999
7	FeTS22_Patient0106	10	0.9876959999999999
7	FeTS22_Patient0107	10	0.9856090000000001
7	FeTS22_Patient0108	10	0.9930770000000001
7	FeTS22_Patient0109	10	0.985117
7	FeTS22_Patient0110	10	0.9901209999999999
7	FeTS22_Patient0111	10	0.9892219999999999
7	FeTS22_Patient0000	11	0.987476
7	FeTS22_Patient0001	11	0.991908
7	FeTS22_Patient0002	11	0.994505
7	FeTS22_Patient0003	11	0.988843
7	FeTS22_Patient0004	11	0.987576
7	FeTS22_Patient0005	11	0.980218
7	FeTS22_Patient0006	11	0.982243
7	FeTS22_Patient0007	11	0.9718549999999999
7	FeTS22_Patient0008	11	0.98649
7	FeTS22_Patient0009	11	0.980917
7	FeTS22_Patient0010	11	0.9887940000000001
7	FeTS22_Patient0011	11	0.977875
7	FeTS22_Patient0012	11	0.9793360000000001
7	FeTS22_Patient0013	11	0.9892799999999999
7	FeTS22_Patient0014	11	0.9754889999999999
7	FeTS22_Patient0015	11	0.9890399999999999
7	FeTS22_Patient0016	11	0.9901559999999999
7	FeTS22_Patient0017	11	0.9859180000000001
7	FeTS22_Patient0018	11	0.9561139999999999
7	FeTS22_Patient0019	11	0.9603229999999999
7	FeTS22_Patient0020	11	0.9876290000000001
7	FeTS22_Patient0021	11	0.991872
7	FeTS22_Patient0022	11	0.993132
7	FeTS22_Patient0023	11	0.9942780000000001
7	FeTS22_Patient0024	11	0.977029
7	FeTS22_Patient0025	11	0.989933
7	FeTS22_Patient0026	11	0.98641
7	FeTS22_Patient0027	11	0.9851059999999999
7	FeTS22_Patient0028	11	0.9821790000000001
7	FeTS22_Patient0029	11	0.9691209999999999
7	FeTS22_Patient0030	11	0.977827
7	FeTS22_Patient0031	11	0.9882719999999999
7	FeTS22_Patient0032	11	0.989236
7	FeTS22_Patient0033	11	0.9842540000000001
7	FeTS22_Patient0034	11	0.9907290000000001
7	FeTS22_Patient0035	11	0.98767
7	FeTS22_Patient0036	11	0.985167
7	FeTS22_Patient0037	11	0.9906360000000001
7	FeTS22_Patient0038	11	0.986513
7	FeTS22_Patient0039	11	0.986597
7	FeTS22_Patient0040	11	0.9713290000000001
7	FeTS22_Patient0041	11	0.990477
7	FeTS22_Patient0042	11	0.968742
7	FeTS22_Patient0043	11	0.9766610000000001
7	FeTS22_Patient0044	11	0.824941
7	FeTS22_Patient0045	11	0.9723290000000001
7	FeTS22_Patient0046	11	0.990252
7	FeTS22_Patient0047	11	0.9858309999999999
7	FeTS22_Patient0048	11	0.9766889999999999
7	FeTS22_Patient0049	11	0.9771610000000001
7	FeTS22_Patient0050	11	0.9796799999999999
7	FeTS22_Patient0051	11	0.987873
7	FeTS22_Patient0052	11	0.9900709999999999
7	FeTS22_Patient0053	11	0.99159
7	FeTS22_Patient0054	11	0.988733
7	FeTS22_Patient0055	11	0.9939469999999999
7	FeTS22_Patient0056	11	0.988553
7	FeTS22_Patient0057	11	0.9908950000000001
7	FeTS22_Patient0058	11	0.972634
7	FeTS22_Patient0059	11	0.9329209999999999
7	FeTS22_Patient0060	11	0.991715
7	FeTS22_Patient0061	11	0.9818129999999999
7	FeTS22_Patient0062	11	0.98562
7	FeTS22_Patient0063	11	0.9912120000000001
7	FeTS22_Patient0064	11	0.993924
7	FeTS22_Patient0065	11	0.9892350000000001
7	FeTS22_Patient0066	11	0.981865
7	FeTS22_Patient0067	11	0.9795360000000001
7	FeTS22_Patient0068	11	0.995167
7	FeTS22_Patient0069	11	0.9889969999999999
7	FeTS22_Patient0070	11	0.976726
7	FeTS22_Patient0071	11	0.985726
7	FeTS22_Patient0072	11	0.986115
7	FeTS22_Patient0073	11	0.9824620000000001
7	FeTS22_Patient0074	11	0.9901280000000001
7	FeTS22_Patient0075	11	0.9936010000000001
7	FeTS22_Patient0076	11	0.9843780000000001
7	FeTS22_Patient0077	11	0.919809
7	FeTS22_Patient0078	11	0.9882280000000001
7	FeTS22_Patient0079	11	0.983836
7	FeTS22_Patient0080	11	0.976248
7	FeTS22_Patient0081	11	0.9954569999999999
7	FeTS22_Patient0082	11	0.9913870000000001
7	FeTS22_Patient0083	11	0.954308
7	FeTS22_Patient0084	11	0.9247049999999999
7	FeTS22_Patient0085	11	0.955866
7	FeTS22_Patient0086	11	0.9886590000000001
7	FeTS22_Patient0087	11	0.987741
7	FeTS22_Patient0088	11	0.992216
7	FeTS22_Patient0089	11	0.993633
7	FeTS22_Patient0090	11	0.9766100000000001
7	FeTS22_Patient0091	11	0.987656
7	FeTS22_Patient0092	11	0.99146
7	FeTS22_Patient0093	11	0.971507
7	FeTS22_Patient0094	11	0.9872209999999999
7	FeTS22_Patient0095	11	0.984891
7	FeTS22_Patient0096	11	0.981541
7	FeTS22_Patient0097	11	0.987484
7	FeTS22_Patient0098	11	0.990243
7	FeTS22_Patient0099	11	0.968949
7	FeTS22_Patient0100	11	0.9918799999999999
7	FeTS22_Patient0101	11	0.986267
7	FeTS22_Patient0102	11	0.9820139999999999
7	FeTS22_Patient0103	11	0.985439
7	FeTS22_Patient0104	11	0.985775
7	FeTS22_Patient0105	11	0.982384
7	FeTS22_Patient0106	11	0.9839100000000001
7	FeTS22_Patient0107	11	0.9848459999999999
7	FeTS22_Patient0108	11	0.9935799999999999
7	FeTS22_Patient0109	11	0.98355
7	FeTS22_Patient0110	11	0.9915729999999999
7	FeTS22_Patient0111	11	0.9855809999999999
7	FeTS22_Patient0000	12	0.9785379999999999
7	FeTS22_Patient0001	12	0.98406
7	FeTS22_Patient0002	12	0.994187
7	FeTS22_Patient0003	12	0.9775
7	FeTS22_Patient0004	12	0.9819709999999999
7	FeTS22_Patient0005	12	0.9602940000000001
7	FeTS22_Patient0006	12	0.969195
7	FeTS22_Patient0007	12	0.968783
7	FeTS22_Patient0008	12	0.974359
7	FeTS22_Patient0009	12	0.9601569999999999
7	FeTS22_Patient0010	12	0.9754209999999999
7	FeTS22_Patient0011	12	0.969521
7	FeTS22_Patient0012	12	0.9549280000000001
7	FeTS22_Patient0013	12	0.951156
7	FeTS22_Patient0014	12	0.9633639999999999
7	FeTS22_Patient0015	12	0.957249
7	FeTS22_Patient0016	12	0.9908379999999999
7	FeTS22_Patient0017	12	0.958857
7	FeTS22_Patient0018	12	0.9493799999999999
7	FeTS22_Patient0019	12	0.962183
7	FeTS22_Patient0020	12	0.9824870000000001
7	FeTS22_Patient0021	12	0.98529
7	FeTS22_Patient0022	12	0.990115
7	FeTS22_Patient0023	12	0.99284
7	FeTS22_Patient0024	12	0.95244
7	FeTS22_Patient0025	12	0.981087
7	FeTS22_Patient0026	12	0.960665
7	FeTS22_Patient0027	12	0.9661930000000001
7	FeTS22_Patient0028	12	0.9778290000000001
7	FeTS22_Patient0029	12	0.9768899999999999
7	FeTS22_Patient0030	12	0.975568
7	FeTS22_Patient0031	12	0.96973
7	FeTS22_Patient0032	12	0.99036
7	FeTS22_Patient0033	12	0.977777
7	FeTS22_Patient0034	12	0.983079
7	FeTS22_Patient0035	12	0.986247
7	FeTS22_Patient0036	12	0.983561
7	FeTS22_Patient0037	12	0.984506
7	FeTS22_Patient0038	12	0.9811629999999999
7	FeTS22_Patient0039	12	0.984095
7	FeTS22_Patient0040	12	0.9227049999999999
7	FeTS22_Patient0041	12	0.9737530000000001
7	FeTS22_Patient0042	12	0.973925
7	FeTS22_Patient0043	12	0.978218
7	FeTS22_Patient0044	12	0.82004
7	FeTS22_Patient0045	12	0.9622280000000001
7	FeTS22_Patient0046	12	0.9273309999999999
7	FeTS22_Patient0047	12	0.9729620000000001
7	FeTS22_Patient0048	12	0.967908
7	FeTS22_Patient0049	12	0.9454969999999999
7	FeTS22_Patient0050	12	0.9581379999999999
7	FeTS22_Patient0051	12	0.9582450000000001
7	FeTS22_Patient0052	12	0.9693950000000001
7	FeTS22_Patient0053	12	0.982237
7	FeTS22_Patient0054	12	0.960149
7	FeTS22_Patient0055	12	0.988181
7	FeTS22_Patient0056	12	0.9832549999999999
7	FeTS22_Patient0057	12	0.9846959999999999
7	FeTS22_Patient0058	12	0.972829
7	FeTS22_Patient0059	12	0.670678
7	FeTS22_Patient0060	12	0.9517629999999999
7	FeTS22_Patient0061	12	0.973673
7	FeTS22_Patient0062	12	0.9799
7	FeTS22_Patient0063	12	0.981454
7	FeTS22_Patient0064	12	0.992959
7	FeTS22_Patient0065	12	0.958289
7	FeTS22_Patient0066	12	0.96181
7	FeTS22_Patient0067	12	0.9715959999999999
7	FeTS22_Patient0068	12	0.9904370000000001
7	FeTS22_Patient0069	12	0.978776
7	FeTS22_Patient0070	12	0.9479850000000001
7	FeTS22_Patient0071	12	0.983453
7	FeTS22_Patient0072	12	0.9729200000000001
7	FeTS22_Patient0073	12	0.970931
7	FeTS22_Patient0074	12	0.982341
7	FeTS22_Patient0075	12	0.992419
7	FeTS22_Patient0076	12	0.9782270000000001
7	FeTS22_Patient0077	12	0.936486
7	FeTS22_Patient0078	12	0.945851
7	FeTS22_Patient0079	12	0.9501729999999999
7	FeTS22_Patient0080	12	0.97006
7	FeTS22_Patient0081	12	0.990029
7	FeTS22_Patient0082	12	0.9793629999999999
7	FeTS22_Patient0083	12	0.952219
7	FeTS22_Patient0084	12	0.903724
7	FeTS22_Patient0085	12	0.958944
7	FeTS22_Patient0086	12	0.9767319999999999
7	FeTS22_Patient0087	12	0.9858709999999999
7	FeTS22_Patient0088	12	0.99211
7	FeTS22_Patient0089	12	0.986949
7	FeTS22_Patient0090	12	0.968951
7	FeTS22_Patient0091	12	0.9697610000000001
7	FeTS22_Patient0092	12	0.984722
7	FeTS22_Patient0093	12	0.9445450000000001
7	FeTS22_Patient0094	12	0.9882780000000001
7	FeTS22_Patient0095	12	0.965225
7	FeTS22_Patient0096	12	0.959249
7	FeTS22_Patient0097	12	0.965181
7	FeTS22_Patient0098	12	0.982607
7	FeTS22_Patient0099	12	0.9727399999999999
7	FeTS22_Patient0100	12	0.985966
7	FeTS22_Patient0101	12	0.9639260000000001
7	FeTS22_Patient0102	12	0.986259
7	FeTS22_Patient0103	12	0.963261
7	FeTS22_Patient0104	12	0.967809
7	FeTS22_Patient0105	12	0.9799260000000001
7	FeTS22_Patient0106	12	0.9823959999999999
7	FeTS22_Patient0107	12	0.980751
7	FeTS22_Patient0108	12	0.99156
7	FeTS22_Patient0109	12	0.9315969999999999
7	FeTS22_Patient0110	12	0.9731620000000001
7	FeTS22_Patient0111	12	0.9892719999999999
7	FeTS22_Patient0000	54	0.98336
7	FeTS22_Patient0001	54	0.9914270000000001
7	FeTS22_Patient0002	54	0.994986
7	FeTS22_Patient0003	54	0.988822
7	FeTS22_Patient0004	54	0.988032
7	FeTS22_Patient0005	54	0.979294
7	FeTS22_Patient0006	54	0.982107
7	FeTS22_Patient0007	54	0.9654309999999999
7	FeTS22_Patient0008	54	0.985878
7	FeTS22_Patient0009	54	0.9818979999999999
7	FeTS22_Patient0010	54	0.9899370000000001
7	FeTS22_Patient0011	54	0.9750620000000001
7	FeTS22_Patient0012	54	0.979349
7	FeTS22_Patient0013	54	0.98916
7	FeTS22_Patient0014	54	0.975108
7	FeTS22_Patient0015	54	0.9888170000000001
7	FeTS22_Patient0016	54	0.9917450000000001
7	FeTS22_Patient0017	54	0.986451
7	FeTS22_Patient0018	54	0.9565629999999999
7	FeTS22_Patient0019	54	0.953158
7	FeTS22_Patient0020	54	0.9879870000000001
7	FeTS22_Patient0021	54	0.990607
7	FeTS22_Patient0022	54	0.9924040000000001
7	FeTS22_Patient0023	54	0.993498
7	FeTS22_Patient0024	54	0.978723
7	FeTS22_Patient0025	54	0.98574
7	FeTS22_Patient0026	54	0.98424
7	FeTS22_Patient0027	54	0.985786
7	FeTS22_Patient0028	54	0.9804360000000001
7	FeTS22_Patient0029	54	0.96115
7	FeTS22_Patient0030	54	0.9732860000000001
7	FeTS22_Patient0031	54	0.9877670000000001
7	FeTS22_Patient0032	54	0.9890100000000001
7	FeTS22_Patient0033	54	0.981878
7	FeTS22_Patient0034	54	0.9865889999999999
7	FeTS22_Patient0035	54	0.984567
7	FeTS22_Patient0036	54	0.982902
7	FeTS22_Patient0037	54	0.9890450000000001
7	FeTS22_Patient0038	54	0.983511
7	FeTS22_Patient0039	54	0.98582
7	FeTS22_Patient0040	54	0.9766309999999999
7	FeTS22_Patient0041	54	0.989823
7	FeTS22_Patient0042	54	0.9696549999999999
7	FeTS22_Patient0043	54	0.9747129999999999
7	FeTS22_Patient0044	54	0.823189
7	FeTS22_Patient0045	54	0.9708389999999999
7	FeTS22_Patient0046	54	0.9895430000000001
7	FeTS22_Patient0047	54	0.984627
7	FeTS22_Patient0048	54	0.975649
7	FeTS22_Patient0049	54	0.977083
7	FeTS22_Patient0050	54	0.969392
7	FeTS22_Patient0051	54	0.9880540000000001
7	FeTS22_Patient0052	54	0.9892989999999999
7	FeTS22_Patient0053	54	0.988203
7	FeTS22_Patient0054	54	0.985466
7	FeTS22_Patient0055	54	0.9944790000000001
7	FeTS22_Patient0056	54	0.98725
7	FeTS22_Patient0057	54	0.9893069999999999
7	FeTS22_Patient0058	54	0.9605790000000001
7	FeTS22_Patient0059	54	0.892035
7	FeTS22_Patient0060	54	0.98992
7	FeTS22_Patient0061	54	0.9804639999999999
7	FeTS22_Patient0062	54	0.9846719999999999
7	FeTS22_Patient0063	54	0.9912139999999999
7	FeTS22_Patient0064	54	0.9915889999999999
7	FeTS22_Patient0065	54	0.988836
7	FeTS22_Patient0066	54	0.980982
7	FeTS22_Patient0067	54	0.974791
7	FeTS22_Patient0068	54	0.993201
7	FeTS22_Patient0069	54	0.989935
7	FeTS22_Patient0070	54	0.978173
7	FeTS22_Patient0071	54	0.984682
7	FeTS22_Patient0072	54	0.981626
7	FeTS22_Patient0073	54	0.979999
7	FeTS22_Patient0074	54	0.9893629999999999
7	FeTS22_Patient0075	54	0.99313
7	FeTS22_Patient0076	54	0.9829190000000001
7	FeTS22_Patient0077	54	0.883092
7	FeTS22_Patient0078	54	0.9900680000000001
7	FeTS22_Patient0079	54	0.980558
7	FeTS22_Patient0080	54	0.9800610000000001
7	FeTS22_Patient0081	54	0.9942719999999999
7	FeTS22_Patient0082	54	0.9914
7	FeTS22_Patient0083	54	0.948903
7	FeTS22_Patient0084	54	0.932633
7	FeTS22_Patient0085	54	0.942967
7	FeTS22_Patient0086	54	0.986569
7	FeTS22_Patient0087	54	0.985202
7	FeTS22_Patient0088	54	0.992144
7	FeTS22_Patient0089	54	0.9930889999999999
7	FeTS22_Patient0090	54	0.972708
7	FeTS22_Patient0091	54	0.981843
7	FeTS22_Patient0092	54	0.9899180000000001
7	FeTS22_Patient0093	54	0.971326
7	FeTS22_Patient0094	54	0.9863129999999999
7	FeTS22_Patient0095	54	0.983801
7	FeTS22_Patient0096	54	0.980173
7	FeTS22_Patient0097	54	0.984741
7	FeTS22_Patient0098	54	0.99074
7	FeTS22_Patient0099	54	0.9684149999999999
7	FeTS22_Patient0100	54	0.9924569999999999
7	FeTS22_Patient0101	54	0.9853959999999999
7	FeTS22_Patient0102	54	0.97959
7	FeTS22_Patient0103	54	0.9847549999999999
7	FeTS22_Patient0104	54	0.986418
7	FeTS22_Patient0105	54	0.97509
7	FeTS22_Patient0106	54	0.9827170000000001
7	FeTS22_Patient0107	54	0.985073
7	FeTS22_Patient0108	54	0.9943860000000001
7	FeTS22_Patient0109	54	0.980258
7	FeTS22_Patient0110	54	0.987547
7	FeTS22_Patient0111	54	0.984192
9	FeTS22_Patient0000	8	0.952881
9	FeTS22_Patient0001	8	0.8795870000000001
9	FeTS22_Patient0002	8	0.868647
9	FeTS22_Patient0003	8	0.0
9	FeTS22_Patient0004	8	0.0
9	FeTS22_Patient0005	8	0.945052
9	FeTS22_Patient0006	8	0.9418860000000001
9	FeTS22_Patient0007	8	0.9117870000000001
9	FeTS22_Patient0008	8	0.524277
9	FeTS22_Patient0009	8	0.951197
9	FeTS22_Patient0010	8	0.802143
9	FeTS22_Patient0011	8	0.691332
9	FeTS22_Patient0012	8	0.729741
9	FeTS22_Patient0013	8	0.930525
9	FeTS22_Patient0014	8	0.911055
9	FeTS22_Patient0015	8	0.9482950000000001
9	FeTS22_Patient0016	8	0.911055
9	FeTS22_Patient0017	8	0.778555
9	FeTS22_Patient0018	8	0.9398110000000001
9	FeTS22_Patient0000	10	0.9535790000000001
9	FeTS22_Patient0001	10	0.9212600000000001
9	FeTS22_Patient0002	10	0.9189879999999999
9	FeTS22_Patient0003	10	0.0
9	FeTS22_Patient0004	10	0.0
9	FeTS22_Patient0005	10	0.928791
9	FeTS22_Patient0006	10	0.960268
9	FeTS22_Patient0007	10	0.938365
9	FeTS22_Patient0008	10	0.72034
9	FeTS22_Patient0009	10	0.9742120000000001
9	FeTS22_Patient0010	10	0.799884
9	FeTS22_Patient0011	10	0.912602
9	FeTS22_Patient0012	10	0.946627
9	FeTS22_Patient0013	10	0.9600629999999999
9	FeTS22_Patient0014	10	0.8842620000000001
9	FeTS22_Patient0015	10	0.95068
9	FeTS22_Patient0016	10	0.8842620000000001
9	FeTS22_Patient0017	10	0.951709
9	FeTS22_Patient0018	10	0.966384
9	FeTS22_Patient0000	11	0.9709479999999999
9	FeTS22_Patient0001	11	0.930318
9	FeTS22_Patient0002	11	0.8775799999999999
9	FeTS22_Patient0003	11	0.856331
9	FeTS22_Patient0004	11	0.0
9	FeTS22_Patient0005	11	0.9556120000000001
9	FeTS22_Patient0006	11	0.96946
9	FeTS22_Patient0007	11	0.964448
9	FeTS22_Patient0008	11	0.809779
9	FeTS22_Patient0009	11	0.981849
9	FeTS22_Patient0010	11	0.9254049999999999
9	FeTS22_Patient0011	11	0.909586
9	FeTS22_Patient0012	11	0.868598
9	FeTS22_Patient0013	11	0.9729110000000001
9	FeTS22_Patient0014	11	0.900875
9	FeTS22_Patient0015	11	0.960585
9	FeTS22_Patient0016	11	0.900875
9	FeTS22_Patient0017	11	0.945149
9	FeTS22_Patient0018	11	0.976699
9	FeTS22_Patient0000	12	0.9337989999999999
9	FeTS22_Patient0001	12	0.810127
9	FeTS22_Patient0002	12	0.400543
9	FeTS22_Patient0003	12	0.0
9	FeTS22_Patient0004	12	0.0
9	FeTS22_Patient0005	12	0.927359
9	FeTS22_Patient0006	12	0.9613360000000001
9	FeTS22_Patient0007	12	0.932858
9	FeTS22_Patient0008	12	0.823681
9	FeTS22_Patient0009	12	0.970591
9	FeTS22_Patient0010	12	0.820514
9	FeTS22_Patient0011	12	0.5200130000000001
9	FeTS22_Patient0012	12	0.0
9	FeTS22_Patient0013	12	0.9304790000000001
9	FeTS22_Patient0014	12	0.90391
9	FeTS22_Patient0015	12	0.9331370000000001
9	FeTS22_Patient0016	12	0.90391
9	FeTS22_Patient0017	12	0.9430700000000001
9	FeTS22_Patient0018	12	0.9469559999999999
9	FeTS22_Patient0000	54	0.973268
9	FeTS22_Patient0001	54	0.902963
9	FeTS22_Patient0002	54	0.860554
9	FeTS22_Patient0003	54	0.745223
9	FeTS22_Patient0004	54	0.0
9	FeTS22_Patient0005	54	0.9601799999999999
9	FeTS22_Patient0006	54	0.971176
9	FeTS22_Patient0007	54	0.961377
9	FeTS22_Patient0008	54	0.801824
9	FeTS22_Patient0009	54	0.9821219999999999
9	FeTS22_Patient0010	54	0.9002629999999999
9	FeTS22_Patient0011	54	0.924537
9	FeTS22_Patient0012	54	0.7587729999999999
9	FeTS22_Patient0013	54	0.9706469999999999
9	FeTS22_Patient0014	54	0.9158280000000001
9	FeTS22_Patient0015	54	0.95944
9	FeTS22_Patient0016	54	0.915834
9	FeTS22_Patient0017	54	0.9415690000000001
9	FeTS22_Patient0018	54	0.9763950000000001
11	FeTS22_Patient0000	8	0.0
11	FeTS22_Patient0001	8	0.0
11	FeTS22_Patient0002	8	0.9468
11	FeTS22_Patient0003	8	0.89786
11	FeTS22_Patient0004	8	0.012594
11	FeTS22_Patient0005	8	0.892964
11	FeTS22_Patient0006	8	0.973233
11	FeTS22_Patient0007	8	0.14798599999999998
11	FeTS22_Patient0008	8	0.894385
11	FeTS22_Patient0009	8	0.9095719999999999
11	FeTS22_Patient0010	8	0.7011890000000001
11	FeTS22_Patient0011	8	0.6630729999999999
11	FeTS22_Patient0012	8	0.922691
11	FeTS22_Patient0013	8	0.9756360000000001
11	FeTS22_Patient0014	8	0.9491360000000001
11	FeTS22_Patient0015	8	0.0
11	FeTS22_Patient0016	8	0.0
11	FeTS22_Patient0017	8	0.937308
11	FeTS22_Patient0018	8	0.0
11	FeTS22_Patient0019	8	0.772479
11	FeTS22_Patient0020	8	0.823207
11	FeTS22_Patient0021	8	0.8969870000000001
11	FeTS22_Patient0022	8	0.726767
11	FeTS22_Patient0023	8	0.921618
11	FeTS22_Patient0024	8	0.93386
11	FeTS22_Patient0025	8	0.0
11	FeTS22_Patient0026	8	0.9357780000000001
11	FeTS22_Patient0027	8	0.707534
11	FeTS22_Patient0028	8	0.9828049999999999
11	FeTS22_Patient0029	8	0.956617
11	FeTS22_Patient0030	8	0.984037
11	FeTS22_Patient0031	8	0.9719959999999999
11	FeTS22_Patient0032	8	0.88281
11	FeTS22_Patient0033	8	0.8237899999999999
11	FeTS22_Patient0034	8	0.640675
11	FeTS22_Patient0035	8	0.800978
11	FeTS22_Patient0036	8	0.665845
11	FeTS22_Patient0037	8	0.755423
11	FeTS22_Patient0038	8	0.965708
11	FeTS22_Patient0039	8	0.953574
11	FeTS22_Patient0040	8	0.0
11	FeTS22_Patient0041	8	0.9502219999999999
11	FeTS22_Patient0042	8	0.9454629999999999
11	FeTS22_Patient0043	8	0.77572
11	FeTS22_Patient0044	8	0.7779550000000001
11	FeTS22_Patient0045	8	1.0
11	FeTS22_Patient0046	8	0.9850760000000001
11	FeTS22_Patient0047	8	0.842993
11	FeTS22_Patient0048	8	0.93489
11	FeTS22_Patient0049	8	0.9424879999999999
11	FeTS22_Patient0050	8	0.952749
11	FeTS22_Patient0051	8	0.37429
11	FeTS22_Patient0052	8	0.860146
11	FeTS22_Patient0053	8	0.01926
11	FeTS22_Patient0054	8	0.9605879999999999
11	FeTS22_Patient0055	8	0.903909
11	FeTS22_Patient0056	8	0.9262100000000001
11	FeTS22_Patient0057	8	0.915644
11	FeTS22_Patient0058	8	0.808439
11	FeTS22_Patient0059	8	0.89326
11	FeTS22_Patient0060	8	0.453016
11	FeTS22_Patient0061	8	0.796765
11	FeTS22_Patient0062	8	0.895497
11	FeTS22_Patient0063	8	1.0
11	FeTS22_Patient0064	8	0.935966
11	FeTS22_Patient0065	8	0.9422010000000001
11	FeTS22_Patient0066	8	0.0
11	FeTS22_Patient0067	8	0.0
11	FeTS22_Patient0068	8	0.980585
11	FeTS22_Patient0069	8	0.92225
11	FeTS22_Patient0070	8	0.964259
11	FeTS22_Patient0071	8	0.9248040000000001
11	FeTS22_Patient0072	8	0.802025
11	FeTS22_Patient0073	8	0.9481629999999999
11	FeTS22_Patient0074	8	0.942473
11	FeTS22_Patient0075	8	0.0
11	FeTS22_Patient0076	8	0.8701479999999999
11	FeTS22_Patient0077	8	0.9809120000000001
11	FeTS22_Patient0078	8	0.76561
11	FeTS22_Patient0079	8	0.880601
11	FeTS22_Patient0080	8	0.8700200000000001
11	FeTS22_Patient0081	8	0.928809
11	FeTS22_Patient0082	8	0.9406680000000001
11	FeTS22_Patient0083	8	0.7033560000000001
11	FeTS22_Patient0084	8	1.0
11	FeTS22_Patient0085	8	0.940801
11	FeTS22_Patient0086	8	0.9186690000000001
11	FeTS22_Patient0087	8	0.174927
11	FeTS22_Patient0088	8	0.9718899999999999
11	FeTS22_Patient0089	8	0.950875
11	FeTS22_Patient0090	8	0.941205
11	FeTS22_Patient0091	8	0.970508
11	FeTS22_Patient0092	8	0.0
11	FeTS22_Patient0093	8	0.7505970000000001
11	FeTS22_Patient0094	8	0.910853
11	FeTS22_Patient0095	8	0.0
11	FeTS22_Patient0096	8	0.942119
11	FeTS22_Patient0097	8	0.536362
11	FeTS22_Patient0098	8	0.855138
11	FeTS22_Patient0099	8	0.0017399999999999998
11	FeTS22_Patient0100	8	0.8195209999999999
11	FeTS22_Patient0101	8	0.976915
11	FeTS22_Patient0102	8	0.8339270000000001
11	FeTS22_Patient0103	8	0.9787459999999999
11	FeTS22_Patient0104	8	0.135999
11	FeTS22_Patient0105	8	0.966234
11	FeTS22_Patient0106	8	0.776784
11	FeTS22_Patient0107	8	0.8866700000000001
11	FeTS22_Patient0108	8	0.886608
11	FeTS22_Patient0109	8	0.879957
11	FeTS22_Patient0110	8	0.758547
11	FeTS22_Patient0111	8	0.9734729999999999
11	FeTS22_Patient0112	8	0.9583719999999999
11	FeTS22_Patient0113	8	0.980698
11	FeTS22_Patient0114	8	0.9040600000000001
11	FeTS22_Patient0115	8	0.9495549999999999
11	FeTS22_Patient0116	8	0.599751
11	FeTS22_Patient0117	8	0.922867
11	FeTS22_Patient0118	8	0.9514549999999999
11	FeTS22_Patient0119	8	0.749732
11	FeTS22_Patient0120	8	0.960694
11	FeTS22_Patient0121	8	0.015737
11	FeTS22_Patient0122	8	0.914825
11	FeTS22_Patient0123	8	1.0
11	FeTS22_Patient0124	8	0.877044
11	FeTS22_Patient0125	8	0.7991779999999999
11	FeTS22_Patient0126	8	0.9098459999999999
11	FeTS22_Patient0127	8	0.734937
11	FeTS22_Patient0128	8	0.8608879999999999
11	FeTS22_Patient0129	8	0.957232
11	FeTS22_Patient0130	8	0.948967
11	FeTS22_Patient0131	8	0.757935
11	FeTS22_Patient0132	8	0.9497209999999999
11	FeTS22_Patient0133	8	0.973548
11	FeTS22_Patient0134	8	0.9067129999999999
11	FeTS22_Patient0135	8	0.377616
11	FeTS22_Patient0136	8	0.0
11	FeTS22_Patient0137	8	0.874387
11	FeTS22_Patient0138	8	0.9489620000000001
11	FeTS22_Patient0139	8	0.9696950000000001
11	FeTS22_Patient0140	8	1.0
11	FeTS22_Patient0141	8	0.978592
11	FeTS22_Patient0142	8	0.42215600000000003
11	FeTS22_Patient0143	8	0.9169510000000001
11	FeTS22_Patient0144	8	0.921249
11	FeTS22_Patient0145	8	0.927077
11	FeTS22_Patient0146	8	0.083914
11	FeTS22_Patient0147	8	0.0
11	FeTS22_Patient0148	8	0.735115
11	FeTS22_Patient0149	8	0.578184
11	FeTS22_Patient0150	8	0.13483599999999998
11	FeTS22_Patient0151	8	0.609123
11	FeTS22_Patient0152	8	0.0
11	FeTS22_Patient0153	8	0.9497190000000001
11	FeTS22_Patient0154	8	0.969965
11	FeTS22_Patient0155	8	0.954952
11	FeTS22_Patient0156	8	0.15450999999999998
11	FeTS22_Patient0157	8	0.977931
11	FeTS22_Patient0158	8	0.936449
11	FeTS22_Patient0159	8	0.969951
11	FeTS22_Patient0160	8	0.514849
11	FeTS22_Patient0161	8	0.9607319999999999
11	FeTS22_Patient0162	8	0.955417
11	FeTS22_Patient0163	8	0.6181939999999999
11	FeTS22_Patient0164	8	0.977449
11	FeTS22_Patient0165	8	0.532989
11	FeTS22_Patient0166	8	0.879957
11	FeTS22_Patient0167	8	0.861827
11	FeTS22_Patient0168	8	0.939363
11	FeTS22_Patient0169	8	0.9804120000000001
11	FeTS22_Patient0170	8	0.798597
11	FeTS22_Patient0171	8	0.8064
11	FeTS22_Patient0172	8	0.54811
11	FeTS22_Patient0173	8	0.9294030000000001
11	FeTS22_Patient0174	8	0.019666
11	FeTS22_Patient0175	8	1.0
11	FeTS22_Patient0176	8	0.8150850000000001
11	FeTS22_Patient0177	8	0.616084
11	FeTS22_Patient0178	8	0.0
11	FeTS22_Patient0179	8	0.862374
11	FeTS22_Patient0180	8	0.985843
11	FeTS22_Patient0181	8	1.0
11	FeTS22_Patient0182	8	0.940517
11	FeTS22_Patient0183	8	0.9577459999999999
11	FeTS22_Patient0184	8	0.0
11	FeTS22_Patient0185	8	0.130745
11	FeTS22_Patient0186	8	0.264395
11	FeTS22_Patient0187	8	0.9629
11	FeTS22_Patient0188	8	0.968174
11	FeTS22_Patient0189	8	0.9055350000000001
11	FeTS22_Patient0190	8	0.617284
11	FeTS22_Patient0191	8	0.9470270000000001
11	FeTS22_Patient0192	8	0.971924
11	FeTS22_Patient0193	8	0.930393
11	FeTS22_Patient0194	8	0.75773
11	FeTS22_Patient0195	8	0.9586610000000001
11	FeTS22_Patient0196	8	0.086001
11	FeTS22_Patient0197	8	0.9274979999999999
11	FeTS22_Patient0198	8	0.951442
11	FeTS22_Patient0199	8	0.776259
11	FeTS22_Patient0200	8	0.9770979999999999
11	FeTS22_Patient0201	8	0.9191020000000001
11	FeTS22_Patient0202	8	0.821367
11	FeTS22_Patient0203	8	0.93937
11	FeTS22_Patient0204	8	0.8894110000000001
11	FeTS22_Patient0205	8	0.933067
11	FeTS22_Patient0206	8	0.9672629999999999
11	FeTS22_Patient0207	8	0.561316
11	FeTS22_Patient0208	8	0.5043569999999999
11	FeTS22_Patient0209	8	0.250806
11	FeTS22_Patient0210	8	0.0
11	FeTS22_Patient0211	8	1.0
11	FeTS22_Patient0212	8	0.0
11	FeTS22_Patient0213	8	0.9728680000000001
11	FeTS22_Patient0214	8	0.9743850000000001
11	FeTS22_Patient0215	8	0.9249120000000001
11	FeTS22_Patient0216	8	0.9092379999999999
11	FeTS22_Patient0217	8	0.9574950000000001
11	FeTS22_Patient0000	10	0.487712
11	FeTS22_Patient0001	10	0.72838
11	FeTS22_Patient0002	10	0.9808389999999999
11	FeTS22_Patient0003	10	0.9183020000000001
11	FeTS22_Patient0004	10	0.0
11	FeTS22_Patient0005	10	0.8313530000000001
11	FeTS22_Patient0006	10	0.979031
11	FeTS22_Patient0007	10	0.9677180000000001
11	FeTS22_Patient0008	10	0.9624870000000001
11	FeTS22_Patient0009	10	0.950485
11	FeTS22_Patient0010	10	0.927652
11	FeTS22_Patient0011	10	0.8066720000000001
11	FeTS22_Patient0012	10	0.935792
11	FeTS22_Patient0013	10	0.9926290000000001
11	FeTS22_Patient0014	10	0.973767
11	FeTS22_Patient0015	10	0.0
11	FeTS22_Patient0016	10	0.0
11	FeTS22_Patient0017	10	0.9572209999999999
11	FeTS22_Patient0018	10	0.0
11	FeTS22_Patient0019	10	0.8536590000000001
11	FeTS22_Patient0020	10	0.905075
11	FeTS22_Patient0021	10	0.967413
11	FeTS22_Patient0022	10	0.9230870000000001
11	FeTS22_Patient0023	10	0.92989
11	FeTS22_Patient0024	10	0.948941
11	FeTS22_Patient0025	10	0.0
11	FeTS22_Patient0026	10	0.9621379999999999
11	FeTS22_Patient0027	10	0.7985329999999999
11	FeTS22_Patient0028	10	0.993295
11	FeTS22_Patient0029	10	0.966835
11	FeTS22_Patient0030	10	0.990088
11	FeTS22_Patient0031	10	0.9804
11	FeTS22_Patient0032	10	0.910483
11	FeTS22_Patient0033	10	0.9421719999999999
11	FeTS22_Patient0034	10	0.09549400000000001
11	FeTS22_Patient0035	10	0.907761
11	FeTS22_Patient0036	10	0.21327
11	FeTS22_Patient0037	10	0.796561
11	FeTS22_Patient0038	10	0.9908389999999999
11	FeTS22_Patient0039	10	0.9715239999999999
11	FeTS22_Patient0040	10	0.0
11	FeTS22_Patient0041	10	0.9643860000000001
11	FeTS22_Patient0042	10	0.95095
11	FeTS22_Patient0043	10	0.804266
11	FeTS22_Patient0044	10	0.842311
11	FeTS22_Patient0045	10	1.0
11	FeTS22_Patient0046	10	0.9915870000000001
11	FeTS22_Patient0047	10	0.95706
11	FeTS22_Patient0048	10	0.970741
11	FeTS22_Patient0049	10	0.953793
11	FeTS22_Patient0050	10	0.967801
11	FeTS22_Patient0051	10	0.229552
11	FeTS22_Patient0052	10	0.9304819999999999
11	FeTS22_Patient0053	10	0.774768
11	FeTS22_Patient0054	10	0.9780260000000001
11	FeTS22_Patient0055	10	0.9256790000000001
11	FeTS22_Patient0056	10	0.9656959999999999
11	FeTS22_Patient0057	10	0.9532200000000001
11	FeTS22_Patient0058	10	0.8976729999999999
11	FeTS22_Patient0059	10	0.962767
11	FeTS22_Patient0060	10	0.43373900000000004
11	FeTS22_Patient0061	10	0.826357
11	FeTS22_Patient0062	10	0.955103
11	FeTS22_Patient0063	10	1.0
11	FeTS22_Patient0064	10	0.954543
11	FeTS22_Patient0065	10	0.9593950000000001
11	FeTS22_Patient0066	10	0.0
11	FeTS22_Patient0067	10	0.0
11	FeTS22_Patient0068	10	0.9883709999999999
11	FeTS22_Patient0069	10	0.9275909999999999
11	FeTS22_Patient0070	10	0.977585
11	FeTS22_Patient0071	10	0.9658110000000001
11	FeTS22_Patient0072	10	0.9098729999999999
11	FeTS22_Patient0073	10	0.9742149999999999
11	FeTS22_Patient0074	10	0.982648
11	FeTS22_Patient0075	10	0.723535
11	FeTS22_Patient0076	10	0.937629
11	FeTS22_Patient0077	10	0.9841340000000001
11	FeTS22_Patient0078	10	0.8133520000000001
11	FeTS22_Patient0079	10	0.9184969999999999
11	FeTS22_Patient0080	10	0.9083399999999999
11	FeTS22_Patient0081	10	0.9714860000000001
11	FeTS22_Patient0082	10	0.966751
11	FeTS22_Patient0083	10	0.787279
11	FeTS22_Patient0084	10	1.0
11	FeTS22_Patient0085	10	0.183885
11	FeTS22_Patient0086	10	0.9182309999999999
11	FeTS22_Patient0087	10	0.278916
11	FeTS22_Patient0088	10	0.976409
11	FeTS22_Patient0089	10	0.970016
11	FeTS22_Patient0090	10	0.9692270000000001
11	FeTS22_Patient0091	10	0.9884930000000001
11	FeTS22_Patient0092	10	0.0
11	FeTS22_Patient0093	10	0.8440690000000001
11	FeTS22_Patient0094	10	0.955514
11	FeTS22_Patient0095	10	0.9139360000000001
11	FeTS22_Patient0096	10	0.9591120000000001
11	FeTS22_Patient0097	10	0.904691
11	FeTS22_Patient0098	10	0.8994049999999999
11	FeTS22_Patient0099	10	0.013323
11	FeTS22_Patient0100	10	0.899091
11	FeTS22_Patient0101	10	0.986856
11	FeTS22_Patient0102	10	0.806713
11	FeTS22_Patient0103	10	0.9859040000000001
11	FeTS22_Patient0104	10	0.8379770000000001
11	FeTS22_Patient0105	10	0.975864
11	FeTS22_Patient0106	10	0.879935
11	FeTS22_Patient0107	10	0.8421549999999999
11	FeTS22_Patient0108	10	0.925119
11	FeTS22_Patient0109	10	0.9149930000000001
11	FeTS22_Patient0110	10	0.7437020000000001
11	FeTS22_Patient0111	10	0.9824370000000001
11	FeTS22_Patient0112	10	0.972858
11	FeTS22_Patient0113	10	0.984661
11	FeTS22_Patient0114	10	0.900351
11	FeTS22_Patient0115	10	0.972985
11	FeTS22_Patient0116	10	0.8989219999999999
11	FeTS22_Patient0117	10	0.936191
11	FeTS22_Patient0118	10	0.9554239999999999
11	FeTS22_Patient0119	10	0.779492
11	FeTS22_Patient0120	10	0.983358
11	FeTS22_Patient0121	10	0.6374609999999999
11	FeTS22_Patient0122	10	0.9099450000000001
11	FeTS22_Patient0123	10	0.0
11	FeTS22_Patient0124	10	0.676291
11	FeTS22_Patient0125	10	0.9053110000000001
11	FeTS22_Patient0126	10	0.927249
11	FeTS22_Patient0127	10	0.703756
11	FeTS22_Patient0128	10	0.633626
11	FeTS22_Patient0129	10	0.9738379999999999
11	FeTS22_Patient0130	10	0.977751
11	FeTS22_Patient0131	10	0.895093
11	FeTS22_Patient0132	10	0.979183
11	FeTS22_Patient0133	10	0.981986
11	FeTS22_Patient0134	10	0.933053
11	FeTS22_Patient0135	10	0.8470629999999999
11	FeTS22_Patient0136	10	0.0
11	FeTS22_Patient0137	10	0.9171469999999999
11	FeTS22_Patient0138	10	0.977627
11	FeTS22_Patient0139	10	0.9842139999999999
11	FeTS22_Patient0140	10	1.0
11	FeTS22_Patient0141	10	0.9901989999999999
11	FeTS22_Patient0142	10	0.813551
11	FeTS22_Patient0143	10	0.936265
11	FeTS22_Patient0144	10	0.904496
11	FeTS22_Patient0145	10	0.9318200000000001
11	FeTS22_Patient0146	10	0.07646599999999999
11	FeTS22_Patient0147	10	0.0
11	FeTS22_Patient0148	10	0.817385
11	FeTS22_Patient0149	10	0.575752
11	FeTS22_Patient0150	10	0.8724729999999999
11	FeTS22_Patient0151	10	0.665887
11	FeTS22_Patient0152	10	0.0
11	FeTS22_Patient0153	10	0.979182
11	FeTS22_Patient0154	10	0.978482
11	FeTS22_Patient0155	10	0.9760190000000001
11	FeTS22_Patient0156	10	0.913589
11	FeTS22_Patient0157	10	0.983865
11	FeTS22_Patient0158	10	0.971001
11	FeTS22_Patient0159	10	0.9846229999999999
11	FeTS22_Patient0160	10	0.008365000000000001
11	FeTS22_Patient0161	10	0.961852
11	FeTS22_Patient0162	10	0.9756049999999999
11	FeTS22_Patient0163	10	0.056585
11	FeTS22_Patient0164	10	0.988851
11	FeTS22_Patient0165	10	0.542084
11	FeTS22_Patient0166	10	0.9149930000000001
11	FeTS22_Patient0167	10	0.890488
11	FeTS22_Patient0168	10	0.961648
11	FeTS22_Patient0169	10	0.9909620000000001
11	FeTS22_Patient0170	10	0.848375
11	FeTS22_Patient0171	10	0.20843699999999998
11	FeTS22_Patient0172	10	0.884337
11	FeTS22_Patient0173	10	0.9596040000000001
11	FeTS22_Patient0174	10	0.9339360000000001
11	FeTS22_Patient0175	10	1.0
11	FeTS22_Patient0176	10	0.89059
11	FeTS22_Patient0177	10	0.514336
11	FeTS22_Patient0178	10	0.0
11	FeTS22_Patient0179	10	0.9085290000000001
11	FeTS22_Patient0180	10	0.9926780000000001
11	FeTS22_Patient0181	10	0.0
11	FeTS22_Patient0182	10	0.969474
11	FeTS22_Patient0183	10	0.9773870000000001
11	FeTS22_Patient0184	10	0.5702
11	FeTS22_Patient0185	10	0.128183
11	FeTS22_Patient0186	10	0.891209
11	FeTS22_Patient0187	10	0.9831280000000001
11	FeTS22_Patient0188	10	0.976339
11	FeTS22_Patient0189	10	0.907639
11	FeTS22_Patient0190	10	0.75637
11	FeTS22_Patient0191	10	0.9597049999999999
11	FeTS22_Patient0192	10	0.981015
11	FeTS22_Patient0193	10	0.9521200000000001
11	FeTS22_Patient0194	10	0.9322969999999999
11	FeTS22_Patient0195	10	0.976058
11	FeTS22_Patient0196	10	0.8772559999999999
11	FeTS22_Patient0197	10	0.944024
11	FeTS22_Patient0198	10	0.955411
11	FeTS22_Patient0199	10	0.742091
11	FeTS22_Patient0200	10	0.991093
11	FeTS22_Patient0201	10	0.923157
11	FeTS22_Patient0202	10	0.8458760000000001
11	FeTS22_Patient0203	10	0.949308
11	FeTS22_Patient0204	10	0.948416
11	FeTS22_Patient0205	10	0.9639459999999999
11	FeTS22_Patient0206	10	0.9760120000000001
11	FeTS22_Patient0207	10	0.5190739999999999
11	FeTS22_Patient0208	10	0.6811649999999999
11	FeTS22_Patient0209	10	0.9395899999999999
11	FeTS22_Patient0210	10	0.0
11	FeTS22_Patient0211	10	1.0
11	FeTS22_Patient0212	10	0.0
11	FeTS22_Patient0213	10	0.98359
11	FeTS22_Patient0214	10	0.9890059999999999
11	FeTS22_Patient0215	10	0.946414
11	FeTS22_Patient0216	10	0.8959370000000001
11	FeTS22_Patient0217	10	0.978923
11	FeTS22_Patient0000	11	0.766461
11	FeTS22_Patient0001	11	0.392815
11	FeTS22_Patient0002	11	0.9811540000000001
11	FeTS22_Patient0003	11	0.928832
11	FeTS22_Patient0004	11	0.653659
11	FeTS22_Patient0005	11	0.88434
11	FeTS22_Patient0006	11	0.9783850000000001
11	FeTS22_Patient0007	11	0.935544
11	FeTS22_Patient0008	11	0.952766
11	FeTS22_Patient0009	11	0.946483
11	FeTS22_Patient0010	11	0.886309
11	FeTS22_Patient0011	11	0.775863
11	FeTS22_Patient0012	11	0.955944
11	FeTS22_Patient0013	11	0.992334
11	FeTS22_Patient0014	11	0.9532430000000001
11	FeTS22_Patient0015	11	0.0
11	FeTS22_Patient0016	11	1.0
11	FeTS22_Patient0017	11	0.9634030000000001
11	FeTS22_Patient0018	11	0.0
11	FeTS22_Patient0019	11	0.771048
11	FeTS22_Patient0020	11	0.890776
11	FeTS22_Patient0021	11	0.9479360000000001
11	FeTS22_Patient0022	11	0.954692
11	FeTS22_Patient0023	11	0.952435
11	FeTS22_Patient0024	11	0.9560049999999999
11	FeTS22_Patient0025	11	0.004463
11	FeTS22_Patient0026	11	0.9456969999999999
11	FeTS22_Patient0027	11	0.5992930000000001
11	FeTS22_Patient0028	11	0.990821
11	FeTS22_Patient0029	11	0.9655879999999999
11	FeTS22_Patient0030	11	0.9923850000000001
11	FeTS22_Patient0031	11	0.986634
11	FeTS22_Patient0032	11	0.8450120000000001
11	FeTS22_Patient0033	11	0.8263389999999999
11	FeTS22_Patient0034	11	0.09613200000000001
11	FeTS22_Patient0035	11	0.9290459999999999
11	FeTS22_Patient0036	11	0.22938499999999998
11	FeTS22_Patient0037	11	0.813758
11	FeTS22_Patient0038	11	0.993868
11	FeTS22_Patient0039	11	0.9622629999999999
11	FeTS22_Patient0040	11	0.0
11	FeTS22_Patient0041	11	0.960139
11	FeTS22_Patient0042	11	0.945665
11	FeTS22_Patient0043	11	0.826578
11	FeTS22_Patient0044	11	0.7772789999999999
11	FeTS22_Patient0045	11	1.0
11	FeTS22_Patient0046	11	0.9929610000000001
11	FeTS22_Patient0047	11	0.9534309999999999
11	FeTS22_Patient0048	11	0.969601
11	FeTS22_Patient0049	11	0.962392
11	FeTS22_Patient0050	11	0.96741
11	FeTS22_Patient0051	11	0.150417
11	FeTS22_Patient0052	11	0.913911
11	FeTS22_Patient0053	11	0.8136770000000001
11	FeTS22_Patient0054	11	0.9788600000000001
11	FeTS22_Patient0055	11	0.9145979999999999
11	FeTS22_Patient0056	11	0.9636299999999999
11	FeTS22_Patient0057	11	0.92874
11	FeTS22_Patient0058	11	0.927163
11	FeTS22_Patient0059	11	0.9363379999999999
11	FeTS22_Patient0060	11	0.42668900000000004
11	FeTS22_Patient0061	11	0.914277
11	FeTS22_Patient0062	11	0.959817
11	FeTS22_Patient0063	11	0.0
11	FeTS22_Patient0064	11	0.957451
11	FeTS22_Patient0065	11	0.96662
11	FeTS22_Patient0066	11	0.0
11	FeTS22_Patient0067	11	0.09784
11	FeTS22_Patient0068	11	0.9908600000000001
11	FeTS22_Patient0069	11	0.9306610000000001
11	FeTS22_Patient0070	11	0.9764870000000001
11	FeTS22_Patient0071	11	0.969492
11	FeTS22_Patient0072	11	0.910309
11	FeTS22_Patient0073	11	0.9572
11	FeTS22_Patient0074	11	0.975187
11	FeTS22_Patient0075	11	0.543164
11	FeTS22_Patient0076	11	0.9371510000000001
11	FeTS22_Patient0077	11	0.9855520000000001
11	FeTS22_Patient0078	11	0.8104279999999999
11	FeTS22_Patient0079	11	0.9387059999999999
11	FeTS22_Patient0080	11	0.9462290000000001
11	FeTS22_Patient0081	11	0.9771799999999999
11	FeTS22_Patient0082	11	0.969088
11	FeTS22_Patient0083	11	0.710526
11	FeTS22_Patient0084	11	1.0
11	FeTS22_Patient0085	11	0.950247
11	FeTS22_Patient0086	11	0.9245559999999999
11	FeTS22_Patient0087	11	0.371217
11	FeTS22_Patient0088	11	0.979231
11	FeTS22_Patient0089	11	0.977008
11	FeTS22_Patient0090	11	0.974944
11	FeTS22_Patient0091	11	0.98703
11	FeTS22_Patient0092	11	0.0
11	FeTS22_Patient0093	11	0.925077
11	FeTS22_Patient0094	11	0.9270309999999999
11	FeTS22_Patient0095	11	0.910162
11	FeTS22_Patient0096	11	0.954784
11	FeTS22_Patient0097	11	0.888922
11	FeTS22_Patient0098	11	0.905482
11	FeTS22_Patient0099	11	0.019348
11	FeTS22_Patient0100	11	0.920625
11	FeTS22_Patient0101	11	0.9874200000000001
11	FeTS22_Patient0102	11	0.898883
11	FeTS22_Patient0103	11	0.9870709999999999
11	FeTS22_Patient0104	11	0.590913
11	FeTS22_Patient0105	11	0.9763069999999999
11	FeTS22_Patient0106	11	0.8790120000000001
11	FeTS22_Patient0107	11	0.9291780000000001
11	FeTS22_Patient0108	11	0.900703
11	FeTS22_Patient0109	11	0.950117
11	FeTS22_Patient0110	11	0.805554
11	FeTS22_Patient0111	11	0.9838709999999999
11	FeTS22_Patient0112	11	0.974469
11	FeTS22_Patient0113	11	0.9859959999999999
11	FeTS22_Patient0114	11	0.902325
11	FeTS22_Patient0115	11	0.9553370000000001
11	FeTS22_Patient0116	11	0.8581469999999999
11	FeTS22_Patient0117	11	0.9572790000000001
11	FeTS22_Patient0118	11	0.964952
11	FeTS22_Patient0119	11	0.722355
11	FeTS22_Patient0120	11	0.9469770000000001
11	FeTS22_Patient0121	11	0.188834
11	FeTS22_Patient0122	11	0.927536
11	FeTS22_Patient0123	11	0.0
11	FeTS22_Patient0124	11	0.771605
11	FeTS22_Patient0125	11	0.928911
11	FeTS22_Patient0126	11	0.9372209999999999
11	FeTS22_Patient0127	11	0.664876
11	FeTS22_Patient0128	11	0.9346180000000001
11	FeTS22_Patient0129	11	0.984297
11	FeTS22_Patient0130	11	0.973133
11	FeTS22_Patient0131	11	0.93155
11	FeTS22_Patient0132	11	0.98257
11	FeTS22_Patient0133	11	0.983793
11	FeTS22_Patient0134	11	0.9487040000000001
11	FeTS22_Patient0135	11	0.779953
11	FeTS22_Patient0136	11	0.0
11	FeTS22_Patient0137	11	0.942092
11	FeTS22_Patient0138	11	0.9733860000000001
11	FeTS22_Patient0139	11	0.987663
11	FeTS22_Patient0140	11	0.0
11	FeTS22_Patient0141	11	0.9916290000000001
11	FeTS22_Patient0142	11	0.893763
11	FeTS22_Patient0143	11	0.951815
11	FeTS22_Patient0144	11	0.915007
11	FeTS22_Patient0145	11	0.9102600000000001
11	FeTS22_Patient0146	11	0.095836
11	FeTS22_Patient0147	11	0.375017
11	FeTS22_Patient0148	11	0.754918
11	FeTS22_Patient0149	11	0.8234940000000001
11	FeTS22_Patient0150	11	0.635698
11	FeTS22_Patient0151	11	0.67128
11	FeTS22_Patient0152	11	0.0
11	FeTS22_Patient0153	11	0.982518
11	FeTS22_Patient0154	11	0.973463
11	FeTS22_Patient0155	11	0.9777049999999999
11	FeTS22_Patient0156	11	0.912242
11	FeTS22_Patient0157	11	0.986201
11	FeTS22_Patient0158	11	0.9697319999999999
11	FeTS22_Patient0159	11	0.9839559999999999
11	FeTS22_Patient0160	11	0.004225
11	FeTS22_Patient0161	11	0.9629200000000001
11	FeTS22_Patient0162	11	0.967457
11	FeTS22_Patient0163	11	0.164992
11	FeTS22_Patient0164	11	0.989093
11	FeTS22_Patient0165	11	0.737712
11	FeTS22_Patient0166	11	0.950117
11	FeTS22_Patient0167	11	0.8644860000000001
11	FeTS22_Patient0168	11	0.970302
11	FeTS22_Patient0169	11	0.9892850000000001
11	FeTS22_Patient0170	11	0.822694
11	FeTS22_Patient0171	11	0.486646
11	FeTS22_Patient0172	11	0.889603
11	FeTS22_Patient0173	11	0.972233
11	FeTS22_Patient0174	11	0.8308690000000001
11	FeTS22_Patient0175	11	0.0
11	FeTS22_Patient0176	11	0.937224
11	FeTS22_Patient0177	11	0.7097319999999999
11	FeTS22_Patient0178	11	0.0
11	FeTS22_Patient0179	11	0.93404
11	FeTS22_Patient0180	11	0.994303
11	FeTS22_Patient0181	11	0.0
11	FeTS22_Patient0182	11	0.9638979999999999
11	FeTS22_Patient0183	11	0.980326
11	FeTS22_Patient0184	11	0.647917
11	FeTS22_Patient0185	11	0.10608800000000002
11	FeTS22_Patient0186	11	0.9265549999999999
11	FeTS22_Patient0187	11	0.98019
11	FeTS22_Patient0188	11	0.9833649999999999
11	FeTS22_Patient0189	11	0.934465
11	FeTS22_Patient0190	11	0.8259
11	FeTS22_Patient0191	11	0.960885
11	FeTS22_Patient0192	11	0.979195
11	FeTS22_Patient0193	11	0.972842
11	FeTS22_Patient0194	11	0.930681
11	FeTS22_Patient0195	11	0.978439
11	FeTS22_Patient0196	11	0.809391
11	FeTS22_Patient0197	11	0.9291159999999999
11	FeTS22_Patient0198	11	0.964939
11	FeTS22_Patient0199	11	0.764051
11	FeTS22_Patient0200	11	0.9914569999999999
11	FeTS22_Patient0201	11	0.9472370000000001
11	FeTS22_Patient0202	11	0.841409
11	FeTS22_Patient0203	11	0.9502959999999999
11	FeTS22_Patient0204	11	0.9341729999999999
11	FeTS22_Patient0205	11	0.9691360000000001
11	FeTS22_Patient0206	11	0.981035
11	FeTS22_Patient0207	11	0.49423
11	FeTS22_Patient0208	11	0.732639
11	FeTS22_Patient0209	11	0.8706950000000001
11	FeTS22_Patient0210	11	0.0
11	FeTS22_Patient0211	11	0.0
11	FeTS22_Patient0212	11	0.0
11	FeTS22_Patient0213	11	0.9848469999999999
11	FeTS22_Patient0214	11	0.9894430000000001
11	FeTS22_Patient0215	11	0.9587760000000001
11	FeTS22_Patient0216	11	0.939541
11	FeTS22_Patient0217	11	0.981355
11	FeTS22_Patient0000	12	0.021616
11	FeTS22_Patient0001	12	0.35844899999999996
11	FeTS22_Patient0002	12	0.967943
11	FeTS22_Patient0003	12	0.63302
11	FeTS22_Patient0004	12	0.391447
11	FeTS22_Patient0005	12	0.8611690000000001
11	FeTS22_Patient0006	12	0.9690850000000001
11	FeTS22_Patient0007	12	0.050862
11	FeTS22_Patient0008	12	0.914892
11	FeTS22_Patient0009	12	0.93948
11	FeTS22_Patient0010	12	0.831206
11	FeTS22_Patient0011	12	0.49679799999999996
11	FeTS22_Patient0012	12	0.9429780000000001
11	FeTS22_Patient0013	12	0.954822
11	FeTS22_Patient0014	12	0.966944
11	FeTS22_Patient0015	12	0.0
11	FeTS22_Patient0016	12	1.0
11	FeTS22_Patient0017	12	0.957893
11	FeTS22_Patient0018	12	0.0
11	FeTS22_Patient0019	12	0.817296
11	FeTS22_Patient0020	12	0.67991
11	FeTS22_Patient0021	12	0.451085
11	FeTS22_Patient0022	12	0.8746440000000001
11	FeTS22_Patient0023	12	0.908043
11	FeTS22_Patient0024	12	0.915932
11	FeTS22_Patient0025	12	0.0
11	FeTS22_Patient0026	12	0.9562799999999999
11	FeTS22_Patient0027	12	0.607888
11	FeTS22_Patient0028	12	0.9837600000000001
11	FeTS22_Patient0029	12	0.959034
11	FeTS22_Patient0030	12	0.9889469999999999
11	FeTS22_Patient0031	12	0.9790719999999999
11	FeTS22_Patient0032	12	0.719264
11	FeTS22_Patient0033	12	0.7444029999999999
11	FeTS22_Patient0034	12	0.09386699999999999
11	FeTS22_Patient0035	12	0.9236549999999999
11	FeTS22_Patient0036	12	0.302153
11	FeTS22_Patient0037	12	0.580033
11	FeTS22_Patient0038	12	0.9852350000000001
11	FeTS22_Patient0039	12	0.9354819999999999
11	FeTS22_Patient0040	12	0.0
11	FeTS22_Patient0041	12	0.953677
11	FeTS22_Patient0042	12	0.950046
11	FeTS22_Patient0043	12	0.893086
11	FeTS22_Patient0044	12	0.781291
11	FeTS22_Patient0045	12	1.0
11	FeTS22_Patient0046	12	0.990798
11	FeTS22_Patient0047	12	0.940924
11	FeTS22_Patient0048	12	0.9496389999999999
11	FeTS22_Patient0049	12	0.95226
11	FeTS22_Patient0050	12	0.778658
11	FeTS22_Patient0051	12	0.39022399999999996
11	FeTS22_Patient0052	12	0.882592
11	FeTS22_Patient0053	12	0.099159
11	FeTS22_Patient0054	12	0.966641
11	FeTS22_Patient0055	12	0.9210440000000001
11	FeTS22_Patient0056	12	0.9728700000000001
11	FeTS22_Patient0057	12	0.731421
11	FeTS22_Patient0058	12	0.913824
11	FeTS22_Patient0059	12	0.8936120000000001
11	FeTS22_Patient0060	12	0.686611
11	FeTS22_Patient0061	12	0.8351879999999999
11	FeTS22_Patient0062	12	0.934672
11	FeTS22_Patient0063	12	1.0
11	FeTS22_Patient0064	12	0.929894
11	FeTS22_Patient0065	12	0.944425
11	FeTS22_Patient0066	12	0.0
11	FeTS22_Patient0067	12	0.0
11	FeTS22_Patient0068	12	0.983344
11	FeTS22_Patient0069	12	0.858375
11	FeTS22_Patient0070	12	0.9788959999999999
11	FeTS22_Patient0071	12	0.954109
11	FeTS22_Patient0072	12	0.5398390000000001
11	FeTS22_Patient0073	12	0.9337610000000001
11	FeTS22_Patient0074	12	0.9795020000000001
11	FeTS22_Patient0075	12	0.011590000000000001
11	FeTS22_Patient0076	12	0.924933
11	FeTS22_Patient0077	12	0.982793
11	FeTS22_Patient0078	12	0.001008
11	FeTS22_Patient0079	12	0.876922
11	FeTS22_Patient0080	12	0.876208
11	FeTS22_Patient0081	12	0.9582809999999999
11	FeTS22_Patient0082	12	0.95089
11	FeTS22_Patient0083	12	0.8337760000000001
11	FeTS22_Patient0084	12	1.0
11	FeTS22_Patient0085	12	0.703335
11	FeTS22_Patient0086	12	0.9098649999999999
11	FeTS22_Patient0087	12	0.253379
11	FeTS22_Patient0088	12	0.896338
11	FeTS22_Patient0089	12	0.687521
11	FeTS22_Patient0090	12	0.961764
11	FeTS22_Patient0091	12	0.96847
11	FeTS22_Patient0092	12	0.0
11	FeTS22_Patient0093	12	0.04356
11	FeTS22_Patient0094	12	0.955627
11	FeTS22_Patient0095	12	0.701037
11	FeTS22_Patient0096	12	0.941989
11	FeTS22_Patient0097	12	0.763687
11	FeTS22_Patient0098	12	0.9094049999999999
11	FeTS22_Patient0099	12	0.006845
11	FeTS22_Patient0100	12	0.730634
11	FeTS22_Patient0101	12	0.9818600000000001
11	FeTS22_Patient0102	12	0.805763
11	FeTS22_Patient0103	12	0.956684
11	FeTS22_Patient0104	12	0.0
11	FeTS22_Patient0105	12	0.9729399999999999
11	FeTS22_Patient0106	12	0.7494970000000001
11	FeTS22_Patient0107	12	0.845032
11	FeTS22_Patient0108	12	0.625315
11	FeTS22_Patient0109	12	0.913916
11	FeTS22_Patient0110	12	0.648882
11	FeTS22_Patient0111	12	0.973611
11	FeTS22_Patient0112	12	0.9773729999999999
11	FeTS22_Patient0113	12	0.9833540000000001
11	FeTS22_Patient0114	12	0.878482
11	FeTS22_Patient0115	12	0.961794
11	FeTS22_Patient0116	12	0.874957
11	FeTS22_Patient0117	12	0.9437530000000001
11	FeTS22_Patient0118	12	0.752092
11	FeTS22_Patient0119	12	0.747916
11	FeTS22_Patient0120	12	0.937005
11	FeTS22_Patient0121	12	0.6105649999999999
11	FeTS22_Patient0122	12	0.9555299999999999
11	FeTS22_Patient0123	12	1.0
11	FeTS22_Patient0124	12	0.054117
11	FeTS22_Patient0125	12	0.922868
11	FeTS22_Patient0126	12	0.7309060000000001
11	FeTS22_Patient0127	12	0.766423
11	FeTS22_Patient0128	12	0.774505
11	FeTS22_Patient0129	12	0.9183309999999999
11	FeTS22_Patient0130	12	0.9196280000000001
11	FeTS22_Patient0131	12	0.576451
11	FeTS22_Patient0132	12	0.9477479999999999
11	FeTS22_Patient0133	12	0.9737389999999999
11	FeTS22_Patient0134	12	0.9418129999999999
11	FeTS22_Patient0135	12	0.681136
11	FeTS22_Patient0136	12	0.0
11	FeTS22_Patient0137	12	0.852557
11	FeTS22_Patient0138	12	0.9193600000000001
11	FeTS22_Patient0139	12	0.967995
11	FeTS22_Patient0140	12	1.0
11	FeTS22_Patient0141	12	0.983902
11	FeTS22_Patient0142	12	0.6721060000000001
11	FeTS22_Patient0143	12	0.924926
11	FeTS22_Patient0144	12	0.945017
11	FeTS22_Patient0145	12	0.8543
11	FeTS22_Patient0146	12	0.187211
11	FeTS22_Patient0147	12	0.0141
11	FeTS22_Patient0148	12	0.8393209999999999
11	FeTS22_Patient0149	12	0.751785
11	FeTS22_Patient0150	12	0.14566700000000002
11	FeTS22_Patient0151	12	0.687566
11	FeTS22_Patient0152	12	0.0
11	FeTS22_Patient0153	12	0.9476969999999999
11	FeTS22_Patient0154	12	0.980742
11	FeTS22_Patient0155	12	0.952365
11	FeTS22_Patient0156	12	0.9042399999999999
11	FeTS22_Patient0157	12	0.957773
11	FeTS22_Patient0158	12	0.949715
11	FeTS22_Patient0159	12	0.715492
11	FeTS22_Patient0160	12	0.08591499999999999
11	FeTS22_Patient0161	12	0.9775219999999999
11	FeTS22_Patient0162	12	0.9714139999999999
11	FeTS22_Patient0163	12	0.5199229999999999
11	FeTS22_Patient0164	12	0.963723
11	FeTS22_Patient0165	12	0.31664699999999996
11	FeTS22_Patient0166	12	0.913916
11	FeTS22_Patient0167	12	0.625847
11	FeTS22_Patient0168	12	0.917227
11	FeTS22_Patient0169	12	0.9882700000000001
11	FeTS22_Patient0170	12	0.8146359999999999
11	FeTS22_Patient0171	12	0.42858100000000005
11	FeTS22_Patient0172	12	0.403027
11	FeTS22_Patient0173	12	0.911691
11	FeTS22_Patient0174	12	0.024871
11	FeTS22_Patient0175	12	1.0
11	FeTS22_Patient0176	12	0.613351
11	FeTS22_Patient0177	12	0.513857
11	FeTS22_Patient0178	12	0.0
11	FeTS22_Patient0179	12	0.628812
11	FeTS22_Patient0180	12	0.992347
11	FeTS22_Patient0181	12	1.0
11	FeTS22_Patient0182	12	0.861233
11	FeTS22_Patient0183	12	0.976801
11	FeTS22_Patient0184	12	0.0
11	FeTS22_Patient0185	12	0.141368
11	FeTS22_Patient0186	12	0.097472
11	FeTS22_Patient0187	12	0.709449
11	FeTS22_Patient0188	12	0.9864040000000001
11	FeTS22_Patient0189	12	0.7429560000000001
11	FeTS22_Patient0190	12	0.7434729999999999
11	FeTS22_Patient0191	12	0.9442209999999999
11	FeTS22_Patient0192	12	0.977988
11	FeTS22_Patient0193	12	0.935657
11	FeTS22_Patient0194	12	0.663611
11	FeTS22_Patient0195	12	0.702813
11	FeTS22_Patient0196	12	0.0
11	FeTS22_Patient0197	12	0.7062970000000001
11	FeTS22_Patient0198	12	0.7520789999999999
11	FeTS22_Patient0199	12	0.603035
11	FeTS22_Patient0200	12	0.9563309999999999
11	FeTS22_Patient0201	12	0.90059
11	FeTS22_Patient0202	12	0.8461700000000001
11	FeTS22_Patient0203	12	0.947583
11	FeTS22_Patient0204	12	0.927709
11	FeTS22_Patient0205	12	0.969377
11	FeTS22_Patient0206	12	0.9832209999999999
11	FeTS22_Patient0207	12	0.571417
11	FeTS22_Patient0208	12	0.49335100000000004
11	FeTS22_Patient0209	12	0.800086
11	FeTS22_Patient0210	12	0.0
11	FeTS22_Patient0211	12	1.0
11	FeTS22_Patient0212	12	1.0
11	FeTS22_Patient0213	12	0.97683
11	FeTS22_Patient0214	12	0.986216
11	FeTS22_Patient0215	12	0.835692
11	FeTS22_Patient0216	12	0.8819290000000001
11	FeTS22_Patient0217	12	0.977714
11	FeTS22_Patient0000	54	0.726935
11	FeTS22_Patient0001	54	0.516305
11	FeTS22_Patient0002	54	0.9798030000000001
11	FeTS22_Patient0003	54	0.957167
11	FeTS22_Patient0004	54	0.045207
11	FeTS22_Patient0005	54	0.907433
11	FeTS22_Patient0006	54	0.9748209999999999
11	FeTS22_Patient0007	54	0.9391889999999999
11	FeTS22_Patient0008	54	0.946541
11	FeTS22_Patient0009	54	0.9375049999999999
11	FeTS22_Patient0010	54	0.886858
11	FeTS22_Patient0011	54	0.633328
11	FeTS22_Patient0012	54	0.968542
11	FeTS22_Patient0013	54	0.991497
11	FeTS22_Patient0014	54	0.9605940000000001
11	FeTS22_Patient0015	54	0.0
11	FeTS22_Patient0016	54	1.0
11	FeTS22_Patient0017	54	0.9658620000000001
11	FeTS22_Patient0018	54	0.0
11	FeTS22_Patient0019	54	0.7987529999999999
11	FeTS22_Patient0020	54	0.680303
11	FeTS22_Patient0021	54	0.9649399999999999
11	FeTS22_Patient0022	54	0.964192
11	FeTS22_Patient0023	54	0.956233
11	FeTS22_Patient0024	54	0.953493
11	FeTS22_Patient0025	54	0.0
11	FeTS22_Patient0026	54	0.950274
11	FeTS22_Patient0027	54	0.5281939999999999
11	FeTS22_Patient0028	54	0.990511
11	FeTS22_Patient0029	54	0.96357
11	FeTS22_Patient0030	54	0.991049
11	FeTS22_Patient0031	54	0.987094
11	FeTS22_Patient0032	54	0.861117
11	FeTS22_Patient0033	54	0.794058
11	FeTS22_Patient0034	54	0.096674
11	FeTS22_Patient0035	54	0.91974
11	FeTS22_Patient0036	54	0.229629
11	FeTS22_Patient0037	54	0.840211
11	FeTS22_Patient0038	54	0.9936299999999999
11	FeTS22_Patient0039	54	0.9513719999999999
11	FeTS22_Patient0040	54	0.000495
11	FeTS22_Patient0041	54	0.95711
11	FeTS22_Patient0042	54	0.955619
11	FeTS22_Patient0043	54	0.807174
11	FeTS22_Patient0044	54	0.7648520000000001
11	FeTS22_Patient0045	54	1.0
11	FeTS22_Patient0046	54	0.992674
11	FeTS22_Patient0047	54	0.9548760000000001
11	FeTS22_Patient0048	54	0.967726
11	FeTS22_Patient0049	54	0.9613790000000001
11	FeTS22_Patient0050	54	0.963751
11	FeTS22_Patient0051	54	0.15362
11	FeTS22_Patient0052	54	0.894755
11	FeTS22_Patient0053	54	0.583339
11	FeTS22_Patient0054	54	0.97583
11	FeTS22_Patient0055	54	0.9121889999999999
11	FeTS22_Patient0056	54	0.9661270000000001
11	FeTS22_Patient0057	54	0.9382030000000001
11	FeTS22_Patient0058	54	0.9189069999999999
11	FeTS22_Patient0059	54	0.91946
11	FeTS22_Patient0060	54	0.43580699999999994
11	FeTS22_Patient0061	54	0.9414370000000001
11	FeTS22_Patient0062	54	0.9510370000000001
11	FeTS22_Patient0063	54	0.0
11	FeTS22_Patient0064	54	0.9539219999999999
11	FeTS22_Patient0065	54	0.9627469999999999
11	FeTS22_Patient0066	54	0.0
11	FeTS22_Patient0067	54	0.15085199999999999
11	FeTS22_Patient0068	54	0.991165
11	FeTS22_Patient0069	54	0.933692
11	FeTS22_Patient0070	54	0.9772709999999999
11	FeTS22_Patient0071	54	0.9666450000000001
11	FeTS22_Patient0072	54	0.8680530000000001
11	FeTS22_Patient0073	54	0.974165
11	FeTS22_Patient0074	54	0.975951
11	FeTS22_Patient0075	54	0.224665
11	FeTS22_Patient0076	54	0.92656
11	FeTS22_Patient0077	54	0.9859950000000001
11	FeTS22_Patient0078	54	0.751735
11	FeTS22_Patient0079	54	0.9344610000000001
11	FeTS22_Patient0080	54	0.93073
11	FeTS22_Patient0081	54	0.975885
11	FeTS22_Patient0082	54	0.9708629999999999
11	FeTS22_Patient0083	54	0.7006899999999999
11	FeTS22_Patient0084	54	1.0
11	FeTS22_Patient0085	54	0.949075
11	FeTS22_Patient0086	54	0.9199229999999999
11	FeTS22_Patient0087	54	0.25169899999999995
11	FeTS22_Patient0088	54	0.973941
11	FeTS22_Patient0089	54	0.9750459999999999
11	FeTS22_Patient0090	54	0.968558
11	FeTS22_Patient0091	54	0.9832350000000001
11	FeTS22_Patient0092	54	0.0
11	FeTS22_Patient0093	54	0.934743
11	FeTS22_Patient0094	54	0.9374680000000001
11	FeTS22_Patient0095	54	0.9138
11	FeTS22_Patient0096	54	0.955224
11	FeTS22_Patient0097	54	0.8370350000000001
11	FeTS22_Patient0098	54	0.910329
11	FeTS22_Patient0099	54	0.018058
11	FeTS22_Patient0100	54	0.921016
11	FeTS22_Patient0101	54	0.986342
11	FeTS22_Patient0102	54	0.8989360000000001
11	FeTS22_Patient0103	54	0.984108
11	FeTS22_Patient0104	54	0.08745
11	FeTS22_Patient0105	54	0.979359
11	FeTS22_Patient0106	54	0.621895
11	FeTS22_Patient0107	54	0.9430559999999999
11	FeTS22_Patient0108	54	0.8970440000000001
11	FeTS22_Patient0109	54	0.9519709999999999
11	FeTS22_Patient0110	54	0.815637
11	FeTS22_Patient0111	54	0.98383
11	FeTS22_Patient0112	54	0.9731219999999999
11	FeTS22_Patient0113	54	0.98639
11	FeTS22_Patient0114	54	0.905019
11	FeTS22_Patient0115	54	0.9618629999999999
11	FeTS22_Patient0116	54	0.7989539999999999
11	FeTS22_Patient0117	54	0.969533
11	FeTS22_Patient0118	54	0.968634
11	FeTS22_Patient0119	54	0.729781
11	FeTS22_Patient0120	54	0.9575379999999999
11	FeTS22_Patient0121	54	0.48602399999999996
11	FeTS22_Patient0122	54	0.9356399999999999
11	FeTS22_Patient0123	54	0.0
11	FeTS22_Patient0124	54	0.8207209999999999
11	FeTS22_Patient0125	54	0.9198940000000001
11	FeTS22_Patient0126	54	0.926058
11	FeTS22_Patient0127	54	0.7819510000000001
11	FeTS22_Patient0128	54	0.911349
11	FeTS22_Patient0129	54	0.983248
11	FeTS22_Patient0130	54	0.9743879999999999
11	FeTS22_Patient0131	54	0.9165209999999999
11	FeTS22_Patient0132	54	0.978108
11	FeTS22_Patient0133	54	0.983979
11	FeTS22_Patient0134	54	0.9369270000000001
11	FeTS22_Patient0135	54	0.7922680000000001
11	FeTS22_Patient0136	54	0.0
11	FeTS22_Patient0137	54	0.92081
11	FeTS22_Patient0138	54	0.974524
11	FeTS22_Patient0139	54	0.9874729999999999
11	FeTS22_Patient0140	54	0.0
11	FeTS22_Patient0141	54	0.991181
11	FeTS22_Patient0142	54	0.88576
11	FeTS22_Patient0143	54	0.953174
11	FeTS22_Patient0144	54	0.905388
11	FeTS22_Patient0145	54	0.915207
11	FeTS22_Patient0146	54	0.079182
11	FeTS22_Patient0147	54	0.549971
11	FeTS22_Patient0148	54	0.71513
11	FeTS22_Patient0149	54	0.812751
11	FeTS22_Patient0150	54	0.508739
11	FeTS22_Patient0151	54	0.577487
11	FeTS22_Patient0152	54	0.0
11	FeTS22_Patient0153	54	0.978057
11	FeTS22_Patient0154	54	0.9814219999999999
11	FeTS22_Patient0155	54	0.97654
11	FeTS22_Patient0156	54	0.890569
11	FeTS22_Patient0157	54	0.9833120000000001
11	FeTS22_Patient0158	54	0.9681540000000001
11	FeTS22_Patient0159	54	0.982166
11	FeTS22_Patient0160	54	0.010107
11	FeTS22_Patient0161	54	0.955781
11	FeTS22_Patient0162	54	0.96515
11	FeTS22_Patient0163	54	0.17155499999999999
11	FeTS22_Patient0164	54	0.9869450000000001
11	FeTS22_Patient0165	54	0.673844
11	FeTS22_Patient0166	54	0.9519709999999999
11	FeTS22_Patient0167	54	0.899257
11	FeTS22_Patient0168	54	0.9684889999999999
11	FeTS22_Patient0169	54	0.9877959999999999
11	FeTS22_Patient0170	54	0.871834
11	FeTS22_Patient0171	54	0.773555
11	FeTS22_Patient0172	54	0.8676590000000001
11	FeTS22_Patient0173	54	0.969831
11	FeTS22_Patient0174	54	0.611378
11	FeTS22_Patient0175	54	0.0
11	FeTS22_Patient0176	54	0.895525
11	FeTS22_Patient0177	54	0.642632
11	FeTS22_Patient0178	54	0.0
11	FeTS22_Patient0179	54	0.923069
11	FeTS22_Patient0180	54	0.9941180000000001
11	FeTS22_Patient0181	54	0.0
11	FeTS22_Patient0182	54	0.96565
11	FeTS22_Patient0183	54	0.9768030000000001
11	FeTS22_Patient0184	54	0.505343
11	FeTS22_Patient0185	54	0.11118299999999999
11	FeTS22_Patient0186	54	0.349355
11	FeTS22_Patient0187	54	0.9825139999999999
11	FeTS22_Patient0188	54	0.9780040000000001
11	FeTS22_Patient0189	54	0.902515
11	FeTS22_Patient0190	54	0.792491
11	FeTS22_Patient0191	54	0.9579979999999999
11	FeTS22_Patient0192	54	0.980243
11	FeTS22_Patient0193	54	0.9760110000000001
11	FeTS22_Patient0194	54	0.945831
11	FeTS22_Patient0195	54	0.975082
11	FeTS22_Patient0196	54	0.0
11	FeTS22_Patient0197	54	0.926056
11	FeTS22_Patient0198	54	0.968621
11	FeTS22_Patient0199	54	0.887544
11	FeTS22_Patient0200	54	0.9903370000000001
11	FeTS22_Patient0201	54	0.950219
11	FeTS22_Patient0202	54	0.84446
11	FeTS22_Patient0203	54	0.95232
11	FeTS22_Patient0204	54	0.891958
11	FeTS22_Patient0205	54	0.9603790000000001
11	FeTS22_Patient0206	54	0.9816940000000001
11	FeTS22_Patient0207	54	0.495349
11	FeTS22_Patient0208	54	0.787871
11	FeTS22_Patient0209	54	0.901752
11	FeTS22_Patient0210	54	0.0
11	FeTS22_Patient0211	54	0.0
11	FeTS22_Patient0212	54	0.0
11	FeTS22_Patient0213	54	0.985074
11	FeTS22_Patient0214	54	0.9908319999999999
11	FeTS22_Patient0215	54	0.938416
11	FeTS22_Patient0216	54	0.928326
11	FeTS22_Patient0217	54	0.9777879999999999
12	FeTS22_Patient0000	8	0.980626
12	FeTS22_Patient0001	8	0.9625319999999999
12	FeTS22_Patient0002	8	0.96426
12	FeTS22_Patient0003	8	0.922901
12	FeTS22_Patient0004	8	0.824459
12	FeTS22_Patient0006	8	0.9606469999999999
12	FeTS22_Patient0007	8	0.979117
12	FeTS22_Patient0008	8	0.959033
12	FeTS22_Patient0009	8	0.963722
12	FeTS22_Patient0010	8	0.8887889999999999
12	FeTS22_Patient0011	8	0.971892
12	FeTS22_Patient0012	8	0.968443
12	FeTS22_Patient0013	8	0.9783
12	FeTS22_Patient0014	8	0.9747129999999999
12	FeTS22_Patient0016	8	0.957525
12	FeTS22_Patient0017	8	0.9827389999999999
12	FeTS22_Patient0018	8	0.942998
12	FeTS22_Patient0000	10	0.991828
12	FeTS22_Patient0001	10	0.9869379999999999
12	FeTS22_Patient0002	10	0.969664
12	FeTS22_Patient0003	10	0.980618
12	FeTS22_Patient0004	10	0.903016
12	FeTS22_Patient0006	10	0.97945
12	FeTS22_Patient0007	10	0.989065
12	FeTS22_Patient0008	10	0.956419
12	FeTS22_Patient0009	10	0.9788870000000001
12	FeTS22_Patient0010	10	0.969521
12	FeTS22_Patient0011	10	0.986036
12	FeTS22_Patient0012	10	0.979302
12	FeTS22_Patient0013	10	0.986215
12	FeTS22_Patient0014	10	0.976719
12	FeTS22_Patient0016	10	0.971352
12	FeTS22_Patient0017	10	0.9860549999999999
12	FeTS22_Patient0018	10	0.966875
12	FeTS22_Patient0000	11	0.9924430000000001
12	FeTS22_Patient0001	11	0.9834579999999999
12	FeTS22_Patient0002	11	0.9616030000000001
12	FeTS22_Patient0003	11	0.983474
12	FeTS22_Patient0004	11	0.9383469999999999
12	FeTS22_Patient0006	11	0.9803430000000001
12	FeTS22_Patient0007	11	0.9873209999999999
12	FeTS22_Patient0008	11	0.966282
12	FeTS22_Patient0009	11	0.9731780000000001
12	FeTS22_Patient0010	11	0.962992
12	FeTS22_Patient0011	11	0.9877469999999999
12	FeTS22_Patient0012	11	0.9811350000000001
12	FeTS22_Patient0013	11	0.9838450000000001
12	FeTS22_Patient0014	11	0.976511
12	FeTS22_Patient0016	11	0.976089
12	FeTS22_Patient0017	11	0.986268
12	FeTS22_Patient0018	11	0.9731190000000001
12	FeTS22_Patient0000	12	0.9826889999999999
12	FeTS22_Patient0001	12	0.9602139999999999
12	FeTS22_Patient0002	12	0.960361
12	FeTS22_Patient0003	12	0.9803370000000001
12	FeTS22_Patient0004	12	0.805718
12	FeTS22_Patient0006	12	0.9613290000000001
12	FeTS22_Patient0007	12	0.9801540000000001
12	FeTS22_Patient0008	12	0.9577479999999999
12	FeTS22_Patient0009	12	0.959617
12	FeTS22_Patient0010	12	0.6959
12	FeTS22_Patient0011	12	0.9773719999999999
12	FeTS22_Patient0012	12	0.970726
12	FeTS22_Patient0013	12	0.977985
12	FeTS22_Patient0014	12	0.968269
12	FeTS22_Patient0016	12	0.9796159999999999
12	FeTS22_Patient0017	12	0.978784
12	FeTS22_Patient0018	12	0.967622
12	FeTS22_Patient0000	54	0.990864
12	FeTS22_Patient0001	54	0.9821540000000001
12	FeTS22_Patient0002	54	0.955201
12	FeTS22_Patient0003	54	0.9833350000000001
12	FeTS22_Patient0004	54	0.8848959999999999
12	FeTS22_Patient0006	54	0.975082
12	FeTS22_Patient0007	54	0.9871260000000001
12	FeTS22_Patient0008	54	0.968082
12	FeTS22_Patient0009	54	0.9736549999999999
12	FeTS22_Patient0010	54	0.957298
12	FeTS22_Patient0011	54	0.987182
12	FeTS22_Patient0012	54	0.983087
12	FeTS22_Patient0013	54	0.980233
12	FeTS22_Patient0014	54	0.9800190000000001
12	FeTS22_Patient0016	54	0.9779200000000001
12	FeTS22_Patient0017	54	0.9849540000000001
12	FeTS22_Patient0018	54	0.973828
14	FeTS22_Patient0000	8	0.968515
14	FeTS22_Patient0001	8	0.987532
14	FeTS22_Patient0002	8	0.980201
14	FeTS22_Patient0003	8	0.9804229999999999
14	FeTS22_Patient0004	8	0.988251
14	FeTS22_Patient0005	8	0.984447
14	FeTS22_Patient0006	8	0.9677049999999999
14	FeTS22_Patient0007	8	0.979301
14	FeTS22_Patient0008	8	0.98164
14	FeTS22_Patient0009	8	0.9819549999999999
14	FeTS22_Patient0010	8	0.964468
14	FeTS22_Patient0011	8	0.9487399999999999
14	FeTS22_Patient0012	8	0.811052
14	FeTS22_Patient0013	8	0.969835
14	FeTS22_Patient0014	8	0.980881
14	FeTS22_Patient0015	8	0.966045
14	FeTS22_Patient0016	8	0.9717819999999999
14	FeTS22_Patient0018	8	0.9769450000000001
14	FeTS22_Patient0019	8	0.9725590000000001
14	FeTS22_Patient0020	8	0.9867090000000001
14	FeTS22_Patient0021	8	0.9855520000000001
14	FeTS22_Patient0022	8	0.979218
14	FeTS22_Patient0023	8	0.972809
14	FeTS22_Patient0024	8	0.98187
14	FeTS22_Patient0025	8	0.9795590000000001
14	FeTS22_Patient0026	8	0.9840760000000001
14	FeTS22_Patient0027	8	0.987139
14	FeTS22_Patient0028	8	0.904631
14	FeTS22_Patient0029	8	0.97709
14	FeTS22_Patient0030	8	0.974722
14	FeTS22_Patient0031	8	0.9820530000000001
14	FeTS22_Patient0032	8	0.9860770000000001
14	FeTS22_Patient0033	8	0.896925
14	FeTS22_Patient0034	8	0.986524
14	FeTS22_Patient0035	8	0.980283
14	FeTS22_Patient0036	8	0.983816
14	FeTS22_Patient0037	8	0.98585
14	FeTS22_Patient0039	8	0.98769
14	FeTS22_Patient0041	8	0.982743
14	FeTS22_Patient0042	8	0.9406530000000001
14	FeTS22_Patient0043	8	0.9793129999999999
14	FeTS22_Patient0044	8	0.980449
14	FeTS22_Patient0045	8	0.954725
14	FeTS22_Patient0046	8	0.868484
14	FeTS22_Patient0047	8	0.9903930000000001
14	FeTS22_Patient0048	8	0.966025
14	FeTS22_Patient0049	8	0.9876870000000001
14	FeTS22_Patient0050	8	0.985959
14	FeTS22_Patient0051	8	0.979808
14	FeTS22_Patient0052	8	0.925774
14	FeTS22_Patient0054	8	0.992308
14	FeTS22_Patient0055	8	0.55205
14	FeTS22_Patient0056	8	0.910525
14	FeTS22_Patient0057	8	0.976461
14	FeTS22_Patient0058	8	0.968649
14	FeTS22_Patient0059	8	0.9565389999999999
14	FeTS22_Patient0060	8	0.972607
14	FeTS22_Patient0061	8	0.974599
14	FeTS22_Patient0062	8	0.985984
14	FeTS22_Patient0063	8	0.9837809999999999
14	FeTS22_Patient0064	8	0.9842540000000001
14	FeTS22_Patient0065	8	0.984391
14	FeTS22_Patient0066	8	0.983057
14	FeTS22_Patient0067	8	0.97669
14	FeTS22_Patient0068	8	0.9860969999999999
14	FeTS22_Patient0069	8	0.976058
14	FeTS22_Patient0070	8	0.9835370000000001
14	FeTS22_Patient0071	8	0.9712649999999999
14	FeTS22_Patient0072	8	0.967081
14	FeTS22_Patient0073	8	0.984941
14	FeTS22_Patient0074	8	0.917429
14	FeTS22_Patient0075	8	0.891617
14	FeTS22_Patient0076	8	0.814008
14	FeTS22_Patient0077	8	0.9705969999999999
14	FeTS22_Patient0000	10	0.9829889999999999
14	FeTS22_Patient0001	10	0.99544
14	FeTS22_Patient0002	10	0.9898
14	FeTS22_Patient0003	10	0.987425
14	FeTS22_Patient0004	10	0.993591
14	FeTS22_Patient0005	10	0.991358
14	FeTS22_Patient0006	10	0.988439
14	FeTS22_Patient0007	10	0.9878629999999999
14	FeTS22_Patient0008	10	0.985849
14	FeTS22_Patient0009	10	0.993411
14	FeTS22_Patient0010	10	0.9798620000000001
14	FeTS22_Patient0011	10	0.986201
14	FeTS22_Patient0012	10	0.9663299999999999
14	FeTS22_Patient0013	10	0.96298
14	FeTS22_Patient0014	10	0.987713
14	FeTS22_Patient0015	10	0.9864069999999999
14	FeTS22_Patient0016	10	0.989194
14	FeTS22_Patient0018	10	0.989025
14	FeTS22_Patient0019	10	0.9888459999999999
14	FeTS22_Patient0020	10	0.995168
14	FeTS22_Patient0021	10	0.991232
14	FeTS22_Patient0022	10	0.986883
14	FeTS22_Patient0023	10	0.9840399999999999
14	FeTS22_Patient0024	10	0.9914219999999999
14	FeTS22_Patient0025	10	0.9872770000000001
14	FeTS22_Patient0026	10	0.9915309999999999
14	FeTS22_Patient0027	10	0.99464
14	FeTS22_Patient0028	10	0.9217790000000001
14	FeTS22_Patient0029	10	0.987727
14	FeTS22_Patient0030	10	0.992049
14	FeTS22_Patient0031	10	0.989874
14	FeTS22_Patient0032	10	0.9852569999999999
14	FeTS22_Patient0033	10	0.9407049999999999
14	FeTS22_Patient0034	10	0.990549
14	FeTS22_Patient0035	10	0.992085
14	FeTS22_Patient0036	10	0.9896969999999999
14	FeTS22_Patient0037	10	0.991082
14	FeTS22_Patient0039	10	0.994166
14	FeTS22_Patient0041	10	0.993984
14	FeTS22_Patient0042	10	0.9502809999999999
14	FeTS22_Patient0043	10	0.9905510000000001
14	FeTS22_Patient0044	10	0.9932469999999999
14	FeTS22_Patient0045	10	0.9739469999999999
14	FeTS22_Patient0046	10	0.952363
14	FeTS22_Patient0047	10	0.990029
14	FeTS22_Patient0048	10	0.985381
14	FeTS22_Patient0049	10	0.992401
14	FeTS22_Patient0050	10	0.991599
14	FeTS22_Patient0051	10	0.987856
14	FeTS22_Patient0052	10	0.9611540000000001
14	FeTS22_Patient0054	10	0.9960040000000001
14	FeTS22_Patient0055	10	0.743338
14	FeTS22_Patient0056	10	0.9428139999999999
14	FeTS22_Patient0057	10	0.9879040000000001
14	FeTS22_Patient0058	10	0.977709
14	FeTS22_Patient0059	10	0.9812059999999999
14	FeTS22_Patient0060	10	0.9837670000000001
14	FeTS22_Patient0061	10	0.9914350000000001
14	FeTS22_Patient0062	10	0.994742
14	FeTS22_Patient0063	10	0.9925579999999999
14	FeTS22_Patient0064	10	0.9893879999999999
14	FeTS22_Patient0065	10	0.993691
14	FeTS22_Patient0066	10	0.987975
14	FeTS22_Patient0067	10	0.9913379999999999
14	FeTS22_Patient0068	10	0.9912639999999999
14	FeTS22_Patient0069	10	0.981766
14	FeTS22_Patient0070	10	0.990182
14	FeTS22_Patient0071	10	0.987609
14	FeTS22_Patient0072	10	0.9863379999999999
14	FeTS22_Patient0073	10	0.993401
14	FeTS22_Patient0074	10	0.959816
14	FeTS22_Patient0075	10	0.718871
14	FeTS22_Patient0076	10	0.953506
14	FeTS22_Patient0077	10	0.983892
14	FeTS22_Patient0000	11	0.9838469999999999
14	FeTS22_Patient0001	11	0.9951209999999999
14	FeTS22_Patient0002	11	0.989613
14	FeTS22_Patient0003	11	0.9879530000000001
14	FeTS22_Patient0004	11	0.9940399999999999
14	FeTS22_Patient0005	11	0.990597
14	FeTS22_Patient0006	11	0.9806
14	FeTS22_Patient0007	11	0.9826219999999999
14	FeTS22_Patient0008	11	0.982469
14	FeTS22_Patient0009	11	0.9908819999999999
14	FeTS22_Patient0010	11	0.972416
14	FeTS22_Patient0011	11	0.986678
14	FeTS22_Patient0012	11	0.9506459999999999
14	FeTS22_Patient0013	11	0.9756100000000001
14	FeTS22_Patient0014	11	0.986192
14	FeTS22_Patient0015	11	0.9830639999999999
14	FeTS22_Patient0016	11	0.986449
14	FeTS22_Patient0018	11	0.986748
14	FeTS22_Patient0019	11	0.98792
14	FeTS22_Patient0020	11	0.9949620000000001
14	FeTS22_Patient0021	11	0.988116
[truncated: 4,181 more rows]
