# Supplementary material for: Towards fair decentralized benchmarking of healthcare AI algorithms with the Federated Tumor Segmentation (FeTS) challenge
Source: Nat Commun. 2025 Jul 8;16:6274. doi: 10.1038/s41467-025-60466-1 (PMC12238412; doi:10.1038/s41467-025-60466-1)
Supplement: Supplementary file 4 — Source data [file 41467_2025_60466_MOESM4_ESM.zip › source_data_dir/per_figure_data/suppl-fig9_Dice_ET.csv]

dataset	case_id	model	Dice_ET
7	FeTS22_Patient0000	8	0.9084450000000001
7	FeTS22_Patient0001	8	0.958354
7	FeTS22_Patient0002	8	0.973922
7	FeTS22_Patient0003	8	0.947517
7	FeTS22_Patient0004	8	0.965548
7	FeTS22_Patient0005	8	0.953683
7	FeTS22_Patient0006	8	0.9717819999999999
7	FeTS22_Patient0007	8	0.961693
7	FeTS22_Patient0008	8	0.9653719999999999
7	FeTS22_Patient0009	8	0.949673
7	FeTS22_Patient0010	8	0.9721299999999999
7	FeTS22_Patient0011	8	0.9038809999999999
7	FeTS22_Patient0012	8	0.976309
7	FeTS22_Patient0013	8	0.962807
7	FeTS22_Patient0014	8	0.9422219999999999
7	FeTS22_Patient0015	8	0.9509209999999999
7	FeTS22_Patient0016	8	0.949499
7	FeTS22_Patient0017	8	0.9402280000000001
7	FeTS22_Patient0018	8	0.9257569999999999
7	FeTS22_Patient0019	8	0.9709690000000001
7	FeTS22_Patient0020	8	0.916006
7	FeTS22_Patient0021	8	0.9266120000000001
7	FeTS22_Patient0022	8	0.946098
7	FeTS22_Patient0023	8	0.967599
7	FeTS22_Patient0024	8	0.9443450000000001
7	FeTS22_Patient0025	8	0.966258
7	FeTS22_Patient0026	8	0.963622
7	FeTS22_Patient0027	8	0.9530770000000001
7	FeTS22_Patient0028	8	0.973075
7	FeTS22_Patient0029	8	0.17515899999999998
7	FeTS22_Patient0030	8	0.9494319999999999
7	FeTS22_Patient0031	8	0.965181
7	FeTS22_Patient0032	8	0.963362
7	FeTS22_Patient0033	8	0.9489200000000001
7	FeTS22_Patient0034	8	0.957485
7	FeTS22_Patient0035	8	0.957924
7	FeTS22_Patient0036	8	0.9716229999999999
7	FeTS22_Patient0037	8	0.9624389999999999
7	FeTS22_Patient0038	8	0.9486950000000001
7	FeTS22_Patient0039	8	0.928687
7	FeTS22_Patient0040	8	0.914891
7	FeTS22_Patient0041	8	0.9700209999999999
7	FeTS22_Patient0042	8	0.9431200000000001
7	FeTS22_Patient0043	8	0.97309
7	FeTS22_Patient0044	8	0.805099
7	FeTS22_Patient0045	8	0.927783
7	FeTS22_Patient0046	8	0.9636450000000001
7	FeTS22_Patient0047	8	0.964442
7	FeTS22_Patient0048	8	0.957957
7	FeTS22_Patient0049	8	0.9434600000000001
7	FeTS22_Patient0050	8	0.8966959999999999
7	FeTS22_Patient0051	8	0.942242
7	FeTS22_Patient0052	8	0.967339
7	FeTS22_Patient0053	8	0.9557620000000001
7	FeTS22_Patient0054	8	0.972151
7	FeTS22_Patient0055	8	0.964411
7	FeTS22_Patient0056	8	0.960418
7	FeTS22_Patient0057	8	0.9555110000000001
7	FeTS22_Patient0058	8	0.956843
7	FeTS22_Patient0059	8	0.843251
7	FeTS22_Patient0060	8	0.9859459999999999
7	FeTS22_Patient0061	8	0.9333549999999999
7	FeTS22_Patient0062	8	0.9568620000000001
7	FeTS22_Patient0063	8	0.972017
7	FeTS22_Patient0064	8	0.9368299999999999
7	FeTS22_Patient0065	8	0.9763729999999999
7	FeTS22_Patient0066	8	0.924084
7	FeTS22_Patient0067	8	0.9472870000000001
7	FeTS22_Patient0068	8	0.9466969999999999
7	FeTS22_Patient0069	8	0.9503860000000001
7	FeTS22_Patient0070	8	0.9369799999999999
7	FeTS22_Patient0071	8	0.977461
7	FeTS22_Patient0072	8	0.933185
7	FeTS22_Patient0073	8	0.96936
7	FeTS22_Patient0074	8	0.9689760000000001
7	FeTS22_Patient0075	8	0.9599719999999999
7	FeTS22_Patient0076	8	0.871187
7	FeTS22_Patient0077	8	0.8987850000000001
7	FeTS22_Patient0078	8	0.9665219999999999
7	FeTS22_Patient0079	8	0.932934
7	FeTS22_Patient0080	8	0.956729
7	FeTS22_Patient0081	8	0.972943
7	FeTS22_Patient0082	8	0.973648
7	FeTS22_Patient0083	8	0.92948
7	FeTS22_Patient0084	8	0.918637
7	FeTS22_Patient0085	8	0.9072389999999999
7	FeTS22_Patient0086	8	0.966957
7	FeTS22_Patient0087	8	0.949677
7	FeTS22_Patient0088	8	0.9557180000000001
7	FeTS22_Patient0089	8	0.959274
7	FeTS22_Patient0090	8	0.940386
7	FeTS22_Patient0091	8	0.9679049999999999
7	FeTS22_Patient0092	8	0.9456459999999999
7	FeTS22_Patient0093	8	0.963096
7	FeTS22_Patient0094	8	0.959691
7	FeTS22_Patient0095	8	0.9412969999999999
7	FeTS22_Patient0096	8	0.975158
7	FeTS22_Patient0097	8	0.970253
7	FeTS22_Patient0098	8	0.9006370000000001
7	FeTS22_Patient0099	8	0.9635809999999999
7	FeTS22_Patient0100	8	0.9746469999999999
7	FeTS22_Patient0101	8	0.966772
7	FeTS22_Patient0102	8	0.931683
7	FeTS22_Patient0103	8	0.915595
7	FeTS22_Patient0104	8	0.9512370000000001
7	FeTS22_Patient0105	8	0.939364
7	FeTS22_Patient0106	8	0.946383
7	FeTS22_Patient0107	8	0.98129
7	FeTS22_Patient0108	8	0.9330940000000001
7	FeTS22_Patient0109	8	0.936865
7	FeTS22_Patient0110	8	0.9644659999999999
7	FeTS22_Patient0111	8	0.9527040000000001
7	FeTS22_Patient0000	10	0.925348
7	FeTS22_Patient0001	10	0.969917
7	FeTS22_Patient0002	10	0.9717
7	FeTS22_Patient0003	10	0.9717690000000001
7	FeTS22_Patient0004	10	0.9788979999999999
7	FeTS22_Patient0005	10	0.981131
7	FeTS22_Patient0006	10	0.9808209999999999
7	FeTS22_Patient0007	10	0.970562
7	FeTS22_Patient0008	10	0.9829209999999999
7	FeTS22_Patient0009	10	0.982405
7	FeTS22_Patient0010	10	0.979822
7	FeTS22_Patient0011	10	0.9510549999999999
7	FeTS22_Patient0012	10	0.9807299999999999
7	FeTS22_Patient0013	10	0.977994
7	FeTS22_Patient0014	10	0.9361729999999999
7	FeTS22_Patient0015	10	0.9785790000000001
7	FeTS22_Patient0016	10	0.967217
7	FeTS22_Patient0017	10	0.9747389999999999
7	FeTS22_Patient0018	10	0.946943
7	FeTS22_Patient0019	10	0.976901
7	FeTS22_Patient0020	10	0.951249
7	FeTS22_Patient0021	10	0.961407
7	FeTS22_Patient0022	10	0.9783930000000001
7	FeTS22_Patient0023	10	0.9844129999999999
7	FeTS22_Patient0024	10	0.967975
7	FeTS22_Patient0025	10	0.982173
7	FeTS22_Patient0026	10	0.9771920000000001
7	FeTS22_Patient0027	10	0.968776
7	FeTS22_Patient0028	10	0.972184
7	FeTS22_Patient0029	10	0.9431360000000001
7	FeTS22_Patient0030	10	0.964384
7	FeTS22_Patient0031	10	0.981376
7	FeTS22_Patient0032	10	0.981555
7	FeTS22_Patient0033	10	0.9745590000000001
7	FeTS22_Patient0034	10	0.970877
7	FeTS22_Patient0035	10	0.96916
7	FeTS22_Patient0036	10	0.980899
7	FeTS22_Patient0037	10	0.9791629999999999
7	FeTS22_Patient0038	10	0.9726450000000001
7	FeTS22_Patient0039	10	0.9590709999999999
7	FeTS22_Patient0040	10	0.969203
7	FeTS22_Patient0041	10	0.982728
7	FeTS22_Patient0042	10	0.957259
7	FeTS22_Patient0043	10	0.985915
7	FeTS22_Patient0044	10	0.81844
7	FeTS22_Patient0045	10	0.9449420000000001
7	FeTS22_Patient0046	10	0.987029
7	FeTS22_Patient0047	10	0.980557
7	FeTS22_Patient0048	10	0.96852
7	FeTS22_Patient0049	10	0.975924
7	FeTS22_Patient0050	10	0.9618120000000001
7	FeTS22_Patient0051	10	0.9761139999999999
7	FeTS22_Patient0052	10	0.986612
7	FeTS22_Patient0053	10	0.973893
7	FeTS22_Patient0054	10	0.9869399999999999
7	FeTS22_Patient0055	10	0.984547
7	FeTS22_Patient0056	10	0.973339
7	FeTS22_Patient0057	10	0.974542
7	FeTS22_Patient0058	10	0.9853350000000001
7	FeTS22_Patient0059	10	0.9098870000000001
7	FeTS22_Patient0060	10	0.98715
7	FeTS22_Patient0061	10	0.969685
7	FeTS22_Patient0062	10	0.9728040000000001
7	FeTS22_Patient0063	10	0.985618
7	FeTS22_Patient0064	10	0.9567899999999999
7	FeTS22_Patient0065	10	0.989991
7	FeTS22_Patient0066	10	0.9570420000000001
7	FeTS22_Patient0067	10	0.970968
7	FeTS22_Patient0068	10	0.969251
7	FeTS22_Patient0069	10	0.983474
7	FeTS22_Patient0070	10	0.960047
7	FeTS22_Patient0071	10	0.981058
7	FeTS22_Patient0072	10	0.9700030000000001
7	FeTS22_Patient0073	10	0.97515
7	FeTS22_Patient0074	10	0.986324
7	FeTS22_Patient0075	10	0.970232
7	FeTS22_Patient0076	10	0.955975
7	FeTS22_Patient0077	10	0.936718
7	FeTS22_Patient0078	10	0.9881110000000001
7	FeTS22_Patient0079	10	0.9606290000000001
7	FeTS22_Patient0080	10	0.9671069999999999
7	FeTS22_Patient0081	10	0.984793
7	FeTS22_Patient0082	10	0.98887
7	FeTS22_Patient0083	10	0.962102
7	FeTS22_Patient0084	10	0.9603879999999999
7	FeTS22_Patient0085	10	0.933359
7	FeTS22_Patient0086	10	0.984074
7	FeTS22_Patient0087	10	0.96625
7	FeTS22_Patient0088	10	0.963608
7	FeTS22_Patient0089	10	0.984502
7	FeTS22_Patient0090	10	0.966158
7	FeTS22_Patient0091	10	0.976367
7	FeTS22_Patient0092	10	0.969543
7	FeTS22_Patient0093	10	0.974993
7	FeTS22_Patient0094	10	0.9811639999999999
7	FeTS22_Patient0095	10	0.961411
7	FeTS22_Patient0096	10	0.98187
7	FeTS22_Patient0097	10	0.9807520000000001
7	FeTS22_Patient0098	10	0.956363
7	FeTS22_Patient0099	10	0.9751489999999999
7	FeTS22_Patient0100	10	0.9830780000000001
7	FeTS22_Patient0101	10	0.970506
7	FeTS22_Patient0102	10	0.959513
7	FeTS22_Patient0103	10	0.9563719999999999
7	FeTS22_Patient0104	10	0.97325
7	FeTS22_Patient0105	10	0.960991
7	FeTS22_Patient0106	10	0.979615
7	FeTS22_Patient0107	10	0.9798370000000001
7	FeTS22_Patient0108	10	0.9782770000000001
7	FeTS22_Patient0109	10	0.966917
7	FeTS22_Patient0110	10	0.985975
7	FeTS22_Patient0111	10	0.96714
7	FeTS22_Patient0000	11	0.930796
7	FeTS22_Patient0001	11	0.9763360000000001
7	FeTS22_Patient0002	11	0.9846309999999999
7	FeTS22_Patient0003	11	0.9637379999999999
7	FeTS22_Patient0004	11	0.975345
7	FeTS22_Patient0005	11	0.9728180000000001
7	FeTS22_Patient0006	11	0.979884
7	FeTS22_Patient0007	11	0.963467
7	FeTS22_Patient0008	11	0.9718600000000001
7	FeTS22_Patient0009	11	0.976454
7	FeTS22_Patient0010	11	0.9771639999999999
7	FeTS22_Patient0011	11	0.9548989999999999
7	FeTS22_Patient0012	11	0.9800610000000001
7	FeTS22_Patient0013	11	0.9790459999999999
7	FeTS22_Patient0014	11	0.9400430000000001
7	FeTS22_Patient0015	11	0.9546950000000001
7	FeTS22_Patient0016	11	0.959046
7	FeTS22_Patient0017	11	0.967426
7	FeTS22_Patient0018	11	0.936746
7	FeTS22_Patient0019	11	0.9528549999999999
7	FeTS22_Patient0020	11	0.952959
7	FeTS22_Patient0021	11	0.954152
7	FeTS22_Patient0022	11	0.980449
7	FeTS22_Patient0023	11	0.9781709999999999
7	FeTS22_Patient0024	11	0.953818
7	FeTS22_Patient0025	11	0.96921
7	FeTS22_Patient0026	11	0.9722790000000001
7	FeTS22_Patient0027	11	0.9772040000000001
7	FeTS22_Patient0028	11	0.968642
7	FeTS22_Patient0029	11	0.86697
7	FeTS22_Patient0030	11	0.9688899999999999
7	FeTS22_Patient0031	11	0.980967
7	FeTS22_Patient0032	11	0.9724379999999999
7	FeTS22_Patient0033	11	0.971562
7	FeTS22_Patient0034	11	0.973103
7	FeTS22_Patient0035	11	0.965025
7	FeTS22_Patient0036	11	0.980965
7	FeTS22_Patient0037	11	0.9792780000000001
7	FeTS22_Patient0038	11	0.971413
7	FeTS22_Patient0039	11	0.957472
7	FeTS22_Patient0040	11	0.9607379999999999
7	FeTS22_Patient0041	11	0.971826
7	FeTS22_Patient0042	11	0.960512
7	FeTS22_Patient0043	11	0.980152
7	FeTS22_Patient0044	11	0.82115
7	FeTS22_Patient0045	11	0.942256
7	FeTS22_Patient0046	11	0.977403
7	FeTS22_Patient0047	11	0.9734079999999999
7	FeTS22_Patient0048	11	0.969249
7	FeTS22_Patient0049	11	0.9763040000000001
7	FeTS22_Patient0050	11	0.9581540000000001
7	FeTS22_Patient0051	11	0.967101
7	FeTS22_Patient0052	11	0.9767299999999999
7	FeTS22_Patient0053	11	0.9746600000000001
7	FeTS22_Patient0054	11	0.986784
7	FeTS22_Patient0055	11	0.9816309999999999
7	FeTS22_Patient0056	11	0.9683149999999999
7	FeTS22_Patient0057	11	0.954276
7	FeTS22_Patient0058	11	0.96272
7	FeTS22_Patient0059	11	0.898582
7	FeTS22_Patient0060	11	0.9895459999999999
7	FeTS22_Patient0061	11	0.9643139999999999
7	FeTS22_Patient0062	11	0.964527
7	FeTS22_Patient0063	11	0.9872350000000001
7	FeTS22_Patient0064	11	0.9713639999999999
7	FeTS22_Patient0065	11	0.986375
7	FeTS22_Patient0066	11	0.9400930000000001
7	FeTS22_Patient0067	11	0.961989
7	FeTS22_Patient0068	11	0.9849530000000001
7	FeTS22_Patient0069	11	0.976406
7	FeTS22_Patient0070	11	0.95747
7	FeTS22_Patient0071	11	0.9844780000000001
7	FeTS22_Patient0072	11	0.963393
7	FeTS22_Patient0073	11	0.9697110000000001
7	FeTS22_Patient0074	11	0.9729040000000001
7	FeTS22_Patient0075	11	0.981823
7	FeTS22_Patient0076	11	0.9722
7	FeTS22_Patient0077	11	0.9043760000000001
7	FeTS22_Patient0078	11	0.9856219999999999
7	FeTS22_Patient0079	11	0.9637530000000001
7	FeTS22_Patient0080	11	0.965641
7	FeTS22_Patient0081	11	0.9894719999999999
7	FeTS22_Patient0082	11	0.9878129999999999
7	FeTS22_Patient0083	11	0.951778
7	FeTS22_Patient0084	11	0.9567450000000001
7	FeTS22_Patient0085	11	0.9115850000000001
7	FeTS22_Patient0086	11	0.9783719999999999
7	FeTS22_Patient0087	11	0.9719700000000001
7	FeTS22_Patient0088	11	0.974477
7	FeTS22_Patient0089	11	0.967052
7	FeTS22_Patient0090	11	0.945998
7	FeTS22_Patient0091	11	0.9807170000000001
7	FeTS22_Patient0092	11	0.973096
7	FeTS22_Patient0093	11	0.976476
7	FeTS22_Patient0094	11	0.978718
7	FeTS22_Patient0095	11	0.9467
7	FeTS22_Patient0096	11	0.98245
7	FeTS22_Patient0097	11	0.9799329999999999
7	FeTS22_Patient0098	11	0.9544090000000001
7	FeTS22_Patient0099	11	0.9713620000000001
7	FeTS22_Patient0100	11	0.976621
7	FeTS22_Patient0101	11	0.9728549999999999
7	FeTS22_Patient0102	11	0.951307
7	FeTS22_Patient0103	11	0.9518190000000001
7	FeTS22_Patient0104	11	0.9696879999999999
7	FeTS22_Patient0105	11	0.950608
7	FeTS22_Patient0106	11	0.975282
7	FeTS22_Patient0107	11	0.981325
7	FeTS22_Patient0108	11	0.9780969999999999
7	FeTS22_Patient0109	11	0.958736
7	FeTS22_Patient0110	11	0.979274
7	FeTS22_Patient0111	11	0.970295
7	FeTS22_Patient0000	12	0.9258040000000001
7	FeTS22_Patient0001	12	0.953651
7	FeTS22_Patient0002	12	0.972849
7	FeTS22_Patient0003	12	0.907032
7	FeTS22_Patient0004	12	0.963975
7	FeTS22_Patient0005	12	0.9618979999999999
7	FeTS22_Patient0006	12	0.973691
7	FeTS22_Patient0007	12	0.9537979999999999
7	FeTS22_Patient0008	12	0.973532
7	FeTS22_Patient0009	12	0.942607
7	FeTS22_Patient0010	12	0.965382
7	FeTS22_Patient0011	12	0.917789
7	FeTS22_Patient0012	12	0.9673350000000001
7	FeTS22_Patient0013	12	0.9188430000000001
7	FeTS22_Patient0014	12	0.9295469999999999
7	FeTS22_Patient0015	12	0.944017
7	FeTS22_Patient0016	12	0.9602350000000001
7	FeTS22_Patient0017	12	0.9470940000000001
7	FeTS22_Patient0018	12	0.933531
7	FeTS22_Patient0019	12	0.962075
7	FeTS22_Patient0020	12	0.9307770000000001
7	FeTS22_Patient0021	12	0.9588030000000001
7	FeTS22_Patient0022	12	0.968601
7	FeTS22_Patient0023	12	0.9727469999999999
7	FeTS22_Patient0024	12	0.951973
7	FeTS22_Patient0025	12	0.972274
7	FeTS22_Patient0026	12	0.9143209999999999
7	FeTS22_Patient0027	12	0.9409059999999999
7	FeTS22_Patient0028	12	0.9633959999999999
7	FeTS22_Patient0029	12	0.9755209999999999
7	FeTS22_Patient0030	12	0.9694370000000001
7	FeTS22_Patient0031	12	0.935185
7	FeTS22_Patient0032	12	0.979549
7	FeTS22_Patient0033	12	0.955694
7	FeTS22_Patient0034	12	0.9655610000000001
7	FeTS22_Patient0035	12	0.921183
7	FeTS22_Patient0036	12	0.9776219999999999
7	FeTS22_Patient0037	12	0.9611649999999999
7	FeTS22_Patient0038	12	0.9542809999999999
7	FeTS22_Patient0039	12	0.9385889999999999
7	FeTS22_Patient0040	12	0.900602
7	FeTS22_Patient0041	12	0.9741770000000001
7	FeTS22_Patient0042	12	0.9535879999999999
7	FeTS22_Patient0043	12	0.9690709999999999
7	FeTS22_Patient0044	12	0.815036
7	FeTS22_Patient0045	12	0.9133479999999999
7	FeTS22_Patient0046	12	0.8824040000000001
7	FeTS22_Patient0047	12	0.9530569999999999
7	FeTS22_Patient0048	12	0.966417
7	FeTS22_Patient0049	12	0.940658
7	FeTS22_Patient0050	12	0.950599
7	FeTS22_Patient0051	12	0.926314
7	FeTS22_Patient0052	12	0.9706100000000001
7	FeTS22_Patient0053	12	0.954299
7	FeTS22_Patient0054	12	0.9534360000000001
7	FeTS22_Patient0055	12	0.9681049999999999
7	FeTS22_Patient0056	12	0.9763930000000001
7	FeTS22_Patient0057	12	0.9561440000000001
7	FeTS22_Patient0058	12	0.9689479999999999
7	FeTS22_Patient0059	12	0.6757
7	FeTS22_Patient0060	12	0.938227
7	FeTS22_Patient0061	12	0.9515399999999999
7	FeTS22_Patient0062	12	0.9528530000000001
7	FeTS22_Patient0063	12	0.9720700000000001
7	FeTS22_Patient0064	12	0.960161
7	FeTS22_Patient0065	12	0.965808
7	FeTS22_Patient0066	12	0.9254049999999999
7	FeTS22_Patient0067	12	0.959201
7	FeTS22_Patient0068	12	0.979399
7	FeTS22_Patient0069	12	0.961117
7	FeTS22_Patient0070	12	0.9199370000000001
7	FeTS22_Patient0071	12	0.9788629999999999
7	FeTS22_Patient0072	12	0.957585
7	FeTS22_Patient0073	12	0.964526
7	FeTS22_Patient0074	12	0.9792850000000001
7	FeTS22_Patient0075	12	0.955599
7	FeTS22_Patient0076	12	0.9630690000000001
7	FeTS22_Patient0077	12	0.9349
7	FeTS22_Patient0078	12	0.9346129999999999
7	FeTS22_Patient0079	12	0.9324600000000001
7	FeTS22_Patient0080	12	0.9722860000000001
7	FeTS22_Patient0081	12	0.983181
7	FeTS22_Patient0082	12	0.97575
7	FeTS22_Patient0083	12	0.9469049999999999
7	FeTS22_Patient0084	12	0.9404610000000001
7	FeTS22_Patient0085	12	0.942391
7	FeTS22_Patient0086	12	0.9706040000000001
7	FeTS22_Patient0087	12	0.917375
7	FeTS22_Patient0088	12	0.9679270000000001
7	FeTS22_Patient0089	12	0.975554
7	FeTS22_Patient0090	12	0.9400700000000001
7	FeTS22_Patient0091	12	0.9383540000000001
7	FeTS22_Patient0092	12	0.9353549999999999
7	FeTS22_Patient0093	12	0.9475020000000001
7	FeTS22_Patient0094	12	0.970707
7	FeTS22_Patient0095	12	0.953242
7	FeTS22_Patient0096	12	0.9753350000000001
7	FeTS22_Patient0097	12	0.958656
7	FeTS22_Patient0098	12	0.9256030000000001
7	FeTS22_Patient0099	12	0.972255
7	FeTS22_Patient0100	12	0.978742
7	FeTS22_Patient0101	12	0.974735
7	FeTS22_Patient0102	12	0.9288930000000001
7	FeTS22_Patient0103	12	0.8636309999999999
7	FeTS22_Patient0104	12	0.9623709999999999
7	FeTS22_Patient0105	12	0.939434
7	FeTS22_Patient0106	12	0.9667110000000001
7	FeTS22_Patient0107	12	0.97778
7	FeTS22_Patient0108	12	0.952657
7	FeTS22_Patient0109	12	0.8933409999999999
7	FeTS22_Patient0110	12	0.965443
7	FeTS22_Patient0111	12	0.9530069999999999
7	FeTS22_Patient0000	54	0.9218860000000001
7	FeTS22_Patient0001	54	0.977775
7	FeTS22_Patient0002	54	0.9874940000000001
7	FeTS22_Patient0003	54	0.971513
7	FeTS22_Patient0004	54	0.97478
7	FeTS22_Patient0005	54	0.969168
7	FeTS22_Patient0006	54	0.982292
7	FeTS22_Patient0007	54	0.9515459999999999
7	FeTS22_Patient0008	54	0.973406
7	FeTS22_Patient0009	54	0.975935
7	FeTS22_Patient0010	54	0.977398
7	FeTS22_Patient0011	54	0.9561959999999999
7	FeTS22_Patient0012	54	0.981398
7	FeTS22_Patient0013	54	0.977988
7	FeTS22_Patient0014	54	0.949046
7	FeTS22_Patient0015	54	0.956461
7	FeTS22_Patient0016	54	0.9685819999999999
7	FeTS22_Patient0017	54	0.9702569999999999
7	FeTS22_Patient0018	54	0.940067
7	FeTS22_Patient0019	54	0.945486
7	FeTS22_Patient0020	54	0.952944
7	FeTS22_Patient0021	54	0.956284
7	FeTS22_Patient0022	54	0.9784799999999999
7	FeTS22_Patient0023	54	0.979275
7	FeTS22_Patient0024	54	0.952817
7	FeTS22_Patient0025	54	0.968324
7	FeTS22_Patient0026	54	0.971716
7	FeTS22_Patient0027	54	0.9749540000000001
7	FeTS22_Patient0028	54	0.96952
7	FeTS22_Patient0029	54	0.881316
7	FeTS22_Patient0030	54	0.965815
7	FeTS22_Patient0031	54	0.980591
7	FeTS22_Patient0032	54	0.9752200000000001
7	FeTS22_Patient0033	54	0.9689200000000001
7	FeTS22_Patient0034	54	0.975031
7	FeTS22_Patient0035	54	0.969461
7	FeTS22_Patient0036	54	0.9804229999999999
7	FeTS22_Patient0037	54	0.9767319999999999
7	FeTS22_Patient0038	54	0.968726
7	FeTS22_Patient0039	54	0.942486
7	FeTS22_Patient0040	54	0.964989
7	FeTS22_Patient0041	54	0.971082
7	FeTS22_Patient0042	54	0.960367
7	FeTS22_Patient0043	54	0.980915
7	FeTS22_Patient0044	54	0.8219850000000001
7	FeTS22_Patient0045	54	0.957449
7	FeTS22_Patient0046	54	0.9787879999999999
7	FeTS22_Patient0047	54	0.9703350000000001
7	FeTS22_Patient0048	54	0.971514
7	FeTS22_Patient0049	54	0.97825
7	FeTS22_Patient0050	54	0.947206
7	FeTS22_Patient0051	54	0.974675
7	FeTS22_Patient0052	54	0.9776239999999999
7	FeTS22_Patient0053	54	0.9774079999999999
7	FeTS22_Patient0054	54	0.982459
7	FeTS22_Patient0055	54	0.984582
7	FeTS22_Patient0056	54	0.969037
7	FeTS22_Patient0057	54	0.9575670000000001
7	FeTS22_Patient0058	54	0.9516959999999999
7	FeTS22_Patient0059	54	0.878451
7	FeTS22_Patient0060	54	0.9872280000000001
7	FeTS22_Patient0061	54	0.962901
7	FeTS22_Patient0062	54	0.9618680000000001
7	FeTS22_Patient0063	54	0.9875079999999999
7	FeTS22_Patient0064	54	0.9662940000000001
7	FeTS22_Patient0065	54	0.984891
7	FeTS22_Patient0066	54	0.94796
7	FeTS22_Patient0067	54	0.9673709999999999
7	FeTS22_Patient0068	54	0.982051
7	FeTS22_Patient0069	54	0.977184
7	FeTS22_Patient0070	54	0.9590690000000001
7	FeTS22_Patient0071	54	0.983182
7	FeTS22_Patient0072	54	0.961831
7	FeTS22_Patient0073	54	0.9691569999999999
7	FeTS22_Patient0074	54	0.9738190000000001
7	FeTS22_Patient0075	54	0.979975
7	FeTS22_Patient0076	54	0.9671569999999999
7	FeTS22_Patient0077	54	0.86425
7	FeTS22_Patient0078	54	0.9867530000000001
7	FeTS22_Patient0079	54	0.95704
7	FeTS22_Patient0080	54	0.9599530000000001
7	FeTS22_Patient0081	54	0.9876440000000001
7	FeTS22_Patient0082	54	0.988236
7	FeTS22_Patient0083	54	0.955024
7	FeTS22_Patient0084	54	0.956098
7	FeTS22_Patient0085	54	0.8920370000000001
7	FeTS22_Patient0086	54	0.9790719999999999
7	FeTS22_Patient0087	54	0.974057
7	FeTS22_Patient0088	54	0.974359
7	FeTS22_Patient0089	54	0.972203
7	FeTS22_Patient0090	54	0.9362030000000001
7	FeTS22_Patient0091	54	0.973223
7	FeTS22_Patient0092	54	0.972377
7	FeTS22_Patient0093	54	0.9755360000000001
7	FeTS22_Patient0094	54	0.977049
7	FeTS22_Patient0095	54	0.956203
7	FeTS22_Patient0096	54	0.981928
7	FeTS22_Patient0097	54	0.9802930000000001
7	FeTS22_Patient0098	54	0.958599
7	FeTS22_Patient0099	54	0.972492
7	FeTS22_Patient0100	54	0.979356
7	FeTS22_Patient0101	54	0.975276
7	FeTS22_Patient0102	54	0.953155
7	FeTS22_Patient0103	54	0.9522229999999999
7	FeTS22_Patient0104	54	0.968339
7	FeTS22_Patient0105	54	0.92012
7	FeTS22_Patient0106	54	0.972925
7	FeTS22_Patient0107	54	0.984174
7	FeTS22_Patient0108	54	0.969725
7	FeTS22_Patient0109	54	0.963002
7	FeTS22_Patient0110	54	0.981384
7	FeTS22_Patient0111	54	0.973145
8	FeTS22_Patient0000	8	0.9422790000000001
8	FeTS22_Patient0001	8	0.9488989999999999
8	FeTS22_Patient0002	8	1.0
8	FeTS22_Patient0003	8	0.771084
8	FeTS22_Patient0005	8	0.9154559999999999
8	FeTS22_Patient0006	8	1.0
8	FeTS22_Patient0007	8	0.9390879999999999
8	FeTS22_Patient0008	8	1.0
8	FeTS22_Patient0009	8	0.0
8	FeTS22_Patient0010	8	0.970174
8	FeTS22_Patient0011	8	0.944124
8	FeTS22_Patient0012	8	0.944469
8	FeTS22_Patient0013	8	0.0
8	FeTS22_Patient0014	8	0.910769
8	FeTS22_Patient0015	8	0.0
8	FeTS22_Patient0016	8	0.558668
8	FeTS22_Patient0017	8	1.0
8	FeTS22_Patient0018	8	1.0
8	FeTS22_Patient0019	8	0.976563
8	FeTS22_Patient0020	8	0.9082479999999999
8	FeTS22_Patient0021	8	0.976191
8	FeTS22_Patient0022	8	0.9511809999999999
8	FeTS22_Patient0023	8	0.9760620000000001
8	FeTS22_Patient0024	8	0.9423020000000001
8	FeTS22_Patient0025	8	1.0
8	FeTS22_Patient0026	8	1.0
8	FeTS22_Patient0027	8	0.0
8	FeTS22_Patient0028	8	0.958499
8	FeTS22_Patient0029	8	0.981843
8	FeTS22_Patient0030	8	1.0
8	FeTS22_Patient0031	8	0.9781709999999999
8	FeTS22_Patient0032	8	0.902206
8	FeTS22_Patient0033	8	0.673214
8	FeTS22_Patient0034	8	0.968591
8	FeTS22_Patient0035	8	1.0
8	FeTS22_Patient0036	8	0.9617680000000001
8	FeTS22_Patient0037	8	0.961511
8	FeTS22_Patient0038	8	0.871125
8	FeTS22_Patient0039	8	1.0
8	FeTS22_Patient0040	8	0.965425
8	FeTS22_Patient0041	8	0.973601
8	FeTS22_Patient0042	8	1.0
8	FeTS22_Patient0043	8	0.528736
8	FeTS22_Patient0044	8	0.9816020000000001
8	FeTS22_Patient0045	8	0.0
8	FeTS22_Patient0046	8	0.861541
8	FeTS22_Patient0047	8	0.794646
8	FeTS22_Patient0048	8	0.9498790000000001
8	FeTS22_Patient0049	8	0.954291
8	FeTS22_Patient0050	8	1.0
8	FeTS22_Patient0051	8	0.9604469999999999
8	FeTS22_Patient0052	8	0.969827
8	FeTS22_Patient0053	8	1.0
8	FeTS22_Patient0054	8	0.973035
8	FeTS22_Patient0000	10	0.971092
8	FeTS22_Patient0001	10	0.979901
8	FeTS22_Patient0002	10	1.0
8	FeTS22_Patient0003	10	0.7010649999999999
8	FeTS22_Patient0005	10	0.925165
8	FeTS22_Patient0006	10	1.0
8	FeTS22_Patient0007	10	0.980707
8	FeTS22_Patient0008	10	1.0
8	FeTS22_Patient0009	10	1.0
8	FeTS22_Patient0010	10	0.984607
8	FeTS22_Patient0011	10	0.955837
8	FeTS22_Patient0012	10	0.977477
8	FeTS22_Patient0013	10	1.0
8	FeTS22_Patient0014	10	0.95893
8	FeTS22_Patient0015	10	1.0
8	FeTS22_Patient0016	10	0.056093
8	FeTS22_Patient0017	10	1.0
8	FeTS22_Patient0018	10	1.0
8	FeTS22_Patient0019	10	0.989352
8	FeTS22_Patient0020	10	0.828125
8	FeTS22_Patient0021	10	0.982751
8	FeTS22_Patient0022	10	0.9754459999999999
8	FeTS22_Patient0023	10	0.982402
8	FeTS22_Patient0024	10	0.9748889999999999
8	FeTS22_Patient0025	10	1.0
8	FeTS22_Patient0026	10	1.0
8	FeTS22_Patient0027	10	1.0
8	FeTS22_Patient0028	10	0.980836
8	FeTS22_Patient0029	10	0.980835
8	FeTS22_Patient0030	10	1.0
8	FeTS22_Patient0031	10	0.981449
8	FeTS22_Patient0032	10	0.937054
8	FeTS22_Patient0033	10	0.695575
8	FeTS22_Patient0034	10	0.980915
8	FeTS22_Patient0035	10	1.0
8	FeTS22_Patient0036	10	0.984899
8	FeTS22_Patient0037	10	0.9787959999999999
8	FeTS22_Patient0038	10	0.914452
8	FeTS22_Patient0039	10	1.0
8	FeTS22_Patient0040	10	0.976535
8	FeTS22_Patient0041	10	0.9836219999999999
8	FeTS22_Patient0042	10	1.0
8	FeTS22_Patient0043	10	0.0
8	FeTS22_Patient0044	10	0.983516
8	FeTS22_Patient0045	10	1.0
8	FeTS22_Patient0046	10	0.896092
8	FeTS22_Patient0047	10	0.569364
8	FeTS22_Patient0048	10	0.983986
8	FeTS22_Patient0049	10	0.9743120000000001
8	FeTS22_Patient0050	10	1.0
8	FeTS22_Patient0051	10	0.9693209999999999
8	FeTS22_Patient0052	10	0.977967
8	FeTS22_Patient0053	10	1.0
8	FeTS22_Patient0054	10	0.9856879999999999
8	FeTS22_Patient0000	11	0.979109
8	FeTS22_Patient0001	11	0.979419
8	FeTS22_Patient0002	11	0.0
8	FeTS22_Patient0003	11	0.812547
8	FeTS22_Patient0005	11	0.882009
8	FeTS22_Patient0006	11	0.0
8	FeTS22_Patient0007	11	0.9716799999999999
8	FeTS22_Patient0008	11	0.0
8	FeTS22_Patient0009	11	0.0
8	FeTS22_Patient0010	11	0.9858690000000001
8	FeTS22_Patient0011	11	0.9781559999999999
8	FeTS22_Patient0012	11	0.9735520000000001
8	FeTS22_Patient0013	11	0.0
8	FeTS22_Patient0014	11	0.9605459999999999
8	FeTS22_Patient0015	11	0.0
8	FeTS22_Patient0016	11	0.313417
8	FeTS22_Patient0017	11	0.0
8	FeTS22_Patient0018	11	0.0
8	FeTS22_Patient0019	11	0.9886379999999999
8	FeTS22_Patient0020	11	0.8987930000000001
8	FeTS22_Patient0021	11	0.9843459999999999
8	FeTS22_Patient0022	11	0.971923
8	FeTS22_Patient0023	11	0.981792
8	FeTS22_Patient0024	11	0.9556319999999999
8	FeTS22_Patient0025	11	0.0
8	FeTS22_Patient0026	11	0.0
8	FeTS22_Patient0027	11	0.0
8	FeTS22_Patient0028	11	0.973814
8	FeTS22_Patient0029	11	0.989028
8	FeTS22_Patient0030	11	1.0
8	FeTS22_Patient0031	11	0.981101
8	FeTS22_Patient0032	11	0.9416059999999999
8	FeTS22_Patient0033	11	0.833132
8	FeTS22_Patient0034	11	0.9739959999999999
8	FeTS22_Patient0035	11	0.0
8	FeTS22_Patient0036	11	0.981518
8	FeTS22_Patient0037	11	0.9771
8	FeTS22_Patient0038	11	0.891106
8	FeTS22_Patient0039	11	0.0
8	FeTS22_Patient0040	11	0.9846309999999999
8	FeTS22_Patient0041	11	0.9792299999999999
8	FeTS22_Patient0042	11	1.0
8	FeTS22_Patient0043	11	0.12272000000000001
8	FeTS22_Patient0044	11	0.988535
8	FeTS22_Patient0045	11	0.0
8	FeTS22_Patient0046	11	0.884006
8	FeTS22_Patient0047	11	0.73824
8	FeTS22_Patient0048	11	0.983102
8	FeTS22_Patient0049	11	0.9740200000000001
8	FeTS22_Patient0050	11	0.0
8	FeTS22_Patient0051	11	0.9625969999999999
8	FeTS22_Patient0052	11	0.9823200000000001
8	FeTS22_Patient0053	11	0.0
8	FeTS22_Patient0054	11	0.9842569999999999
8	FeTS22_Patient0000	12	0.940995
8	FeTS22_Patient0001	12	0.9661690000000001
8	FeTS22_Patient0002	12	1.0
8	FeTS22_Patient0003	12	0.7542770000000001
8	FeTS22_Patient0005	12	0.924157
8	FeTS22_Patient0006	12	1.0
8	FeTS22_Patient0007	12	0.9680129999999999
8	FeTS22_Patient0008	12	0.0
8	FeTS22_Patient0009	12	1.0
8	FeTS22_Patient0010	12	0.981524
8	FeTS22_Patient0011	12	0.9475549999999999
8	FeTS22_Patient0012	12	0.971932
8	FeTS22_Patient0013	12	1.0
8	FeTS22_Patient0014	12	0.9378209999999999
8	FeTS22_Patient0015	12	1.0
8	FeTS22_Patient0016	12	0.643632
8	FeTS22_Patient0017	12	1.0
8	FeTS22_Patient0018	12	0.0
8	FeTS22_Patient0019	12	0.963743
8	FeTS22_Patient0020	12	0.858577
8	FeTS22_Patient0021	12	0.977007
8	FeTS22_Patient0022	12	0.940527
8	FeTS22_Patient0023	12	0.9728829999999999
8	FeTS22_Patient0024	12	0.872576
8	FeTS22_Patient0025	12	1.0
8	FeTS22_Patient0026	12	0.0
8	FeTS22_Patient0027	12	0.0
8	FeTS22_Patient0028	12	0.9504610000000001
8	FeTS22_Patient0029	12	0.977342
8	FeTS22_Patient0030	12	1.0
8	FeTS22_Patient0031	12	0.98477
8	FeTS22_Patient0032	12	0.9012040000000001
8	FeTS22_Patient0033	12	0.7100529999999999
8	FeTS22_Patient0034	12	0.9778530000000001
8	FeTS22_Patient0035	12	1.0
8	FeTS22_Patient0036	12	0.9307200000000001
8	FeTS22_Patient0037	12	0.973975
8	FeTS22_Patient0038	12	0.8659459999999999
8	FeTS22_Patient0039	12	1.0
8	FeTS22_Patient0040	12	0.972758
8	FeTS22_Patient0041	12	0.979598
8	FeTS22_Patient0042	12	1.0
8	FeTS22_Patient0043	12	0.0
8	FeTS22_Patient0044	12	0.988656
8	FeTS22_Patient0045	12	0.0
8	FeTS22_Patient0046	12	0.902573
8	FeTS22_Patient0047	12	0.694328
8	FeTS22_Patient0048	12	0.945441
8	FeTS22_Patient0049	12	0.9268870000000001
8	FeTS22_Patient0050	12	1.0
8	FeTS22_Patient0051	12	0.958736
8	FeTS22_Patient0052	12	0.974999
8	FeTS22_Patient0053	12	1.0
8	FeTS22_Patient0054	12	0.9842420000000001
8	FeTS22_Patient0000	54	0.9792360000000001
8	FeTS22_Patient0001	54	0.9740200000000001
8	FeTS22_Patient0002	54	0.0
8	FeTS22_Patient0003	54	0.861032
8	FeTS22_Patient0005	54	0.9424899999999999
8	FeTS22_Patient0006	54	1.0
8	FeTS22_Patient0007	54	0.9725010000000001
8	FeTS22_Patient0008	54	0.0
8	FeTS22_Patient0009	54	0.0
8	FeTS22_Patient0010	54	0.985547
8	FeTS22_Patient0011	54	0.9770280000000001
8	FeTS22_Patient0012	54	0.9751700000000001
8	FeTS22_Patient0013	54	0.0
8	FeTS22_Patient0014	54	0.9594010000000001
8	FeTS22_Patient0015	54	0.0
8	FeTS22_Patient0016	54	0.45865200000000006
8	FeTS22_Patient0017	54	0.0
8	FeTS22_Patient0018	54	0.0
8	FeTS22_Patient0019	54	0.9886
8	FeTS22_Patient0020	54	0.84473
8	FeTS22_Patient0021	54	0.9848549999999999
8	FeTS22_Patient0022	54	0.9721540000000001
8	FeTS22_Patient0023	54	0.980086
8	FeTS22_Patient0024	54	0.966456
8	FeTS22_Patient0025	54	0.0
8	FeTS22_Patient0026	54	0.0
8	FeTS22_Patient0027	54	0.0
8	FeTS22_Patient0028	54	0.97951
8	FeTS22_Patient0029	54	0.988075
8	FeTS22_Patient0030	54	0.0
8	FeTS22_Patient0031	54	0.980985
8	FeTS22_Patient0032	54	0.937853
8	FeTS22_Patient0033	54	0.8257760000000001
8	FeTS22_Patient0034	54	0.975462
8	FeTS22_Patient0035	54	0.0
8	FeTS22_Patient0036	54	0.980675
8	FeTS22_Patient0037	54	0.9760139999999999
8	FeTS22_Patient0038	54	0.880627
8	FeTS22_Patient0039	54	1.0
8	FeTS22_Patient0040	54	0.9825200000000001
8	FeTS22_Patient0041	54	0.977598
8	FeTS22_Patient0042	54	1.0
8	FeTS22_Patient0043	54	0.021404
8	FeTS22_Patient0044	54	0.989507
8	FeTS22_Patient0045	54	0.0
8	FeTS22_Patient0046	54	0.925407
8	FeTS22_Patient0047	54	0.7094159999999999
8	FeTS22_Patient0048	54	0.9800979999999999
8	FeTS22_Patient0049	54	0.973103
8	FeTS22_Patient0050	54	0.0
8	FeTS22_Patient0051	54	0.963274
8	FeTS22_Patient0052	54	0.976032
8	FeTS22_Patient0053	54	0.0
8	FeTS22_Patient0054	54	0.9853149999999999
10	FeTS22_Patient0000	8	0.831426
10	FeTS22_Patient0001	8	0.908171
10	FeTS22_Patient0002	8	0.796195
10	FeTS22_Patient0003	8	0.7086399999999999
10	FeTS22_Patient0004	8	0.8910040000000001
10	FeTS22_Patient0005	8	0.512397
10	FeTS22_Patient0006	8	0.8794360000000001
10	FeTS22_Patient0007	8	0.774213
10	FeTS22_Patient0008	8	0.559856
10	FeTS22_Patient0009	8	0.8548450000000001
10	FeTS22_Patient0010	8	0.887301
10	FeTS22_Patient0011	8	0.8798450000000001
10	FeTS22_Patient0012	8	0.8269559999999999
10	FeTS22_Patient0013	8	0.8916139999999999
10	FeTS22_Patient0014	8	0.834642
10	FeTS22_Patient0015	8	0.717279
10	FeTS22_Patient0016	8	0.863374
10	FeTS22_Patient0017	8	0.714801
10	FeTS22_Patient0018	8	0.818103
10	FeTS22_Patient0019	8	0.8668899999999999
10	FeTS22_Patient0020	8	0.7611399999999999
10	FeTS22_Patient0021	8	0.869677
10	FeTS22_Patient0022	8	0.9096
10	FeTS22_Patient0023	8	0.806845
10	FeTS22_Patient0024	8	0.834326
10	FeTS22_Patient0025	8	0.8394229999999999
10	FeTS22_Patient0026	8	0.7650279999999999
10	FeTS22_Patient0027	8	0.716426
10	FeTS22_Patient0028	8	0.782273
10	FeTS22_Patient0029	8	0.6131939999999999
10	FeTS22_Patient0030	8	0.8383790000000001
10	FeTS22_Patient0031	8	0.8803350000000001
10	FeTS22_Patient0032	8	0.878318
10	FeTS22_Patient0033	8	0.7790189999999999
10	FeTS22_Patient0034	8	0.858981
10	FeTS22_Patient0035	8	0.814049
10	FeTS22_Patient0036	8	0.07650499999999999
10	FeTS22_Patient0037	8	0.863392
10	FeTS22_Patient0038	8	0.92958
10	FeTS22_Patient0039	8	0.9036629999999999
10	FeTS22_Patient0040	8	0.811599
10	FeTS22_Patient0041	8	0.804024
10	FeTS22_Patient0042	8	0.886027
10	FeTS22_Patient0043	8	0.814661
10	FeTS22_Patient0044	8	0.7165819999999999
10	FeTS22_Patient0045	8	0.862516
10	FeTS22_Patient0046	8	0.775252
10	FeTS22_Patient0047	8	0.777638
10	FeTS22_Patient0048	8	0.8189069999999999
10	FeTS22_Patient0049	8	0.470718
10	FeTS22_Patient0050	8	0.842979
10	FeTS22_Patient0051	8	0.8580530000000001
10	FeTS22_Patient0052	8	0.834664
10	FeTS22_Patient0053	8	0.8627610000000001
10	FeTS22_Patient0054	8	0.721467
10	FeTS22_Patient0055	8	0.8442200000000001
10	FeTS22_Patient0056	8	0.805854
10	FeTS22_Patient0057	8	0.78978
10	FeTS22_Patient0058	8	0.855691
10	FeTS22_Patient0059	8	0.734472
10	FeTS22_Patient0060	8	0.21788000000000002
10	FeTS22_Patient0061	8	0.139979
10	FeTS22_Patient0062	8	0.709662
10	FeTS22_Patient0063	8	0.768042
10	FeTS22_Patient0064	8	0.8330299999999999
10	FeTS22_Patient0065	8	0.833059
10	FeTS22_Patient0066	8	0.898739
10	FeTS22_Patient0067	8	0.809483
10	FeTS22_Patient0068	8	0.8291360000000001
10	FeTS22_Patient0069	8	0.8567049999999999
10	FeTS22_Patient0070	8	0.043679
10	FeTS22_Patient0071	8	0.8686879999999999
10	FeTS22_Patient0072	8	0.861001
10	FeTS22_Patient0073	8	0.821506
10	FeTS22_Patient0074	8	0.8733870000000001
10	FeTS22_Patient0075	8	0.678964
10	FeTS22_Patient0076	8	0.7988850000000001
10	FeTS22_Patient0077	8	0.665428
10	FeTS22_Patient0078	8	0.796797
10	FeTS22_Patient0079	8	0.720264
10	FeTS22_Patient0080	8	0.8366950000000001
10	FeTS22_Patient0081	8	0.8481200000000001
10	FeTS22_Patient0082	8	0.859482
10	FeTS22_Patient0083	8	0.31606100000000004
10	FeTS22_Patient0084	8	0.81293
10	FeTS22_Patient0085	8	0.859344
10	FeTS22_Patient0086	8	0.8011050000000001
10	FeTS22_Patient0087	8	0.894217
10	FeTS22_Patient0088	8	0.831501
10	FeTS22_Patient0089	8	0.8220120000000001
10	FeTS22_Patient0090	8	0.588445
10	FeTS22_Patient0091	8	0.867066
10	FeTS22_Patient0092	8	0.866718
10	FeTS22_Patient0093	8	0.804779
10	FeTS22_Patient0094	8	0.8663870000000001
10	FeTS22_Patient0000	10	0.835118
10	FeTS22_Patient0001	10	0.923584
10	FeTS22_Patient0002	10	0.822233
10	FeTS22_Patient0003	10	0.764035
10	FeTS22_Patient0004	10	0.896494
10	FeTS22_Patient0005	10	0.426117
10	FeTS22_Patient0006	10	0.8928530000000001
10	FeTS22_Patient0007	10	0.8882479999999999
10	FeTS22_Patient0008	10	0.5419390000000001
10	FeTS22_Patient0009	10	0.848144
10	FeTS22_Patient0010	10	0.902516
10	FeTS22_Patient0011	10	0.879849
10	FeTS22_Patient0012	10	0.842408
10	FeTS22_Patient0013	10	0.9047540000000001
10	FeTS22_Patient0014	10	0.855029
10	FeTS22_Patient0015	10	0.68398
10	FeTS22_Patient0016	10	0.858434
10	FeTS22_Patient0017	10	0.659042
10	FeTS22_Patient0018	10	0.8316950000000001
10	FeTS22_Patient0019	10	0.8728290000000001
10	FeTS22_Patient0020	10	0.763046
10	FeTS22_Patient0021	10	0.883381
10	FeTS22_Patient0022	10	0.893395
10	FeTS22_Patient0023	10	0.8252370000000001
10	FeTS22_Patient0024	10	0.826759
10	FeTS22_Patient0025	10	0.8451709999999999
10	FeTS22_Patient0026	10	0.77679
10	FeTS22_Patient0027	10	0.726533
10	FeTS22_Patient0028	10	0.78983
10	FeTS22_Patient0029	10	0.665778
10	FeTS22_Patient0030	10	0.8733700000000001
10	FeTS22_Patient0031	10	0.8893770000000001
10	FeTS22_Patient0032	10	0.883983
10	FeTS22_Patient0033	10	0.811879
10	FeTS22_Patient0034	10	0.848009
10	FeTS22_Patient0035	10	0.8133229999999999
10	FeTS22_Patient0036	10	0.054724
10	FeTS22_Patient0037	10	0.865458
10	FeTS22_Patient0038	10	0.927981
10	FeTS22_Patient0039	10	0.9042209999999999
10	FeTS22_Patient0040	10	0.8200799999999999
10	FeTS22_Patient0041	10	0.820458
10	FeTS22_Patient0042	10	0.899174
10	FeTS22_Patient0043	10	0.8232299999999999
10	FeTS22_Patient0044	10	0.754594
10	FeTS22_Patient0045	10	0.8659879999999999
10	FeTS22_Patient0046	10	0.804817
10	FeTS22_Patient0047	10	0.7688699999999999
10	FeTS22_Patient0048	10	0.8319989999999999
10	FeTS22_Patient0049	10	0.476338
10	FeTS22_Patient0050	10	0.8556959999999999
10	FeTS22_Patient0051	10	0.860605
10	FeTS22_Patient0052	10	0.8512780000000001
10	FeTS22_Patient0053	10	0.874295
10	FeTS22_Patient0054	10	0.735646
10	FeTS22_Patient0055	10	0.8344809999999999
10	FeTS22_Patient0056	10	0.8239489999999999
10	FeTS22_Patient0057	10	0.807062
10	FeTS22_Patient0058	10	0.861049
10	FeTS22_Patient0059	10	0.743445
10	FeTS22_Patient0060	10	0.315013
10	FeTS22_Patient0061	10	0.0
10	FeTS22_Patient0062	10	0.698597
10	FeTS22_Patient0063	10	0.7736689999999999
10	FeTS22_Patient0064	10	0.868556
10	FeTS22_Patient0065	10	0.849239
10	FeTS22_Patient0066	10	0.8913110000000001
10	FeTS22_Patient0067	10	0.827009
10	FeTS22_Patient0068	10	0.8648049999999999
10	FeTS22_Patient0069	10	0.848699
10	FeTS22_Patient0070	10	0.037467
10	FeTS22_Patient0071	10	0.856534
10	FeTS22_Patient0072	10	0.865401
10	FeTS22_Patient0073	10	0.8225819999999999
10	FeTS22_Patient0074	10	0.878858
10	FeTS22_Patient0075	10	0.731438
10	FeTS22_Patient0076	10	0.823783
10	FeTS22_Patient0077	10	0.7147060000000001
10	FeTS22_Patient0078	10	0.823993
10	FeTS22_Patient0079	10	0.705616
10	FeTS22_Patient0080	10	0.879617
10	FeTS22_Patient0081	10	0.845194
10	FeTS22_Patient0082	10	0.876009
10	FeTS22_Patient0083	10	0.507907
10	FeTS22_Patient0084	10	0.842249
10	FeTS22_Patient0085	10	0.8707389999999999
10	FeTS22_Patient0086	10	0.7970520000000001
10	FeTS22_Patient0087	10	0.854735
10	FeTS22_Patient0088	10	0.8482
10	FeTS22_Patient0089	10	0.82909
10	FeTS22_Patient0090	10	0.31652600000000003
10	FeTS22_Patient0091	10	0.8837809999999999
10	FeTS22_Patient0092	10	0.87715
10	FeTS22_Patient0093	10	0.835678
10	FeTS22_Patient0094	10	0.877918
10	FeTS22_Patient0000	11	0.834449
10	FeTS22_Patient0001	11	0.922575
10	FeTS22_Patient0002	11	0.8118810000000001
10	FeTS22_Patient0003	11	0.742988
10	FeTS22_Patient0004	11	0.8956700000000001
10	FeTS22_Patient0005	11	0.411814
10	FeTS22_Patient0006	11	0.8836280000000001
10	FeTS22_Patient0007	11	0.892669
10	FeTS22_Patient0008	11	0.535303
10	FeTS22_Patient0009	11	0.8294440000000001
10	FeTS22_Patient0010	11	0.904335
10	FeTS22_Patient0011	11	0.8746280000000001
10	FeTS22_Patient0012	11	0.8307379999999999
10	FeTS22_Patient0013	11	0.897334
10	FeTS22_Patient0014	11	0.8427959999999999
10	FeTS22_Patient0015	11	0.660087
10	FeTS22_Patient0016	11	0.8536590000000001
10	FeTS22_Patient0017	11	0.5812970000000001
10	FeTS22_Patient0018	11	0.8286600000000001
10	FeTS22_Patient0019	11	0.8646530000000001
10	FeTS22_Patient0020	11	0.757987
10	FeTS22_Patient0021	11	0.8840950000000001
10	FeTS22_Patient0022	11	0.8960469999999999
10	FeTS22_Patient0023	11	0.8258469999999999
10	FeTS22_Patient0024	11	0.8153060000000001
10	FeTS22_Patient0025	11	0.8429979999999999
10	FeTS22_Patient0026	11	0.771438
10	FeTS22_Patient0027	11	0.715851
10	FeTS22_Patient0028	11	0.7761100000000001
10	FeTS22_Patient0029	11	0.649309
10	FeTS22_Patient0030	11	0.8734069999999999
10	FeTS22_Patient0031	11	0.884468
10	FeTS22_Patient0032	11	0.887734
10	FeTS22_Patient0033	11	0.80669
10	FeTS22_Patient0034	11	0.847209
10	FeTS22_Patient0035	11	0.8035909999999999
10	FeTS22_Patient0036	11	0.076437
10	FeTS22_Patient0037	11	0.850784
10	FeTS22_Patient0038	11	0.9282239999999999
10	FeTS22_Patient0039	11	0.903674
10	FeTS22_Patient0040	11	0.819773
10	FeTS22_Patient0041	11	0.80821
10	FeTS22_Patient0042	11	0.8893190000000001
10	FeTS22_Patient0043	11	0.8195969999999999
10	FeTS22_Patient0044	11	0.7647109999999999
10	FeTS22_Patient0045	11	0.862922
10	FeTS22_Patient0046	11	0.79807
10	FeTS22_Patient0047	11	0.750173
10	FeTS22_Patient0048	11	0.822312
10	FeTS22_Patient0049	11	0.513857
10	FeTS22_Patient0050	11	0.839241
10	FeTS22_Patient0051	11	0.8662690000000001
10	FeTS22_Patient0052	11	0.8633129999999999
10	FeTS22_Patient0053	11	0.8722110000000001
10	FeTS22_Patient0054	11	0.730884
10	FeTS22_Patient0055	11	0.82762
10	FeTS22_Patient0056	11	0.817398
10	FeTS22_Patient0057	11	0.7937850000000001
10	FeTS22_Patient0058	11	0.8651260000000001
10	FeTS22_Patient0059	11	0.7358180000000001
10	FeTS22_Patient0060	11	0.337303
10	FeTS22_Patient0061	11	0.189555
10	FeTS22_Patient0062	11	0.69833
10	FeTS22_Patient0063	11	0.774688
10	FeTS22_Patient0064	11	0.8482879999999999
10	FeTS22_Patient0065	11	0.8480559999999999
10	FeTS22_Patient0066	11	0.885014
10	FeTS22_Patient0067	11	0.816082
10	FeTS22_Patient0068	11	0.852835
10	FeTS22_Patient0069	11	0.837568
10	FeTS22_Patient0070	11	0.037692
10	FeTS22_Patient0071	11	0.846219
10	FeTS22_Patient0072	11	0.8632290000000001
10	FeTS22_Patient0073	11	0.824998
10	FeTS22_Patient0074	11	0.872209
10	FeTS22_Patient0075	11	0.699496
10	FeTS22_Patient0076	11	0.8170470000000001
10	FeTS22_Patient0077	11	0.687918
10	FeTS22_Patient0078	11	0.807796
10	FeTS22_Patient0079	11	0.686415
10	FeTS22_Patient0080	11	0.8721459999999999
10	FeTS22_Patient0081	11	0.833417
10	FeTS22_Patient0082	11	0.885914
10	FeTS22_Patient0083	11	0.459375
10	FeTS22_Patient0084	11	0.8377020000000001
10	FeTS22_Patient0085	11	0.872432
10	FeTS22_Patient0086	11	0.790732
10	FeTS22_Patient0087	11	0.8709819999999999
10	FeTS22_Patient0088	11	0.824907
10	FeTS22_Patient0089	11	0.814318
10	FeTS22_Patient0090	11	0.598276
10	FeTS22_Patient0091	11	0.8561790000000001
10	FeTS22_Patient0092	11	0.868052
10	FeTS22_Patient0093	11	0.824141
10	FeTS22_Patient0094	11	0.875909
10	FeTS22_Patient0000	12	0.8200719999999999
10	FeTS22_Patient0001	12	0.915731
10	FeTS22_Patient0002	12	0.808425
10	FeTS22_Patient0003	12	0.726003
10	FeTS22_Patient0004	12	0.8866360000000001
10	FeTS22_Patient0005	12	0.546218
10	FeTS22_Patient0006	12	0.883654
10	FeTS22_Patient0007	12	0.8300270000000001
10	FeTS22_Patient0008	12	0.566566
10	FeTS22_Patient0009	12	0.8695579999999999
10	FeTS22_Patient0010	12	0.904926
10	FeTS22_Patient0011	12	0.8779049999999999
10	FeTS22_Patient0012	12	0.8311850000000001
10	FeTS22_Patient0013	12	0.8914540000000001
10	FeTS22_Patient0014	12	0.844218
10	FeTS22_Patient0015	12	0.6330680000000001
10	FeTS22_Patient0016	12	0.8733
10	FeTS22_Patient0017	12	0.6752199999999999
10	FeTS22_Patient0018	12	0.81161
10	FeTS22_Patient0019	12	0.877242
10	FeTS22_Patient0020	12	0.774249
10	FeTS22_Patient0021	12	0.895458
10	FeTS22_Patient0022	12	0.902215
10	FeTS22_Patient0023	12	0.828425
10	FeTS22_Patient0024	12	0.854468
10	FeTS22_Patient0025	12	0.8499190000000001
10	FeTS22_Patient0026	12	0.795004
10	FeTS22_Patient0027	12	0.732695
10	FeTS22_Patient0028	12	0.7569020000000001
10	FeTS22_Patient0029	12	0.6635850000000001
10	FeTS22_Patient0030	12	0.8710979999999999
10	FeTS22_Patient0031	12	0.8744770000000001
10	FeTS22_Patient0032	12	0.8846379999999999
10	FeTS22_Patient0033	12	0.8338979999999999
10	FeTS22_Patient0034	12	0.837324
10	FeTS22_Patient0035	12	0.8272520000000001
10	FeTS22_Patient0036	12	0.070437
10	FeTS22_Patient0037	12	0.826968
10	FeTS22_Patient0038	12	0.916633
10	FeTS22_Patient0039	12	0.9000389999999999
10	FeTS22_Patient0040	12	0.8175560000000001
10	FeTS22_Patient0041	12	0.8230649999999999
10	FeTS22_Patient0042	12	0.894911
10	FeTS22_Patient0043	12	0.8149890000000001
10	FeTS22_Patient0044	12	0.0
10	FeTS22_Patient0045	12	0.867877
10	FeTS22_Patient0046	12	0.768932
10	FeTS22_Patient0047	12	0.736568
10	FeTS22_Patient0048	12	0.816036
10	FeTS22_Patient0049	12	0.47555600000000003
10	FeTS22_Patient0050	12	0.8537879999999999
10	FeTS22_Patient0051	12	0.8669290000000001
10	FeTS22_Patient0052	12	0.885983
10	FeTS22_Patient0053	12	0.871168
10	FeTS22_Patient0054	12	0.7190409999999999
10	FeTS22_Patient0055	12	0.833059
10	FeTS22_Patient0056	12	0.8236969999999999
10	FeTS22_Patient0057	12	0.751208
10	FeTS22_Patient0058	12	0.859583
10	FeTS22_Patient0059	12	0.746282
10	FeTS22_Patient0060	12	0.301203
10	FeTS22_Patient0061	12	0.22562100000000002
10	FeTS22_Patient0062	12	0.690183
10	FeTS22_Patient0063	12	0.7773220000000001
10	FeTS22_Patient0064	12	0.863324
10	FeTS22_Patient0065	12	0.846405
10	FeTS22_Patient0066	12	0.89464
10	FeTS22_Patient0067	12	0.8309989999999999
10	FeTS22_Patient0068	12	0.860259
10	FeTS22_Patient0069	12	0.8753489999999999
10	FeTS22_Patient0070	12	0.043216000000000004
10	FeTS22_Patient0071	12	0.866713
10	FeTS22_Patient0072	12	0.8623149999999999
10	FeTS22_Patient0073	12	0.832526
10	FeTS22_Patient0074	12	0.881951
10	FeTS22_Patient0075	12	0.716162
10	FeTS22_Patient0076	12	0.804204
10	FeTS22_Patient0077	12	0.642249
10	FeTS22_Patient0078	12	0.826203
10	FeTS22_Patient0079	12	0.7132689999999999
10	FeTS22_Patient0080	12	0.899123
10	FeTS22_Patient0081	12	0.8278399999999999
10	FeTS22_Patient0082	12	0.864133
10	FeTS22_Patient0083	12	0.6845640000000001
10	FeTS22_Patient0084	12	0.832407
10	FeTS22_Patient0085	12	0.872022
10	FeTS22_Patient0086	12	0.8301040000000001
10	FeTS22_Patient0087	12	0.8523860000000001
10	FeTS22_Patient0088	12	0.838982
10	FeTS22_Patient0089	12	0.816045
10	FeTS22_Patient0090	12	0.60339
10	FeTS22_Patient0091	12	0.8762770000000001
10	FeTS22_Patient0092	12	0.8694129999999999
10	FeTS22_Patient0093	12	0.822533
10	FeTS22_Patient0094	12	0.808738
10	FeTS22_Patient0000	54	0.8308120000000001
10	FeTS22_Patient0001	54	0.9212100000000001
10	FeTS22_Patient0002	54	0.8160810000000001
10	FeTS22_Patient0003	54	0.73649
10	FeTS22_Patient0004	54	0.896601
10	FeTS22_Patient0005	54	0.41318900000000003
10	FeTS22_Patient0006	54	0.882568
10	FeTS22_Patient0007	54	0.883849
10	FeTS22_Patient0008	54	0.5039939999999999
10	FeTS22_Patient0009	54	0.822319
10	FeTS22_Patient0010	54	0.8977200000000001
10	FeTS22_Patient0011	54	0.8750180000000001
10	FeTS22_Patient0012	54	0.832793
10	FeTS22_Patient0013	54	0.899156
10	FeTS22_Patient0014	54	0.8446620000000001
10	FeTS22_Patient0015	54	0.667566
10	FeTS22_Patient0016	54	0.8521280000000001
10	FeTS22_Patient0017	54	0.6234029999999999
10	FeTS22_Patient0018	54	0.8262370000000001
10	FeTS22_Patient0019	54	0.867052
10	FeTS22_Patient0020	54	0.747344
10	FeTS22_Patient0021	54	0.8787530000000001
10	FeTS22_Patient0022	54	0.892856
10	FeTS22_Patient0023	54	0.8300360000000001
10	FeTS22_Patient0024	54	0.820688
10	FeTS22_Patient0025	54	0.8384969999999999
10	FeTS22_Patient0026	54	0.778787
10	FeTS22_Patient0027	54	0.727421
10	FeTS22_Patient0028	54	0.781096
10	FeTS22_Patient0029	54	0.6444880000000001
10	FeTS22_Patient0030	54	0.8746719999999999
10	FeTS22_Patient0031	54	0.8825860000000001
10	FeTS22_Patient0032	54	0.8864569999999999
10	FeTS22_Patient0033	54	0.793607
10	FeTS22_Patient0034	54	0.845691
10	FeTS22_Patient0035	54	0.804616
10	FeTS22_Patient0036	54	0.073611
10	FeTS22_Patient0037	54	0.843414
10	FeTS22_Patient0038	54	0.926473
10	FeTS22_Patient0039	54	0.903286
10	FeTS22_Patient0040	54	0.817208
10	FeTS22_Patient0041	54	0.805141
10	FeTS22_Patient0042	54	0.888552
10	FeTS22_Patient0043	54	0.817764
10	FeTS22_Patient0044	54	0.771676
10	FeTS22_Patient0045	54	0.8599870000000001
10	FeTS22_Patient0046	54	0.8004680000000001
10	FeTS22_Patient0047	54	0.743976
10	FeTS22_Patient0048	54	0.8224049999999999
10	FeTS22_Patient0049	54	0.5158510000000001
10	FeTS22_Patient0050	54	0.8376030000000001
10	FeTS22_Patient0051	54	0.861224
10	FeTS22_Patient0052	54	0.859557
10	FeTS22_Patient0053	54	0.871549
10	FeTS22_Patient0054	54	0.732536
10	FeTS22_Patient0055	54	0.8269559999999999
10	FeTS22_Patient0056	54	0.814715
10	FeTS22_Patient0057	54	0.788691
10	FeTS22_Patient0058	54	0.861718
10	FeTS22_Patient0059	54	0.7434350000000001
10	FeTS22_Patient0060	54	0.343197
10	FeTS22_Patient0061	54	0.139574
10	FeTS22_Patient0062	54	0.7057640000000001
10	FeTS22_Patient0063	54	0.7723909999999999
10	FeTS22_Patient0064	54	0.849983
10	FeTS22_Patient0065	54	0.8503120000000001
10	FeTS22_Patient0066	54	0.8831950000000001
10	FeTS22_Patient0067	54	0.8108989999999999
10	FeTS22_Patient0068	54	0.8564069999999999
10	FeTS22_Patient0069	54	0.843258
10	FeTS22_Patient0070	54	0.036601
10	FeTS22_Patient0071	54	0.8489959999999999
10	FeTS22_Patient0072	54	0.8672340000000001
10	FeTS22_Patient0073	54	0.8191229999999999
10	FeTS22_Patient0074	54	0.8665579999999999
10	FeTS22_Patient0075	54	0.704728
10	FeTS22_Patient0076	54	0.813418
10	FeTS22_Patient0077	54	0.714148
10	FeTS22_Patient0078	54	0.807298
10	FeTS22_Patient0079	54	0.6833229999999999
10	FeTS22_Patient0080	54	0.8664860000000001
10	FeTS22_Patient0081	54	0.83454
10	FeTS22_Patient0082	54	0.8803979999999999
10	FeTS22_Patient0083	54	0.472524
10	FeTS22_Patient0084	54	0.8377030000000001
10	FeTS22_Patient0085	54	0.872276
10	FeTS22_Patient0086	54	0.7877
10	FeTS22_Patient0087	54	0.85177
10	FeTS22_Patient0088	54	0.826991
10	FeTS22_Patient0089	54	0.817813
10	FeTS22_Patient0090	54	0.706862
10	FeTS22_Patient0091	54	0.864757
10	FeTS22_Patient0092	54	0.865373
10	FeTS22_Patient0093	54	0.82504
10	FeTS22_Patient0094	54	0.871115
11	FeTS22_Patient0000	8	0.0
11	FeTS22_Patient0001	8	1.0
11	FeTS22_Patient0002	8	0.9255690000000001
11	FeTS22_Patient0003	8	1.0
11	FeTS22_Patient0004	8	0.0
11	FeTS22_Patient0005	8	0.024978999999999998
11	FeTS22_Patient0006	8	0.95073
11	FeTS22_Patient0007	8	0.045845
11	FeTS22_Patient0008	8	0.8864569999999999
11	FeTS22_Patient0009	8	0.6923520000000001
11	FeTS22_Patient0010	8	0.767824
11	FeTS22_Patient0011	8	1.0
11	FeTS22_Patient0012	8	0.7768229999999999
11	FeTS22_Patient0013	8	0.9168639999999999
11	FeTS22_Patient0014	8	0.9388110000000001
11	FeTS22_Patient0015	8	1.0
11	FeTS22_Patient0016	8	1.0
11	FeTS22_Patient0017	8	0.8895209999999999
11	FeTS22_Patient0018	8	0.0
11	FeTS22_Patient0019	8	0.611822
11	FeTS22_Patient0020	8	0.634508
11	FeTS22_Patient0021	8	1.0
11	FeTS22_Patient0022	8	0.300777
11	FeTS22_Patient0023	8	0.856324
11	FeTS22_Patient0024	8	0.945055
11	FeTS22_Patient0025	8	1.0
11	FeTS22_Patient0026	8	0.9285190000000001
11	FeTS22_Patient0027	8	0.7145560000000001
11	FeTS22_Patient0028	8	0.9489860000000001
11	FeTS22_Patient0029	8	0.945032
11	FeTS22_Patient0030	8	0.98672
11	FeTS22_Patient0031	8	0.9607040000000001
11	FeTS22_Patient0032	8	0.871442
11	FeTS22_Patient0033	8	0.8415370000000001
11	FeTS22_Patient0034	8	0.830931
11	FeTS22_Patient0035	8	0.019782
11	FeTS22_Patient0036	8	0.9151600000000001
11	FeTS22_Patient0037	8	0.45342299999999996
11	FeTS22_Patient0038	8	0.9042209999999999
11	FeTS22_Patient0039	8	0.886639
11	FeTS22_Patient0040	8	0.0
11	FeTS22_Patient0041	8	0.964148
11	FeTS22_Patient0042	8	0.890418
11	FeTS22_Patient0043	8	0.42811499999999997
11	FeTS22_Patient0044	8	0.821213
11	FeTS22_Patient0045	8	1.0
11	FeTS22_Patient0046	8	0.980043
11	FeTS22_Patient0047	8	0.851413
11	FeTS22_Patient0048	8	0.8403120000000001
11	FeTS22_Patient0049	8	0.901582
11	FeTS22_Patient0050	8	0.888761
11	FeTS22_Patient0051	8	0.814829
11	FeTS22_Patient0052	8	0.8875780000000001
11	FeTS22_Patient0053	8	0.5824739999999999
11	FeTS22_Patient0054	8	0.93261
11	FeTS22_Patient0055	8	0.9390059999999999
11	FeTS22_Patient0056	8	0.8939809999999999
11	FeTS22_Patient0057	8	1.0
11	FeTS22_Patient0058	8	0.015231
11	FeTS22_Patient0059	8	0.876326
11	FeTS22_Patient0060	8	0.907035
11	FeTS22_Patient0061	8	1.0
11	FeTS22_Patient0062	8	0.905384
11	FeTS22_Patient0063	8	1.0
11	FeTS22_Patient0064	8	0.88675
11	FeTS22_Patient0065	8	0.916414
11	FeTS22_Patient0066	8	1.0
11	FeTS22_Patient0067	8	0.0
11	FeTS22_Patient0068	8	0.9705280000000001
11	FeTS22_Patient0069	8	0.8576860000000001
11	FeTS22_Patient0070	8	0.937464
11	FeTS22_Patient0071	8	0.915696
11	FeTS22_Patient0072	8	0.370347
11	FeTS22_Patient0073	8	1.0
11	FeTS22_Patient0074	8	0.915718
11	FeTS22_Patient0075	8	1.0
11	FeTS22_Patient0076	8	0.8843690000000001
11	FeTS22_Patient0077	8	0.9499200000000001
11	FeTS22_Patient0078	8	1.0
11	FeTS22_Patient0079	8	0.24887399999999998
11	FeTS22_Patient0080	8	0.342231
11	FeTS22_Patient0081	8	0.9263680000000001
11	FeTS22_Patient0082	8	0.926633
11	FeTS22_Patient0083	8	0.666399
11	FeTS22_Patient0084	8	1.0
11	FeTS22_Patient0085	8	0.8888889999999999
11	FeTS22_Patient0086	8	0.905341
11	FeTS22_Patient0087	8	0.0
11	FeTS22_Patient0088	8	0.9731700000000001
11	FeTS22_Patient0089	8	0.8951610000000001
11	FeTS22_Patient0090	8	0.906918
11	FeTS22_Patient0091	8	0.8914340000000001
11	FeTS22_Patient0092	8	1.0
11	FeTS22_Patient0093	8	1.0
11	FeTS22_Patient0094	8	0.602498
11	FeTS22_Patient0095	8	0.0
11	FeTS22_Patient0096	8	0.9497969999999999
11	FeTS22_Patient0097	8	1.0
11	FeTS22_Patient0098	8	0.792808
11	FeTS22_Patient0099	8	0.0
11	FeTS22_Patient0100	8	0.786127
11	FeTS22_Patient0101	8	0.965827
11	FeTS22_Patient0102	8	0.0
11	FeTS22_Patient0103	8	0.94621
11	FeTS22_Patient0104	8	0.75969
11	FeTS22_Patient0105	8	0.84562
11	FeTS22_Patient0106	8	0.3053
11	FeTS22_Patient0107	8	1.0
11	FeTS22_Patient0108	8	0.6592779999999999
11	FeTS22_Patient0109	8	1.0
11	FeTS22_Patient0110	8	0.845505
11	FeTS22_Patient0111	8	0.967249
11	FeTS22_Patient0112	8	0.947717
11	FeTS22_Patient0113	8	0.949842
11	FeTS22_Patient0114	8	0.8752909999999999
11	FeTS22_Patient0115	8	0.9378770000000001
11	FeTS22_Patient0116	8	0.0
11	FeTS22_Patient0117	8	0.777054
11	FeTS22_Patient0118	8	0.127824
11	FeTS22_Patient0119	8	0.688851
11	FeTS22_Patient0120	8	1.0
11	FeTS22_Patient0121	8	0.009344
11	FeTS22_Patient0122	8	0.911226
11	FeTS22_Patient0123	8	1.0
11	FeTS22_Patient0124	8	0.659728
11	FeTS22_Patient0125	8	0.01909
11	FeTS22_Patient0126	8	0.9139139999999999
11	FeTS22_Patient0127	8	0.7094699999999999
11	FeTS22_Patient0128	8	0.488969
11	FeTS22_Patient0129	8	0.938575
11	FeTS22_Patient0130	8	0.741682
11	FeTS22_Patient0131	8	0.0
11	FeTS22_Patient0132	8	0.884934
11	FeTS22_Patient0133	8	0.967249
11	FeTS22_Patient0134	8	0.89865
11	FeTS22_Patient0135	8	0.43423
11	FeTS22_Patient0136	8	0.0
11	FeTS22_Patient0137	8	0.585062
11	FeTS22_Patient0138	8	0.71946
11	FeTS22_Patient0139	8	0.952722
11	FeTS22_Patient0140	8	1.0
11	FeTS22_Patient0141	8	0.9489129999999999
11	FeTS22_Patient0142	8	0.000341
11	FeTS22_Patient0143	8	0.867728
11	FeTS22_Patient0144	8	0.922851
11	FeTS22_Patient0145	8	0.0
11	FeTS22_Patient0146	8	0.644828
11	FeTS22_Patient0147	8	0.0
11	FeTS22_Patient0148	8	0.40871399999999997
11	FeTS22_Patient0149	8	0.5681729999999999
11	FeTS22_Patient0150	8	0.42544899999999997
11	FeTS22_Patient0151	8	0.0
11	FeTS22_Patient0152	8	0.0
11	FeTS22_Patient0153	8	0.884934
11	FeTS22_Patient0154	8	0.9646399999999999
11	FeTS22_Patient0155	8	0.923753
11	FeTS22_Patient0156	8	0.7671859999999999
11	FeTS22_Patient0157	8	0.94621
11	FeTS22_Patient0158	8	0.8403120000000001
11	FeTS22_Patient0159	8	0.917725
11	FeTS22_Patient0160	8	0.041667
11	FeTS22_Patient0161	8	0.9374389999999999
11	FeTS22_Patient0162	8	0.855554
11	FeTS22_Patient0163	8	0.0
11	FeTS22_Patient0164	8	0.958153
11	FeTS22_Patient0165	8	0.725915
11	FeTS22_Patient0166	8	1.0
11	FeTS22_Patient0167	8	0.8473569999999999
11	FeTS22_Patient0168	8	0.794992
11	FeTS22_Patient0169	8	0.944451
11	FeTS22_Patient0170	8	0.692199
11	FeTS22_Patient0171	8	0.8874780000000001
11	FeTS22_Patient0172	8	0.8356540000000001
11	FeTS22_Patient0173	8	0.892027
11	FeTS22_Patient0174	8	1.0
11	FeTS22_Patient0175	8	1.0
11	FeTS22_Patient0176	8	1.0
11	FeTS22_Patient0177	8	0.000859
11	FeTS22_Patient0178	8	1.0
11	FeTS22_Patient0179	8	0.898252
11	FeTS22_Patient0180	8	0.9812549999999999
11	FeTS22_Patient0181	8	1.0
11	FeTS22_Patient0182	8	0.930968
11	FeTS22_Patient0183	8	0.922458
11	FeTS22_Patient0184	8	1.0
11	FeTS22_Patient0185	8	0.875775
11	FeTS22_Patient0186	8	1.0
11	FeTS22_Patient0187	8	1.0
11	FeTS22_Patient0188	8	0.97913
11	FeTS22_Patient0189	8	0.036279
11	FeTS22_Patient0190	8	0.689655
11	FeTS22_Patient0191	8	0.9423790000000001
11	FeTS22_Patient0192	8	0.973641
11	FeTS22_Patient0193	8	0.9130290000000001
11	FeTS22_Patient0194	8	0.8920290000000001
11	FeTS22_Patient0195	8	0.917725
11	FeTS22_Patient0196	8	0.0
11	FeTS22_Patient0197	8	0.0
11	FeTS22_Patient0198	8	0.0
11	FeTS22_Patient0199	8	0.7341489999999999
11	FeTS22_Patient0200	8	0.9168639999999999
11	FeTS22_Patient0201	8	0.8978379999999999
11	FeTS22_Patient0202	8	0.84346
11	FeTS22_Patient0203	8	0.8803200000000001
11	FeTS22_Patient0204	8	0.953015
11	FeTS22_Patient0205	8	0.9393530000000001
11	FeTS22_Patient0206	8	0.943284
11	FeTS22_Patient0207	8	0.8775709999999999
11	FeTS22_Patient0208	8	0.20745999999999998
11	FeTS22_Patient0209	8	1.0
11	FeTS22_Patient0210	8	1.0
11	FeTS22_Patient0211	8	1.0
11	FeTS22_Patient0212	8	0.0
11	FeTS22_Patient0213	8	0.9574809999999999
11	FeTS22_Patient0214	8	0.967894
11	FeTS22_Patient0215	8	0.0
11	FeTS22_Patient0216	8	0.802549
11	FeTS22_Patient0217	8	0.922458
11	FeTS22_Patient0000	10	0.46160100000000004
11	FeTS22_Patient0001	10	1.0
11	FeTS22_Patient0002	10	0.9683930000000001
11	FeTS22_Patient0003	10	1.0
11	FeTS22_Patient0004	10	0.0
11	FeTS22_Patient0005	10	0.034194
11	FeTS22_Patient0006	10	0.9710540000000001
11	FeTS22_Patient0007	10	0.804878
11	FeTS22_Patient0008	10	0.907042
11	FeTS22_Patient0009	10	0.805193
11	FeTS22_Patient0010	10	0.765216
11	FeTS22_Patient0011	10	1.0
11	FeTS22_Patient0012	10	0.843455
11	FeTS22_Patient0013	10	0.9385450000000001
11	FeTS22_Patient0014	10	0.9644959999999999
11	FeTS22_Patient0015	10	1.0
11	FeTS22_Patient0016	10	1.0
11	FeTS22_Patient0017	10	0.9297559999999999
11	FeTS22_Patient0018	10	1.0
11	FeTS22_Patient0019	10	0.778163
11	FeTS22_Patient0020	10	0.5841609999999999
11	FeTS22_Patient0021	10	1.0
11	FeTS22_Patient0022	10	0.815385
11	FeTS22_Patient0023	10	0.891331
11	FeTS22_Patient0024	10	0.9512709999999999
11	FeTS22_Patient0025	10	1.0
11	FeTS22_Patient0026	10	0.9558139999999999
11	FeTS22_Patient0027	10	0.710816
11	FeTS22_Patient0028	10	0.977137
11	FeTS22_Patient0029	10	0.959016
11	FeTS22_Patient0030	10	0.99249
11	FeTS22_Patient0031	10	0.9697120000000001
11	FeTS22_Patient0032	10	0.9255620000000001
11	FeTS22_Patient0033	10	0.8268409999999999
11	FeTS22_Patient0034	10	0.9502229999999999
11	FeTS22_Patient0035	10	0.800972
11	FeTS22_Patient0036	10	0.9190389999999999
11	FeTS22_Patient0037	10	0.468186
11	FeTS22_Patient0038	10	0.966864
11	FeTS22_Patient0039	10	0.87216
11	FeTS22_Patient0040	10	0.0
11	FeTS22_Patient0041	10	0.9740629999999999
11	FeTS22_Patient0042	10	0.912932
11	FeTS22_Patient0043	10	0.690832
11	FeTS22_Patient0044	10	0.843342
11	FeTS22_Patient0045	10	1.0
11	FeTS22_Patient0046	10	0.989965
11	FeTS22_Patient0047	10	0.957643
11	FeTS22_Patient0048	10	0.883747
11	FeTS22_Patient0049	10	0.933523
11	FeTS22_Patient0050	10	0.919535
11	FeTS22_Patient0051	10	0.8494079999999999
11	FeTS22_Patient0052	10	0.9110159999999999
11	FeTS22_Patient0053	10	0.700361
11	FeTS22_Patient0054	10	0.961889
11	FeTS22_Patient0055	10	0.949917
11	FeTS22_Patient0056	10	0.947084
11	FeTS22_Patient0057	10	1.0
11	FeTS22_Patient0058	10	0.7955439999999999
11	FeTS22_Patient0059	10	0.8350549999999999
11	FeTS22_Patient0060	10	0.970366
11	FeTS22_Patient0061	10	1.0
11	FeTS22_Patient0062	10	0.950752
11	FeTS22_Patient0063	10	1.0
11	FeTS22_Patient0064	10	0.9107299999999999
11	FeTS22_Patient0065	10	0.9253879999999999
11	FeTS22_Patient0066	10	1.0
11	FeTS22_Patient0067	10	0.0
11	FeTS22_Patient0068	10	0.9869469999999999
11	FeTS22_Patient0069	10	0.890424
11	FeTS22_Patient0070	10	0.9628540000000001
11	FeTS22_Patient0071	10	0.9515379999999999
11	FeTS22_Patient0072	10	0.0
11	FeTS22_Patient0073	10	1.0
11	FeTS22_Patient0074	10	0.965835
11	FeTS22_Patient0075	10	1.0
11	FeTS22_Patient0076	10	0.9319040000000001
11	FeTS22_Patient0077	10	0.9721920000000001
11	FeTS22_Patient0078	10	1.0
11	FeTS22_Patient0079	10	0.57401
11	FeTS22_Patient0080	10	0.874451
11	FeTS22_Patient0081	10	0.962514
11	FeTS22_Patient0082	10	0.9499549999999999
11	FeTS22_Patient0083	10	0.744326
11	FeTS22_Patient0084	10	1.0
11	FeTS22_Patient0085	10	0.943321
11	FeTS22_Patient0086	10	0.922265
11	FeTS22_Patient0087	10	0.0
11	FeTS22_Patient0088	10	0.9783950000000001
11	FeTS22_Patient0089	10	0.947557
11	FeTS22_Patient0090	10	0.941759
11	FeTS22_Patient0091	10	0.957968
11	FeTS22_Patient0092	10	1.0
11	FeTS22_Patient0093	10	1.0
11	FeTS22_Patient0094	10	0.9065040000000001
11	FeTS22_Patient0095	10	0.7692060000000001
11	FeTS22_Patient0096	10	0.961261
11	FeTS22_Patient0097	10	1.0
11	FeTS22_Patient0098	10	0.8315370000000001
11	FeTS22_Patient0099	10	0.0
11	FeTS22_Patient0100	10	0.9089950000000001
11	FeTS22_Patient0101	10	0.9822290000000001
11	FeTS22_Patient0102	10	1.0
11	FeTS22_Patient0103	10	0.967981
11	FeTS22_Patient0104	10	0.711712
11	FeTS22_Patient0105	10	0.8535370000000001
11	FeTS22_Patient0106	10	0.884426
11	FeTS22_Patient0107	10	1.0
11	FeTS22_Patient0108	10	0.289979
11	FeTS22_Patient0109	10	1.0
11	FeTS22_Patient0110	10	0.81324
11	FeTS22_Patient0111	10	0.9819180000000001
11	FeTS22_Patient0112	10	0.9717549999999999
11	FeTS22_Patient0113	10	0.9719760000000001
11	FeTS22_Patient0114	10	0.9012049999999999
11	FeTS22_Patient0115	10	0.965173
11	FeTS22_Patient0116	10	0.0
11	FeTS22_Patient0117	10	0.8449129999999999
11	FeTS22_Patient0118	10	0.063265
11	FeTS22_Patient0119	10	0.833333
11	FeTS22_Patient0120	10	1.0
11	FeTS22_Patient0121	10	0.565293
11	FeTS22_Patient0122	10	0.908401
11	FeTS22_Patient0123	10	1.0
11	FeTS22_Patient0124	10	0.508167
11	FeTS22_Patient0125	10	0.8309
11	FeTS22_Patient0126	10	0.9245950000000001
11	FeTS22_Patient0127	10	0.609053
11	FeTS22_Patient0128	10	0.624065
11	FeTS22_Patient0129	10	0.9583809999999999
11	FeTS22_Patient0130	10	0.783879
11	FeTS22_Patient0131	10	1.0
11	FeTS22_Patient0132	10	0.947617
11	FeTS22_Patient0133	10	0.9819180000000001
11	FeTS22_Patient0134	10	0.890018
11	FeTS22_Patient0135	10	0.713603
11	FeTS22_Patient0136	10	0.0
11	FeTS22_Patient0137	10	0.590437
11	FeTS22_Patient0138	10	0.741599
11	FeTS22_Patient0139	10	0.971756
11	FeTS22_Patient0140	10	1.0
11	FeTS22_Patient0141	10	0.973792
11	FeTS22_Patient0142	10	0.0
11	FeTS22_Patient0143	10	0.902005
11	FeTS22_Patient0144	10	0.886244
11	FeTS22_Patient0145	10	1.0
11	FeTS22_Patient0146	10	0.621732
11	FeTS22_Patient0147	10	0.0
11	FeTS22_Patient0148	10	0.0
11	FeTS22_Patient0149	10	0.6813229999999999
11	FeTS22_Patient0150	10	0.0
11	FeTS22_Patient0151	10	1.0
11	FeTS22_Patient0152	10	1.0
11	FeTS22_Patient0153	10	0.947617
11	FeTS22_Patient0154	10	0.977259
11	FeTS22_Patient0155	10	0.9577459999999999
11	FeTS22_Patient0156	10	0.885689
11	FeTS22_Patient0157	10	0.967981
11	FeTS22_Patient0158	10	0.883747
11	FeTS22_Patient0159	10	0.9585610000000001
11	FeTS22_Patient0160	10	0.0
11	FeTS22_Patient0161	10	0.9203969999999999
11	FeTS22_Patient0162	10	0.9160290000000001
11	FeTS22_Patient0163	10	0.0
11	FeTS22_Patient0164	10	0.9816879999999999
11	FeTS22_Patient0165	10	0.6597729999999999
11	FeTS22_Patient0166	10	1.0
11	FeTS22_Patient0167	10	0.9167049999999999
11	FeTS22_Patient0168	10	0.823686
11	FeTS22_Patient0169	10	0.978039
11	FeTS22_Patient0170	10	0.694066
11	FeTS22_Patient0171	10	0.8652049999999999
11	FeTS22_Patient0172	10	0.886402
11	FeTS22_Patient0173	10	0.936475
11	FeTS22_Patient0174	10	1.0
11	FeTS22_Patient0175	10	1.0
11	FeTS22_Patient0176	10	1.0
11	FeTS22_Patient0177	10	0.0
11	FeTS22_Patient0178	10	1.0
11	FeTS22_Patient0179	10	0.8923709999999999
11	FeTS22_Patient0180	10	0.9913059999999999
11	FeTS22_Patient0181	10	1.0
11	FeTS22_Patient0182	10	0.939493
11	FeTS22_Patient0183	10	0.9630489999999999
11	FeTS22_Patient0184	10	1.0
11	FeTS22_Patient0185	10	0.8802770000000001
11	FeTS22_Patient0186	10	1.0
11	FeTS22_Patient0187	10	1.0
11	FeTS22_Patient0188	10	0.98159
11	FeTS22_Patient0189	10	0.018519
11	FeTS22_Patient0190	10	0.864152
11	FeTS22_Patient0191	10	0.9549059999999999
11	FeTS22_Patient0192	10	0.9809030000000001
11	FeTS22_Patient0193	10	0.9395959999999999
11	FeTS22_Patient0194	10	0.932358
11	FeTS22_Patient0195	10	0.9585610000000001
11	FeTS22_Patient0196	10	1.0
11	FeTS22_Patient0197	10	0.0
11	FeTS22_Patient0198	10	0.0
11	FeTS22_Patient0199	10	0.753591
11	FeTS22_Patient0200	10	0.9385450000000001
11	FeTS22_Patient0201	10	0.860657
11	FeTS22_Patient0202	10	0.854456
11	FeTS22_Patient0203	10	0.9148440000000001
11	FeTS22_Patient0204	10	0.948463
11	FeTS22_Patient0205	10	0.9658469999999999
11	FeTS22_Patient0206	10	0.9566979999999999
11	FeTS22_Patient0207	10	0.7371300000000001
11	FeTS22_Patient0208	10	0.691024
11	FeTS22_Patient0209	10	1.0
11	FeTS22_Patient0210	10	1.0
11	FeTS22_Patient0211	10	1.0
11	FeTS22_Patient0212	10	1.0
11	FeTS22_Patient0213	10	0.981115
11	FeTS22_Patient0214	10	0.9849700000000001
11	FeTS22_Patient0215	10	0.0
11	FeTS22_Patient0216	10	0.8435959999999999
11	FeTS22_Patient0217	10	0.9630489999999999
11	FeTS22_Patient0000	11	0.753154
11	FeTS22_Patient0001	11	0.0
11	FeTS22_Patient0002	11	0.9635950000000001
11	FeTS22_Patient0003	11	0.0
11	FeTS22_Patient0004	11	0.7238979999999999
11	FeTS22_Patient0005	11	0.032116000000000006
11	FeTS22_Patient0006	11	0.962259
11	FeTS22_Patient0007	11	0.825521
11	FeTS22_Patient0008	11	0.864181
11	FeTS22_Patient0009	11	0.797342
11	FeTS22_Patient0010	11	0.796235
11	FeTS22_Patient0011	11	1.0
11	FeTS22_Patient0012	11	0.8735360000000001
11	FeTS22_Patient0013	11	0.9527120000000001
11	FeTS22_Patient0014	11	0.9318200000000001
11	FeTS22_Patient0015	11	1.0
11	FeTS22_Patient0016	11	1.0
11	FeTS22_Patient0017	11	0.920386
11	FeTS22_Patient0018	11	0.0
11	FeTS22_Patient0019	11	0.8064520000000001
11	FeTS22_Patient0020	11	0.48396000000000006
11	FeTS22_Patient0021	11	0.0
11	FeTS22_Patient0022	11	0.8378629999999999
11	FeTS22_Patient0023	11	0.912004
11	FeTS22_Patient0024	11	0.952901
11	FeTS22_Patient0025	11	0.0
11	FeTS22_Patient0026	11	0.931191
11	FeTS22_Patient0027	11	0.761208
11	FeTS22_Patient0028	11	0.9656030000000001
11	FeTS22_Patient0029	11	0.9492010000000001
11	FeTS22_Patient0030	11	0.994495
11	FeTS22_Patient0031	11	0.978988
11	FeTS22_Patient0032	11	0.887642
11	FeTS22_Patient0033	11	0.8193450000000001
11	FeTS22_Patient0034	11	0.941176
11	FeTS22_Patient0035	11	0.803589
11	FeTS22_Patient0036	11	0.918709
11	FeTS22_Patient0037	11	0.49408900000000006
11	FeTS22_Patient0038	11	0.977769
11	FeTS22_Patient0039	11	0.875165
11	FeTS22_Patient0040	11	0.0
11	FeTS22_Patient0041	11	0.9609979999999999
11	FeTS22_Patient0042	11	0.902582
11	FeTS22_Patient0043	11	0.28689899999999996
11	FeTS22_Patient0044	11	0.819212
11	FeTS22_Patient0045	11	1.0
11	FeTS22_Patient0046	11	0.990017
11	FeTS22_Patient0047	11	0.943049
11	FeTS22_Patient0048	11	0.8868370000000001
11	FeTS22_Patient0049	11	0.94547
11	FeTS22_Patient0050	11	0.9234020000000001
11	FeTS22_Patient0051	11	0.82911
11	FeTS22_Patient0052	11	0.9202809999999999
11	FeTS22_Patient0053	11	0.820853
11	FeTS22_Patient0054	11	0.9616459999999999
11	FeTS22_Patient0055	11	0.939687
11	FeTS22_Patient0056	11	0.9429059999999999
11	FeTS22_Patient0057	11	0.0
11	FeTS22_Patient0058	11	0.778234
11	FeTS22_Patient0059	11	0.8770469999999999
11	FeTS22_Patient0060	11	0.964866
11	FeTS22_Patient0061	11	1.0
11	FeTS22_Patient0062	11	0.948464
11	FeTS22_Patient0063	11	1.0
11	FeTS22_Patient0064	11	0.8927229999999999
11	FeTS22_Patient0065	11	0.936406
11	FeTS22_Patient0066	11	1.0
11	FeTS22_Patient0067	11	0.194822
11	FeTS22_Patient0068	11	0.9873040000000001
11	FeTS22_Patient0069	11	0.81524
11	FeTS22_Patient0070	11	0.942995
11	FeTS22_Patient0071	11	0.9544819999999999
11	FeTS22_Patient0072	11	0.157613
11	FeTS22_Patient0073	11	0.0
11	FeTS22_Patient0074	11	0.948641
11	FeTS22_Patient0075	11	0.0
11	FeTS22_Patient0076	11	0.917609
11	FeTS22_Patient0077	11	0.9721040000000001
11	FeTS22_Patient0078	11	0.0
11	FeTS22_Patient0079	11	0.45969899999999997
11	FeTS22_Patient0080	11	0.8431569999999999
11	FeTS22_Patient0081	11	0.960564
11	FeTS22_Patient0082	11	0.957617
11	FeTS22_Patient0083	11	0.675569
11	FeTS22_Patient0084	11	1.0
11	FeTS22_Patient0085	11	0.9264600000000001
11	FeTS22_Patient0086	11	0.9284969999999999
11	FeTS22_Patient0087	11	0.051372
11	FeTS22_Patient0088	11	0.9791040000000001
11	FeTS22_Patient0089	11	0.9580709999999999
11	FeTS22_Patient0090	11	0.9442959999999999
11	FeTS22_Patient0091	11	0.954674
11	FeTS22_Patient0092	11	1.0
11	FeTS22_Patient0093	11	1.0
11	FeTS22_Patient0094	11	0.897784
11	FeTS22_Patient0095	11	0.803434
11	FeTS22_Patient0096	11	0.954874
11	FeTS22_Patient0097	11	0.0
11	FeTS22_Patient0098	11	0.8384149999999999
11	FeTS22_Patient0099	11	0.0
11	FeTS22_Patient0100	11	0.7993279999999999
11	FeTS22_Patient0101	11	0.980649
11	FeTS22_Patient0102	11	0.0
11	FeTS22_Patient0103	11	0.9689399999999999
11	FeTS22_Patient0104	11	0.702141
11	FeTS22_Patient0105	11	0.868725
11	FeTS22_Patient0106	11	0.6119760000000001
11	FeTS22_Patient0107	11	0.0
11	FeTS22_Patient0108	11	0.059583000000000004
11	FeTS22_Patient0109	11	1.0
11	FeTS22_Patient0110	11	0.877308
11	FeTS22_Patient0111	11	0.9755450000000001
11	FeTS22_Patient0112	11	0.962009
11	FeTS22_Patient0113	11	0.9718899999999999
11	FeTS22_Patient0114	11	0.8030109999999999
11	FeTS22_Patient0115	11	0.9350649999999999
11	FeTS22_Patient0116	11	0.0
11	FeTS22_Patient0117	11	0.8772540000000001
11	FeTS22_Patient0118	11	0.16281099999999998
11	FeTS22_Patient0119	11	0.826209
11	FeTS22_Patient0120	11	0.0
11	FeTS22_Patient0121	11	0.224221
11	FeTS22_Patient0122	11	0.9132819999999999
11	FeTS22_Patient0123	11	0.0
11	FeTS22_Patient0124	11	0.6958529999999999
11	FeTS22_Patient0125	11	0.8112199999999999
11	FeTS22_Patient0126	11	0.934866
11	FeTS22_Patient0127	11	0.605999
11	FeTS22_Patient0128	11	0.626087
11	FeTS22_Patient0129	11	0.9685940000000001
11	FeTS22_Patient0130	11	0.8116909999999999
11	FeTS22_Patient0131	11	0.0
11	FeTS22_Patient0132	11	0.9488620000000001
11	FeTS22_Patient0133	11	0.9755450000000001
11	FeTS22_Patient0134	11	0.9198
11	FeTS22_Patient0135	11	0.724535
11	FeTS22_Patient0136	11	0.0
11	FeTS22_Patient0137	11	0.525176
11	FeTS22_Patient0138	11	0.7673
11	FeTS22_Patient0139	11	0.972751
11	FeTS22_Patient0140	11	1.0
11	FeTS22_Patient0141	11	0.9731219999999999
11	FeTS22_Patient0142	11	0.0
11	FeTS22_Patient0143	11	0.921839
11	FeTS22_Patient0144	11	0.900965
11	FeTS22_Patient0145	11	0.0
11	FeTS22_Patient0146	11	0.776091
11	FeTS22_Patient0147	11	0.0
11	FeTS22_Patient0148	11	0.221469
11	FeTS22_Patient0149	11	0.710575
11	FeTS22_Patient0150	11	0.26087
11	FeTS22_Patient0151	11	0.0
11	FeTS22_Patient0152	11	0.0
11	FeTS22_Patient0153	11	0.9488620000000001
11	FeTS22_Patient0154	11	0.970835
11	FeTS22_Patient0155	11	0.942108
11	FeTS22_Patient0156	11	0.889864
11	FeTS22_Patient0157	11	0.9689399999999999
11	FeTS22_Patient0158	11	0.8868370000000001
11	FeTS22_Patient0159	11	0.9456629999999999
11	FeTS22_Patient0160	11	0.011358
11	FeTS22_Patient0161	11	0.9208930000000001
11	FeTS22_Patient0162	11	0.924688
11	FeTS22_Patient0163	11	0.0
11	FeTS22_Patient0164	11	0.9810110000000001
11	FeTS22_Patient0165	11	0.8307979999999999
11	FeTS22_Patient0166	11	1.0
11	FeTS22_Patient0167	11	0.851462
11	FeTS22_Patient0168	11	0.826024
11	FeTS22_Patient0169	11	0.9755510000000001
11	FeTS22_Patient0170	11	0.626425
11	FeTS22_Patient0171	11	0.8831370000000001
11	FeTS22_Patient0172	11	0.880761
11	FeTS22_Patient0173	11	0.9556370000000001
11	FeTS22_Patient0174	11	0.0
11	FeTS22_Patient0175	11	0.0
11	FeTS22_Patient0176	11	1.0
11	FeTS22_Patient0177	11	0.386758
11	FeTS22_Patient0178	11	1.0
11	FeTS22_Patient0179	11	0.911774
11	FeTS22_Patient0180	11	0.991467
11	FeTS22_Patient0181	11	1.0
11	FeTS22_Patient0182	11	0.9388709999999999
11	FeTS22_Patient0183	11	0.961881
11	FeTS22_Patient0184	11	0.0
11	FeTS22_Patient0185	11	0.806826
11	FeTS22_Patient0186	11	0.0
11	FeTS22_Patient0187	11	1.0
11	FeTS22_Patient0188	11	0.9835959999999999
11	FeTS22_Patient0189	11	0.042553
11	FeTS22_Patient0190	11	0.887833
11	FeTS22_Patient0191	11	0.9461790000000001
11	FeTS22_Patient0192	11	0.9724510000000001
11	FeTS22_Patient0193	11	0.954842
11	FeTS22_Patient0194	11	0.943019
11	FeTS22_Patient0195	11	0.9456629999999999
11	FeTS22_Patient0196	11	0.0
11	FeTS22_Patient0197	11	0.0
11	FeTS22_Patient0198	11	0.0
11	FeTS22_Patient0199	11	0.7241380000000001
11	FeTS22_Patient0200	11	0.9527120000000001
11	FeTS22_Patient0201	11	0.911792
11	FeTS22_Patient0202	11	0.850246
11	FeTS22_Patient0203	11	0.909013
11	FeTS22_Patient0204	11	0.943269
11	FeTS22_Patient0205	11	0.967609
11	FeTS22_Patient0206	11	0.967017
11	FeTS22_Patient0207	11	0.7446189999999999
11	FeTS22_Patient0208	11	0.6328199999999999
11	FeTS22_Patient0209	11	0.0
11	FeTS22_Patient0210	11	0.0
11	FeTS22_Patient0211	11	1.0
11	FeTS22_Patient0212	11	0.0
11	FeTS22_Patient0213	11	0.979993
11	FeTS22_Patient0214	11	0.9850959999999999
11	FeTS22_Patient0215	11	0.079701
11	FeTS22_Patient0216	11	0.84021
11	FeTS22_Patient0217	11	0.961881
11	FeTS22_Patient0000	12	0.023634
11	FeTS22_Patient0001	12	1.0
11	FeTS22_Patient0002	12	0.948631
11	FeTS22_Patient0003	12	0.0
11	FeTS22_Patient0004	12	0.414875
11	FeTS22_Patient0005	12	0.017346
11	FeTS22_Patient0006	12	0.9460200000000001
11	FeTS22_Patient0007	12	0.683398
11	FeTS22_Patient0008	12	0.83614
11	FeTS22_Patient0009	12	0.778579
11	FeTS22_Patient0010	12	0.708019
11	FeTS22_Patient0011	12	0.0
11	FeTS22_Patient0012	12	0.738366
11	FeTS22_Patient0013	12	0.860191
11	FeTS22_Patient0014	12	0.9525319999999999
11	FeTS22_Patient0015	12	1.0
11	FeTS22_Patient0016	12	1.0
11	FeTS22_Patient0017	12	0.912848
11	FeTS22_Patient0018	12	0.0
11	FeTS22_Patient0019	12	0.5380510000000001
11	FeTS22_Patient0020	12	0.7306159999999999
11	FeTS22_Patient0021	12	0.0
11	FeTS22_Patient0022	12	0.385544
11	FeTS22_Patient0023	12	0.855877
11	FeTS22_Patient0024	12	0.910343
11	FeTS22_Patient0025	12	1.0
11	FeTS22_Patient0026	12	0.9446379999999999
11	FeTS22_Patient0027	12	0.739005
11	FeTS22_Patient0028	12	0.954266
11	FeTS22_Patient0029	12	0.95055
11	FeTS22_Patient0030	12	0.99221
11	FeTS22_Patient0031	12	0.9701139999999999
11	FeTS22_Patient0032	12	0.84673
11	FeTS22_Patient0033	12	0.706969
11	FeTS22_Patient0034	12	0.8999590000000001
11	FeTS22_Patient0035	12	0.8229479999999999
11	FeTS22_Patient0036	12	0.9026219999999999
11	FeTS22_Patient0037	12	0.399338
11	FeTS22_Patient0038	12	0.9595959999999999
11	FeTS22_Patient0039	12	0.7341949999999999
[truncated: 4,981 more rows]
