# Supplementary material for: Towards fair decentralized benchmarking of healthcare AI algorithms with the Federated Tumor Segmentation (FeTS) challenge
Source: Nat Commun. 2025 Jul 8;16:6274. doi: 10.1038/s41467-025-60466-1 (PMC12238412; doi:10.1038/s41467-025-60466-1)
Supplement: Supplementary file 4 — Source data [file 41467_2025_60466_MOESM4_ESM.zip › source_data_dir/per_figure_data/suppl-fig9_Hausdorff95_WT.csv]

dataset	case_id	model	Hausdorff95_WT
4	FeTS22_Patient0000	8	2.236068
4	FeTS22_Patient0001	8	1.7320509999999998
4	FeTS22_Patient0002	8	1.4142139999999999
4	FeTS22_Patient0003	8	1.4142139999999999
4	FeTS22_Patient0004	8	2.828427
4	FeTS22_Patient0005	8	1.7320509999999998
4	FeTS22_Patient0006	8	1.0
4	FeTS22_Patient0007	8	1.4142139999999999
4	FeTS22_Patient0008	8	1.7320509999999998
4	FeTS22_Patient0009	8	2.236068
4	FeTS22_Patient0010	8	1.4142139999999999
4	FeTS22_Patient0011	8	3.605551
4	FeTS22_Patient0012	8	1.0
4	FeTS22_Patient0013	8	1.0
4	FeTS22_Patient0014	8	1.4142139999999999
4	FeTS22_Patient0015	8	15.556348999999999
4	FeTS22_Patient0016	8	1.4142139999999999
4	FeTS22_Patient0017	8	1.0
4	FeTS22_Patient0018	8	6.403124
4	FeTS22_Patient0019	8	1.7320509999999998
4	FeTS22_Patient0020	8	1.7320509999999998
4	FeTS22_Patient0021	8	1.0
4	FeTS22_Patient0022	8	5.385165
4	FeTS22_Patient0023	8	1.0
4	FeTS22_Patient0024	8	1.0
4	FeTS22_Patient0025	8	9.219544
4	FeTS22_Patient0026	8	1.4142139999999999
4	FeTS22_Patient0027	8	1.4142139999999999
4	FeTS22_Patient0028	8	2.0
4	FeTS22_Patient0029	8	1.0
4	FeTS22_Patient0030	8	6.082763
4	FeTS22_Patient0031	8	2.828427
4	FeTS22_Patient0032	8	21.988625
4	FeTS22_Patient0033	8	1.4142139999999999
4	FeTS22_Patient0034	8	2.0
4	FeTS22_Patient0035	8	1.4142139999999999
4	FeTS22_Patient0036	8	1.4142139999999999
4	FeTS22_Patient0037	8	1.0
4	FeTS22_Patient0038	8	20.194053
4	FeTS22_Patient0039	8	1.0
4	FeTS22_Patient0040	8	1.0
4	FeTS22_Patient0041	8	1.4142139999999999
4	FeTS22_Patient0042	8	7.348469000000001
4	FeTS22_Patient0043	8	1.0
4	FeTS22_Patient0044	8	1.4142139999999999
4	FeTS22_Patient0045	8	1.4142139999999999
4	FeTS22_Patient0046	8	1.4142139999999999
4	FeTS22_Patient0047	8	1.4142139999999999
4	FeTS22_Patient0048	8	1.7320509999999998
4	FeTS22_Patient0049	8	2.0
4	FeTS22_Patient0050	8	1.0
4	FeTS22_Patient0051	8	4.123106
4	FeTS22_Patient0052	8	1.4142139999999999
4	FeTS22_Patient0053	8	1.4142139999999999
4	FeTS22_Patient0054	8	1.0
4	FeTS22_Patient0055	8	1.0
4	FeTS22_Patient0056	8	1.0
4	FeTS22_Patient0057	8	16.881943
4	FeTS22_Patient0058	8	2.828427
4	FeTS22_Patient0059	8	1.4142139999999999
4	FeTS22_Patient0060	8	1.7320509999999998
4	FeTS22_Patient0061	8	2.44949
4	FeTS22_Patient0062	8	2.236068
4	FeTS22_Patient0063	8	1.4142139999999999
4	FeTS22_Patient0064	8	3.7348519999999996
4	FeTS22_Patient0065	8	1.4142139999999999
4	FeTS22_Patient0066	8	1.4142139999999999
4	FeTS22_Patient0067	8	1.4142139999999999
4	FeTS22_Patient0068	8	1.0
4	FeTS22_Patient0069	8	1.4142139999999999
4	FeTS22_Patient0070	8	19.26136
4	FeTS22_Patient0071	8	2.106231
4	FeTS22_Patient0072	8	2.0
4	FeTS22_Patient0073	8	1.0
4	FeTS22_Patient0074	8	1.4142139999999999
4	FeTS22_Patient0075	8	1.0
4	FeTS22_Patient0076	8	1.4142139999999999
4	FeTS22_Patient0077	8	1.7320509999999998
4	FeTS22_Patient0078	8	3.605551
4	FeTS22_Patient0079	8	3.605551
4	FeTS22_Patient0080	8	8.485281
4	FeTS22_Patient0081	8	1.0
4	FeTS22_Patient0082	8	1.0
4	FeTS22_Patient0083	8	43.462628
4	FeTS22_Patient0084	8	1.0
4	FeTS22_Patient0085	8	2.44949
4	FeTS22_Patient0086	8	1.4142139999999999
4	FeTS22_Patient0087	8	2.0
4	FeTS22_Patient0088	8	1.0
4	FeTS22_Patient0089	8	3.1622779999999997
4	FeTS22_Patient0090	8	1.0
4	FeTS22_Patient0091	8	1.0
4	FeTS22_Patient0092	8	1.0
4	FeTS22_Patient0093	8	3.0
4	FeTS22_Patient0094	8	1.0
4	FeTS22_Patient0095	8	1.4142139999999999
4	FeTS22_Patient0096	8	8.062258
4	FeTS22_Patient0097	8	7.615773
4	FeTS22_Patient0098	8	1.0
4	FeTS22_Patient0099	8	1.4142139999999999
4	FeTS22_Patient0100	8	2.44949
4	FeTS22_Patient0101	8	1.4142139999999999
4	FeTS22_Patient0102	8	1.4142139999999999
4	FeTS22_Patient0103	8	1.4142139999999999
4	FeTS22_Patient0104	8	1.4142139999999999
4	FeTS22_Patient0105	8	1.4142139999999999
4	FeTS22_Patient0106	8	1.4142139999999999
4	FeTS22_Patient0107	8	1.0
4	FeTS22_Patient0108	8	1.4142139999999999
4	FeTS22_Patient0109	8	1.0
4	FeTS22_Patient0110	8	49.919433000000005
4	FeTS22_Patient0111	8	2.236068
4	FeTS22_Patient0112	8	1.4142139999999999
4	FeTS22_Patient0113	8	1.0
4	FeTS22_Patient0114	8	1.7320509999999998
4	FeTS22_Patient0115	8	1.0
4	FeTS22_Patient0116	8	2.236068
4	FeTS22_Patient0117	8	12.806248
4	FeTS22_Patient0118	8	1.4142139999999999
4	FeTS22_Patient0119	8	1.4142139999999999
4	FeTS22_Patient0120	8	27.604346999999997
4	FeTS22_Patient0121	8	2.236068
4	FeTS22_Patient0122	8	1.0
4	FeTS22_Patient0123	8	1.4142139999999999
4	FeTS22_Patient0124	8	66.703448
4	FeTS22_Patient0125	8	1.4142139999999999
4	FeTS22_Patient0126	8	6.164414
4	FeTS22_Patient0127	8	1.4142139999999999
4	FeTS22_Patient0128	8	2.0
4	FeTS22_Patient0129	8	1.0
4	FeTS22_Patient0130	8	4.898979
4	FeTS22_Patient0131	8	2.0
4	FeTS22_Patient0132	8	1.7320509999999998
4	FeTS22_Patient0133	8	15.524175
4	FeTS22_Patient0134	8	2.236068
4	FeTS22_Patient0135	8	1.4142139999999999
4	FeTS22_Patient0136	8	1.0
4	FeTS22_Patient0137	8	1.4142139999999999
4	FeTS22_Patient0138	8	1.4142139999999999
4	FeTS22_Patient0139	8	1.0
4	FeTS22_Patient0140	8	1.0
4	FeTS22_Patient0141	8	1.4142139999999999
4	FeTS22_Patient0142	8	1.4142139999999999
4	FeTS22_Patient0143	8	5.656854
4	FeTS22_Patient0144	8	1.4142139999999999
4	FeTS22_Patient0145	8	2.236068
4	FeTS22_Patient0146	8	2.236068
4	FeTS22_Patient0147	8	1.4142139999999999
4	FeTS22_Patient0148	8	1.0
4	FeTS22_Patient0149	8	1.0
4	FeTS22_Patient0150	8	2.236068
4	FeTS22_Patient0151	8	3.1622779999999997
4	FeTS22_Patient0152	8	1.4142139999999999
4	FeTS22_Patient0153	8	2.236068
4	FeTS22_Patient0154	8	1.4142139999999999
4	FeTS22_Patient0155	8	8.246211
4	FeTS22_Patient0156	8	1.7320509999999998
4	FeTS22_Patient0157	8	2.236068
4	FeTS22_Patient0158	8	1.4142139999999999
4	FeTS22_Patient0159	8	1.4142139999999999
4	FeTS22_Patient0160	8	3.0
4	FeTS22_Patient0161	8	1.0
4	FeTS22_Patient0162	8	1.0
4	FeTS22_Patient0163	8	1.0
4	FeTS22_Patient0164	8	2.0
4	FeTS22_Patient0165	8	3.4641019999999996
4	FeTS22_Patient0166	8	5.744562999999999
4	FeTS22_Patient0167	8	1.7320509999999998
4	FeTS22_Patient0168	8	2.236068
4	FeTS22_Patient0169	8	2.0
4	FeTS22_Patient0170	8	4.4268410000000005
4	FeTS22_Patient0171	8	7.348469000000001
4	FeTS22_Patient0172	8	1.7320509999999998
4	FeTS22_Patient0173	8	2.236068
4	FeTS22_Patient0174	8	1.0
4	FeTS22_Patient0175	8	1.0
4	FeTS22_Patient0176	8	1.4142139999999999
4	FeTS22_Patient0177	8	1.7320509999999998
4	FeTS22_Patient0178	8	13.928388
4	FeTS22_Patient0179	8	1.4142139999999999
4	FeTS22_Patient0180	8	6.403124
4	FeTS22_Patient0181	8	1.4142139999999999
4	FeTS22_Patient0182	8	1.4142139999999999
4	FeTS22_Patient0183	8	19.519220999999998
4	FeTS22_Patient0184	8	2.236068
4	FeTS22_Patient0185	8	2.0
4	FeTS22_Patient0186	8	2.236068
4	FeTS22_Patient0187	8	1.4142139999999999
4	FeTS22_Patient0188	8	1.4142139999999999
4	FeTS22_Patient0189	8	6.324555
4	FeTS22_Patient0190	8	5.744562999999999
4	FeTS22_Patient0191	8	1.4142139999999999
4	FeTS22_Patient0192	8	3.605551
4	FeTS22_Patient0193	8	4.0
4	FeTS22_Patient0194	8	1.0
4	FeTS22_Patient0195	8	1.4142139999999999
4	FeTS22_Patient0196	8	1.0
4	FeTS22_Patient0197	8	1.4142139999999999
4	FeTS22_Patient0198	8	2.0
4	FeTS22_Patient0199	8	1.4142139999999999
4	FeTS22_Patient0200	8	4.092329
4	FeTS22_Patient0201	8	1.0
4	FeTS22_Patient0202	8	1.0
4	FeTS22_Patient0203	8	1.4142139999999999
4	FeTS22_Patient0204	8	2.0
4	FeTS22_Patient0205	8	1.0
4	FeTS22_Patient0206	8	1.4142139999999999
4	FeTS22_Patient0207	8	5.099019999999999
4	FeTS22_Patient0208	8	2.236068
4	FeTS22_Patient0209	8	2.0
4	FeTS22_Patient0210	8	2.828427
4	FeTS22_Patient0211	8	1.4142139999999999
4	FeTS22_Patient0212	8	1.0
4	FeTS22_Patient0213	8	3.0
4	FeTS22_Patient0214	8	2.828427
4	FeTS22_Patient0215	8	54.780015
4	FeTS22_Patient0216	8	1.0
4	FeTS22_Patient0217	8	2.0
4	FeTS22_Patient0218	8	4.472136
4	FeTS22_Patient0219	8	2.582118
4	FeTS22_Patient0220	8	1.7320509999999998
4	FeTS22_Patient0221	8	2.0
4	FeTS22_Patient0222	8	3.0
4	FeTS22_Patient0223	8	1.4142139999999999
4	FeTS22_Patient0224	8	2.44949
4	FeTS22_Patient0225	8	1.0
4	FeTS22_Patient0226	8	3.741657
4	FeTS22_Patient0227	8	1.4142139999999999
4	FeTS22_Patient0228	8	1.0
4	FeTS22_Patient0229	8	3.741657
4	FeTS22_Patient0230	8	6.0
4	FeTS22_Patient0231	8	2.236068
4	FeTS22_Patient0232	8	1.4142139999999999
4	FeTS22_Patient0233	8	1.0
4	FeTS22_Patient0234	8	1.7320509999999998
4	FeTS22_Patient0235	8	2.0
4	FeTS22_Patient0236	8	1.4142139999999999
4	FeTS22_Patient0237	8	1.7320509999999998
4	FeTS22_Patient0238	8	9.219544
4	FeTS22_Patient0239	8	2.0
4	FeTS22_Patient0240	8	1.4142139999999999
4	FeTS22_Patient0241	8	1.4142139999999999
4	FeTS22_Patient0242	8	3.741657
4	FeTS22_Patient0243	8	1.7320509999999998
4	FeTS22_Patient0244	8	1.4142139999999999
4	FeTS22_Patient0245	8	2.0
4	FeTS22_Patient0246	8	2.828427
4	FeTS22_Patient0247	8	1.0
4	FeTS22_Patient0248	8	22.246326999999997
4	FeTS22_Patient0249	8	3.605551
4	FeTS22_Patient0000	10	2.0
4	FeTS22_Patient0001	10	1.4142139999999999
4	FeTS22_Patient0002	10	1.0
4	FeTS22_Patient0003	10	1.4142139999999999
4	FeTS22_Patient0004	10	2.0
4	FeTS22_Patient0005	10	1.7320509999999998
4	FeTS22_Patient0006	10	1.0
4	FeTS22_Patient0007	10	1.4142139999999999
4	FeTS22_Patient0008	10	1.4142139999999999
4	FeTS22_Patient0009	10	1.0
4	FeTS22_Patient0010	10	1.4142139999999999
4	FeTS22_Patient0011	10	2.236068
4	FeTS22_Patient0012	10	1.0
4	FeTS22_Patient0013	10	1.4142139999999999
4	FeTS22_Patient0014	10	1.0
4	FeTS22_Patient0015	10	1.0
4	FeTS22_Patient0016	10	2.0
4	FeTS22_Patient0017	10	1.0
4	FeTS22_Patient0018	10	5.385165
4	FeTS22_Patient0019	10	1.4142139999999999
4	FeTS22_Patient0020	10	1.7320509999999998
4	FeTS22_Patient0021	10	1.0
4	FeTS22_Patient0022	10	4.358899
4	FeTS22_Patient0023	10	1.0
4	FeTS22_Patient0024	10	1.0
4	FeTS22_Patient0025	10	10.77033
4	FeTS22_Patient0026	10	1.0
4	FeTS22_Patient0027	10	1.0
4	FeTS22_Patient0028	10	1.4142139999999999
4	FeTS22_Patient0029	10	1.0
4	FeTS22_Patient0030	10	3.741657
4	FeTS22_Patient0031	10	3.137936
4	FeTS22_Patient0032	10	22.639554999999998
4	FeTS22_Patient0033	10	1.4142139999999999
4	FeTS22_Patient0034	10	2.0
4	FeTS22_Patient0035	10	1.0
4	FeTS22_Patient0036	10	1.0
4	FeTS22_Patient0037	10	1.4142139999999999
4	FeTS22_Patient0038	10	19.768647
4	FeTS22_Patient0039	10	1.0
4	FeTS22_Patient0040	10	1.0
4	FeTS22_Patient0041	10	1.7320509999999998
4	FeTS22_Patient0042	10	6.324555
4	FeTS22_Patient0043	10	1.0
4	FeTS22_Patient0044	10	1.4142139999999999
4	FeTS22_Patient0045	10	1.0
4	FeTS22_Patient0046	10	1.4142139999999999
4	FeTS22_Patient0047	10	1.0
4	FeTS22_Patient0048	10	2.236068
4	FeTS22_Patient0049	10	2.0
4	FeTS22_Patient0050	10	1.0
4	FeTS22_Patient0051	10	4.123106
4	FeTS22_Patient0052	10	1.4142139999999999
4	FeTS22_Patient0053	10	1.0
4	FeTS22_Patient0054	10	1.0
4	FeTS22_Patient0055	10	1.0
4	FeTS22_Patient0056	10	1.0
4	FeTS22_Patient0057	10	20.346989999999998
4	FeTS22_Patient0058	10	1.7320509999999998
4	FeTS22_Patient0059	10	1.4142139999999999
4	FeTS22_Patient0060	10	1.7320509999999998
4	FeTS22_Patient0061	10	1.4142139999999999
4	FeTS22_Patient0062	10	2.236068
4	FeTS22_Patient0063	10	4.123106
4	FeTS22_Patient0064	10	2.236068
4	FeTS22_Patient0065	10	1.0
4	FeTS22_Patient0066	10	1.0
4	FeTS22_Patient0067	10	1.4142139999999999
4	FeTS22_Patient0068	10	1.0
4	FeTS22_Patient0069	10	1.4142139999999999
4	FeTS22_Patient0070	10	26.495283
4	FeTS22_Patient0071	10	2.236068
4	FeTS22_Patient0072	10	1.4142139999999999
4	FeTS22_Patient0073	10	1.0
4	FeTS22_Patient0074	10	2.236068
4	FeTS22_Patient0075	10	1.0
4	FeTS22_Patient0076	10	1.0
4	FeTS22_Patient0077	10	1.0
4	FeTS22_Patient0078	10	3.316625
4	FeTS22_Patient0079	10	3.0
4	FeTS22_Patient0080	10	10.440307
4	FeTS22_Patient0081	10	1.0
4	FeTS22_Patient0082	10	1.0
4	FeTS22_Patient0083	10	3.0
4	FeTS22_Patient0084	10	1.0
4	FeTS22_Patient0085	10	2.236068
4	FeTS22_Patient0086	10	1.0
4	FeTS22_Patient0087	10	3.605551
4	FeTS22_Patient0088	10	1.0
4	FeTS22_Patient0089	10	3.0
4	FeTS22_Patient0090	10	1.0
4	FeTS22_Patient0091	10	1.0
4	FeTS22_Patient0092	10	1.0
4	FeTS22_Patient0093	10	4.0
4	FeTS22_Patient0094	10	1.0
4	FeTS22_Patient0095	10	1.4142139999999999
4	FeTS22_Patient0096	10	8.0
4	FeTS22_Patient0097	10	20.049938
4	FeTS22_Patient0098	10	1.0
4	FeTS22_Patient0099	10	1.4142139999999999
4	FeTS22_Patient0100	10	1.4142139999999999
4	FeTS22_Patient0101	10	1.0
4	FeTS22_Patient0102	10	1.4142139999999999
4	FeTS22_Patient0103	10	1.0
4	FeTS22_Patient0104	10	1.7320509999999998
4	FeTS22_Patient0105	10	1.4142139999999999
4	FeTS22_Patient0106	10	1.0
4	FeTS22_Patient0107	10	1.0
4	FeTS22_Patient0108	10	1.4142139999999999
4	FeTS22_Patient0109	10	1.0
4	FeTS22_Patient0110	10	1.7320509999999998
4	FeTS22_Patient0111	10	2.44949
4	FeTS22_Patient0112	10	1.4142139999999999
4	FeTS22_Patient0113	10	1.0
4	FeTS22_Patient0114	10	1.4142139999999999
4	FeTS22_Patient0115	10	1.0
4	FeTS22_Patient0116	10	2.828427
4	FeTS22_Patient0117	10	3.0
4	FeTS22_Patient0118	10	1.4142139999999999
4	FeTS22_Patient0119	10	1.7320509999999998
4	FeTS22_Patient0120	10	25.179357
4	FeTS22_Patient0121	10	2.828427
4	FeTS22_Patient0122	10	1.0
4	FeTS22_Patient0123	10	1.0
4	FeTS22_Patient0124	10	25.729360999999997
4	FeTS22_Patient0125	10	1.4142139999999999
4	FeTS22_Patient0126	10	5.099019999999999
4	FeTS22_Patient0127	10	1.4142139999999999
4	FeTS22_Patient0128	10	2.0
4	FeTS22_Patient0129	10	1.4142139999999999
4	FeTS22_Patient0130	10	2.828427
4	FeTS22_Patient0131	10	1.4142139999999999
4	FeTS22_Patient0132	10	2.236068
4	FeTS22_Patient0133	10	5.744562999999999
4	FeTS22_Patient0134	10	2.44949
4	FeTS22_Patient0135	10	1.0
4	FeTS22_Patient0136	10	1.0
4	FeTS22_Patient0137	10	1.0
4	FeTS22_Patient0138	10	2.0
4	FeTS22_Patient0139	10	1.0
4	FeTS22_Patient0140	10	1.0
4	FeTS22_Patient0141	10	2.0
4	FeTS22_Patient0142	10	1.0
4	FeTS22_Patient0143	10	2.828427
4	FeTS22_Patient0144	10	2.236068
4	FeTS22_Patient0145	10	1.7320509999999998
4	FeTS22_Patient0146	10	2.236068
4	FeTS22_Patient0147	10	1.4142139999999999
4	FeTS22_Patient0148	10	1.0
4	FeTS22_Patient0149	10	1.0
4	FeTS22_Patient0150	10	3.1622779999999997
4	FeTS22_Patient0151	10	2.0
4	FeTS22_Patient0152	10	1.0
4	FeTS22_Patient0153	10	3.605551
4	FeTS22_Patient0154	10	1.4142139999999999
4	FeTS22_Patient0155	10	6.403124
4	FeTS22_Patient0156	10	1.4142139999999999
4	FeTS22_Patient0157	10	1.4142139999999999
4	FeTS22_Patient0158	10	1.4142139999999999
4	FeTS22_Patient0159	10	2.236068
4	FeTS22_Patient0160	10	5.0
4	FeTS22_Patient0161	10	1.4142139999999999
4	FeTS22_Patient0162	10	1.0
4	FeTS22_Patient0163	10	1.0
4	FeTS22_Patient0164	10	1.4142139999999999
4	FeTS22_Patient0165	10	3.316625
4	FeTS22_Patient0166	10	5.099019999999999
4	FeTS22_Patient0167	10	2.236068
4	FeTS22_Patient0168	10	1.4142139999999999
4	FeTS22_Patient0169	10	1.4142139999999999
4	FeTS22_Patient0170	10	1.0
4	FeTS22_Patient0171	10	2.236068
4	FeTS22_Patient0172	10	1.4142139999999999
4	FeTS22_Patient0173	10	2.236068
4	FeTS22_Patient0174	10	1.0
4	FeTS22_Patient0175	10	1.0
4	FeTS22_Patient0176	10	1.4142139999999999
4	FeTS22_Patient0177	10	2.236068
4	FeTS22_Patient0178	10	2.828427
4	FeTS22_Patient0179	10	1.0
4	FeTS22_Patient0180	10	4.582576
4	FeTS22_Patient0181	10	1.4142139999999999
4	FeTS22_Patient0182	10	1.0
4	FeTS22_Patient0183	10	10.34408
4	FeTS22_Patient0184	10	1.4142139999999999
4	FeTS22_Patient0185	10	2.0
4	FeTS22_Patient0186	10	2.0
4	FeTS22_Patient0187	10	1.4142139999999999
4	FeTS22_Patient0188	10	1.0
4	FeTS22_Patient0189	10	5.385165
4	FeTS22_Patient0190	10	4.582576
4	FeTS22_Patient0191	10	1.4142139999999999
4	FeTS22_Patient0192	10	3.741657
4	FeTS22_Patient0193	10	14.422204999999998
4	FeTS22_Patient0194	10	1.0
4	FeTS22_Patient0195	10	1.0
4	FeTS22_Patient0196	10	1.0
4	FeTS22_Patient0197	10	1.4142139999999999
4	FeTS22_Patient0198	10	1.4142139999999999
4	FeTS22_Patient0199	10	1.0
4	FeTS22_Patient0200	10	2.828427
4	FeTS22_Patient0201	10	1.4142139999999999
4	FeTS22_Patient0202	10	1.0
4	FeTS22_Patient0203	10	1.0
4	FeTS22_Patient0204	10	2.236068
4	FeTS22_Patient0205	10	1.0
4	FeTS22_Patient0206	10	1.0
4	FeTS22_Patient0207	10	5.099019999999999
4	FeTS22_Patient0208	10	2.0
4	FeTS22_Patient0209	10	2.236068
4	FeTS22_Patient0210	10	2.44949
4	FeTS22_Patient0211	10	1.0
4	FeTS22_Patient0212	10	1.0
4	FeTS22_Patient0213	10	2.0
4	FeTS22_Patient0214	10	2.828427
4	FeTS22_Patient0215	10	54.71334399999999
4	FeTS22_Patient0216	10	1.0
4	FeTS22_Patient0217	10	1.4142139999999999
4	FeTS22_Patient0218	10	3.0
4	FeTS22_Patient0219	10	3.0
4	FeTS22_Patient0220	10	1.7320509999999998
4	FeTS22_Patient0221	10	2.236068
4	FeTS22_Patient0222	10	3.0
4	FeTS22_Patient0223	10	1.0
4	FeTS22_Patient0224	10	2.0
4	FeTS22_Patient0225	10	1.0
4	FeTS22_Patient0226	10	6.708203999999999
4	FeTS22_Patient0227	10	1.0
4	FeTS22_Patient0228	10	1.4142139999999999
4	FeTS22_Patient0229	10	7.141427999999999
4	FeTS22_Patient0230	10	6.324555
4	FeTS22_Patient0231	10	2.0
4	FeTS22_Patient0232	10	1.7320509999999998
4	FeTS22_Patient0233	10	1.0
4	FeTS22_Patient0234	10	2.0
4	FeTS22_Patient0235	10	3.741657
4	FeTS22_Patient0236	10	1.0
4	FeTS22_Patient0237	10	1.4142139999999999
4	FeTS22_Patient0238	10	8.062258
4	FeTS22_Patient0239	10	1.7320509999999998
4	FeTS22_Patient0240	10	1.4142139999999999
4	FeTS22_Patient0241	10	1.0
4	FeTS22_Patient0242	10	5.099019999999999
4	FeTS22_Patient0243	10	2.236068
4	FeTS22_Patient0244	10	1.4142139999999999
4	FeTS22_Patient0245	10	2.236068
4	FeTS22_Patient0246	10	2.236068
4	FeTS22_Patient0247	10	1.0
4	FeTS22_Patient0248	10	36.901385999999995
4	FeTS22_Patient0249	10	2.44949
4	FeTS22_Patient0000	11	2.0
4	FeTS22_Patient0001	11	1.4142139999999999
4	FeTS22_Patient0002	11	1.0
4	FeTS22_Patient0003	11	1.4142139999999999
4	FeTS22_Patient0004	11	2.0
4	FeTS22_Patient0005	11	1.4142139999999999
4	FeTS22_Patient0006	11	1.0
4	FeTS22_Patient0007	11	1.4142139999999999
4	FeTS22_Patient0008	11	1.4142139999999999
4	FeTS22_Patient0009	11	1.4142139999999999
4	FeTS22_Patient0010	11	1.4142139999999999
4	FeTS22_Patient0011	11	2.236068
4	FeTS22_Patient0012	11	1.0
4	FeTS22_Patient0013	11	1.4142139999999999
4	FeTS22_Patient0014	11	1.0
4	FeTS22_Patient0015	11	1.0
4	FeTS22_Patient0016	11	1.7320509999999998
4	FeTS22_Patient0017	11	1.0
4	FeTS22_Patient0018	11	5.099019999999999
4	FeTS22_Patient0019	11	1.4142139999999999
4	FeTS22_Patient0020	11	1.7320509999999998
4	FeTS22_Patient0021	11	1.0
4	FeTS22_Patient0022	11	2.44949
4	FeTS22_Patient0023	11	1.4142139999999999
4	FeTS22_Patient0024	11	1.0
4	FeTS22_Patient0025	11	11.789826
4	FeTS22_Patient0026	11	1.0
4	FeTS22_Patient0027	11	1.0
4	FeTS22_Patient0028	11	1.0
4	FeTS22_Patient0029	11	1.0
4	FeTS22_Patient0030	11	4.242641000000001
4	FeTS22_Patient0031	11	3.0
4	FeTS22_Patient0032	11	22.671568
4	FeTS22_Patient0033	11	2.0
4	FeTS22_Patient0034	11	2.0
4	FeTS22_Patient0035	11	1.4142139999999999
4	FeTS22_Patient0036	11	1.0
4	FeTS22_Patient0037	11	1.4142139999999999
4	FeTS22_Patient0038	11	2.0
4	FeTS22_Patient0039	11	1.0
4	FeTS22_Patient0040	11	1.0
4	FeTS22_Patient0041	11	1.4142139999999999
4	FeTS22_Patient0042	11	4.123106
4	FeTS22_Patient0043	11	1.0
4	FeTS22_Patient0044	11	1.4142139999999999
4	FeTS22_Patient0045	11	1.0
4	FeTS22_Patient0046	11	1.4142139999999999
4	FeTS22_Patient0047	11	1.0
4	FeTS22_Patient0048	11	1.4142139999999999
4	FeTS22_Patient0049	11	2.0
4	FeTS22_Patient0050	11	1.0
4	FeTS22_Patient0051	11	3.0
4	FeTS22_Patient0052	11	1.4142139999999999
4	FeTS22_Patient0053	11	1.0
4	FeTS22_Patient0054	11	1.4142139999999999
4	FeTS22_Patient0055	11	1.0
4	FeTS22_Patient0056	11	1.0
4	FeTS22_Patient0057	11	18.493242000000002
4	FeTS22_Patient0058	11	1.4142139999999999
4	FeTS22_Patient0059	11	1.7320509999999998
4	FeTS22_Patient0060	11	1.7320509999999998
4	FeTS22_Patient0061	11	1.7320509999999998
4	FeTS22_Patient0062	11	2.236068
4	FeTS22_Patient0063	11	4.123106
4	FeTS22_Patient0064	11	16.155494
4	FeTS22_Patient0065	11	1.0
4	FeTS22_Patient0066	11	1.4142139999999999
4	FeTS22_Patient0067	11	1.4142139999999999
4	FeTS22_Patient0068	11	1.0
4	FeTS22_Patient0069	11	1.4142139999999999
4	FeTS22_Patient0070	11	26.019223999999998
4	FeTS22_Patient0071	11	2.236068
4	FeTS22_Patient0072	11	1.7320509999999998
4	FeTS22_Patient0073	11	1.0
4	FeTS22_Patient0074	11	2.236068
4	FeTS22_Patient0075	11	1.0
4	FeTS22_Patient0076	11	1.0
4	FeTS22_Patient0077	11	1.4142139999999999
4	FeTS22_Patient0078	11	3.316625
4	FeTS22_Patient0079	11	3.0
4	FeTS22_Patient0080	11	15.652476
4	FeTS22_Patient0081	11	1.0
4	FeTS22_Patient0082	11	1.0
4	FeTS22_Patient0083	11	3.0
4	FeTS22_Patient0084	11	1.0
4	FeTS22_Patient0085	11	2.236068
4	FeTS22_Patient0086	11	1.4142139999999999
4	FeTS22_Patient0087	11	3.4641019999999996
4	FeTS22_Patient0088	11	1.0
4	FeTS22_Patient0089	11	2.828427
4	FeTS22_Patient0090	11	1.0
4	FeTS22_Patient0091	11	1.0
4	FeTS22_Patient0092	11	1.0
4	FeTS22_Patient0093	11	3.1622779999999997
4	FeTS22_Patient0094	11	1.0
4	FeTS22_Patient0095	11	1.0
4	FeTS22_Patient0096	11	7.348469000000001
4	FeTS22_Patient0097	11	21.643703
4	FeTS22_Patient0098	11	1.0
4	FeTS22_Patient0099	11	1.4142139999999999
4	FeTS22_Patient0100	11	1.7320509999999998
4	FeTS22_Patient0101	11	1.0
4	FeTS22_Patient0102	11	1.7320509999999998
4	FeTS22_Patient0103	11	1.0
4	FeTS22_Patient0104	11	1.7320509999999998
4	FeTS22_Patient0105	11	1.4142139999999999
4	FeTS22_Patient0106	11	1.4142139999999999
4	FeTS22_Patient0107	11	1.0
4	FeTS22_Patient0108	11	1.4142139999999999
4	FeTS22_Patient0109	11	1.0
4	FeTS22_Patient0110	11	1.4142139999999999
4	FeTS22_Patient0111	11	3.0
4	FeTS22_Patient0112	11	1.0
4	FeTS22_Patient0113	11	1.0
4	FeTS22_Patient0114	11	1.4142139999999999
4	FeTS22_Patient0115	11	1.0
4	FeTS22_Patient0116	11	2.44949
4	FeTS22_Patient0117	11	9.810684
4	FeTS22_Patient0118	11	1.4142139999999999
4	FeTS22_Patient0119	11	1.4142139999999999
4	FeTS22_Patient0120	11	27.366951
4	FeTS22_Patient0121	11	2.44949
4	FeTS22_Patient0122	11	1.0
4	FeTS22_Patient0123	11	1.0
4	FeTS22_Patient0124	11	22.877934
4	FeTS22_Patient0125	11	1.0
4	FeTS22_Patient0126	11	5.196152
4	FeTS22_Patient0127	11	1.4142139999999999
4	FeTS22_Patient0128	11	2.0
4	FeTS22_Patient0129	11	1.4142139999999999
4	FeTS22_Patient0130	11	3.0
4	FeTS22_Patient0131	11	1.7320509999999998
4	FeTS22_Patient0132	11	2.07082
4	FeTS22_Patient0133	11	2.236068
4	FeTS22_Patient0134	11	2.0
4	FeTS22_Patient0135	11	1.0
4	FeTS22_Patient0136	11	1.0
4	FeTS22_Patient0137	11	1.0
4	FeTS22_Patient0138	11	3.7933260000000004
4	FeTS22_Patient0139	11	1.0
4	FeTS22_Patient0140	11	1.0
4	FeTS22_Patient0141	11	1.7320509999999998
4	FeTS22_Patient0142	11	1.0
4	FeTS22_Patient0143	11	2.236068
4	FeTS22_Patient0144	11	1.7320509999999998
4	FeTS22_Patient0145	11	2.236068
4	FeTS22_Patient0146	11	1.4142139999999999
4	FeTS22_Patient0147	11	1.0
4	FeTS22_Patient0148	11	1.0
4	FeTS22_Patient0149	11	1.0
4	FeTS22_Patient0150	11	2.0
4	FeTS22_Patient0151	11	2.236068
4	FeTS22_Patient0152	11	1.4142139999999999
4	FeTS22_Patient0153	11	4.582576
4	FeTS22_Patient0154	11	1.4142139999999999
4	FeTS22_Patient0155	11	2.0
4	FeTS22_Patient0156	11	1.4142139999999999
4	FeTS22_Patient0157	11	1.4142139999999999
4	FeTS22_Patient0158	11	1.4142139999999999
4	FeTS22_Patient0159	11	1.7320509999999998
4	FeTS22_Patient0160	11	3.0
4	FeTS22_Patient0161	11	1.0
4	FeTS22_Patient0162	11	1.0
4	FeTS22_Patient0163	11	1.0
4	FeTS22_Patient0164	11	1.4142139999999999
4	FeTS22_Patient0165	11	3.4641019999999996
4	FeTS22_Patient0166	11	4.242641000000001
4	FeTS22_Patient0167	11	2.236068
4	FeTS22_Patient0168	11	2.0
4	FeTS22_Patient0169	11	1.7320509999999998
4	FeTS22_Patient0170	11	1.4142139999999999
4	FeTS22_Patient0171	11	8.660254
4	FeTS22_Patient0172	11	1.0
4	FeTS22_Patient0173	11	2.236068
4	FeTS22_Patient0174	11	1.0
4	FeTS22_Patient0175	11	1.0
4	FeTS22_Patient0176	11	1.4142139999999999
4	FeTS22_Patient0177	11	2.236068
4	FeTS22_Patient0178	11	2.828427
4	FeTS22_Patient0179	11	1.0
4	FeTS22_Patient0180	11	3.605551
4	FeTS22_Patient0181	11	1.4142139999999999
4	FeTS22_Patient0182	11	1.4142139999999999
4	FeTS22_Patient0183	11	9.643651
4	FeTS22_Patient0184	11	1.4142139999999999
4	FeTS22_Patient0185	11	2.44949
4	FeTS22_Patient0186	11	2.236068
4	FeTS22_Patient0187	11	1.4142139999999999
4	FeTS22_Patient0188	11	1.0
4	FeTS22_Patient0189	11	4.898979
4	FeTS22_Patient0190	11	2.236068
4	FeTS22_Patient0191	11	1.4142139999999999
4	FeTS22_Patient0192	11	3.605551
4	FeTS22_Patient0193	11	6.480741
4	FeTS22_Patient0194	11	1.0
4	FeTS22_Patient0195	11	1.4142139999999999
4	FeTS22_Patient0196	11	1.0
4	FeTS22_Patient0197	11	1.4142139999999999
4	FeTS22_Patient0198	11	1.4142139999999999
4	FeTS22_Patient0199	11	1.0
4	FeTS22_Patient0200	11	2.44949
4	FeTS22_Patient0201	11	1.0
4	FeTS22_Patient0202	11	1.0
4	FeTS22_Patient0203	11	1.0
4	FeTS22_Patient0204	11	2.236068
4	FeTS22_Patient0205	11	1.0
4	FeTS22_Patient0206	11	1.0
4	FeTS22_Patient0207	11	5.099019999999999
4	FeTS22_Patient0208	11	2.0
4	FeTS22_Patient0209	11	2.236068
4	FeTS22_Patient0210	11	2.236068
4	FeTS22_Patient0211	11	1.4142139999999999
4	FeTS22_Patient0212	11	1.0
4	FeTS22_Patient0213	11	2.0
4	FeTS22_Patient0214	11	2.828427
4	FeTS22_Patient0215	11	55.081756999999996
4	FeTS22_Patient0216	11	1.0
4	FeTS22_Patient0217	11	1.4142139999999999
4	FeTS22_Patient0218	11	3.0
4	FeTS22_Patient0219	11	2.236068
4	FeTS22_Patient0220	11	1.4142139999999999
4	FeTS22_Patient0221	11	2.236068
4	FeTS22_Patient0222	11	3.0
4	FeTS22_Patient0223	11	1.0
4	FeTS22_Patient0224	11	2.0
4	FeTS22_Patient0225	11	1.0
4	FeTS22_Patient0226	11	4.0
4	FeTS22_Patient0227	11	1.4142139999999999
4	FeTS22_Patient0228	11	2.0
4	FeTS22_Patient0229	11	3.605551
4	FeTS22_Patient0230	11	5.385165
4	FeTS22_Patient0231	11	2.0
4	FeTS22_Patient0232	11	1.4142139999999999
4	FeTS22_Patient0233	11	1.0
4	FeTS22_Patient0234	11	1.7320509999999998
4	FeTS22_Patient0235	11	2.236068
4	FeTS22_Patient0236	11	1.0
4	FeTS22_Patient0237	11	2.0
4	FeTS22_Patient0238	11	8.544004
4	FeTS22_Patient0239	11	2.236068
4	FeTS22_Patient0240	11	1.4142139999999999
4	FeTS22_Patient0241	11	1.0
4	FeTS22_Patient0242	11	2.828427
4	FeTS22_Patient0243	11	2.0
4	FeTS22_Patient0244	11	1.4142139999999999
4	FeTS22_Patient0245	11	2.0
4	FeTS22_Patient0246	11	3.316625
4	FeTS22_Patient0247	11	1.0
4	FeTS22_Patient0248	11	40.123559
4	FeTS22_Patient0249	11	2.236068
4	FeTS22_Patient0000	12	3.0
4	FeTS22_Patient0001	12	1.4142139999999999
4	FeTS22_Patient0002	12	1.0
4	FeTS22_Patient0003	12	1.4142139999999999
4	FeTS22_Patient0004	12	2.828427
4	FeTS22_Patient0005	12	2.236068
4	FeTS22_Patient0006	12	1.0
4	FeTS22_Patient0007	12	2.828427
4	FeTS22_Patient0008	12	2.0
4	FeTS22_Patient0009	12	2.0
4	FeTS22_Patient0010	12	1.4142139999999999
4	FeTS22_Patient0011	12	2.236068
4	FeTS22_Patient0012	12	1.4142139999999999
4	FeTS22_Patient0013	12	1.0
4	FeTS22_Patient0014	12	1.0
4	FeTS22_Patient0015	12	1.0
4	FeTS22_Patient0016	12	2.236068
4	FeTS22_Patient0017	12	2.44949
4	FeTS22_Patient0018	12	5.099019999999999
4	FeTS22_Patient0019	12	3.0
4	FeTS22_Patient0020	12	2.236068
4	FeTS22_Patient0021	12	1.4142139999999999
4	FeTS22_Patient0022	12	3.4641019999999996
4	FeTS22_Patient0023	12	1.0
4	FeTS22_Patient0024	12	1.0
4	FeTS22_Patient0025	12	32.802439
4	FeTS22_Patient0026	12	1.7320509999999998
4	FeTS22_Patient0027	12	1.4142139999999999
4	FeTS22_Patient0028	12	3.316625
4	FeTS22_Patient0029	12	1.7320509999999998
4	FeTS22_Patient0030	12	6.938973
4	FeTS22_Patient0031	12	3.316625
4	FeTS22_Patient0032	12	25.147563
4	FeTS22_Patient0033	12	1.4142139999999999
4	FeTS22_Patient0034	12	2.828427
4	FeTS22_Patient0035	12	1.4142139999999999
4	FeTS22_Patient0036	12	1.7320509999999998
4	FeTS22_Patient0037	12	2.44949
4	FeTS22_Patient0038	12	3.0
4	FeTS22_Patient0039	12	2.236068
4	FeTS22_Patient0040	12	3.0
4	FeTS22_Patient0041	12	1.4142139999999999
4	FeTS22_Patient0042	12	6.164414
4	FeTS22_Patient0043	12	1.4142139999999999
4	FeTS22_Patient0044	12	2.828427
4	FeTS22_Patient0045	12	1.4142139999999999
4	FeTS22_Patient0046	12	1.4142139999999999
4	FeTS22_Patient0047	12	1.4142139999999999
4	FeTS22_Patient0048	12	4.0
4	FeTS22_Patient0049	12	2.44949
4	FeTS22_Patient0050	12	1.4142139999999999
4	FeTS22_Patient0051	12	3.1622779999999997
4	FeTS22_Patient0052	12	1.4142139999999999
4	FeTS22_Patient0053	12	2.44949
4	FeTS22_Patient0054	12	3.605551
4	FeTS22_Patient0055	12	1.7320509999999998
4	FeTS22_Patient0056	12	1.0
4	FeTS22_Patient0057	12	21.633308
4	FeTS22_Patient0058	12	3.0
4	FeTS22_Patient0059	12	2.0
4	FeTS22_Patient0060	12	3.316625
4	FeTS22_Patient0061	12	8.306624000000001
4	FeTS22_Patient0062	12	2.236068
4	FeTS22_Patient0063	12	14.035669
4	FeTS22_Patient0064	12	3.741657
4	FeTS22_Patient0065	12	1.4142139999999999
4	FeTS22_Patient0066	12	1.4142139999999999
4	FeTS22_Patient0067	12	1.4142139999999999
4	FeTS22_Patient0068	12	1.7320509999999998
4	FeTS22_Patient0069	12	2.236068
4	FeTS22_Patient0070	12	26.419690000000003
4	FeTS22_Patient0071	12	3.0
4	FeTS22_Patient0072	12	2.236068
4	FeTS22_Patient0073	12	1.0
4	FeTS22_Patient0074	12	4.123106
4	FeTS22_Patient0075	12	3.0
4	FeTS22_Patient0076	12	1.0
4	FeTS22_Patient0077	12	2.0
4	FeTS22_Patient0078	12	2.236068
4	FeTS22_Patient0079	12	3.1622779999999997
4	FeTS22_Patient0080	12	9.433981
4	FeTS22_Patient0081	12	2.0
4	FeTS22_Patient0082	12	2.828427
4	FeTS22_Patient0083	12	45.188494
4	FeTS22_Patient0084	12	1.4142139999999999
4	FeTS22_Patient0085	12	2.236068
4	FeTS22_Patient0086	12	2.44949
4	FeTS22_Patient0087	12	4.242641000000001
4	FeTS22_Patient0088	12	1.0
4	FeTS22_Patient0089	12	3.0
4	FeTS22_Patient0090	12	1.4142139999999999
4	FeTS22_Patient0091	12	1.4142139999999999
4	FeTS22_Patient0092	12	2.828427
4	FeTS22_Patient0093	12	3.1622779999999997
4	FeTS22_Patient0094	12	2.44949
4	FeTS22_Patient0095	12	1.4142139999999999
4	FeTS22_Patient0096	12	10.954450999999999
4	FeTS22_Patient0097	12	20.808652
4	FeTS22_Patient0098	12	1.4142139999999999
4	FeTS22_Patient0099	12	1.7320509999999998
4	FeTS22_Patient0100	12	2.236068
4	FeTS22_Patient0101	12	1.4142139999999999
4	FeTS22_Patient0102	12	1.4142139999999999
4	FeTS22_Patient0103	12	1.7320509999999998
4	FeTS22_Patient0104	12	3.0
4	FeTS22_Patient0105	12	1.4142139999999999
4	FeTS22_Patient0106	12	2.236068
4	FeTS22_Patient0107	12	2.236068
4	FeTS22_Patient0108	12	1.7320509999999998
4	FeTS22_Patient0109	12	1.4142139999999999
4	FeTS22_Patient0110	12	2.0
4	FeTS22_Patient0111	12	4.242641000000001
4	FeTS22_Patient0112	12	3.0
4	FeTS22_Patient0113	12	1.0
4	FeTS22_Patient0114	12	1.4142139999999999
4	FeTS22_Patient0115	12	2.44949
4	FeTS22_Patient0116	12	3.0
4	FeTS22_Patient0117	12	40.914545000000004
4	FeTS22_Patient0118	12	1.7320509999999998
4	FeTS22_Patient0119	12	3.316625
4	FeTS22_Patient0120	12	18.867962
4	FeTS22_Patient0121	12	3.605551
4	FeTS22_Patient0122	12	3.0
4	FeTS22_Patient0123	12	1.4142139999999999
4	FeTS22_Patient0124	12	25.107763000000002
4	FeTS22_Patient0125	12	2.0
4	FeTS22_Patient0126	12	6.324555
4	FeTS22_Patient0127	12	1.7320509999999998
4	FeTS22_Patient0128	12	4.0
4	FeTS22_Patient0129	12	1.4142139999999999
4	FeTS22_Patient0130	12	3.605551
4	FeTS22_Patient0131	12	2.236068
4	FeTS22_Patient0132	12	3.605551
4	FeTS22_Patient0133	12	3.1622779999999997
4	FeTS22_Patient0134	12	2.0
4	FeTS22_Patient0135	12	2.236068
4	FeTS22_Patient0136	12	2.236068
4	FeTS22_Patient0137	12	1.4142139999999999
4	FeTS22_Patient0138	12	3.4641019999999996
4	FeTS22_Patient0139	12	2.44949
4	FeTS22_Patient0140	12	1.4142139999999999
4	FeTS22_Patient0141	12	6.324555
4	FeTS22_Patient0142	12	2.0
4	FeTS22_Patient0143	12	1.4142139999999999
4	FeTS22_Patient0144	12	1.7320509999999998
4	FeTS22_Patient0145	12	2.44949
4	FeTS22_Patient0146	12	2.236068
4	FeTS22_Patient0147	12	1.4142139999999999
4	FeTS22_Patient0148	12	1.4142139999999999
4	FeTS22_Patient0149	12	1.0
4	FeTS22_Patient0150	12	3.0
4	FeTS22_Patient0151	12	3.316625
4	FeTS22_Patient0152	12	1.4142139999999999
4	FeTS22_Patient0153	12	5.0
4	FeTS22_Patient0154	12	1.4142139999999999
4	FeTS22_Patient0155	12	14.866069
4	FeTS22_Patient0156	12	1.7320509999999998
4	FeTS22_Patient0157	12	3.741657
4	FeTS22_Patient0158	12	1.7320509999999998
4	FeTS22_Patient0159	12	2.236068
4	FeTS22_Patient0160	12	10.488088000000001
4	FeTS22_Patient0161	12	1.0
4	FeTS22_Patient0162	12	2.828427
4	FeTS22_Patient0163	12	1.4142139999999999
4	FeTS22_Patient0164	12	1.4142139999999999
4	FeTS22_Patient0165	12	4.4268410000000005
4	FeTS22_Patient0166	12	4.472136
4	FeTS22_Patient0167	12	2.44949
4	FeTS22_Patient0168	12	1.7320509999999998
4	FeTS22_Patient0169	12	1.7320509999999998
4	FeTS22_Patient0170	12	2.828427
4	FeTS22_Patient0171	12	1.4142139999999999
4	FeTS22_Patient0172	12	10.723805
4	FeTS22_Patient0173	12	2.236068
4	FeTS22_Patient0174	12	1.0
4	FeTS22_Patient0175	12	1.4142139999999999
4	FeTS22_Patient0176	12	1.4142139999999999
4	FeTS22_Patient0177	12	3.0
4	FeTS22_Patient0178	12	4.123106
4	FeTS22_Patient0179	12	1.0
4	FeTS22_Patient0180	12	5.477226
4	FeTS22_Patient0181	12	2.236068
4	FeTS22_Patient0182	12	1.0
4	FeTS22_Patient0183	12	11.874342
4	FeTS22_Patient0184	12	1.4142139999999999
4	FeTS22_Patient0185	12	2.828427
4	FeTS22_Patient0186	12	1.4142139999999999
4	FeTS22_Patient0187	12	2.0
4	FeTS22_Patient0188	12	1.0
4	FeTS22_Patient0189	12	7.348469000000001
4	FeTS22_Patient0190	12	3.605551
4	FeTS22_Patient0191	12	1.4142139999999999
4	FeTS22_Patient0192	12	4.123106
4	FeTS22_Patient0193	12	17.412616
4	FeTS22_Patient0194	12	1.0
4	FeTS22_Patient0195	12	1.4142139999999999
4	FeTS22_Patient0196	12	1.4142139999999999
4	FeTS22_Patient0197	12	1.7320509999999998
4	FeTS22_Patient0198	12	2.236068
4	FeTS22_Patient0199	12	2.236068
4	FeTS22_Patient0200	12	1.7320509999999998
4	FeTS22_Patient0201	12	1.4142139999999999
4	FeTS22_Patient0202	12	2.828427
4	FeTS22_Patient0203	12	3.605551
4	FeTS22_Patient0204	12	3.0
4	FeTS22_Patient0205	12	1.0
4	FeTS22_Patient0206	12	1.0
4	FeTS22_Patient0207	12	6.403124
4	FeTS22_Patient0208	12	2.0
4	FeTS22_Patient0209	12	2.236068
4	FeTS22_Patient0210	12	2.44949
4	FeTS22_Patient0211	12	2.0
4	FeTS22_Patient0212	12	1.4142139999999999
4	FeTS22_Patient0213	12	2.236068
4	FeTS22_Patient0214	12	4.123106
4	FeTS22_Patient0215	12	53.755
4	FeTS22_Patient0216	12	2.236068
4	FeTS22_Patient0217	12	1.7320509999999998
4	FeTS22_Patient0218	12	3.316625
4	FeTS22_Patient0219	12	2.236068
4	FeTS22_Patient0220	12	1.4142139999999999
4	FeTS22_Patient0221	12	1.4142139999999999
4	FeTS22_Patient0222	12	3.741657
4	FeTS22_Patient0223	12	3.0
4	FeTS22_Patient0224	12	3.0
4	FeTS22_Patient0225	12	1.0
4	FeTS22_Patient0226	12	16.763054999999998
4	FeTS22_Patient0227	12	3.605551
4	FeTS22_Patient0228	12	1.7320509999999998
4	FeTS22_Patient0229	12	5.385165
4	FeTS22_Patient0230	12	5.385165
4	FeTS22_Patient0231	12	2.236068
4	FeTS22_Patient0232	12	2.0
4	FeTS22_Patient0233	12	1.4142139999999999
4	FeTS22_Patient0234	12	2.236068
4	FeTS22_Patient0235	12	5.91608
4	FeTS22_Patient0236	12	34.415839
4	FeTS22_Patient0237	12	2.828427
4	FeTS22_Patient0238	12	8.485281
4	FeTS22_Patient0239	12	3.1622779999999997
4	FeTS22_Patient0240	12	1.4142139999999999
4	FeTS22_Patient0241	12	1.4142139999999999
4	FeTS22_Patient0242	12	3.0
4	FeTS22_Patient0243	12	3.632772
4	FeTS22_Patient0244	12	1.4142139999999999
4	FeTS22_Patient0245	12	2.236068
4	FeTS22_Patient0246	12	2.236068
4	FeTS22_Patient0247	12	1.4142139999999999
4	FeTS22_Patient0248	12	41.0
4	FeTS22_Patient0249	12	3.316625
4	FeTS22_Patient0000	54	2.236068
4	FeTS22_Patient0001	54	1.4142139999999999
4	FeTS22_Patient0002	54	1.0
4	FeTS22_Patient0003	54	1.4142139999999999
4	FeTS22_Patient0004	54	1.7320509999999998
4	FeTS22_Patient0005	54	1.4142139999999999
4	FeTS22_Patient0006	54	1.0
4	FeTS22_Patient0007	54	1.4142139999999999
4	FeTS22_Patient0008	54	1.4142139999999999
4	FeTS22_Patient0009	54	1.0
4	FeTS22_Patient0010	54	1.7320509999999998
4	FeTS22_Patient0011	54	2.236068
4	FeTS22_Patient0012	54	1.0
4	FeTS22_Patient0013	54	1.4142139999999999
4	FeTS22_Patient0014	54	1.0
4	FeTS22_Patient0015	54	1.0
4	FeTS22_Patient0016	54	1.7320509999999998
4	FeTS22_Patient0017	54	1.0
4	FeTS22_Patient0018	54	5.099019999999999
4	FeTS22_Patient0019	54	1.4142139999999999
4	FeTS22_Patient0020	54	1.4142139999999999
4	FeTS22_Patient0021	54	1.0
4	FeTS22_Patient0022	54	5.385165
4	FeTS22_Patient0023	54	1.4142139999999999
4	FeTS22_Patient0024	54	1.0
4	FeTS22_Patient0025	54	10.816654
4	FeTS22_Patient0026	54	1.0
4	FeTS22_Patient0027	54	1.0
4	FeTS22_Patient0028	54	1.0
4	FeTS22_Patient0029	54	1.0
4	FeTS22_Patient0030	54	4.0
4	FeTS22_Patient0031	54	3.1622779999999997
4	FeTS22_Patient0032	54	22.045408
4	FeTS22_Patient0033	54	2.0
4	FeTS22_Patient0034	54	2.236068
4	FeTS22_Patient0035	54	1.0
4	FeTS22_Patient0036	54	1.0
4	FeTS22_Patient0037	54	1.4142139999999999
4	FeTS22_Patient0038	54	2.0
4	FeTS22_Patient0039	54	1.0
4	FeTS22_Patient0040	54	1.0
4	FeTS22_Patient0041	54	1.4142139999999999
4	FeTS22_Patient0042	54	4.123106
4	FeTS22_Patient0043	54	1.0
4	FeTS22_Patient0044	54	1.4142139999999999
4	FeTS22_Patient0045	54	1.0
4	FeTS22_Patient0046	54	1.4142139999999999
4	FeTS22_Patient0047	54	1.0
4	FeTS22_Patient0048	54	1.4142139999999999
4	FeTS22_Patient0049	54	1.7320509999999998
4	FeTS22_Patient0050	54	1.0
4	FeTS22_Patient0051	54	3.316625
4	FeTS22_Patient0052	54	1.7320509999999998
4	FeTS22_Patient0053	54	1.0
4	FeTS22_Patient0054	54	1.4142139999999999
4	FeTS22_Patient0055	54	1.0
4	FeTS22_Patient0056	54	1.0
4	FeTS22_Patient0057	54	17.663522
4	FeTS22_Patient0058	54	2.236068
4	FeTS22_Patient0059	54	1.4142139999999999
4	FeTS22_Patient0060	54	1.4142139999999999
4	FeTS22_Patient0061	54	2.0
4	FeTS22_Patient0062	54	1.7320509999999998
4	FeTS22_Patient0063	54	12.083046000000001
4	FeTS22_Patient0064	54	5.91608
4	FeTS22_Patient0065	54	1.0
4	FeTS22_Patient0066	54	1.4142139999999999
4	FeTS22_Patient0067	54	1.4142139999999999
4	FeTS22_Patient0068	54	1.0
4	FeTS22_Patient0069	54	1.4142139999999999
4	FeTS22_Patient0070	54	25.847623000000002
4	FeTS22_Patient0071	54	2.236068
4	FeTS22_Patient0072	54	1.7320509999999998
4	FeTS22_Patient0073	54	1.0
4	FeTS22_Patient0074	54	2.0
4	FeTS22_Patient0075	54	1.0
4	FeTS22_Patient0076	54	1.0
4	FeTS22_Patient0077	54	1.4142139999999999
4	FeTS22_Patient0078	54	3.605551
4	FeTS22_Patient0079	54	3.0
4	FeTS22_Patient0080	54	14.805391
4	FeTS22_Patient0081	54	1.0
4	FeTS22_Patient0082	54	1.0
4	FeTS22_Patient0083	54	3.316625
4	FeTS22_Patient0084	54	1.0
4	FeTS22_Patient0085	54	2.236068
4	FeTS22_Patient0086	54	1.0
4	FeTS22_Patient0087	54	4.123106
4	FeTS22_Patient0088	54	1.0
4	FeTS22_Patient0089	54	3.316625
4	FeTS22_Patient0090	54	1.0
4	FeTS22_Patient0091	54	100.0
4	FeTS22_Patient0092	54	1.0
4	FeTS22_Patient0093	54	3.4641019999999996
4	FeTS22_Patient0094	54	1.0
4	FeTS22_Patient0095	54	1.062132
4	FeTS22_Patient0096	54	7.141427999999999
4	FeTS22_Patient0097	54	17.117243
4	FeTS22_Patient0098	54	1.0
4	FeTS22_Patient0099	54	1.4142139999999999
4	FeTS22_Patient0100	54	1.4142139999999999
4	FeTS22_Patient0101	54	1.0
4	FeTS22_Patient0102	54	1.4142139999999999
4	FeTS22_Patient0103	54	1.0
4	FeTS22_Patient0104	54	1.7320509999999998
4	FeTS22_Patient0105	54	1.7320509999999998
4	FeTS22_Patient0106	54	1.4142139999999999
4	FeTS22_Patient0107	54	1.0
4	FeTS22_Patient0108	54	1.4142139999999999
4	FeTS22_Patient0109	54	1.0
4	FeTS22_Patient0110	54	1.4142139999999999
4	FeTS22_Patient0111	54	3.0
4	FeTS22_Patient0112	54	1.4142139999999999
4	FeTS22_Patient0113	54	1.0
4	FeTS22_Patient0114	54	1.4142139999999999
4	FeTS22_Patient0115	54	1.0
4	FeTS22_Patient0116	54	2.44949
4	FeTS22_Patient0117	54	21.656408
4	FeTS22_Patient0118	54	1.4142139999999999
4	FeTS22_Patient0119	54	1.4142139999999999
4	FeTS22_Patient0120	54	27.748874
4	FeTS22_Patient0121	54	2.236068
4	FeTS22_Patient0122	54	1.0
4	FeTS22_Patient0123	54	1.0
4	FeTS22_Patient0124	54	14.212670000000001
4	FeTS22_Patient0125	54	1.4142139999999999
4	FeTS22_Patient0126	54	4.898979
4	FeTS22_Patient0127	54	1.4142139999999999
4	FeTS22_Patient0128	54	1.7320509999999998
4	FeTS22_Patient0129	54	1.4142139999999999
4	FeTS22_Patient0130	54	3.0
4	FeTS22_Patient0131	54	1.4142139999999999
4	FeTS22_Patient0132	54	2.0
4	FeTS22_Patient0133	54	6.164414
4	FeTS22_Patient0134	54	2.0
4	FeTS22_Patient0135	54	1.0
4	FeTS22_Patient0136	54	1.0
4	FeTS22_Patient0137	54	1.0
4	FeTS22_Patient0138	54	4.123106
4	FeTS22_Patient0139	54	100.0
4	FeTS22_Patient0140	54	1.0
4	FeTS22_Patient0141	54	1.7320509999999998
4	FeTS22_Patient0142	54	1.0
4	FeTS22_Patient0143	54	2.828427
4	FeTS22_Patient0144	54	2.236068
4	FeTS22_Patient0145	54	2.0
4	FeTS22_Patient0146	54	2.0
4	FeTS22_Patient0147	54	1.0
4	FeTS22_Patient0148	54	1.0
4	FeTS22_Patient0149	54	1.0
4	FeTS22_Patient0150	54	1.7320509999999998
4	FeTS22_Patient0151	54	1.4142139999999999
4	FeTS22_Patient0152	54	1.0
4	FeTS22_Patient0153	54	3.741657
4	FeTS22_Patient0154	54	1.4142139999999999
4	FeTS22_Patient0155	54	4.898979
4	FeTS22_Patient0156	54	1.4142139999999999
4	FeTS22_Patient0157	54	1.4142139999999999
4	FeTS22_Patient0158	54	1.0
4	FeTS22_Patient0159	54	1.7320509999999998
4	FeTS22_Patient0160	54	3.316625
4	FeTS22_Patient0161	54	1.0
4	FeTS22_Patient0162	54	1.0
4	FeTS22_Patient0163	54	1.0
4	FeTS22_Patient0164	54	1.4142139999999999
4	FeTS22_Patient0165	54	3.1622779999999997
4	FeTS22_Patient0166	54	3.741657
4	FeTS22_Patient0167	54	2.236068
4	FeTS22_Patient0168	54	1.4142139999999999
4	FeTS22_Patient0169	54	2.0
4	FeTS22_Patient0170	54	1.4142139999999999
4	FeTS22_Patient0171	54	9.380832
4	FeTS22_Patient0172	54	1.0
4	FeTS22_Patient0173	54	1.7320509999999998
4	FeTS22_Patient0174	54	1.0
4	FeTS22_Patient0175	54	1.0
4	FeTS22_Patient0176	54	1.4142139999999999
4	FeTS22_Patient0177	54	2.0
4	FeTS22_Patient0178	54	4.0
4	FeTS22_Patient0179	54	1.0
4	FeTS22_Patient0180	54	3.741657
4	FeTS22_Patient0181	54	1.4142139999999999
4	FeTS22_Patient0182	54	1.0
4	FeTS22_Patient0183	54	7.615773
4	FeTS22_Patient0184	54	1.4142139999999999
4	FeTS22_Patient0185	54	2.0
4	FeTS22_Patient0186	54	71.737368
4	FeTS22_Patient0187	54	1.4142139999999999
4	FeTS22_Patient0188	54	1.0
4	FeTS22_Patient0189	54	5.196152
4	FeTS22_Patient0190	54	5.099019999999999
4	FeTS22_Patient0191	54	1.4142139999999999
4	FeTS22_Patient0192	54	3.605551
4	FeTS22_Patient0193	54	5.099019999999999
4	FeTS22_Patient0194	54	1.0
4	FeTS22_Patient0195	54	1.0
4	FeTS22_Patient0196	54	1.0
4	FeTS22_Patient0197	54	1.7320509999999998
4	FeTS22_Patient0198	54	1.4142139999999999
4	FeTS22_Patient0199	54	1.0
4	FeTS22_Patient0200	54	63.960926
4	FeTS22_Patient0201	54	1.4142139999999999
4	FeTS22_Patient0202	54	1.0
4	FeTS22_Patient0203	54	1.0
4	FeTS22_Patient0204	54	2.236068
4	FeTS22_Patient0205	54	1.0
4	FeTS22_Patient0206	54	1.0
4	FeTS22_Patient0207	54	4.123106
4	FeTS22_Patient0208	54	1.7320509999999998
4	FeTS22_Patient0209	54	2.44949
4	FeTS22_Patient0210	54	2.44949
4	FeTS22_Patient0211	54	1.0
4	FeTS22_Patient0212	54	1.0
4	FeTS22_Patient0213	54	2.0
4	FeTS22_Patient0214	54	3.0
4	FeTS22_Patient0215	54	55.234047
4	FeTS22_Patient0216	54	1.0
4	FeTS22_Patient0217	54	1.4142139999999999
4	FeTS22_Patient0218	54	3.1622779999999997
4	FeTS22_Patient0219	54	3.0
4	FeTS22_Patient0220	54	1.4142139999999999
4	FeTS22_Patient0221	54	2.236068
4	FeTS22_Patient0222	54	3.0
4	FeTS22_Patient0223	54	1.0
4	FeTS22_Patient0224	54	1.7320509999999998
4	FeTS22_Patient0225	54	1.0
4	FeTS22_Patient0226	54	2.44949
4	FeTS22_Patient0227	54	1.4142139999999999
4	FeTS22_Patient0228	54	2.0
4	FeTS22_Patient0229	54	3.605551
4	FeTS22_Patient0230	54	5.91608
4	FeTS22_Patient0231	54	2.0
4	FeTS22_Patient0232	54	2.0
4	FeTS22_Patient0233	54	1.0
4	FeTS22_Patient0234	54	2.0
4	FeTS22_Patient0235	54	2.828427
4	FeTS22_Patient0236	54	1.0
4	FeTS22_Patient0237	54	1.7320509999999998
4	FeTS22_Patient0238	54	9.219544
4	FeTS22_Patient0239	54	2.0
4	FeTS22_Patient0240	54	1.4142139999999999
4	FeTS22_Patient0241	54	1.0
4	FeTS22_Patient0242	54	3.0
4	FeTS22_Patient0243	54	2.236068
4	FeTS22_Patient0244	54	1.4142139999999999
4	FeTS22_Patient0245	54	2.44949
4	FeTS22_Patient0246	54	3.0
4	FeTS22_Patient0247	54	1.0
4	FeTS22_Patient0248	54	37.3028
4	FeTS22_Patient0249	54	2.236068
6	FeTS22_Patient0000	8	7.483314999999999
6	FeTS22_Patient0001	8	1.0
6	FeTS22_Patient0002	8	1.4142139999999999
6	FeTS22_Patient0003	8	1.0
6	FeTS22_Patient0004	8	4.472136
6	FeTS22_Patient0005	8	1.4142139999999999
6	FeTS22_Patient0006	8	2.828427
6	FeTS22_Patient0007	8	1.7320509999999998
6	FeTS22_Patient0008	8	7.2801100000000005
6	FeTS22_Patient0009	8	3.605551
6	FeTS22_Patient0010	8	2.236068
6	FeTS22_Patient0011	8	1.4142139999999999
6	FeTS22_Patient0012	8	2.236068
6	FeTS22_Patient0013	8	4.123106
6	FeTS22_Patient0014	8	7.0710679999999995
6	FeTS22_Patient0015	8	1.0
6	FeTS22_Patient0016	8	1.7320509999999998
6	FeTS22_Patient0017	8	24.596748
6	FeTS22_Patient0018	8	1.0
6	FeTS22_Patient0019	8	3.0
6	FeTS22_Patient0020	8	1.0
6	FeTS22_Patient0021	8	1.7320509999999998
6	FeTS22_Patient0022	8	1.0
6	FeTS22_Patient0023	8	1.4142139999999999
6	FeTS22_Patient0024	8	2.828427
6	FeTS22_Patient0025	8	14.866069
6	FeTS22_Patient0026	8	2.236068
6	FeTS22_Patient0027	8	1.0
6	FeTS22_Patient0028	8	2.0
6	FeTS22_Patient0029	8	2.0
6	FeTS22_Patient0030	8	2.0
6	FeTS22_Patient0031	8	2.236068
6	FeTS22_Patient0032	8	2.236068
6	FeTS22_Patient0033	8	2.236068
6	FeTS22_Patient0034	8	1.0
6	FeTS22_Patient0035	8	32.634338
6	FeTS22_Patient0036	8	3.0
6	FeTS22_Patient0037	8	1.7320509999999998
6	FeTS22_Patient0038	8	1.4142139999999999
6	FeTS22_Patient0039	8	1.4142139999999999
6	FeTS22_Patient0040	8	1.0
6	FeTS22_Patient0041	8	5.099019999999999
6	FeTS22_Patient0042	8	1.4142139999999999
6	FeTS22_Patient0043	8	9.219544
6	FeTS22_Patient0044	8	10.954450999999999
6	FeTS22_Patient0045	8	1.4142139999999999
6	FeTS22_Patient0046	8	2.0
6	FeTS22_Patient0047	8	1.0
6	FeTS22_Patient0048	8	11.789826
6	FeTS22_Patient0049	8	3.4641019999999996
6	FeTS22_Patient0050	8	1.4142139999999999
6	FeTS22_Patient0051	8	5.0
6	FeTS22_Patient0052	8	6.0
6	FeTS22_Patient0053	8	2.0
6	FeTS22_Patient0054	8	6.403124
6	FeTS22_Patient0055	8	1.0
6	FeTS22_Patient0056	8	1.0
6	FeTS22_Patient0057	8	1.0
6	FeTS22_Patient0058	8	47.169906
6	FeTS22_Patient0059	8	5.91608
6	FeTS22_Patient0060	8	7.141427999999999
6	FeTS22_Patient0061	8	1.4142139999999999
6	FeTS22_Patient0062	8	8.124038
6	FeTS22_Patient0000	10	7.483314999999999
6	FeTS22_Patient0001	10	1.0
6	FeTS22_Patient0002	10	1.0
6	FeTS22_Patient0003	10	1.0
6	FeTS22_Patient0004	10	2.0
6	FeTS22_Patient0005	10	2.236068
6	FeTS22_Patient0006	10	2.236068
6	FeTS22_Patient0007	10	1.0
6	FeTS22_Patient0008	10	24.763883
6	FeTS22_Patient0009	10	2.0
6	FeTS22_Patient0010	10	1.0
6	FeTS22_Patient0011	10	1.0
6	FeTS22_Patient0012	10	1.0
6	FeTS22_Patient0013	10	2.828427
6	FeTS22_Patient0014	10	8.124038
6	FeTS22_Patient0015	10	1.0
6	FeTS22_Patient0016	10	2.44949
6	FeTS22_Patient0017	10	10.198039
6	FeTS22_Patient0018	10	1.0
6	FeTS22_Patient0019	10	3.605551
6	FeTS22_Patient0020	10	1.0
6	FeTS22_Patient0021	10	1.4142139999999999
6	FeTS22_Patient0022	10	1.0
6	FeTS22_Patient0023	10	1.4142139999999999
6	FeTS22_Patient0024	10	1.7320509999999998
6	FeTS22_Patient0025	10	1.4142139999999999
6	FeTS22_Patient0026	10	2.236068
6	FeTS22_Patient0027	10	1.0
6	FeTS22_Patient0028	10	2.236068
6	FeTS22_Patient0029	10	1.0
6	FeTS22_Patient0030	10	1.0
6	FeTS22_Patient0031	10	2.236068
6	FeTS22_Patient0032	10	1.0
6	FeTS22_Patient0033	10	2.44949
6	FeTS22_Patient0034	10	1.4142139999999999
6	FeTS22_Patient0035	10	4.358899
6	FeTS22_Patient0036	10	2.0
6	FeTS22_Patient0037	10	1.0
6	FeTS22_Patient0038	10	1.0
6	FeTS22_Patient0039	10	1.0
6	FeTS22_Patient0040	10	1.0
6	FeTS22_Patient0041	10	5.385165
6	FeTS22_Patient0042	10	1.0
6	FeTS22_Patient0043	10	11.357816999999999
6	FeTS22_Patient0044	10	11.224972
6	FeTS22_Patient0045	10	1.4142139999999999
6	FeTS22_Patient0046	10	1.0
6	FeTS22_Patient0047	10	1.0
6	FeTS22_Patient0048	10	5.830952
6	FeTS22_Patient0049	10	3.0
6	FeTS22_Patient0050	10	1.0
6	FeTS22_Patient0051	10	4.690416
6	FeTS22_Patient0052	10	2.44949
6	FeTS22_Patient0053	10	1.0
6	FeTS22_Patient0054	10	7.681146000000001
6	FeTS22_Patient0055	10	1.0
6	FeTS22_Patient0056	10	1.0
6	FeTS22_Patient0057	10	1.0
6	FeTS22_Patient0058	10	42.385138
6	FeTS22_Patient0059	10	1.0
6	FeTS22_Patient0060	10	7.2801100000000005
6	FeTS22_Patient0061	10	1.0
6	FeTS22_Patient0062	10	9.219544
6	FeTS22_Patient0000	11	7.348469000000001
6	FeTS22_Patient0001	11	1.0
6	FeTS22_Patient0002	11	1.0
6	FeTS22_Patient0003	11	1.0
6	FeTS22_Patient0004	11	2.0
6	FeTS22_Patient0005	11	2.236068
6	FeTS22_Patient0006	11	2.828427
6	FeTS22_Patient0007	11	1.0
6	FeTS22_Patient0008	11	26.476405
6	FeTS22_Patient0009	11	3.0
6	FeTS22_Patient0010	11	1.0
6	FeTS22_Patient0011	11	1.0
6	FeTS22_Patient0012	11	1.0
6	FeTS22_Patient0013	11	1.4142139999999999
6	FeTS22_Patient0014	11	7.874008
6	FeTS22_Patient0015	11	1.0
6	FeTS22_Patient0016	11	2.0
6	FeTS22_Patient0017	11	11.090537
6	FeTS22_Patient0018	11	1.0
6	FeTS22_Patient0019	11	2.236068
6	FeTS22_Patient0020	11	1.0
6	FeTS22_Patient0021	11	1.7320509999999998
6	FeTS22_Patient0022	11	1.0
6	FeTS22_Patient0023	11	1.0
6	FeTS22_Patient0024	11	2.236068
6	FeTS22_Patient0025	11	1.4142139999999999
6	FeTS22_Patient0026	11	2.0
6	FeTS22_Patient0027	11	1.0
6	FeTS22_Patient0028	11	2.0
6	FeTS22_Patient0029	11	1.0
6	FeTS22_Patient0030	11	1.0
6	FeTS22_Patient0031	11	2.236068
6	FeTS22_Patient0032	11	1.0
6	FeTS22_Patient0033	11	2.236068
6	FeTS22_Patient0034	11	2.0
6	FeTS22_Patient0035	11	55.145263
6	FeTS22_Patient0036	11	1.7320509999999998
6	FeTS22_Patient0037	11	1.0
6	FeTS22_Patient0038	11	1.0
6	FeTS22_Patient0039	11	1.0
6	FeTS22_Patient0040	11	1.0
6	FeTS22_Patient0041	11	5.385165
6	FeTS22_Patient0042	11	1.4142139999999999
6	FeTS22_Patient0043	11	11.224972
6	FeTS22_Patient0044	11	10.295630000000001
6	FeTS22_Patient0045	11	1.4142139999999999
6	FeTS22_Patient0046	11	1.0
6	FeTS22_Patient0047	11	1.0
6	FeTS22_Patient0048	11	1.0
6	FeTS22_Patient0049	11	3.0
6	FeTS22_Patient0050	11	1.4142139999999999
6	FeTS22_Patient0051	11	4.582576
6	FeTS22_Patient0052	11	2.0
6	FeTS22_Patient0053	11	1.0
6	FeTS22_Patient0054	11	5.830952
6	FeTS22_Patient0055	11	1.0
6	FeTS22_Patient0056	11	1.0
6	FeTS22_Patient0057	11	1.0
6	FeTS22_Patient0058	11	23.366643
6	FeTS22_Patient0059	11	1.0
6	FeTS22_Patient0060	11	7.0710679999999995
6	FeTS22_Patient0061	11	1.0
6	FeTS22_Patient0062	11	8.602325
6	FeTS22_Patient0000	12	7.681146000000001
6	FeTS22_Patient0001	12	7.0710679999999995
6	FeTS22_Patient0002	12	3.316625
6	FeTS22_Patient0003	12	1.0
6	FeTS22_Patient0004	12	2.0
6	FeTS22_Patient0005	12	2.44949
6	FeTS22_Patient0006	12	3.316625
6	FeTS22_Patient0007	12	1.4142139999999999
6	FeTS22_Patient0008	12	27.198344
6	FeTS22_Patient0009	12	3.0
6	FeTS22_Patient0010	12	2.0
6	FeTS22_Patient0011	12	2.44949
6	FeTS22_Patient0012	12	1.4142139999999999
6	FeTS22_Patient0013	12	3.605551
6	FeTS22_Patient0014	12	7.0710679999999995
6	FeTS22_Patient0015	12	2.236068
6	FeTS22_Patient0016	12	3.0
6	FeTS22_Patient0017	12	2.828427
6	FeTS22_Patient0018	12	1.4142139999999999
6	FeTS22_Patient0019	12	2.828427
6	FeTS22_Patient0020	12	1.4142139999999999
6	FeTS22_Patient0021	12	2.0
6	FeTS22_Patient0022	12	1.4142139999999999
6	FeTS22_Patient0023	12	2.236068
6	FeTS22_Patient0024	12	3.316625
6	FeTS22_Patient0025	12	1.7320509999999998
6	FeTS22_Patient0026	12	16.082592
6	FeTS22_Patient0027	12	1.0
6	FeTS22_Patient0028	12	2.0
6	FeTS22_Patient0029	12	2.236068
6	FeTS22_Patient0030	12	1.0
6	FeTS22_Patient0031	12	3.316625
6	FeTS22_Patient0032	12	2.0
6	FeTS22_Patient0033	12	42.591079
6	FeTS22_Patient0034	12	2.0
6	FeTS22_Patient0035	12	32.940096999999994
6	FeTS22_Patient0036	12	3.1622779999999997
6	FeTS22_Patient0037	12	1.7320509999999998
6	FeTS22_Patient0038	12	2.236068
6	FeTS22_Patient0039	12	6.403124
6	FeTS22_Patient0040	12	1.4142139999999999
6	FeTS22_Patient0041	12	6.0
6	FeTS22_Patient0042	12	2.0
6	FeTS22_Patient0043	12	10.488088000000001
6	FeTS22_Patient0044	12	10.246951
6	FeTS22_Patient0045	12	2.0
6	FeTS22_Patient0046	12	1.4142139999999999
6	FeTS22_Patient0047	12	1.4142139999999999
6	FeTS22_Patient0048	12	2.828427
6	FeTS22_Patient0049	12	3.1622779999999997
6	FeTS22_Patient0050	12	2.0
6	FeTS22_Patient0051	12	8.774964
6	FeTS22_Patient0052	12	5.099019999999999
6	FeTS22_Patient0053	12	1.4142139999999999
6	FeTS22_Patient0054	12	7.141427999999999
6	FeTS22_Patient0055	12	1.4142139999999999
6	FeTS22_Patient0056	12	1.4142139999999999
6	FeTS22_Patient0057	12	1.0
6	FeTS22_Patient0058	12	12.806248
6	FeTS22_Patient0059	12	1.4142139999999999
6	FeTS22_Patient0060	12	7.141427999999999
6	FeTS22_Patient0061	12	1.0
6	FeTS22_Patient0062	12	10.246951
6	FeTS22_Patient0000	54	7.2801100000000005
6	FeTS22_Patient0001	54	1.0
6	FeTS22_Patient0002	54	1.0
6	FeTS22_Patient0003	54	1.0
6	FeTS22_Patient0004	54	3.1622779999999997
6	FeTS22_Patient0005	54	2.0
6	FeTS22_Patient0006	54	2.44949
6	FeTS22_Patient0007	54	1.0
6	FeTS22_Patient0008	54	3.741657
6	FeTS22_Patient0009	54	2.828427
6	FeTS22_Patient0010	54	1.0
6	FeTS22_Patient0011	54	1.0
6	FeTS22_Patient0012	54	1.0
6	FeTS22_Patient0013	54	2.0
6	FeTS22_Patient0014	54	7.874008
6	FeTS22_Patient0015	54	1.0
6	FeTS22_Patient0016	54	2.236068
6	FeTS22_Patient0017	54	9.433981
6	FeTS22_Patient0018	54	1.0
6	FeTS22_Patient0019	54	2.828427
6	FeTS22_Patient0020	54	1.0
6	FeTS22_Patient0021	54	1.4142139999999999
6	FeTS22_Patient0022	54	1.0
6	FeTS22_Patient0023	54	1.0
6	FeTS22_Patient0024	54	2.0
6	FeTS22_Patient0025	54	1.4142139999999999
6	FeTS22_Patient0026	54	2.828427
6	FeTS22_Patient0027	54	1.0
6	FeTS22_Patient0028	54	2.236068
6	FeTS22_Patient0029	54	1.0
6	FeTS22_Patient0030	54	1.0
6	FeTS22_Patient0031	54	2.236068
6	FeTS22_Patient0032	54	1.0
6	FeTS22_Patient0033	54	35.745626
6	FeTS22_Patient0034	54	1.7320509999999998
6	FeTS22_Patient0035	54	39.166312
6	FeTS22_Patient0036	54	1.7320509999999998
6	FeTS22_Patient0037	54	1.0
6	FeTS22_Patient0038	54	1.0
6	FeTS22_Patient0039	54	1.0
6	FeTS22_Patient0040	54	1.0
6	FeTS22_Patient0041	54	5.099019999999999
6	FeTS22_Patient0042	54	1.4142139999999999
6	FeTS22_Patient0043	54	10.816654
6	FeTS22_Patient0044	54	9.899495
6	FeTS22_Patient0045	54	1.0
6	FeTS22_Patient0046	54	1.0
6	FeTS22_Patient0047	54	1.0
6	FeTS22_Patient0048	54	8.660254
6	FeTS22_Patient0049	54	3.0
6	FeTS22_Patient0050	54	1.4142139999999999
6	FeTS22_Patient0051	54	5.099019999999999
6	FeTS22_Patient0052	54	1.4142139999999999
6	FeTS22_Patient0053	54	1.0
6	FeTS22_Patient0054	54	6.480741
6	FeTS22_Patient0055	54	1.0
6	FeTS22_Patient0056	54	1.0
6	FeTS22_Patient0057	54	1.0
6	FeTS22_Patient0058	54	26.175369
6	FeTS22_Patient0059	54	1.0
6	FeTS22_Patient0060	54	7.211103
6	FeTS22_Patient0061	54	1.0
6	FeTS22_Patient0062	54	8.774964
7	FeTS22_Patient0000	8	1.0
7	FeTS22_Patient0001	8	1.0
7	FeTS22_Patient0002	8	1.0
7	FeTS22_Patient0003	8	2.236068
7	FeTS22_Patient0004	8	4.123106
7	FeTS22_Patient0005	8	1.0
7	FeTS22_Patient0006	8	1.0
7	FeTS22_Patient0007	8	1.0
7	FeTS22_Patient0008	8	1.4142139999999999
7	FeTS22_Patient0009	8	1.4142139999999999
7	FeTS22_Patient0010	8	1.4142139999999999
7	FeTS22_Patient0011	8	1.4142139999999999
7	FeTS22_Patient0012	8	1.0
7	FeTS22_Patient0013	8	1.0
7	FeTS22_Patient0014	8	1.0
7	FeTS22_Patient0015	8	1.0
7	FeTS22_Patient0016	8	1.0
7	FeTS22_Patient0017	8	2.236068
7	FeTS22_Patient0018	8	25.475478
7	FeTS22_Patient0019	8	5.196152
7	FeTS22_Patient0020	8	1.0
7	FeTS22_Patient0021	8	1.0
7	FeTS22_Patient0022	8	1.4142139999999999
7	FeTS22_Patient0023	8	1.0
7	FeTS22_Patient0024	8	1.0
7	FeTS22_Patient0025	8	1.0
7	FeTS22_Patient0026	8	1.4142139999999999
7	FeTS22_Patient0027	8	2.0
7	FeTS22_Patient0028	8	1.0
7	FeTS22_Patient0029	8	4.123106
7	FeTS22_Patient0030	8	1.0
7	FeTS22_Patient0031	8	1.0
7	FeTS22_Patient0032	8	1.0
7	FeTS22_Patient0033	8	1.0
7	FeTS22_Patient0034	8	1.0
7	FeTS22_Patient0035	8	1.0
7	FeTS22_Patient0036	8	2.44949
7	FeTS22_Patient0037	8	1.0
7	FeTS22_Patient0038	8	1.0
7	FeTS22_Patient0039	8	1.7320509999999998
7	FeTS22_Patient0040	8	1.0
7	FeTS22_Patient0041	8	1.0
7	FeTS22_Patient0042	8	2.0
7	FeTS22_Patient0043	8	1.0
7	FeTS22_Patient0044	8	77.903787
7	FeTS22_Patient0045	8	1.4142139999999999
7	FeTS22_Patient0046	8	1.0
7	FeTS22_Patient0047	8	1.0
7	FeTS22_Patient0048	8	1.0
7	FeTS22_Patient0049	8	1.0
7	FeTS22_Patient0050	8	1.0
7	FeTS22_Patient0051	8	1.0
7	FeTS22_Patient0052	8	1.0
7	FeTS22_Patient0053	8	1.0
7	FeTS22_Patient0054	8	1.0
7	FeTS22_Patient0055	8	1.0
7	FeTS22_Patient0056	8	1.4142139999999999
7	FeTS22_Patient0057	8	1.7320509999999998
7	FeTS22_Patient0058	8	1.0
7	FeTS22_Patient0059	8	1.7320509999999998
7	FeTS22_Patient0060	8	1.0
7	FeTS22_Patient0061	8	1.7320509999999998
7	FeTS22_Patient0062	8	1.4142139999999999
7	FeTS22_Patient0063	8	1.4142139999999999
7	FeTS22_Patient0064	8	1.0
7	FeTS22_Patient0065	8	1.0
7	FeTS22_Patient0066	8	1.4142139999999999
7	FeTS22_Patient0067	8	1.4142139999999999
7	FeTS22_Patient0068	8	1.0
7	FeTS22_Patient0069	8	1.0
7	FeTS22_Patient0070	8	1.0
7	FeTS22_Patient0071	8	3.1622779999999997
7	FeTS22_Patient0072	8	3.0
7	FeTS22_Patient0073	8	1.0
7	FeTS22_Patient0074	8	1.0
7	FeTS22_Patient0075	8	1.0
7	FeTS22_Patient0076	8	3.741657
7	FeTS22_Patient0077	8	4.0
7	FeTS22_Patient0078	8	1.0
7	FeTS22_Patient0079	8	1.0
7	FeTS22_Patient0080	8	1.7320509999999998
7	FeTS22_Patient0081	8	1.4142139999999999
7	FeTS22_Patient0082	8	1.0
7	FeTS22_Patient0083	8	1.4142139999999999
7	FeTS22_Patient0084	8	1.4142139999999999
7	FeTS22_Patient0085	8	3.605551
7	FeTS22_Patient0086	8	1.0
7	FeTS22_Patient0087	8	1.0
7	FeTS22_Patient0088	8	1.0
7	FeTS22_Patient0089	8	1.0
7	FeTS22_Patient0090	8	1.0
7	FeTS22_Patient0091	8	1.0
7	FeTS22_Patient0092	8	1.4142139999999999
7	FeTS22_Patient0093	8	1.0
7	FeTS22_Patient0094	8	1.0
7	FeTS22_Patient0095	8	1.0
7	FeTS22_Patient0096	8	2.0
7	FeTS22_Patient0097	8	1.0
7	FeTS22_Patient0098	8	1.4142139999999999
7	FeTS22_Patient0099	8	1.0
7	FeTS22_Patient0100	8	1.0
7	FeTS22_Patient0101	8	1.0
7	FeTS22_Patient0102	8	1.0
7	FeTS22_Patient0103	8	1.0
7	FeTS22_Patient0104	8	1.0
7	FeTS22_Patient0105	8	1.4142139999999999
7	FeTS22_Patient0106	8	2.0
7	FeTS22_Patient0107	8	1.7320509999999998
7	FeTS22_Patient0108	8	1.0
7	FeTS22_Patient0109	8	1.4142139999999999
7	FeTS22_Patient0110	8	1.4142139999999999
7	FeTS22_Patient0111	8	1.4142139999999999
7	FeTS22_Patient0000	10	1.0
7	FeTS22_Patient0001	10	1.0
7	FeTS22_Patient0002	10	1.0
7	FeTS22_Patient0003	10	1.0
7	FeTS22_Patient0004	10	3.741657
7	FeTS22_Patient0005	10	1.0
7	FeTS22_Patient0006	10	1.0
7	FeTS22_Patient0007	10	1.0
7	FeTS22_Patient0008	10	1.0
7	FeTS22_Patient0009	10	1.0
7	FeTS22_Patient0010	10	1.0
7	FeTS22_Patient0011	10	1.0
7	FeTS22_Patient0012	10	1.0
7	FeTS22_Patient0013	10	1.0
7	FeTS22_Patient0014	10	1.0
7	FeTS22_Patient0015	10	1.0
7	FeTS22_Patient0016	10	1.0
7	FeTS22_Patient0017	10	1.0
7	FeTS22_Patient0018	10	28.172681
7	FeTS22_Patient0019	10	5.656854
7	FeTS22_Patient0020	10	1.0
7	FeTS22_Patient0021	10	1.0
7	FeTS22_Patient0022	10	1.0
7	FeTS22_Patient0023	10	1.0
7	FeTS22_Patient0024	10	1.0
7	FeTS22_Patient0025	10	1.0
7	FeTS22_Patient0026	10	1.0
7	FeTS22_Patient0027	10	1.0
7	FeTS22_Patient0028	10	1.0
7	FeTS22_Patient0029	10	1.7320509999999998
7	FeTS22_Patient0030	10	1.0
7	FeTS22_Patient0031	10	1.0
7	FeTS22_Patient0032	10	1.0
7	FeTS22_Patient0033	10	1.0
7	FeTS22_Patient0034	10	1.0
7	FeTS22_Patient0035	10	1.0
7	FeTS22_Patient0036	10	1.4142139999999999
7	FeTS22_Patient0037	10	1.0
7	FeTS22_Patient0038	10	1.0
7	FeTS22_Patient0039	10	33.463406
7	FeTS22_Patient0040	10	1.0
7	FeTS22_Patient0041	10	1.0
7	FeTS22_Patient0042	10	2.44949
7	FeTS22_Patient0043	10	1.0
7	FeTS22_Patient0044	10	77.903787
7	FeTS22_Patient0045	10	1.0
7	FeTS22_Patient0046	10	1.0
7	FeTS22_Patient0047	10	1.0
7	FeTS22_Patient0048	10	1.0
7	FeTS22_Patient0049	10	1.0
7	FeTS22_Patient0050	10	2.236068
7	FeTS22_Patient0051	10	1.0
7	FeTS22_Patient0052	10	1.0
7	FeTS22_Patient0053	10	1.0
7	FeTS22_Patient0054	10	1.0
7	FeTS22_Patient0055	10	1.0
7	FeTS22_Patient0056	10	1.0
7	FeTS22_Patient0057	10	1.4142139999999999
7	FeTS22_Patient0058	10	1.0
7	FeTS22_Patient0059	10	1.4142139999999999
7	FeTS22_Patient0060	10	1.0
7	FeTS22_Patient0061	10	1.0
7	FeTS22_Patient0062	10	1.4142139999999999
7	FeTS22_Patient0063	10	1.0
7	FeTS22_Patient0064	10	1.0
7	FeTS22_Patient0065	10	1.0
7	FeTS22_Patient0066	10	1.0
7	FeTS22_Patient0067	10	1.0
7	FeTS22_Patient0068	10	1.0
7	FeTS22_Patient0069	10	1.0
7	FeTS22_Patient0070	10	1.0
7	FeTS22_Patient0071	10	1.4142139999999999
7	FeTS22_Patient0072	10	1.0
7	FeTS22_Patient0073	10	1.0
7	FeTS22_Patient0074	10	1.0
7	FeTS22_Patient0075	10	1.0
7	FeTS22_Patient0076	10	1.0
7	FeTS22_Patient0077	10	4.242641000000001
7	FeTS22_Patient0078	10	1.0
7	FeTS22_Patient0079	10	1.0
7	FeTS22_Patient0080	10	1.0
7	FeTS22_Patient0081	10	1.0
7	FeTS22_Patient0082	10	1.0
7	FeTS22_Patient0083	10	2.236068
7	FeTS22_Patient0084	10	1.0
7	FeTS22_Patient0085	10	2.236068
7	FeTS22_Patient0086	10	1.0
7	FeTS22_Patient0087	10	1.0
7	FeTS22_Patient0088	10	1.0
7	FeTS22_Patient0089	10	1.0
7	FeTS22_Patient0090	10	1.0
7	FeTS22_Patient0091	10	1.0
7	FeTS22_Patient0092	10	1.0
7	FeTS22_Patient0093	10	1.0
7	FeTS22_Patient0094	10	1.0
7	FeTS22_Patient0095	10	1.0
7	FeTS22_Patient0096	10	1.0
7	FeTS22_Patient0097	10	1.0
7	FeTS22_Patient0098	10	1.0
7	FeTS22_Patient0099	10	1.0
7	FeTS22_Patient0100	10	1.0
7	FeTS22_Patient0101	10	1.0
7	FeTS22_Patient0102	10	1.0
7	FeTS22_Patient0103	10	1.0
7	FeTS22_Patient0104	10	1.0
7	FeTS22_Patient0105	10	1.0
7	FeTS22_Patient0106	10	1.7320509999999998
7	FeTS22_Patient0107	10	1.0
7	FeTS22_Patient0108	10	1.0
7	FeTS22_Patient0109	10	1.0
7	FeTS22_Patient0110	10	1.4142139999999999
7	FeTS22_Patient0111	10	1.0
7	FeTS22_Patient0000	11	1.0
7	FeTS22_Patient0001	11	1.0
7	FeTS22_Patient0002	11	1.0
7	FeTS22_Patient0003	11	1.0
7	FeTS22_Patient0004	11	3.605551
7	FeTS22_Patient0005	11	1.0
7	FeTS22_Patient0006	11	1.0
7	FeTS22_Patient0007	11	1.0
7	FeTS22_Patient0008	11	1.0
7	FeTS22_Patient0009	11	1.0
7	FeTS22_Patient0010	11	1.0
7	FeTS22_Patient0011	11	1.0
7	FeTS22_Patient0012	11	1.0
7	FeTS22_Patient0013	11	1.0
7	FeTS22_Patient0014	11	1.0
7	FeTS22_Patient0015	11	1.0
7	FeTS22_Patient0016	11	1.0
7	FeTS22_Patient0017	11	1.0
7	FeTS22_Patient0018	11	26.645825
7	FeTS22_Patient0019	11	5.099019999999999
7	FeTS22_Patient0020	11	1.0
7	FeTS22_Patient0021	11	1.0
7	FeTS22_Patient0022	11	1.0
7	FeTS22_Patient0023	11	1.0
7	FeTS22_Patient0024	11	1.0
7	FeTS22_Patient0025	11	1.0
7	FeTS22_Patient0026	11	1.0
7	FeTS22_Patient0027	11	1.4142139999999999
7	FeTS22_Patient0028	11	1.0
7	FeTS22_Patient0029	11	1.4142139999999999
7	FeTS22_Patient0030	11	3.1622779999999997
7	FeTS22_Patient0031	11	1.0
7	FeTS22_Patient0032	11	1.0
7	FeTS22_Patient0033	11	1.0
7	FeTS22_Patient0034	11	1.0
7	FeTS22_Patient0035	11	1.0
7	FeTS22_Patient0036	11	2.0
7	FeTS22_Patient0037	11	1.0
7	FeTS22_Patient0038	11	1.0
7	FeTS22_Patient0039	11	33.015147999999996
7	FeTS22_Patient0040	11	1.0
7	FeTS22_Patient0041	11	1.0
7	FeTS22_Patient0042	11	2.44949
7	FeTS22_Patient0043	11	1.0
7	FeTS22_Patient0044	11	77.70456899999999
7	FeTS22_Patient0045	11	1.0
7	FeTS22_Patient0046	11	1.0
7	FeTS22_Patient0047	11	1.0
7	FeTS22_Patient0048	11	1.0
7	FeTS22_Patient0049	11	1.0
7	FeTS22_Patient0050	11	1.4142139999999999
7	FeTS22_Patient0051	11	1.0
7	FeTS22_Patient0052	11	1.0
7	FeTS22_Patient0053	11	1.0
7	FeTS22_Patient0054	11	1.0
7	FeTS22_Patient0055	11	1.0
7	FeTS22_Patient0056	11	1.0
7	FeTS22_Patient0057	11	1.0
7	FeTS22_Patient0058	11	1.0
7	FeTS22_Patient0059	11	1.0
7	FeTS22_Patient0060	11	4.123106
7	FeTS22_Patient0061	11	1.0
7	FeTS22_Patient0062	11	1.0
7	FeTS22_Patient0063	11	1.0
7	FeTS22_Patient0064	11	1.0
7	FeTS22_Patient0065	11	1.0
7	FeTS22_Patient0066	11	1.0
7	FeTS22_Patient0067	11	1.0
7	FeTS22_Patient0068	11	1.0
7	FeTS22_Patient0069	11	1.0
7	FeTS22_Patient0070	11	1.0
7	FeTS22_Patient0071	11	1.0
7	FeTS22_Patient0072	11	1.0
7	FeTS22_Patient0073	11	1.0
7	FeTS22_Patient0074	11	1.0
7	FeTS22_Patient0075	11	1.0
7	FeTS22_Patient0076	11	1.0
7	FeTS22_Patient0077	11	6.480741
7	FeTS22_Patient0078	11	1.0
7	FeTS22_Patient0079	11	1.0
7	FeTS22_Patient0080	11	1.0
7	FeTS22_Patient0081	11	1.0
7	FeTS22_Patient0082	11	1.0
7	FeTS22_Patient0083	11	1.4142139999999999
7	FeTS22_Patient0084	11	1.0
7	FeTS22_Patient0085	11	2.0
7	FeTS22_Patient0086	11	1.0
7	FeTS22_Patient0087	11	1.0
7	FeTS22_Patient0088	11	1.0
7	FeTS22_Patient0089	11	1.0
7	FeTS22_Patient0090	11	1.0
7	FeTS22_Patient0091	11	1.0
7	FeTS22_Patient0092	11	1.0
7	FeTS22_Patient0093	11	1.0
7	FeTS22_Patient0094	11	1.0
7	FeTS22_Patient0095	11	1.0
7	FeTS22_Patient0096	11	1.0
7	FeTS22_Patient0097	11	1.0
7	FeTS22_Patient0098	11	1.0
7	FeTS22_Patient0099	11	1.0
7	FeTS22_Patient0100	11	1.0
7	FeTS22_Patient0101	11	1.0
7	FeTS22_Patient0102	11	1.0
7	FeTS22_Patient0103	11	1.0
7	FeTS22_Patient0104	11	1.0
7	FeTS22_Patient0105	11	1.0
7	FeTS22_Patient0106	11	1.4142139999999999
7	FeTS22_Patient0107	11	1.0
7	FeTS22_Patient0108	11	1.0
7	FeTS22_Patient0109	11	1.0
7	FeTS22_Patient0110	11	1.0
7	FeTS22_Patient0111	11	1.0
7	FeTS22_Patient0000	12	1.0
7	FeTS22_Patient0001	12	1.0
7	FeTS22_Patient0002	12	1.0
7	FeTS22_Patient0003	12	1.0
7	FeTS22_Patient0004	12	5.0
7	FeTS22_Patient0005	12	1.0
7	FeTS22_Patient0006	12	1.4142139999999999
7	FeTS22_Patient0007	12	1.7320509999999998
7	FeTS22_Patient0008	12	1.0
7	FeTS22_Patient0009	12	1.0
7	FeTS22_Patient0010	12	2.236068
7	FeTS22_Patient0011	12	1.0
7	FeTS22_Patient0012	12	2.236068
7	FeTS22_Patient0013	12	2.236068
7	FeTS22_Patient0014	12	38.937129
7	FeTS22_Patient0015	12	1.4142139999999999
7	FeTS22_Patient0016	12	1.0
7	FeTS22_Patient0017	12	1.4142139999999999
7	FeTS22_Patient0018	12	26.925824
7	FeTS22_Patient0019	12	1.0
7	FeTS22_Patient0020	12	1.0
7	FeTS22_Patient0021	12	1.4142139999999999
7	FeTS22_Patient0022	12	1.0
7	FeTS22_Patient0023	12	1.0
7	FeTS22_Patient0024	12	1.0
7	FeTS22_Patient0025	12	1.0
7	FeTS22_Patient0026	12	1.0
7	FeTS22_Patient0027	12	1.7320509999999998
7	FeTS22_Patient0028	12	1.7320509999999998
7	FeTS22_Patient0029	12	2.0
7	FeTS22_Patient0030	12	6.403124
7	FeTS22_Patient0031	12	1.0
7	FeTS22_Patient0032	12	1.0
7	FeTS22_Patient0033	12	1.0
7	FeTS22_Patient0034	12	1.0
7	FeTS22_Patient0035	12	1.0
7	FeTS22_Patient0036	12	3.0
7	FeTS22_Patient0037	12	1.4142139999999999
7	FeTS22_Patient0038	12	1.4142139999999999
7	FeTS22_Patient0039	12	1.4142139999999999
7	FeTS22_Patient0040	12	2.828427
7	FeTS22_Patient0041	12	1.0
7	FeTS22_Patient0042	12	1.4142139999999999
7	FeTS22_Patient0043	12	1.4142139999999999
7	FeTS22_Patient0044	12	77.771139
7	FeTS22_Patient0045	12	2.236068
7	FeTS22_Patient0046	12	3.1622779999999997
7	FeTS22_Patient0047	12	1.4142139999999999
7	FeTS22_Patient0048	12	1.0
7	FeTS22_Patient0049	12	1.0
7	FeTS22_Patient0050	12	1.4142139999999999
7	FeTS22_Patient0051	12	1.4142139999999999
7	FeTS22_Patient0052	12	1.0
7	FeTS22_Patient0053	12	1.0
7	FeTS22_Patient0054	12	2.0
7	FeTS22_Patient0055	12	1.0
7	FeTS22_Patient0056	12	2.828427
7	FeTS22_Patient0057	12	1.4142139999999999
7	FeTS22_Patient0058	12	1.0
7	FeTS22_Patient0059	12	2.0
7	FeTS22_Patient0060	12	3.741657
7	FeTS22_Patient0061	12	1.4142139999999999
7	FeTS22_Patient0062	12	2.44949
7	FeTS22_Patient0063	12	1.0
7	FeTS22_Patient0064	12	1.0
7	FeTS22_Patient0065	12	1.0
7	FeTS22_Patient0066	12	1.0
7	FeTS22_Patient0067	12	1.0
7	FeTS22_Patient0068	12	1.0
7	FeTS22_Patient0069	12	1.4142139999999999
7	FeTS22_Patient0070	12	2.236068
7	FeTS22_Patient0071	12	3.4641019999999996
7	FeTS22_Patient0072	12	1.4142139999999999
7	FeTS22_Patient0073	12	1.7320509999999998
7	FeTS22_Patient0074	12	1.0
7	FeTS22_Patient0075	12	1.0
7	FeTS22_Patient0076	12	1.7320509999999998
7	FeTS22_Patient0077	12	4.472136
7	FeTS22_Patient0078	12	1.0
7	FeTS22_Patient0079	12	2.0
7	FeTS22_Patient0080	12	1.0
7	FeTS22_Patient0081	12	3.605551
7	FeTS22_Patient0082	12	1.0
7	FeTS22_Patient0083	12	2.236068
7	FeTS22_Patient0084	12	6.708203999999999
7	FeTS22_Patient0085	12	6.403124
7	FeTS22_Patient0086	12	1.4142139999999999
7	FeTS22_Patient0087	12	1.0
7	FeTS22_Patient0088	12	2.0
7	FeTS22_Patient0089	12	1.0
7	FeTS22_Patient0090	12	2.236068
7	FeTS22_Patient0091	12	2.828427
7	FeTS22_Patient0092	12	1.4142139999999999
7	FeTS22_Patient0093	12	2.828427
7	FeTS22_Patient0094	12	1.4142139999999999
7	FeTS22_Patient0095	12	1.0
7	FeTS22_Patient0096	12	2.236068
7	FeTS22_Patient0097	12	2.0
[truncated: 5,956 more rows]
