# Supplementary material for: Towards fair decentralized benchmarking of healthcare AI algorithms with the Federated Tumor Segmentation (FeTS) challenge
Source: Nat Commun. 2025 Jul 8;16:6274. doi: 10.1038/s41467-025-60466-1 (PMC12238412; doi:10.1038/s41467-025-60466-1)
Supplement: Supplementary file 4 — Source data [file 41467_2025_60466_MOESM4_ESM.zip › source_data_dir/per_figure_data/suppl-fig9_Hausdorff95_TC.csv]

dataset	case_id	model	Hausdorff95_TC
7	FeTS22_Patient0000	8	1.0
7	FeTS22_Patient0001	8	1.0
7	FeTS22_Patient0002	8	1.0
7	FeTS22_Patient0003	8	1.4142139999999999
7	FeTS22_Patient0004	8	1.0
7	FeTS22_Patient0005	8	1.0
7	FeTS22_Patient0006	8	1.4142139999999999
7	FeTS22_Patient0007	8	1.0
7	FeTS22_Patient0008	8	1.0
7	FeTS22_Patient0009	8	2.0
7	FeTS22_Patient0010	8	1.0
7	FeTS22_Patient0011	8	1.4142139999999999
7	FeTS22_Patient0012	8	1.0
7	FeTS22_Patient0013	8	1.0
7	FeTS22_Patient0014	8	2.828427
7	FeTS22_Patient0015	8	1.0
7	FeTS22_Patient0016	8	1.0
7	FeTS22_Patient0017	8	2.0
7	FeTS22_Patient0018	8	49.812649
7	FeTS22_Patient0019	8	1.0
7	FeTS22_Patient0020	8	1.0
7	FeTS22_Patient0021	8	1.0
7	FeTS22_Patient0022	8	1.0
7	FeTS22_Patient0023	8	1.0
7	FeTS22_Patient0024	8	1.0
7	FeTS22_Patient0025	8	1.0
7	FeTS22_Patient0026	8	1.0
7	FeTS22_Patient0027	8	1.0
7	FeTS22_Patient0028	8	1.0
7	FeTS22_Patient0029	8	9.764434
7	FeTS22_Patient0030	8	1.0
7	FeTS22_Patient0031	8	1.0
7	FeTS22_Patient0032	8	1.0
7	FeTS22_Patient0033	8	1.4142139999999999
7	FeTS22_Patient0034	8	1.0
7	FeTS22_Patient0035	8	1.0
7	FeTS22_Patient0036	8	1.0
7	FeTS22_Patient0037	8	1.0
7	FeTS22_Patient0038	8	1.0
7	FeTS22_Patient0039	8	1.4142139999999999
7	FeTS22_Patient0040	8	1.0
7	FeTS22_Patient0041	8	1.0
7	FeTS22_Patient0042	8	1.0
7	FeTS22_Patient0043	8	1.0
7	FeTS22_Patient0044	8	78.59389300000001
7	FeTS22_Patient0045	8	1.4142139999999999
7	FeTS22_Patient0046	8	1.0
7	FeTS22_Patient0047	8	1.0
7	FeTS22_Patient0048	8	1.0
7	FeTS22_Patient0049	8	1.0
7	FeTS22_Patient0050	8	2.0
7	FeTS22_Patient0051	8	1.0
7	FeTS22_Patient0052	8	1.0
7	FeTS22_Patient0053	8	1.0
7	FeTS22_Patient0054	8	1.0
7	FeTS22_Patient0055	8	1.0
7	FeTS22_Patient0056	8	1.0
7	FeTS22_Patient0057	8	1.0
7	FeTS22_Patient0058	8	1.0
7	FeTS22_Patient0059	8	1.4142139999999999
7	FeTS22_Patient0060	8	1.0
7	FeTS22_Patient0061	8	2.828427
7	FeTS22_Patient0062	8	1.0
7	FeTS22_Patient0063	8	1.0
7	FeTS22_Patient0064	8	1.0
7	FeTS22_Patient0065	8	1.0
7	FeTS22_Patient0066	8	2.236068
7	FeTS22_Patient0067	8	1.0
7	FeTS22_Patient0068	8	1.0
7	FeTS22_Patient0069	8	1.0
7	FeTS22_Patient0070	8	1.4142139999999999
7	FeTS22_Patient0071	8	1.0
7	FeTS22_Patient0072	8	3.605551
7	FeTS22_Patient0073	8	1.0
7	FeTS22_Patient0074	8	1.0
7	FeTS22_Patient0075	8	1.0
7	FeTS22_Patient0076	8	5.744562999999999
7	FeTS22_Patient0077	8	2.0
7	FeTS22_Patient0078	8	1.0
7	FeTS22_Patient0079	8	1.0
7	FeTS22_Patient0080	8	1.4142139999999999
7	FeTS22_Patient0081	8	1.0
7	FeTS22_Patient0082	8	1.0
7	FeTS22_Patient0083	8	2.828427
7	FeTS22_Patient0084	8	2.0
7	FeTS22_Patient0085	8	2.44949
7	FeTS22_Patient0086	8	1.0
7	FeTS22_Patient0087	8	1.0
7	FeTS22_Patient0088	8	1.0
7	FeTS22_Patient0089	8	1.0
7	FeTS22_Patient0090	8	2.0
7	FeTS22_Patient0091	8	1.0
7	FeTS22_Patient0092	8	1.0
7	FeTS22_Patient0093	8	1.4142139999999999
7	FeTS22_Patient0094	8	1.0
7	FeTS22_Patient0095	8	1.0
7	FeTS22_Patient0096	8	1.0
7	FeTS22_Patient0097	8	1.0
7	FeTS22_Patient0098	8	1.7320509999999998
7	FeTS22_Patient0099	8	1.0
7	FeTS22_Patient0100	8	1.0
7	FeTS22_Patient0101	8	1.0
7	FeTS22_Patient0102	8	1.0
7	FeTS22_Patient0103	8	2.236068
7	FeTS22_Patient0104	8	1.4142139999999999
7	FeTS22_Patient0105	8	2.236068
7	FeTS22_Patient0106	8	1.4142139999999999
7	FeTS22_Patient0107	8	1.0
7	FeTS22_Patient0108	8	1.0
7	FeTS22_Patient0109	8	1.4142139999999999
7	FeTS22_Patient0110	8	1.0
7	FeTS22_Patient0111	8	1.0
7	FeTS22_Patient0000	10	1.0
7	FeTS22_Patient0001	10	1.0
7	FeTS22_Patient0002	10	1.0
7	FeTS22_Patient0003	10	1.0
7	FeTS22_Patient0004	10	1.0
7	FeTS22_Patient0005	10	1.0
7	FeTS22_Patient0006	10	1.0
7	FeTS22_Patient0007	10	1.0
7	FeTS22_Patient0008	10	1.0
7	FeTS22_Patient0009	10	1.7320509999999998
7	FeTS22_Patient0010	10	1.0
7	FeTS22_Patient0011	10	1.4142139999999999
7	FeTS22_Patient0012	10	1.0
7	FeTS22_Patient0013	10	1.0
7	FeTS22_Patient0014	10	1.4142139999999999
7	FeTS22_Patient0015	10	1.0
7	FeTS22_Patient0016	10	1.0
7	FeTS22_Patient0017	10	1.0
7	FeTS22_Patient0018	10	51.0
7	FeTS22_Patient0019	10	1.0
7	FeTS22_Patient0020	10	1.0
7	FeTS22_Patient0021	10	1.0
7	FeTS22_Patient0022	10	1.0
7	FeTS22_Patient0023	10	1.0
7	FeTS22_Patient0024	10	1.0
7	FeTS22_Patient0025	10	1.0
7	FeTS22_Patient0026	10	1.0
7	FeTS22_Patient0027	10	1.0
7	FeTS22_Patient0028	10	1.0
7	FeTS22_Patient0029	10	1.0
7	FeTS22_Patient0030	10	1.0
7	FeTS22_Patient0031	10	1.0
7	FeTS22_Patient0032	10	1.0
7	FeTS22_Patient0033	10	1.0
7	FeTS22_Patient0034	10	1.0
7	FeTS22_Patient0035	10	1.0
7	FeTS22_Patient0036	10	1.0
7	FeTS22_Patient0037	10	1.0
7	FeTS22_Patient0038	10	1.0
7	FeTS22_Patient0039	10	1.4142139999999999
7	FeTS22_Patient0040	10	1.0
7	FeTS22_Patient0041	10	1.0
7	FeTS22_Patient0042	10	1.0
7	FeTS22_Patient0043	10	1.0
7	FeTS22_Patient0044	10	78.134499
7	FeTS22_Patient0045	10	1.0
7	FeTS22_Patient0046	10	1.0
7	FeTS22_Patient0047	10	1.0
7	FeTS22_Patient0048	10	1.0
7	FeTS22_Patient0049	10	1.0
7	FeTS22_Patient0050	10	1.0
7	FeTS22_Patient0051	10	1.0
7	FeTS22_Patient0052	10	1.0
7	FeTS22_Patient0053	10	1.0
7	FeTS22_Patient0054	10	1.0
7	FeTS22_Patient0055	10	1.0
7	FeTS22_Patient0056	10	1.0
7	FeTS22_Patient0057	10	1.0
7	FeTS22_Patient0058	10	1.0
7	FeTS22_Patient0059	10	1.0
7	FeTS22_Patient0060	10	1.0
7	FeTS22_Patient0061	10	1.4142139999999999
7	FeTS22_Patient0062	10	1.0
7	FeTS22_Patient0063	10	1.0
7	FeTS22_Patient0064	10	1.0
7	FeTS22_Patient0065	10	1.0
7	FeTS22_Patient0066	10	1.0
7	FeTS22_Patient0067	10	1.0
7	FeTS22_Patient0068	10	1.0
7	FeTS22_Patient0069	10	1.0
7	FeTS22_Patient0070	10	1.4142139999999999
7	FeTS22_Patient0071	10	1.0
7	FeTS22_Patient0072	10	1.0
7	FeTS22_Patient0073	10	1.0
7	FeTS22_Patient0074	10	1.0
7	FeTS22_Patient0075	10	1.0
7	FeTS22_Patient0076	10	1.0
7	FeTS22_Patient0077	10	1.0
7	FeTS22_Patient0078	10	1.0
7	FeTS22_Patient0079	10	1.0
7	FeTS22_Patient0080	10	1.0
7	FeTS22_Patient0081	10	1.0
7	FeTS22_Patient0082	10	1.0
7	FeTS22_Patient0083	10	1.4142139999999999
7	FeTS22_Patient0084	10	1.4142139999999999
7	FeTS22_Patient0085	10	1.0
7	FeTS22_Patient0086	10	1.0
7	FeTS22_Patient0087	10	1.0
7	FeTS22_Patient0088	10	1.0
7	FeTS22_Patient0089	10	1.0
7	FeTS22_Patient0090	10	1.4142139999999999
7	FeTS22_Patient0091	10	1.0
7	FeTS22_Patient0092	10	1.0
7	FeTS22_Patient0093	10	1.0
7	FeTS22_Patient0094	10	1.0
7	FeTS22_Patient0095	10	1.0
7	FeTS22_Patient0096	10	1.0
7	FeTS22_Patient0097	10	1.0
7	FeTS22_Patient0098	10	1.0
7	FeTS22_Patient0099	10	1.0
7	FeTS22_Patient0100	10	1.0
7	FeTS22_Patient0101	10	1.0
7	FeTS22_Patient0102	10	1.0
7	FeTS22_Patient0103	10	1.0
7	FeTS22_Patient0104	10	1.0
7	FeTS22_Patient0105	10	1.0
7	FeTS22_Patient0106	10	1.0
7	FeTS22_Patient0107	10	1.0
7	FeTS22_Patient0108	10	1.0
7	FeTS22_Patient0109	10	1.0
7	FeTS22_Patient0110	10	1.0
7	FeTS22_Patient0111	10	1.0
7	FeTS22_Patient0000	11	1.0
7	FeTS22_Patient0001	11	1.0
7	FeTS22_Patient0002	11	1.0
7	FeTS22_Patient0003	11	1.0
7	FeTS22_Patient0004	11	1.0
7	FeTS22_Patient0005	11	1.0
7	FeTS22_Patient0006	11	1.0
7	FeTS22_Patient0007	11	1.0
7	FeTS22_Patient0008	11	1.0
7	FeTS22_Patient0009	11	1.0
7	FeTS22_Patient0010	11	1.0
7	FeTS22_Patient0011	11	1.0
7	FeTS22_Patient0012	11	1.0
7	FeTS22_Patient0013	11	1.0
7	FeTS22_Patient0014	11	1.0
7	FeTS22_Patient0015	11	1.0
7	FeTS22_Patient0016	11	1.0
7	FeTS22_Patient0017	11	1.0
7	FeTS22_Patient0018	11	50.931326
7	FeTS22_Patient0019	11	1.0
7	FeTS22_Patient0020	11	1.0
7	FeTS22_Patient0021	11	1.0
7	FeTS22_Patient0022	11	1.0
7	FeTS22_Patient0023	11	1.0
7	FeTS22_Patient0024	11	1.0
7	FeTS22_Patient0025	11	1.0
7	FeTS22_Patient0026	11	1.0
7	FeTS22_Patient0027	11	1.0
7	FeTS22_Patient0028	11	1.0
7	FeTS22_Patient0029	11	1.0
7	FeTS22_Patient0030	11	1.0
7	FeTS22_Patient0031	11	1.0
7	FeTS22_Patient0032	11	1.0
7	FeTS22_Patient0033	11	1.0
7	FeTS22_Patient0034	11	1.0
7	FeTS22_Patient0035	11	1.0
7	FeTS22_Patient0036	11	1.0
7	FeTS22_Patient0037	11	1.0
7	FeTS22_Patient0038	11	1.0
7	FeTS22_Patient0039	11	1.0
7	FeTS22_Patient0040	11	1.0
7	FeTS22_Patient0041	11	1.0
7	FeTS22_Patient0042	11	1.4142139999999999
7	FeTS22_Patient0043	11	1.4142139999999999
7	FeTS22_Patient0044	11	78.181519
7	FeTS22_Patient0045	11	1.0
7	FeTS22_Patient0046	11	1.0
7	FeTS22_Patient0047	11	1.0
7	FeTS22_Patient0048	11	1.0
7	FeTS22_Patient0049	11	1.0
7	FeTS22_Patient0050	11	1.0
7	FeTS22_Patient0051	11	1.0
7	FeTS22_Patient0052	11	1.0
7	FeTS22_Patient0053	11	1.0
7	FeTS22_Patient0054	11	1.0
7	FeTS22_Patient0055	11	1.0
7	FeTS22_Patient0056	11	1.0
7	FeTS22_Patient0057	11	1.0
7	FeTS22_Patient0058	11	1.0
7	FeTS22_Patient0059	11	1.0
7	FeTS22_Patient0060	11	1.0
7	FeTS22_Patient0061	11	1.0
7	FeTS22_Patient0062	11	1.0
7	FeTS22_Patient0063	11	1.0
7	FeTS22_Patient0064	11	1.0
7	FeTS22_Patient0065	11	1.0
7	FeTS22_Patient0066	11	1.0
7	FeTS22_Patient0067	11	1.0
7	FeTS22_Patient0068	11	1.0
7	FeTS22_Patient0069	11	1.0
7	FeTS22_Patient0070	11	1.4142139999999999
7	FeTS22_Patient0071	11	1.0
7	FeTS22_Patient0072	11	1.0
7	FeTS22_Patient0073	11	1.0
7	FeTS22_Patient0074	11	1.0
7	FeTS22_Patient0075	11	1.0
7	FeTS22_Patient0076	11	1.0
7	FeTS22_Patient0077	11	1.0
7	FeTS22_Patient0078	11	1.0
7	FeTS22_Patient0079	11	1.0
7	FeTS22_Patient0080	11	1.0
7	FeTS22_Patient0081	11	1.0
7	FeTS22_Patient0082	11	1.0
7	FeTS22_Patient0083	11	2.236068
7	FeTS22_Patient0084	11	2.0
7	FeTS22_Patient0085	11	1.0
7	FeTS22_Patient0086	11	1.0
7	FeTS22_Patient0087	11	1.0
7	FeTS22_Patient0088	11	1.0
7	FeTS22_Patient0089	11	1.0
7	FeTS22_Patient0090	11	1.0
7	FeTS22_Patient0091	11	1.0
7	FeTS22_Patient0092	11	1.0
7	FeTS22_Patient0093	11	1.4142139999999999
7	FeTS22_Patient0094	11	1.0
7	FeTS22_Patient0095	11	1.0
7	FeTS22_Patient0096	11	1.0
7	FeTS22_Patient0097	11	1.0
7	FeTS22_Patient0098	11	1.0
7	FeTS22_Patient0099	11	1.0
7	FeTS22_Patient0100	11	1.0
7	FeTS22_Patient0101	11	1.0
7	FeTS22_Patient0102	11	1.0
7	FeTS22_Patient0103	11	1.0
7	FeTS22_Patient0104	11	1.0
7	FeTS22_Patient0105	11	1.0
7	FeTS22_Patient0106	11	1.0
7	FeTS22_Patient0107	11	1.0
7	FeTS22_Patient0108	11	1.0
7	FeTS22_Patient0109	11	1.0
7	FeTS22_Patient0110	11	1.0
7	FeTS22_Patient0111	11	1.0
7	FeTS22_Patient0000	12	1.4142139999999999
7	FeTS22_Patient0001	12	1.0
7	FeTS22_Patient0002	12	1.0
7	FeTS22_Patient0003	12	1.0
7	FeTS22_Patient0004	12	1.0
7	FeTS22_Patient0005	12	1.4142139999999999
7	FeTS22_Patient0006	12	2.0
7	FeTS22_Patient0007	12	1.0
7	FeTS22_Patient0008	12	1.0
7	FeTS22_Patient0009	12	1.4142139999999999
7	FeTS22_Patient0010	12	1.0
7	FeTS22_Patient0011	12	1.4142139999999999
7	FeTS22_Patient0012	12	2.236068
7	FeTS22_Patient0013	12	3.0
7	FeTS22_Patient0014	12	1.4142139999999999
7	FeTS22_Patient0015	12	1.0
7	FeTS22_Patient0016	12	1.0
7	FeTS22_Patient0017	12	1.4142139999999999
7	FeTS22_Patient0018	12	50.990195
7	FeTS22_Patient0019	12	1.0
7	FeTS22_Patient0020	12	1.0
7	FeTS22_Patient0021	12	1.0
7	FeTS22_Patient0022	12	1.0
7	FeTS22_Patient0023	12	1.0
7	FeTS22_Patient0024	12	2.0
7	FeTS22_Patient0025	12	1.0
7	FeTS22_Patient0026	12	1.0
7	FeTS22_Patient0027	12	1.0
7	FeTS22_Patient0028	12	1.0
7	FeTS22_Patient0029	12	1.0
7	FeTS22_Patient0030	12	1.0
7	FeTS22_Patient0031	12	1.4142139999999999
7	FeTS22_Patient0032	12	1.0
7	FeTS22_Patient0033	12	1.0
7	FeTS22_Patient0034	12	1.0
7	FeTS22_Patient0035	12	1.0
7	FeTS22_Patient0036	12	1.0
7	FeTS22_Patient0037	12	1.0
7	FeTS22_Patient0038	12	1.0
7	FeTS22_Patient0039	12	1.0
7	FeTS22_Patient0040	12	2.236068
7	FeTS22_Patient0041	12	1.0
7	FeTS22_Patient0042	12	1.4142139999999999
7	FeTS22_Patient0043	12	1.0
7	FeTS22_Patient0044	12	77.936192
7	FeTS22_Patient0045	12	1.0
7	FeTS22_Patient0046	12	3.0
7	FeTS22_Patient0047	12	1.4142139999999999
7	FeTS22_Patient0048	12	1.4142139999999999
7	FeTS22_Patient0049	12	1.4142139999999999
7	FeTS22_Patient0050	12	1.0
7	FeTS22_Patient0051	12	1.7320509999999998
7	FeTS22_Patient0052	12	1.0
7	FeTS22_Patient0053	12	1.0
7	FeTS22_Patient0054	12	1.4142139999999999
7	FeTS22_Patient0055	12	1.0
7	FeTS22_Patient0056	12	1.0
7	FeTS22_Patient0057	12	1.4142139999999999
7	FeTS22_Patient0058	12	1.0
7	FeTS22_Patient0059	12	2.828427
7	FeTS22_Patient0060	12	2.236068
7	FeTS22_Patient0061	12	1.4142139999999999
7	FeTS22_Patient0062	12	1.0
7	FeTS22_Patient0063	12	1.4142139999999999
7	FeTS22_Patient0064	12	1.0
7	FeTS22_Patient0065	12	1.4142139999999999
7	FeTS22_Patient0066	12	2.0
7	FeTS22_Patient0067	12	1.4142139999999999
7	FeTS22_Patient0068	12	1.0
7	FeTS22_Patient0069	12	1.0
7	FeTS22_Patient0070	12	2.236068
7	FeTS22_Patient0071	12	1.0
7	FeTS22_Patient0072	12	1.4142139999999999
7	FeTS22_Patient0073	12	1.0
7	FeTS22_Patient0074	12	1.0
7	FeTS22_Patient0075	12	1.0
7	FeTS22_Patient0076	12	1.0
7	FeTS22_Patient0077	12	1.0
7	FeTS22_Patient0078	12	1.0
7	FeTS22_Patient0079	12	3.308907
7	FeTS22_Patient0080	12	1.0
7	FeTS22_Patient0081	12	1.0
7	FeTS22_Patient0082	12	1.0
7	FeTS22_Patient0083	12	1.7320509999999998
7	FeTS22_Patient0084	12	3.598479
7	FeTS22_Patient0085	12	1.7320509999999998
7	FeTS22_Patient0086	12	1.0
7	FeTS22_Patient0087	12	1.0
7	FeTS22_Patient0088	12	1.0
7	FeTS22_Patient0089	12	1.0
7	FeTS22_Patient0090	12	2.0
7	FeTS22_Patient0091	12	1.4142139999999999
7	FeTS22_Patient0092	12	1.0
7	FeTS22_Patient0093	12	2.828427
7	FeTS22_Patient0094	12	1.0
7	FeTS22_Patient0095	12	1.0
7	FeTS22_Patient0096	12	1.4142139999999999
7	FeTS22_Patient0097	12	1.4142139999999999
7	FeTS22_Patient0098	12	1.0
7	FeTS22_Patient0099	12	1.0
7	FeTS22_Patient0100	12	1.0
7	FeTS22_Patient0101	12	1.0
7	FeTS22_Patient0102	12	1.0
7	FeTS22_Patient0103	12	1.4142139999999999
7	FeTS22_Patient0104	12	1.4142139999999999
7	FeTS22_Patient0105	12	1.0
7	FeTS22_Patient0106	12	1.0
7	FeTS22_Patient0107	12	1.0
7	FeTS22_Patient0108	12	1.0
7	FeTS22_Patient0109	12	2.0
7	FeTS22_Patient0110	12	1.0
7	FeTS22_Patient0111	12	1.0
7	FeTS22_Patient0000	54	1.0
7	FeTS22_Patient0001	54	1.0
7	FeTS22_Patient0002	54	1.0
7	FeTS22_Patient0003	54	1.0
7	FeTS22_Patient0004	54	1.0
7	FeTS22_Patient0005	54	1.0
7	FeTS22_Patient0006	54	1.4142139999999999
7	FeTS22_Patient0007	54	1.0
7	FeTS22_Patient0008	54	1.0
7	FeTS22_Patient0009	54	1.0
7	FeTS22_Patient0010	54	1.0
7	FeTS22_Patient0011	54	1.0
7	FeTS22_Patient0012	54	1.0
7	FeTS22_Patient0013	54	1.0
7	FeTS22_Patient0014	54	1.0
7	FeTS22_Patient0015	54	1.0
7	FeTS22_Patient0016	54	1.0
7	FeTS22_Patient0017	54	1.0
7	FeTS22_Patient0018	54	50.984308
7	FeTS22_Patient0019	54	1.0
7	FeTS22_Patient0020	54	1.0
7	FeTS22_Patient0021	54	1.0
7	FeTS22_Patient0022	54	1.0
7	FeTS22_Patient0023	54	1.0
7	FeTS22_Patient0024	54	1.0
7	FeTS22_Patient0025	54	1.0
7	FeTS22_Patient0026	54	1.0
7	FeTS22_Patient0027	54	1.0
7	FeTS22_Patient0028	54	1.0
7	FeTS22_Patient0029	54	1.0
7	FeTS22_Patient0030	54	1.0
7	FeTS22_Patient0031	54	1.0
7	FeTS22_Patient0032	54	1.0
7	FeTS22_Patient0033	54	1.0
7	FeTS22_Patient0034	54	1.0
7	FeTS22_Patient0035	54	1.0
7	FeTS22_Patient0036	54	1.0
7	FeTS22_Patient0037	54	1.0
7	FeTS22_Patient0038	54	1.0
7	FeTS22_Patient0039	54	1.0
7	FeTS22_Patient0040	54	1.0
7	FeTS22_Patient0041	54	1.0
7	FeTS22_Patient0042	54	1.4142139999999999
7	FeTS22_Patient0043	54	1.4142139999999999
7	FeTS22_Patient0044	54	78.177362
7	FeTS22_Patient0045	54	1.0
7	FeTS22_Patient0046	54	1.0
7	FeTS22_Patient0047	54	1.0
7	FeTS22_Patient0048	54	1.0
7	FeTS22_Patient0049	54	1.0
7	FeTS22_Patient0050	54	1.0
7	FeTS22_Patient0051	54	1.0
7	FeTS22_Patient0052	54	1.0
7	FeTS22_Patient0053	54	1.0
7	FeTS22_Patient0054	54	1.0
7	FeTS22_Patient0055	54	1.0
7	FeTS22_Patient0056	54	1.0
7	FeTS22_Patient0057	54	1.0
7	FeTS22_Patient0058	54	55.160674
7	FeTS22_Patient0059	54	1.4142139999999999
7	FeTS22_Patient0060	54	1.0
7	FeTS22_Patient0061	54	1.0
7	FeTS22_Patient0062	54	1.0
7	FeTS22_Patient0063	54	1.0
7	FeTS22_Patient0064	54	1.0
7	FeTS22_Patient0065	54	1.0
7	FeTS22_Patient0066	54	1.0
7	FeTS22_Patient0067	54	1.4142139999999999
7	FeTS22_Patient0068	54	1.0
7	FeTS22_Patient0069	54	1.0
7	FeTS22_Patient0070	54	1.4142139999999999
7	FeTS22_Patient0071	54	1.0
7	FeTS22_Patient0072	54	1.0
7	FeTS22_Patient0073	54	1.0
7	FeTS22_Patient0074	54	1.0
7	FeTS22_Patient0075	54	1.0
7	FeTS22_Patient0076	54	1.0
7	FeTS22_Patient0077	54	2.0
7	FeTS22_Patient0078	54	1.0
7	FeTS22_Patient0079	54	1.0
7	FeTS22_Patient0080	54	1.0
7	FeTS22_Patient0081	54	1.0
7	FeTS22_Patient0082	54	1.0
7	FeTS22_Patient0083	54	2.236068
7	FeTS22_Patient0084	54	2.0
7	FeTS22_Patient0085	54	1.0
7	FeTS22_Patient0086	54	1.0
7	FeTS22_Patient0087	54	1.0
7	FeTS22_Patient0088	54	1.0
7	FeTS22_Patient0089	54	1.0
7	FeTS22_Patient0090	54	2.0
7	FeTS22_Patient0091	54	1.0
7	FeTS22_Patient0092	54	1.0
7	FeTS22_Patient0093	54	1.4142139999999999
7	FeTS22_Patient0094	54	1.0
7	FeTS22_Patient0095	54	1.0
7	FeTS22_Patient0096	54	1.0
7	FeTS22_Patient0097	54	1.0
7	FeTS22_Patient0098	54	1.0
7	FeTS22_Patient0099	54	1.0
7	FeTS22_Patient0100	54	1.0
7	FeTS22_Patient0101	54	1.0
7	FeTS22_Patient0102	54	1.0
7	FeTS22_Patient0103	54	1.0
7	FeTS22_Patient0104	54	1.0
7	FeTS22_Patient0105	54	1.0
7	FeTS22_Patient0106	54	1.0
7	FeTS22_Patient0107	54	1.0
7	FeTS22_Patient0108	54	1.0
7	FeTS22_Patient0109	54	1.0
7	FeTS22_Patient0110	54	1.0
7	FeTS22_Patient0111	54	1.0
9	FeTS22_Patient0000	8	1.7320509999999998
9	FeTS22_Patient0001	8	1.0
9	FeTS22_Patient0002	8	4.123106
9	FeTS22_Patient0003	8	100.0
9	FeTS22_Patient0004	8	100.0
9	FeTS22_Patient0005	8	2.236068
9	FeTS22_Patient0006	8	2.236068
9	FeTS22_Patient0007	8	3.0
9	FeTS22_Patient0008	8	65.13831400000001
9	FeTS22_Patient0009	8	2.0
9	FeTS22_Patient0010	8	5.385165
9	FeTS22_Patient0011	8	6.0
9	FeTS22_Patient0012	8	17.349352
9	FeTS22_Patient0013	8	2.0
9	FeTS22_Patient0014	8	7.874008
9	FeTS22_Patient0015	8	1.0
9	FeTS22_Patient0016	8	7.874008
9	FeTS22_Patient0017	8	4.898979
9	FeTS22_Patient0018	8	1.7320509999999998
9	FeTS22_Patient0000	10	2.236068
9	FeTS22_Patient0001	10	1.0
9	FeTS22_Patient0002	10	2.828427
9	FeTS22_Patient0003	10	100.0
9	FeTS22_Patient0004	10	100.0
9	FeTS22_Patient0005	10	4.242641000000001
9	FeTS22_Patient0006	10	1.7320509999999998
9	FeTS22_Patient0007	10	2.236068
9	FeTS22_Patient0008	10	64.218377
9	FeTS22_Patient0009	10	1.0
9	FeTS22_Patient0010	10	5.830952
9	FeTS22_Patient0011	10	3.316625
9	FeTS22_Patient0012	10	1.0
9	FeTS22_Patient0013	10	1.0
9	FeTS22_Patient0014	10	9.433981
9	FeTS22_Patient0015	10	1.4142139999999999
9	FeTS22_Patient0016	10	9.433981
9	FeTS22_Patient0017	10	1.4142139999999999
9	FeTS22_Patient0018	10	1.0
9	FeTS22_Patient0000	11	1.0
9	FeTS22_Patient0001	11	1.0
9	FeTS22_Patient0002	11	4.123106
9	FeTS22_Patient0003	11	1.4142139999999999
9	FeTS22_Patient0004	11	44.537046999999994
9	FeTS22_Patient0005	11	3.0
9	FeTS22_Patient0006	11	1.4142139999999999
9	FeTS22_Patient0007	11	1.4142139999999999
9	FeTS22_Patient0008	11	7.348469000000001
9	FeTS22_Patient0009	11	1.0
9	FeTS22_Patient0010	11	2.44949
9	FeTS22_Patient0011	11	3.316625
9	FeTS22_Patient0012	11	1.7320509999999998
9	FeTS22_Patient0013	11	1.0
9	FeTS22_Patient0014	11	9.110434
9	FeTS22_Patient0015	11	1.0
9	FeTS22_Patient0016	11	9.110434
9	FeTS22_Patient0017	11	1.4142139999999999
9	FeTS22_Patient0018	11	1.0
9	FeTS22_Patient0000	12	4.123106
9	FeTS22_Patient0001	12	1.4142139999999999
9	FeTS22_Patient0002	12	24.124676
9	FeTS22_Patient0003	12	100.0
9	FeTS22_Patient0004	12	100.0
9	FeTS22_Patient0005	12	3.605551
9	FeTS22_Patient0006	12	1.4142139999999999
9	FeTS22_Patient0007	12	2.236068
9	FeTS22_Patient0008	12	4.690416
9	FeTS22_Patient0009	12	1.0
9	FeTS22_Patient0010	12	4.472136
9	FeTS22_Patient0011	12	9.433981
9	FeTS22_Patient0012	12	100.0
9	FeTS22_Patient0013	12	2.0
9	FeTS22_Patient0014	12	9.0
9	FeTS22_Patient0015	12	1.4142139999999999
9	FeTS22_Patient0016	12	9.0
9	FeTS22_Patient0017	12	1.7320509999999998
9	FeTS22_Patient0018	12	1.4142139999999999
9	FeTS22_Patient0000	54	1.0
9	FeTS22_Patient0001	54	1.0
9	FeTS22_Patient0002	54	5.0
9	FeTS22_Patient0003	54	2.44949
9	FeTS22_Patient0004	54	44.608832
9	FeTS22_Patient0005	54	2.236068
9	FeTS22_Patient0006	54	1.4142139999999999
9	FeTS22_Patient0007	54	1.4142139999999999
9	FeTS22_Patient0008	54	9.51574
9	FeTS22_Patient0009	54	1.0
9	FeTS22_Patient0010	54	3.316625
9	FeTS22_Patient0011	54	3.605551
9	FeTS22_Patient0012	54	19.974921
9	FeTS22_Patient0013	54	1.0
9	FeTS22_Patient0014	54	8.660254
9	FeTS22_Patient0015	54	1.0
9	FeTS22_Patient0016	54	8.660254
9	FeTS22_Patient0017	54	1.4142139999999999
9	FeTS22_Patient0018	54	1.0
11	FeTS22_Patient0000	8	100.0
11	FeTS22_Patient0001	8	100.0
11	FeTS22_Patient0002	8	2.236068
11	FeTS22_Patient0003	8	3.1622779999999997
11	FeTS22_Patient0004	8	22.561028
11	FeTS22_Patient0005	8	4.472136
11	FeTS22_Patient0006	8	1.4142139999999999
11	FeTS22_Patient0007	8	9.433981
11	FeTS22_Patient0008	8	4.898979
11	FeTS22_Patient0009	8	3.0
11	FeTS22_Patient0010	8	7.81025
11	FeTS22_Patient0011	8	15.231546
11	FeTS22_Patient0012	8	4.472136
11	FeTS22_Patient0013	8	1.0
11	FeTS22_Patient0014	8	2.0
11	FeTS22_Patient0015	8	100.0
11	FeTS22_Patient0016	8	100.0
11	FeTS22_Patient0017	8	1.7320509999999998
11	FeTS22_Patient0018	8	100.0
11	FeTS22_Patient0019	8	8.124038
11	FeTS22_Patient0020	8	4.242641000000001
11	FeTS22_Patient0021	8	3.1622779999999997
11	FeTS22_Patient0022	8	11.357816999999999
11	FeTS22_Patient0023	8	3.0
11	FeTS22_Patient0024	8	2.44949
11	FeTS22_Patient0025	8	100.0
11	FeTS22_Patient0026	8	3.0
11	FeTS22_Patient0027	8	17.326276999999997
11	FeTS22_Patient0028	8	1.0
11	FeTS22_Patient0029	8	5.385165
11	FeTS22_Patient0030	8	1.0
11	FeTS22_Patient0031	8	1.0
11	FeTS22_Patient0032	8	4.123106
11	FeTS22_Patient0033	8	4.123106
11	FeTS22_Patient0034	8	26.915607
11	FeTS22_Patient0035	8	7.0
11	FeTS22_Patient0036	8	11.357816999999999
11	FeTS22_Patient0037	8	7.0710679999999995
11	FeTS22_Patient0038	8	2.0
11	FeTS22_Patient0039	8	2.236068
11	FeTS22_Patient0040	8	100.0
11	FeTS22_Patient0041	8	1.7320509999999998
11	FeTS22_Patient0042	8	2.236068
11	FeTS22_Patient0043	8	5.0
11	FeTS22_Patient0044	8	40.639881
11	FeTS22_Patient0045	8	0.0
11	FeTS22_Patient0046	8	1.0
11	FeTS22_Patient0047	8	91.897769
11	FeTS22_Patient0048	8	2.0
11	FeTS22_Patient0049	8	1.4142139999999999
11	FeTS22_Patient0050	8	1.4142139999999999
11	FeTS22_Patient0051	8	12.727922
11	FeTS22_Patient0052	8	3.1622779999999997
11	FeTS22_Patient0053	8	22.472205
11	FeTS22_Patient0054	8	1.4142139999999999
11	FeTS22_Patient0055	8	1.7320509999999998
11	FeTS22_Patient0056	8	2.236068
11	FeTS22_Patient0057	8	4.123106
11	FeTS22_Patient0058	8	6.164414
11	FeTS22_Patient0059	8	3.1622779999999997
11	FeTS22_Patient0060	8	17.606817000000003
11	FeTS22_Patient0061	8	3.1622779999999997
11	FeTS22_Patient0062	8	1.4142139999999999
11	FeTS22_Patient0063	8	0.0
11	FeTS22_Patient0064	8	2.0
11	FeTS22_Patient0065	8	1.0
11	FeTS22_Patient0066	8	100.0
11	FeTS22_Patient0067	8	100.0
11	FeTS22_Patient0068	8	1.0
11	FeTS22_Patient0069	8	2.828427
11	FeTS22_Patient0070	8	1.7320509999999998
11	FeTS22_Patient0071	8	4.472136
11	FeTS22_Patient0072	8	6.082763
11	FeTS22_Patient0073	8	1.7320509999999998
11	FeTS22_Patient0074	8	2.44949
11	FeTS22_Patient0075	8	100.0
11	FeTS22_Patient0076	8	1.7320509999999998
11	FeTS22_Patient0077	8	1.0
11	FeTS22_Patient0078	8	7.681146000000001
11	FeTS22_Patient0079	8	3.1622779999999997
11	FeTS22_Patient0080	8	7.0
11	FeTS22_Patient0081	8	2.236068
11	FeTS22_Patient0082	8	2.0
11	FeTS22_Patient0083	8	11.18034
11	FeTS22_Patient0084	8	0.0
11	FeTS22_Patient0085	8	1.0
11	FeTS22_Patient0086	8	3.316625
11	FeTS22_Patient0087	8	11.723888
11	FeTS22_Patient0088	8	1.0
11	FeTS22_Patient0089	8	2.236068
11	FeTS22_Patient0090	8	3.316625
11	FeTS22_Patient0091	8	1.4142139999999999
11	FeTS22_Patient0092	8	100.0
11	FeTS22_Patient0093	8	6.164414
11	FeTS22_Patient0094	8	2.0
11	FeTS22_Patient0095	8	100.0
11	FeTS22_Patient0096	8	1.0
11	FeTS22_Patient0097	8	5.0
11	FeTS22_Patient0098	8	3.741657
11	FeTS22_Patient0099	8	40.012498
11	FeTS22_Patient0100	8	3.4641019999999996
11	FeTS22_Patient0101	8	1.0
11	FeTS22_Patient0102	8	5.830952
11	FeTS22_Patient0103	8	1.0
11	FeTS22_Patient0104	8	12.206555999999999
11	FeTS22_Patient0105	8	1.7320509999999998
11	FeTS22_Patient0106	8	5.830952
11	FeTS22_Patient0107	8	6.164414
11	FeTS22_Patient0108	8	3.605551
11	FeTS22_Patient0109	8	3.0
11	FeTS22_Patient0110	8	5.656854
11	FeTS22_Patient0111	8	1.4142139999999999
11	FeTS22_Patient0112	8	1.0
11	FeTS22_Patient0113	8	1.0
11	FeTS22_Patient0114	8	5.0
11	FeTS22_Patient0115	8	1.7320509999999998
11	FeTS22_Patient0116	8	7.549834
11	FeTS22_Patient0117	8	4.690416
11	FeTS22_Patient0118	8	2.563171
11	FeTS22_Patient0119	8	3.0
11	FeTS22_Patient0120	8	2.0
11	FeTS22_Patient0121	8	46.502148999999996
11	FeTS22_Patient0122	8	1.4142139999999999
11	FeTS22_Patient0123	8	0.0
11	FeTS22_Patient0124	8	2.44949
11	FeTS22_Patient0125	8	7.0
11	FeTS22_Patient0126	8	1.4142139999999999
11	FeTS22_Patient0127	8	6.164414
11	FeTS22_Patient0128	8	3.0
11	FeTS22_Patient0129	8	1.4142139999999999
11	FeTS22_Patient0130	8	2.236068
11	FeTS22_Patient0131	8	13.190906
11	FeTS22_Patient0132	8	1.7320509999999998
11	FeTS22_Patient0133	8	1.4142139999999999
11	FeTS22_Patient0134	8	3.0
11	FeTS22_Patient0135	8	11.090537
11	FeTS22_Patient0136	8	100.0
11	FeTS22_Patient0137	8	6.63325
11	FeTS22_Patient0138	8	2.236068
11	FeTS22_Patient0139	8	1.0
11	FeTS22_Patient0140	8	0.0
11	FeTS22_Patient0141	8	1.0
11	FeTS22_Patient0142	8	18.165902
11	FeTS22_Patient0143	8	5.830952
11	FeTS22_Patient0144	8	1.0
11	FeTS22_Patient0145	8	3.741657
11	FeTS22_Patient0146	8	18.439089000000003
11	FeTS22_Patient0147	8	100.0
11	FeTS22_Patient0148	8	7.615773
11	FeTS22_Patient0149	8	7.0
11	FeTS22_Patient0150	8	22.203603
11	FeTS22_Patient0151	8	14.317820999999999
11	FeTS22_Patient0152	8	100.0
11	FeTS22_Patient0153	8	1.7320509999999998
11	FeTS22_Patient0154	8	1.4142139999999999
11	FeTS22_Patient0155	8	1.4142139999999999
11	FeTS22_Patient0156	8	23.108439999999998
11	FeTS22_Patient0157	8	1.0
11	FeTS22_Patient0158	8	2.0
11	FeTS22_Patient0159	8	1.4142139999999999
11	FeTS22_Patient0160	8	20.832667
11	FeTS22_Patient0161	8	1.0
11	FeTS22_Patient0162	8	1.4142139999999999
11	FeTS22_Patient0163	8	5.656854
11	FeTS22_Patient0164	8	1.0
11	FeTS22_Patient0165	8	9.0
11	FeTS22_Patient0166	8	3.0
11	FeTS22_Patient0167	8	1.7320509999999998
11	FeTS22_Patient0168	8	2.236068
11	FeTS22_Patient0169	8	1.0
11	FeTS22_Patient0170	8	3.224017
11	FeTS22_Patient0171	8	6.403124
11	FeTS22_Patient0172	8	9.949874000000001
11	FeTS22_Patient0173	8	2.828427
11	FeTS22_Patient0174	8	28.248894
11	FeTS22_Patient0175	8	0.0
11	FeTS22_Patient0176	8	4.242641000000001
11	FeTS22_Patient0177	8	10.049876
11	FeTS22_Patient0178	8	100.0
11	FeTS22_Patient0179	8	3.0
11	FeTS22_Patient0180	8	1.0
11	FeTS22_Patient0181	8	0.0
11	FeTS22_Patient0182	8	1.4142139999999999
11	FeTS22_Patient0183	8	2.0
11	FeTS22_Patient0184	8	100.0
11	FeTS22_Patient0185	8	24.351591
11	FeTS22_Patient0186	8	15.1608
11	FeTS22_Patient0187	8	1.4142139999999999
11	FeTS22_Patient0188	8	5.094069
11	FeTS22_Patient0189	8	4.123106
11	FeTS22_Patient0190	8	5.0
11	FeTS22_Patient0191	8	2.0
11	FeTS22_Patient0192	8	1.4142139999999999
11	FeTS22_Patient0193	8	1.4142139999999999
11	FeTS22_Patient0194	8	16.340135
11	FeTS22_Patient0195	8	1.4142139999999999
11	FeTS22_Patient0196	8	75.952288
11	FeTS22_Patient0197	8	3.605551
11	FeTS22_Patient0198	8	2.828427
11	FeTS22_Patient0199	8	8.660254
11	FeTS22_Patient0200	8	1.0
11	FeTS22_Patient0201	8	2.828427
11	FeTS22_Patient0202	8	8.485281
11	FeTS22_Patient0203	8	2.236068
11	FeTS22_Patient0204	8	6.324555
11	FeTS22_Patient0205	8	1.0
11	FeTS22_Patient0206	8	1.4142139999999999
11	FeTS22_Patient0207	8	12.206555999999999
11	FeTS22_Patient0208	8	17.720045000000002
11	FeTS22_Patient0209	8	15.504789
11	FeTS22_Patient0210	8	100.0
11	FeTS22_Patient0211	8	0.0
11	FeTS22_Patient0212	8	100.0
11	FeTS22_Patient0213	8	1.0
11	FeTS22_Patient0214	8	1.0
11	FeTS22_Patient0215	8	3.1622779999999997
11	FeTS22_Patient0216	8	3.0
11	FeTS22_Patient0217	8	2.236068
11	FeTS22_Patient0000	10	16.340135
11	FeTS22_Patient0001	10	3.4641019999999996
11	FeTS22_Patient0002	10	1.0
11	FeTS22_Patient0003	10	2.236068
11	FeTS22_Patient0004	10	100.0
11	FeTS22_Patient0005	10	9.848858
11	FeTS22_Patient0006	10	1.4142139999999999
11	FeTS22_Patient0007	10	1.0
11	FeTS22_Patient0008	10	1.4142139999999999
11	FeTS22_Patient0009	10	2.828427
11	FeTS22_Patient0010	10	1.4142139999999999
11	FeTS22_Patient0011	10	5.0
11	FeTS22_Patient0012	10	5.0
11	FeTS22_Patient0013	10	1.0
11	FeTS22_Patient0014	10	1.0
11	FeTS22_Patient0015	10	100.0
11	FeTS22_Patient0016	10	100.0
11	FeTS22_Patient0017	10	1.4142139999999999
11	FeTS22_Patient0018	10	100.0
11	FeTS22_Patient0019	10	7.235255
11	FeTS22_Patient0020	10	3.0
11	FeTS22_Patient0021	10	1.4142139999999999
11	FeTS22_Patient0022	10	3.0
11	FeTS22_Patient0023	10	3.605551
11	FeTS22_Patient0024	10	2.236068
11	FeTS22_Patient0025	10	100.0
11	FeTS22_Patient0026	10	1.7320509999999998
11	FeTS22_Patient0027	10	6.0
11	FeTS22_Patient0028	10	1.0
11	FeTS22_Patient0029	10	6.557439
11	FeTS22_Patient0030	10	1.0
11	FeTS22_Patient0031	10	1.0
11	FeTS22_Patient0032	10	3.0
11	FeTS22_Patient0033	10	2.0
11	FeTS22_Patient0034	10	35.369478
11	FeTS22_Patient0035	10	4.898979
11	FeTS22_Patient0036	10	26.870058
11	FeTS22_Patient0037	10	6.928203
11	FeTS22_Patient0038	10	1.0
11	FeTS22_Patient0039	10	1.4142139999999999
11	FeTS22_Patient0040	10	100.0
11	FeTS22_Patient0041	10	1.4142139999999999
11	FeTS22_Patient0042	10	2.0
11	FeTS22_Patient0043	10	2.236068
11	FeTS22_Patient0044	10	5.830952
11	FeTS22_Patient0045	10	0.0
11	FeTS22_Patient0046	10	1.0
11	FeTS22_Patient0047	10	1.4142139999999999
11	FeTS22_Patient0048	10	1.0
11	FeTS22_Patient0049	10	1.4142139999999999
11	FeTS22_Patient0050	10	1.4142139999999999
11	FeTS22_Patient0051	10	18.009715
11	FeTS22_Patient0052	10	2.236068
11	FeTS22_Patient0053	10	6.403124
11	FeTS22_Patient0054	10	1.0
11	FeTS22_Patient0055	10	1.4142139999999999
11	FeTS22_Patient0056	10	1.0
11	FeTS22_Patient0057	10	2.0
11	FeTS22_Patient0058	10	5.099019999999999
11	FeTS22_Patient0059	10	1.0
11	FeTS22_Patient0060	10	45.260909000000005
11	FeTS22_Patient0061	10	2.44949
11	FeTS22_Patient0062	10	1.0
11	FeTS22_Patient0063	10	0.0
11	FeTS22_Patient0064	10	1.4142139999999999
11	FeTS22_Patient0065	10	1.0
11	FeTS22_Patient0066	10	100.0
11	FeTS22_Patient0067	10	100.0
11	FeTS22_Patient0068	10	1.0
11	FeTS22_Patient0069	10	1.7320509999999998
11	FeTS22_Patient0070	10	1.0
11	FeTS22_Patient0071	10	2.828427
11	FeTS22_Patient0072	10	4.123106
11	FeTS22_Patient0073	10	1.4142139999999999
11	FeTS22_Patient0074	10	1.0
11	FeTS22_Patient0075	10	3.741657
11	FeTS22_Patient0076	10	1.0
11	FeTS22_Patient0077	10	1.0
11	FeTS22_Patient0078	10	6.403124
11	FeTS22_Patient0079	10	2.44949
11	FeTS22_Patient0080	10	4.582576
11	FeTS22_Patient0081	10	1.0
11	FeTS22_Patient0082	10	1.4142139999999999
11	FeTS22_Patient0083	10	4.194827
11	FeTS22_Patient0084	10	0.0
11	FeTS22_Patient0085	10	100.0
11	FeTS22_Patient0086	10	4.690416
11	FeTS22_Patient0087	10	9.643651
11	FeTS22_Patient0088	10	1.0
11	FeTS22_Patient0089	10	1.4142139999999999
11	FeTS22_Patient0090	10	2.0
11	FeTS22_Patient0091	10	1.0
11	FeTS22_Patient0092	10	100.0
11	FeTS22_Patient0093	10	3.0
11	FeTS22_Patient0094	10	1.0
11	FeTS22_Patient0095	10	1.7320509999999998
11	FeTS22_Patient0096	10	1.0
11	FeTS22_Patient0097	10	2.0
11	FeTS22_Patient0098	10	2.44949
11	FeTS22_Patient0099	10	33.359406
11	FeTS22_Patient0100	10	1.4142139999999999
11	FeTS22_Patient0101	10	1.0
11	FeTS22_Patient0102	10	8.062258
11	FeTS22_Patient0103	10	1.0
11	FeTS22_Patient0104	10	3.741657
11	FeTS22_Patient0105	10	1.4142139999999999
11	FeTS22_Patient0106	10	3.741657
11	FeTS22_Patient0107	10	8.246211
11	FeTS22_Patient0108	10	2.44949
11	FeTS22_Patient0109	10	2.236068
11	FeTS22_Patient0110	10	6.403124
11	FeTS22_Patient0111	10	1.0
11	FeTS22_Patient0112	10	1.0
11	FeTS22_Patient0113	10	1.0
11	FeTS22_Patient0114	10	8.544004
11	FeTS22_Patient0115	10	1.0
11	FeTS22_Patient0116	10	5.196152
11	FeTS22_Patient0117	10	5.099019999999999
11	FeTS22_Patient0118	10	3.0
11	FeTS22_Patient0119	10	3.316625
11	FeTS22_Patient0120	10	1.0
11	FeTS22_Patient0121	10	28.680984000000002
11	FeTS22_Patient0122	10	1.4142139999999999
11	FeTS22_Patient0123	10	100.0
11	FeTS22_Patient0124	10	8.3666
11	FeTS22_Patient0125	10	5.099019999999999
11	FeTS22_Patient0126	10	1.4142139999999999
11	FeTS22_Patient0127	10	15.652476
11	FeTS22_Patient0128	10	11.045361
11	FeTS22_Patient0129	10	1.4142139999999999
11	FeTS22_Patient0130	10	1.0
11	FeTS22_Patient0131	10	5.0
11	FeTS22_Patient0132	10	1.0
11	FeTS22_Patient0133	10	1.0
11	FeTS22_Patient0134	10	1.4142139999999999
11	FeTS22_Patient0135	10	3.0
11	FeTS22_Patient0136	10	100.0
11	FeTS22_Patient0137	10	4.242641000000001
11	FeTS22_Patient0138	10	1.0
11	FeTS22_Patient0139	10	1.0
11	FeTS22_Patient0140	10	0.0
11	FeTS22_Patient0141	10	1.0
11	FeTS22_Patient0142	10	8.774964
11	FeTS22_Patient0143	10	5.91608
11	FeTS22_Patient0144	10	1.0
11	FeTS22_Patient0145	10	4.123106
11	FeTS22_Patient0146	10	18.0
11	FeTS22_Patient0147	10	100.0
11	FeTS22_Patient0148	10	7.681146000000001
11	FeTS22_Patient0149	10	14.247807
11	FeTS22_Patient0150	10	3.741657
11	FeTS22_Patient0151	10	12.083046000000001
11	FeTS22_Patient0152	10	100.0
11	FeTS22_Patient0153	10	1.0
11	FeTS22_Patient0154	10	1.0
11	FeTS22_Patient0155	10	1.0
11	FeTS22_Patient0156	10	1.0
11	FeTS22_Patient0157	10	1.0
11	FeTS22_Patient0158	10	1.0
11	FeTS22_Patient0159	10	1.0
11	FeTS22_Patient0160	10	20.639767000000003
11	FeTS22_Patient0161	10	1.0
11	FeTS22_Patient0162	10	1.0
11	FeTS22_Patient0163	10	15.652476
11	FeTS22_Patient0164	10	1.0
11	FeTS22_Patient0165	10	12.529964
11	FeTS22_Patient0166	10	2.236068
11	FeTS22_Patient0167	10	1.7320509999999998
11	FeTS22_Patient0168	10	1.4142139999999999
11	FeTS22_Patient0169	10	1.0
11	FeTS22_Patient0170	10	3.1622779999999997
11	FeTS22_Patient0171	10	34.071248
11	FeTS22_Patient0172	10	2.44949
11	FeTS22_Patient0173	10	1.4142139999999999
11	FeTS22_Patient0174	10	2.236068
11	FeTS22_Patient0175	10	0.0
11	FeTS22_Patient0176	10	3.0
11	FeTS22_Patient0177	10	8.602325
11	FeTS22_Patient0178	10	100.0
11	FeTS22_Patient0179	10	1.7320509999999998
11	FeTS22_Patient0180	10	1.0
11	FeTS22_Patient0181	10	100.0
11	FeTS22_Patient0182	10	1.0
11	FeTS22_Patient0183	10	1.4142139999999999
11	FeTS22_Patient0184	10	8.062258
11	FeTS22_Patient0185	10	26.776856
11	FeTS22_Patient0186	10	4.242641000000001
11	FeTS22_Patient0187	10	1.0
11	FeTS22_Patient0188	10	4.472136
11	FeTS22_Patient0189	10	4.242641000000001
11	FeTS22_Patient0190	10	3.605551
11	FeTS22_Patient0191	10	1.4142139999999999
11	FeTS22_Patient0192	10	1.4142139999999999
11	FeTS22_Patient0193	10	1.4142139999999999
11	FeTS22_Patient0194	10	4.123106
11	FeTS22_Patient0195	10	1.0
11	FeTS22_Patient0196	10	4.358899
11	FeTS22_Patient0197	10	3.0
11	FeTS22_Patient0198	10	3.0
11	FeTS22_Patient0199	10	15.748016
11	FeTS22_Patient0200	10	1.0
11	FeTS22_Patient0201	10	3.4641019999999996
11	FeTS22_Patient0202	10	8.124038
11	FeTS22_Patient0203	10	2.236068
11	FeTS22_Patient0204	10	3.0
11	FeTS22_Patient0205	10	1.0
11	FeTS22_Patient0206	10	1.0
11	FeTS22_Patient0207	10	10.793492
11	FeTS22_Patient0208	10	10.0
11	FeTS22_Patient0209	10	2.0
11	FeTS22_Patient0210	10	100.0
11	FeTS22_Patient0211	10	0.0
11	FeTS22_Patient0212	10	100.0
11	FeTS22_Patient0213	10	1.0
11	FeTS22_Patient0214	10	1.0
11	FeTS22_Patient0215	10	2.828427
11	FeTS22_Patient0216	10	9.69536
11	FeTS22_Patient0217	10	1.0
11	FeTS22_Patient0000	11	3.316625
11	FeTS22_Patient0001	11	7.085139999999999
11	FeTS22_Patient0002	11	1.0
11	FeTS22_Patient0003	11	2.828427
11	FeTS22_Patient0004	11	16.062378
11	FeTS22_Patient0005	11	6.0
11	FeTS22_Patient0006	11	1.0
11	FeTS22_Patient0007	11	1.4142139999999999
11	FeTS22_Patient0008	11	2.236068
11	FeTS22_Patient0009	11	3.0
11	FeTS22_Patient0010	11	2.44949
11	FeTS22_Patient0011	11	9.648569
11	FeTS22_Patient0012	11	2.44949
11	FeTS22_Patient0013	11	1.0
11	FeTS22_Patient0014	11	18.493242000000002
11	FeTS22_Patient0015	11	100.0
11	FeTS22_Patient0016	11	0.0
11	FeTS22_Patient0017	11	1.4142139999999999
11	FeTS22_Patient0018	11	100.0
11	FeTS22_Patient0019	11	9.899495
11	FeTS22_Patient0020	11	2.828427
11	FeTS22_Patient0021	11	1.7320509999999998
11	FeTS22_Patient0022	11	2.236068
11	FeTS22_Patient0023	11	2.0
11	FeTS22_Patient0024	11	1.7320509999999998
11	FeTS22_Patient0025	11	38.288379
11	FeTS22_Patient0026	11	28.827065
11	FeTS22_Patient0027	11	34.641016
11	FeTS22_Patient0028	11	1.0
11	FeTS22_Patient0029	11	6.403124
11	FeTS22_Patient0030	11	1.0
11	FeTS22_Patient0031	11	1.0
11	FeTS22_Patient0032	11	4.242641000000001
11	FeTS22_Patient0033	11	3.741657
11	FeTS22_Patient0034	11	35.375839
11	FeTS22_Patient0035	11	3.605551
11	FeTS22_Patient0036	11	27.147744
11	FeTS22_Patient0037	11	5.099019999999999
11	FeTS22_Patient0038	11	1.0
11	FeTS22_Patient0039	11	2.0
11	FeTS22_Patient0040	11	100.0
11	FeTS22_Patient0041	11	1.4142139999999999
11	FeTS22_Patient0042	11	2.236068
11	FeTS22_Patient0043	11	2.236068
11	FeTS22_Patient0044	11	49.019384
11	FeTS22_Patient0045	11	0.0
11	FeTS22_Patient0046	11	1.0
11	FeTS22_Patient0047	11	1.0
11	FeTS22_Patient0048	11	1.4142139999999999
11	FeTS22_Patient0049	11	1.0
11	FeTS22_Patient0050	11	1.4142139999999999
11	FeTS22_Patient0051	11	17.691806
11	FeTS22_Patient0052	11	3.1622779999999997
11	FeTS22_Patient0053	11	5.099019999999999
11	FeTS22_Patient0054	11	1.0
11	FeTS22_Patient0055	11	2.236068
11	FeTS22_Patient0056	11	1.0
11	FeTS22_Patient0057	11	2.44949
11	FeTS22_Patient0058	11	3.316625
11	FeTS22_Patient0059	11	1.0
11	FeTS22_Patient0060	11	27.748874
11	FeTS22_Patient0061	11	1.7320509999999998
11	FeTS22_Patient0062	11	1.0
11	FeTS22_Patient0063	11	100.0
11	FeTS22_Patient0064	11	1.4142139999999999
11	FeTS22_Patient0065	11	1.0
11	FeTS22_Patient0066	11	100.0
11	FeTS22_Patient0067	11	34.194297
11	FeTS22_Patient0068	11	1.0
11	FeTS22_Patient0069	11	2.0
11	FeTS22_Patient0070	11	1.0
11	FeTS22_Patient0071	11	2.236068
11	FeTS22_Patient0072	11	3.741657
11	FeTS22_Patient0073	11	1.7320509999999998
11	FeTS22_Patient0074	11	1.4142139999999999
11	FeTS22_Patient0075	11	6.164414
11	FeTS22_Patient0076	11	1.0
11	FeTS22_Patient0077	11	1.0
11	FeTS22_Patient0078	11	6.480741
11	FeTS22_Patient0079	11	1.7320509999999998
11	FeTS22_Patient0080	11	2.44949
11	FeTS22_Patient0081	11	1.0
11	FeTS22_Patient0082	11	1.4142139999999999
11	FeTS22_Patient0083	11	14.456832
11	FeTS22_Patient0084	11	0.0
11	FeTS22_Patient0085	11	1.0
11	FeTS22_Patient0086	11	3.741657
11	FeTS22_Patient0087	11	7.549834
11	FeTS22_Patient0088	11	1.0
11	FeTS22_Patient0089	11	1.4142139999999999
11	FeTS22_Patient0090	11	1.4142139999999999
11	FeTS22_Patient0091	11	1.0
11	FeTS22_Patient0092	11	100.0
11	FeTS22_Patient0093	11	2.236068
11	FeTS22_Patient0094	11	1.7320509999999998
11	FeTS22_Patient0095	11	1.7320509999999998
11	FeTS22_Patient0096	11	1.0
11	FeTS22_Patient0097	11	2.236068
11	FeTS22_Patient0098	11	2.44949
11	FeTS22_Patient0099	11	30.099834
11	FeTS22_Patient0100	11	1.0
11	FeTS22_Patient0101	11	1.0
11	FeTS22_Patient0102	11	4.0
11	FeTS22_Patient0103	11	1.0
11	FeTS22_Patient0104	11	7.2972
11	FeTS22_Patient0105	11	1.0
11	FeTS22_Patient0106	11	5.196152
11	FeTS22_Patient0107	11	4.123106
11	FeTS22_Patient0108	11	5.0
11	FeTS22_Patient0109	11	1.7320509999999998
11	FeTS22_Patient0110	11	4.242641000000001
11	FeTS22_Patient0111	11	1.0
11	FeTS22_Patient0112	11	1.0
11	FeTS22_Patient0113	11	1.0
11	FeTS22_Patient0114	11	8.0
11	FeTS22_Patient0115	11	17.972201000000002
11	FeTS22_Patient0116	11	3.741657
11	FeTS22_Patient0117	11	2.236068
11	FeTS22_Patient0118	11	2.236068
11	FeTS22_Patient0119	11	4.123106
11	FeTS22_Patient0120	11	2.828427
11	FeTS22_Patient0121	11	28.7054
11	FeTS22_Patient0122	11	1.0
11	FeTS22_Patient0123	11	100.0
11	FeTS22_Patient0124	11	4.0
11	FeTS22_Patient0125	11	3.605551
11	FeTS22_Patient0126	11	1.0
11	FeTS22_Patient0127	11	14.00535
11	FeTS22_Patient0128	11	2.0
11	FeTS22_Patient0129	11	1.0
11	FeTS22_Patient0130	11	1.4142139999999999
11	FeTS22_Patient0131	11	10.814338000000001
11	FeTS22_Patient0132	11	1.0
11	FeTS22_Patient0133	11	1.0
11	FeTS22_Patient0134	11	1.0
11	FeTS22_Patient0135	11	5.0
11	FeTS22_Patient0136	11	100.0
11	FeTS22_Patient0137	11	2.44949
11	FeTS22_Patient0138	11	1.4142139999999999
11	FeTS22_Patient0139	11	1.0
11	FeTS22_Patient0140	11	100.0
11	FeTS22_Patient0141	11	1.0
11	FeTS22_Patient0142	11	6.324555
11	FeTS22_Patient0143	11	4.472136
11	FeTS22_Patient0144	11	1.0
11	FeTS22_Patient0145	11	4.472136
11	FeTS22_Patient0146	11	16.124515
11	FeTS22_Patient0147	11	22.561028
11	FeTS22_Patient0148	11	8.209696000000001
11	FeTS22_Patient0149	11	5.91608
11	FeTS22_Patient0150	11	10.630146
11	FeTS22_Patient0151	11	8.944272
11	FeTS22_Patient0152	11	100.0
11	FeTS22_Patient0153	11	1.0
11	FeTS22_Patient0154	11	1.4142139999999999
11	FeTS22_Patient0155	11	1.0
11	FeTS22_Patient0156	11	1.0
11	FeTS22_Patient0157	11	1.0
11	FeTS22_Patient0158	11	1.4142139999999999
11	FeTS22_Patient0159	11	1.0
11	FeTS22_Patient0160	11	29.215577000000003
11	FeTS22_Patient0161	11	1.0
11	FeTS22_Patient0162	11	1.4142139999999999
11	FeTS22_Patient0163	11	13.038405000000001
11	FeTS22_Patient0164	11	1.0
11	FeTS22_Patient0165	11	5.744562999999999
11	FeTS22_Patient0166	11	1.7320509999999998
11	FeTS22_Patient0167	11	1.7320509999999998
11	FeTS22_Patient0168	11	1.0
11	FeTS22_Patient0169	11	1.0
11	FeTS22_Patient0170	11	3.605551
11	FeTS22_Patient0171	11	18.834805
11	FeTS22_Patient0172	11	3.605551
11	FeTS22_Patient0173	11	1.0
11	FeTS22_Patient0174	11	17.088007
11	FeTS22_Patient0175	11	100.0
11	FeTS22_Patient0176	11	2.236068
11	FeTS22_Patient0177	11	6.0
11	FeTS22_Patient0178	11	100.0
11	FeTS22_Patient0179	11	1.4142139999999999
11	FeTS22_Patient0180	11	1.0
11	FeTS22_Patient0181	11	100.0
11	FeTS22_Patient0182	11	1.0
11	FeTS22_Patient0183	11	1.0
11	FeTS22_Patient0184	11	7.348469000000001
11	FeTS22_Patient0185	11	31.128765
11	FeTS22_Patient0186	11	3.0
11	FeTS22_Patient0187	11	1.0
11	FeTS22_Patient0188	11	2.236068
11	FeTS22_Patient0189	11	3.316625
11	FeTS22_Patient0190	11	2.44949
11	FeTS22_Patient0191	11	1.7320509999999998
11	FeTS22_Patient0192	11	1.0
11	FeTS22_Patient0193	11	1.0
11	FeTS22_Patient0194	11	4.123106
11	FeTS22_Patient0195	11	1.0
11	FeTS22_Patient0196	11	4.582576
11	FeTS22_Patient0197	11	3.605551
11	FeTS22_Patient0198	11	2.236068
11	FeTS22_Patient0199	11	14.575655
11	FeTS22_Patient0200	11	1.0
11	FeTS22_Patient0201	11	2.236068
11	FeTS22_Patient0202	11	9.0
11	FeTS22_Patient0203	11	2.0
11	FeTS22_Patient0204	11	4.123106
11	FeTS22_Patient0205	11	1.0
11	FeTS22_Patient0206	11	1.0
11	FeTS22_Patient0207	11	11.18034
11	FeTS22_Patient0208	11	9.080157
11	FeTS22_Patient0209	11	6.0
11	FeTS22_Patient0210	11	100.0
11	FeTS22_Patient0211	11	100.0
11	FeTS22_Patient0212	11	100.0
11	FeTS22_Patient0213	11	1.0
11	FeTS22_Patient0214	11	1.0
11	FeTS22_Patient0215	11	2.236068
11	FeTS22_Patient0216	11	2.44949
11	FeTS22_Patient0217	11	1.0
11	FeTS22_Patient0000	12	28.682743
11	FeTS22_Patient0001	12	6.403124
11	FeTS22_Patient0002	12	1.0
11	FeTS22_Patient0003	12	21.14353
11	FeTS22_Patient0004	12	27.913258000000003
11	FeTS22_Patient0005	12	10.049876
11	FeTS22_Patient0006	12	1.4142139999999999
11	FeTS22_Patient0007	12	16.03122
11	FeTS22_Patient0008	12	3.741657
11	FeTS22_Patient0009	12	3.1622779999999997
11	FeTS22_Patient0010	12	39.72027
11	FeTS22_Patient0011	12	31.559468
11	FeTS22_Patient0012	12	3.0
11	FeTS22_Patient0013	12	3.605551
11	FeTS22_Patient0014	12	1.0
11	FeTS22_Patient0015	12	100.0
11	FeTS22_Patient0016	12	0.0
11	FeTS22_Patient0017	12	1.4142139999999999
11	FeTS22_Patient0018	12	100.0
11	FeTS22_Patient0019	12	5.656854
11	FeTS22_Patient0020	12	8.786324
11	FeTS22_Patient0021	12	22.36068
11	FeTS22_Patient0022	12	5.656854
11	FeTS22_Patient0023	12	4.0
11	FeTS22_Patient0024	12	6.480741
11	FeTS22_Patient0025	12	100.0
11	FeTS22_Patient0026	12	1.4142139999999999
11	FeTS22_Patient0027	12	8.602325
11	FeTS22_Patient0028	12	1.0
11	FeTS22_Patient0029	12	6.164414
11	FeTS22_Patient0030	12	1.0
11	FeTS22_Patient0031	12	1.0
11	FeTS22_Patient0032	12	8.062258
11	FeTS22_Patient0033	12	4.898979
11	FeTS22_Patient0034	12	35.369478
11	FeTS22_Patient0035	12	3.605551
11	FeTS22_Patient0036	12	25.670995
11	FeTS22_Patient0037	12	12.041595
11	FeTS22_Patient0038	12	1.0
11	FeTS22_Patient0039	12	3.0
11	FeTS22_Patient0040	12	30.80422
11	FeTS22_Patient0041	12	1.7320509999999998
11	FeTS22_Patient0042	12	2.236068
11	FeTS22_Patient0043	12	1.4142139999999999
11	FeTS22_Patient0044	12	33.12099
11	FeTS22_Patient0045	12	0.0
11	FeTS22_Patient0046	12	1.0
11	FeTS22_Patient0047	12	1.4142139999999999
11	FeTS22_Patient0048	12	1.7320509999999998
11	FeTS22_Patient0049	12	1.4142139999999999
11	FeTS22_Patient0050	12	35.398446
11	FeTS22_Patient0051	12	16.792856
11	FeTS22_Patient0052	12	3.741657
11	FeTS22_Patient0053	12	16.396642
11	FeTS22_Patient0054	12	1.0
11	FeTS22_Patient0055	12	1.4142139999999999
11	FeTS22_Patient0056	12	13.266499
11	FeTS22_Patient0057	12	7.81025
11	FeTS22_Patient0058	12	4.123106
11	FeTS22_Patient0059	12	1.4142139999999999
11	FeTS22_Patient0060	12	20.322401
11	FeTS22_Patient0061	12	2.638958
11	FeTS22_Patient0062	12	1.0
11	FeTS22_Patient0063	12	0.0
11	FeTS22_Patient0064	12	2.44949
11	FeTS22_Patient0065	12	1.0
11	FeTS22_Patient0066	12	100.0
11	FeTS22_Patient0067	12	100.0
11	FeTS22_Patient0068	12	1.0
11	FeTS22_Patient0069	12	4.242641000000001
11	FeTS22_Patient0070	12	1.0
11	FeTS22_Patient0071	12	3.316625
11	FeTS22_Patient0072	12	10.049876
11	FeTS22_Patient0073	12	3.316625
11	FeTS22_Patient0074	12	1.0
11	FeTS22_Patient0075	12	15.755945
11	FeTS22_Patient0076	12	1.4142139999999999
11	FeTS22_Patient0077	12	1.0
11	FeTS22_Patient0078	12	34.029399
11	FeTS22_Patient0079	12	8.062258
11	FeTS22_Patient0080	12	6.164414
11	FeTS22_Patient0081	12	1.0
11	FeTS22_Patient0082	12	2.236068
11	FeTS22_Patient0083	12	3.0
11	FeTS22_Patient0084	12	0.0
11	FeTS22_Patient0085	12	3.0
11	FeTS22_Patient0086	12	4.242641000000001
11	FeTS22_Patient0087	12	81.115957
11	FeTS22_Patient0088	12	4.472136
11	FeTS22_Patient0089	12	40.804412
11	FeTS22_Patient0090	12	2.0
11	FeTS22_Patient0091	12	1.4142139999999999
11	FeTS22_Patient0092	12	100.0
11	FeTS22_Patient0093	12	36.810325
11	FeTS22_Patient0094	12	1.0
11	FeTS22_Patient0095	12	4.0
11	FeTS22_Patient0096	12	1.0
11	FeTS22_Patient0097	12	3.605551
11	FeTS22_Patient0098	12	2.236068
11	FeTS22_Patient0099	12	63.324560999999996
11	FeTS22_Patient0100	12	4.123106
11	FeTS22_Patient0101	12	1.0
11	FeTS22_Patient0102	12	7.681146000000001
11	FeTS22_Patient0103	12	2.0
11	FeTS22_Patient0104	12	100.0
11	FeTS22_Patient0105	12	1.4142139999999999
11	FeTS22_Patient0106	12	23.021729
11	FeTS22_Patient0107	12	10.198039
11	FeTS22_Patient0108	12	37.960506
11	FeTS22_Patient0109	12	2.236068
11	FeTS22_Patient0110	12	59.169249
11	FeTS22_Patient0111	12	1.4142139999999999
11	FeTS22_Patient0112	12	1.0
11	FeTS22_Patient0113	12	1.0
11	FeTS22_Patient0114	12	3.316625
11	FeTS22_Patient0115	12	1.4142139999999999
11	FeTS22_Patient0116	12	5.0
11	FeTS22_Patient0117	12	3.0
11	FeTS22_Patient0118	12	15.32971
11	FeTS22_Patient0119	12	3.1622779999999997
11	FeTS22_Patient0120	12	3.605551
11	FeTS22_Patient0121	12	22.135897
11	FeTS22_Patient0122	12	1.0
11	FeTS22_Patient0123	12	0.0
11	FeTS22_Patient0124	12	21.118712
11	FeTS22_Patient0125	12	3.605551
11	FeTS22_Patient0126	12	26.645825
11	FeTS22_Patient0127	12	11.406131
11	FeTS22_Patient0128	12	7.81025
11	FeTS22_Patient0129	12	4.123106
11	FeTS22_Patient0130	12	5.196152
11	FeTS22_Patient0131	12	62.048368
11	FeTS22_Patient0132	12	1.7320509999999998
11	FeTS22_Patient0133	12	1.4142139999999999
11	FeTS22_Patient0134	12	1.4142139999999999
11	FeTS22_Patient0135	12	4.123106
11	FeTS22_Patient0136	12	100.0
11	FeTS22_Patient0137	12	7.348469000000001
11	FeTS22_Patient0138	12	5.262307
11	FeTS22_Patient0139	12	1.0
11	FeTS22_Patient0140	12	0.0
11	FeTS22_Patient0141	12	1.0
11	FeTS22_Patient0142	12	16.733201
11	FeTS22_Patient0143	12	5.385165
11	FeTS22_Patient0144	12	1.0
11	FeTS22_Patient0145	12	13.341664000000002
11	FeTS22_Patient0146	12	10.488088000000001
11	FeTS22_Patient0147	12	30.31992
11	FeTS22_Patient0148	12	6.480741
11	FeTS22_Patient0149	12	15.066519
11	FeTS22_Patient0150	12	21.998839999999998
11	FeTS22_Patient0151	12	6.557439
11	FeTS22_Patient0152	12	100.0
11	FeTS22_Patient0153	12	1.7320509999999998
11	FeTS22_Patient0154	12	1.0
11	FeTS22_Patient0155	12	1.4142139999999999
11	FeTS22_Patient0156	12	19.146647
11	FeTS22_Patient0157	12	2.0
11	FeTS22_Patient0158	12	1.7320509999999998
11	FeTS22_Patient0159	12	42.965102
11	FeTS22_Patient0160	12	43.785271
11	FeTS22_Patient0161	12	1.0
11	FeTS22_Patient0162	12	1.4142139999999999
11	FeTS22_Patient0163	12	7.0710679999999995
11	FeTS22_Patient0164	12	28.861739
11	FeTS22_Patient0165	12	17.663522
11	FeTS22_Patient0166	12	2.236068
11	FeTS22_Patient0167	12	7.31429
11	FeTS22_Patient0168	12	12.409674
11	FeTS22_Patient0169	12	1.0
11	FeTS22_Patient0170	12	3.1622779999999997
11	FeTS22_Patient0171	12	15.297058999999999
11	FeTS22_Patient0172	12	50.043481
11	FeTS22_Patient0173	12	4.0
11	FeTS22_Patient0174	12	26.925824
11	FeTS22_Patient0175	12	0.0
11	FeTS22_Patient0176	12	8.306624000000001
11	FeTS22_Patient0177	12	9.055385000000001
11	FeTS22_Patient0178	12	100.0
11	FeTS22_Patient0179	12	19.33908
11	FeTS22_Patient0180	12	1.0
11	FeTS22_Patient0181	12	0.0
11	FeTS22_Patient0182	12	4.0
11	FeTS22_Patient0183	12	1.0
11	FeTS22_Patient0184	12	58.424308999999994
11	FeTS22_Patient0185	12	23.727621
11	FeTS22_Patient0186	12	23.366643
11	FeTS22_Patient0187	12	11.874342
11	FeTS22_Patient0188	12	1.0
11	FeTS22_Patient0189	12	27.367864
11	FeTS22_Patient0190	12	3.3534940000000004
11	FeTS22_Patient0191	12	3.0
11	FeTS22_Patient0192	12	1.4142139999999999
11	FeTS22_Patient0193	12	1.4142139999999999
11	FeTS22_Patient0194	12	29.171903999999998
11	FeTS22_Patient0195	12	43.125978
11	FeTS22_Patient0196	12	100.0
11	FeTS22_Patient0197	12	35.854566999999996
11	FeTS22_Patient0198	12	15.32971
11	FeTS22_Patient0199	12	8.062258
11	FeTS22_Patient0200	12	3.605551
11	FeTS22_Patient0201	12	4.123106
11	FeTS22_Patient0202	12	5.830952
11	FeTS22_Patient0203	12	2.236068
11	FeTS22_Patient0204	12	6.082763
11	FeTS22_Patient0205	12	1.0
11	FeTS22_Patient0206	12	1.0
11	FeTS22_Patient0207	12	8.660254
11	FeTS22_Patient0208	12	19.646883
11	FeTS22_Patient0209	12	13.379088000000001
11	FeTS22_Patient0210	12	100.0
11	FeTS22_Patient0211	12	0.0
11	FeTS22_Patient0212	12	0.0
11	FeTS22_Patient0213	12	1.0
11	FeTS22_Patient0214	12	1.0
11	FeTS22_Patient0215	12	12.688578
11	FeTS22_Patient0216	12	11.456424
11	FeTS22_Patient0217	12	1.0
11	FeTS22_Patient0000	54	3.741657
11	FeTS22_Patient0001	54	6.426409
11	FeTS22_Patient0002	54	1.0
11	FeTS22_Patient0003	54	1.7320509999999998
11	FeTS22_Patient0004	54	21.040434
11	FeTS22_Patient0005	54	4.898979
11	FeTS22_Patient0006	54	1.4142139999999999
11	FeTS22_Patient0007	54	1.0
11	FeTS22_Patient0008	54	2.0
11	FeTS22_Patient0009	54	3.0
11	FeTS22_Patient0010	54	2.236068
11	FeTS22_Patient0011	54	11.575837
11	FeTS22_Patient0012	54	1.7320509999999998
11	FeTS22_Patient0013	54	1.0
11	FeTS22_Patient0014	54	1.4142139999999999
11	FeTS22_Patient0015	54	100.0
11	FeTS22_Patient0016	54	0.0
11	FeTS22_Patient0017	54	1.4142139999999999
11	FeTS22_Patient0018	54	100.0
11	FeTS22_Patient0019	54	9.273617999999999
11	FeTS22_Patient0020	54	10.488088000000001
11	FeTS22_Patient0021	54	1.4142139999999999
11	FeTS22_Patient0022	54	1.4142139999999999
11	FeTS22_Patient0023	54	1.4142139999999999
11	FeTS22_Patient0024	54	1.7320509999999998
11	FeTS22_Patient0025	54	42.454681
11	FeTS22_Patient0026	54	10.816654
11	FeTS22_Patient0027	54	31.016125
11	FeTS22_Patient0028	54	1.0
11	FeTS22_Patient0029	54	6.403124
11	FeTS22_Patient0030	54	1.0
11	FeTS22_Patient0031	54	1.0
11	FeTS22_Patient0032	54	3.605551
11	FeTS22_Patient0033	54	5.744562999999999
11	FeTS22_Patient0034	54	34.914891
11	FeTS22_Patient0035	54	3.605551
11	FeTS22_Patient0036	54	27.092434
11	FeTS22_Patient0037	54	5.099019999999999
11	FeTS22_Patient0038	54	1.0
11	FeTS22_Patient0039	54	2.44949
11	FeTS22_Patient0040	54	18.732306
11	FeTS22_Patient0041	54	1.4142139999999999
11	FeTS22_Patient0042	54	1.4142139999999999
11	FeTS22_Patient0043	54	2.0
11	FeTS22_Patient0044	54	24.062419000000002
11	FeTS22_Patient0045	54	0.0
11	FeTS22_Patient0046	54	1.0
11	FeTS22_Patient0047	54	1.0
11	FeTS22_Patient0048	54	1.4142139999999999
11	FeTS22_Patient0049	54	1.0
11	FeTS22_Patient0050	54	1.7320509999999998
11	FeTS22_Patient0051	54	20.615528
11	FeTS22_Patient0052	54	4.123106
11	FeTS22_Patient0053	54	9.055385000000001
11	FeTS22_Patient0054	54	1.0
11	FeTS22_Patient0055	54	1.7320509999999998
11	FeTS22_Patient0056	54	1.0
11	FeTS22_Patient0057	54	2.236068
11	FeTS22_Patient0058	54	3.316625
11	FeTS22_Patient0059	54	1.4142139999999999
11	FeTS22_Patient0060	54	25.787594
11	FeTS22_Patient0061	54	1.0
11	FeTS22_Patient0062	54	1.0
11	FeTS22_Patient0063	54	100.0
11	FeTS22_Patient0064	54	1.4142139999999999
11	FeTS22_Patient0065	54	1.0
11	FeTS22_Patient0066	54	100.0
11	FeTS22_Patient0067	54	23.600847
11	FeTS22_Patient0068	54	1.0
11	FeTS22_Patient0069	54	1.7320509999999998
11	FeTS22_Patient0070	54	1.0
11	FeTS22_Patient0071	54	2.828427
11	FeTS22_Patient0072	54	5.099019999999999
11	FeTS22_Patient0073	54	1.0
11	FeTS22_Patient0074	54	1.4142139999999999
11	FeTS22_Patient0075	54	8.124038
11	FeTS22_Patient0076	54	1.0
11	FeTS22_Patient0077	54	1.0
11	FeTS22_Patient0078	54	8.062258
11	FeTS22_Patient0079	54	1.7320509999999998
11	FeTS22_Patient0080	54	3.605551
11	FeTS22_Patient0081	54	1.0
11	FeTS22_Patient0082	54	1.4142139999999999
11	FeTS22_Patient0083	54	45.627842
11	FeTS22_Patient0084	54	0.0
11	FeTS22_Patient0085	54	1.0
11	FeTS22_Patient0086	54	3.605551
11	FeTS22_Patient0087	54	14.035669
11	FeTS22_Patient0088	54	1.0
11	FeTS22_Patient0089	54	1.0
11	FeTS22_Patient0090	54	2.0
11	FeTS22_Patient0091	54	1.0
11	FeTS22_Patient0092	54	100.0
11	FeTS22_Patient0093	54	2.0
11	FeTS22_Patient0094	54	1.4142139999999999
11	FeTS22_Patient0095	54	1.7320509999999998
11	FeTS22_Patient0096	54	1.0
11	FeTS22_Patient0097	54	2.44949
11	FeTS22_Patient0098	54	1.7320509999999998
11	FeTS22_Patient0099	54	30.539317999999998
11	FeTS22_Patient0100	54	1.0
11	FeTS22_Patient0101	54	1.0
11	FeTS22_Patient0102	54	3.605551
11	FeTS22_Patient0103	54	1.0
11	FeTS22_Patient0104	54	22.825423999999998
11	FeTS22_Patient0105	54	1.0
11	FeTS22_Patient0106	54	24.515301
11	FeTS22_Patient0107	54	3.4641019999999996
11	FeTS22_Patient0108	54	5.477226
11	FeTS22_Patient0109	54	1.7320509999999998
11	FeTS22_Patient0110	54	4.347273
11	FeTS22_Patient0111	54	1.0
11	FeTS22_Patient0112	54	1.0
11	FeTS22_Patient0113	54	1.0
11	FeTS22_Patient0114	54	7.874008
11	FeTS22_Patient0115	54	1.4142139999999999
11	FeTS22_Patient0116	54	5.744562999999999
11	FeTS22_Patient0117	54	1.4142139999999999
11	FeTS22_Patient0118	54	2.0
11	FeTS22_Patient0119	54	4.9242349999999995
11	FeTS22_Patient0120	54	2.44949
11	FeTS22_Patient0121	54	45.934675
11	FeTS22_Patient0122	54	1.0
11	FeTS22_Patient0123	54	100.0
11	FeTS22_Patient0124	54	4.582576
11	FeTS22_Patient0125	54	3.605551
11	FeTS22_Patient0126	54	1.4142139999999999
11	FeTS22_Patient0127	54	13.152946
11	FeTS22_Patient0128	54	2.828427
11	FeTS22_Patient0129	54	1.0
11	FeTS22_Patient0130	54	1.0
11	FeTS22_Patient0131	54	12.569805
11	FeTS22_Patient0132	54	1.0
11	FeTS22_Patient0133	54	1.0
11	FeTS22_Patient0134	54	1.4142139999999999
11	FeTS22_Patient0135	54	3.9612489999999996
11	FeTS22_Patient0136	54	100.0
11	FeTS22_Patient0137	54	4.123106
11	FeTS22_Patient0138	54	1.0
11	FeTS22_Patient0139	54	1.0
11	FeTS22_Patient0140	54	100.0
11	FeTS22_Patient0141	54	1.0
11	FeTS22_Patient0142	54	6.557439
11	FeTS22_Patient0143	54	3.316625
11	FeTS22_Patient0144	54	1.0
11	FeTS22_Patient0145	54	4.582576
11	FeTS22_Patient0146	54	16.763054999999998
11	FeTS22_Patient0147	54	10.795808000000001
11	FeTS22_Patient0148	54	8.062258
11	FeTS22_Patient0149	54	4.472136
11	FeTS22_Patient0150	54	17.029386
11	FeTS22_Patient0151	54	8.602325
11	FeTS22_Patient0152	54	100.0
11	FeTS22_Patient0153	54	1.0
11	FeTS22_Patient0154	54	1.0
11	FeTS22_Patient0155	54	1.0
11	FeTS22_Patient0156	54	1.0
11	FeTS22_Patient0157	54	1.0
11	FeTS22_Patient0158	54	1.4142139999999999
11	FeTS22_Patient0159	54	1.0
11	FeTS22_Patient0160	54	29.74895
11	FeTS22_Patient0161	54	1.0
11	FeTS22_Patient0162	54	1.7320509999999998
11	FeTS22_Patient0163	54	12.153126
11	FeTS22_Patient0164	54	1.0
11	FeTS22_Patient0165	54	5.656854
11	FeTS22_Patient0166	54	1.7320509999999998
11	FeTS22_Patient0167	54	1.4142139999999999
11	FeTS22_Patient0168	54	1.0
11	FeTS22_Patient0169	54	1.0
11	FeTS22_Patient0170	54	2.44949
11	FeTS22_Patient0171	54	6.082763
11	FeTS22_Patient0172	54	4.123106
11	FeTS22_Patient0173	54	1.0
11	FeTS22_Patient0174	54	24.738634
11	FeTS22_Patient0175	54	100.0
11	FeTS22_Patient0176	54	3.0
11	FeTS22_Patient0177	54	8.0
11	FeTS22_Patient0178	54	100.0
11	FeTS22_Patient0179	54	1.0
11	FeTS22_Patient0180	54	1.0
11	FeTS22_Patient0181	54	100.0
11	FeTS22_Patient0182	54	1.0
11	FeTS22_Patient0183	54	1.0
11	FeTS22_Patient0184	54	6.164414
11	FeTS22_Patient0185	54	30.870697999999997
11	FeTS22_Patient0186	54	11.445523
11	FeTS22_Patient0187	54	1.0
11	FeTS22_Patient0188	54	15.362291
11	FeTS22_Patient0189	54	4.582576
11	FeTS22_Patient0190	54	2.828427
11	FeTS22_Patient0191	54	1.4142139999999999
11	FeTS22_Patient0192	54	1.0
11	FeTS22_Patient0193	54	1.0
11	FeTS22_Patient0194	54	2.44949
11	FeTS22_Patient0195	54	1.0
11	FeTS22_Patient0196	54	100.0
11	FeTS22_Patient0197	54	4.898979
11	FeTS22_Patient0198	54	2.0
11	FeTS22_Patient0199	54	3.0
11	FeTS22_Patient0200	54	1.0
11	FeTS22_Patient0201	54	1.7320509999999998
11	FeTS22_Patient0202	54	9.110434
11	FeTS22_Patient0203	54	2.0
11	FeTS22_Patient0204	54	7.483314999999999
11	FeTS22_Patient0205	54	1.0
11	FeTS22_Patient0206	54	1.0
11	FeTS22_Patient0207	54	11.357816999999999
11	FeTS22_Patient0208	54	6.403124
11	FeTS22_Patient0209	54	2.236068
11	FeTS22_Patient0210	54	100.0
11	FeTS22_Patient0211	54	100.0
11	FeTS22_Patient0212	54	100.0
11	FeTS22_Patient0213	54	1.0
11	FeTS22_Patient0214	54	1.0
11	FeTS22_Patient0215	54	3.0
11	FeTS22_Patient0216	54	2.828427
11	FeTS22_Patient0217	54	1.0
12	FeTS22_Patient0000	8	1.0
12	FeTS22_Patient0001	8	2.828427
12	FeTS22_Patient0002	8	1.7320509999999998
12	FeTS22_Patient0003	8	2.828427
12	FeTS22_Patient0004	8	6.082763
12	FeTS22_Patient0006	8	1.4142139999999999
12	FeTS22_Patient0007	8	1.0
12	FeTS22_Patient0008	8	2.0
12	FeTS22_Patient0009	8	1.4142139999999999
12	FeTS22_Patient0010	8	2.44949
12	FeTS22_Patient0011	8	1.4142139999999999
12	FeTS22_Patient0012	8	1.0
12	FeTS22_Patient0013	8	1.0
12	FeTS22_Patient0014	8	1.0
12	FeTS22_Patient0016	8	1.0
12	FeTS22_Patient0017	8	1.0
12	FeTS22_Patient0018	8	1.0
12	FeTS22_Patient0000	10	1.0
12	FeTS22_Patient0001	10	1.0
12	FeTS22_Patient0002	10	1.7320509999999998
12	FeTS22_Patient0003	10	1.0
12	FeTS22_Patient0004	10	4.0
12	FeTS22_Patient0006	10	1.0
12	FeTS22_Patient0007	10	1.0
12	FeTS22_Patient0008	10	3.0
12	FeTS22_Patient0009	10	1.0
12	FeTS22_Patient0010	10	1.0
12	FeTS22_Patient0011	10	1.0
12	FeTS22_Patient0012	10	1.0
12	FeTS22_Patient0013	10	1.0
12	FeTS22_Patient0014	10	1.0
12	FeTS22_Patient0016	10	1.0
12	FeTS22_Patient0017	10	1.0
12	FeTS22_Patient0018	10	1.0
12	FeTS22_Patient0000	11	1.0
12	FeTS22_Patient0001	11	1.0
12	FeTS22_Patient0002	11	2.236068
12	FeTS22_Patient0003	11	1.0
12	FeTS22_Patient0004	11	2.236068
12	FeTS22_Patient0006	11	1.0
12	FeTS22_Patient0007	11	1.0
12	FeTS22_Patient0008	11	2.0
12	FeTS22_Patient0009	11	1.0
12	FeTS22_Patient0010	11	1.7320509999999998
12	FeTS22_Patient0011	11	1.0
12	FeTS22_Patient0012	11	1.0
12	FeTS22_Patient0013	11	1.0
12	FeTS22_Patient0014	11	1.0
12	FeTS22_Patient0016	11	1.0
12	FeTS22_Patient0017	11	1.0
12	FeTS22_Patient0018	11	1.0
12	FeTS22_Patient0000	12	1.0
12	FeTS22_Patient0001	12	2.236068
12	FeTS22_Patient0002	12	2.0
12	FeTS22_Patient0003	12	1.0
12	FeTS22_Patient0004	12	7.81025
12	FeTS22_Patient0006	12	1.0
12	FeTS22_Patient0007	12	1.0
12	FeTS22_Patient0008	12	2.828427
12	FeTS22_Patient0009	12	1.4142139999999999
12	FeTS22_Patient0010	12	16.643317
12	FeTS22_Patient0011	12	1.0
12	FeTS22_Patient0012	12	1.0
12	FeTS22_Patient0013	12	1.0
12	FeTS22_Patient0014	12	1.0
12	FeTS22_Patient0016	12	1.0
12	FeTS22_Patient0017	12	1.0
12	FeTS22_Patient0018	12	1.0
12	FeTS22_Patient0000	54	1.0
12	FeTS22_Patient0001	54	1.0
12	FeTS22_Patient0002	54	2.44949
12	FeTS22_Patient0003	54	1.0
12	FeTS22_Patient0004	54	3.605551
12	FeTS22_Patient0006	54	1.0
12	FeTS22_Patient0007	54	1.0
12	FeTS22_Patient0008	54	1.4142139999999999
12	FeTS22_Patient0009	54	1.0
12	FeTS22_Patient0010	54	1.7320509999999998
12	FeTS22_Patient0011	54	1.0
12	FeTS22_Patient0012	54	1.0
12	FeTS22_Patient0013	54	1.0
12	FeTS22_Patient0014	54	1.0
12	FeTS22_Patient0016	54	1.0
12	FeTS22_Patient0017	54	1.0
12	FeTS22_Patient0018	54	1.0
14	FeTS22_Patient0000	8	1.4142139999999999
14	FeTS22_Patient0001	8	1.0
14	FeTS22_Patient0002	8	1.0
14	FeTS22_Patient0003	8	1.0
14	FeTS22_Patient0004	8	1.0
14	FeTS22_Patient0005	8	1.0
14	FeTS22_Patient0006	8	1.0
14	FeTS22_Patient0007	8	1.0
14	FeTS22_Patient0008	8	1.0
14	FeTS22_Patient0009	8	1.0
14	FeTS22_Patient0010	8	1.4142139999999999
14	FeTS22_Patient0011	8	2.0
14	FeTS22_Patient0012	8	12.4499
14	FeTS22_Patient0013	8	1.0
14	FeTS22_Patient0014	8	1.0
14	FeTS22_Patient0015	8	1.0
14	FeTS22_Patient0016	8	1.7320509999999998
14	FeTS22_Patient0018	8	1.0
14	FeTS22_Patient0019	8	1.0
14	FeTS22_Patient0020	8	1.0
14	FeTS22_Patient0021	8	1.0
14	FeTS22_Patient0022	8	1.0
14	FeTS22_Patient0023	8	1.0
14	FeTS22_Patient0024	8	1.0
14	FeTS22_Patient0025	8	1.0
14	FeTS22_Patient0026	8	1.0
14	FeTS22_Patient0027	8	1.0
14	FeTS22_Patient0028	8	3.0
14	FeTS22_Patient0029	8	1.4142139999999999
14	FeTS22_Patient0030	8	1.0
14	FeTS22_Patient0031	8	1.0
14	FeTS22_Patient0032	8	1.0
14	FeTS22_Patient0033	8	3.0
14	FeTS22_Patient0034	8	1.0
14	FeTS22_Patient0035	8	1.0
14	FeTS22_Patient0036	8	1.0
14	FeTS22_Patient0037	8	1.0
14	FeTS22_Patient0039	8	1.0
14	FeTS22_Patient0041	8	1.0
14	FeTS22_Patient0042	8	1.0
14	FeTS22_Patient0043	8	1.0
14	FeTS22_Patient0044	8	1.0
14	FeTS22_Patient0045	8	2.236068
14	FeTS22_Patient0046	8	3.4641019999999996
14	FeTS22_Patient0047	8	1.0
14	FeTS22_Patient0048	8	1.0
14	FeTS22_Patient0049	8	1.0
14	FeTS22_Patient0050	8	1.0
14	FeTS22_Patient0051	8	1.0
14	FeTS22_Patient0052	8	7.0710679999999995
14	FeTS22_Patient0054	8	1.0
14	FeTS22_Patient0055	8	12.727922
14	FeTS22_Patient0056	8	5.385165
14	FeTS22_Patient0057	8	1.0
14	FeTS22_Patient0058	8	1.0
14	FeTS22_Patient0059	8	2.44949
14	FeTS22_Patient0060	8	1.0
14	FeTS22_Patient0061	8	1.0
14	FeTS22_Patient0062	8	1.0
14	FeTS22_Patient0063	8	1.0
14	FeTS22_Patient0064	8	1.0
14	FeTS22_Patient0065	8	1.0
14	FeTS22_Patient0066	8	1.0
14	FeTS22_Patient0067	8	1.0
14	FeTS22_Patient0068	8	1.0
14	FeTS22_Patient0069	8	1.0
14	FeTS22_Patient0070	8	1.0
14	FeTS22_Patient0071	8	1.0
14	FeTS22_Patient0072	8	1.0
14	FeTS22_Patient0073	8	1.0
14	FeTS22_Patient0074	8	2.828427
14	FeTS22_Patient0075	8	1.4142139999999999
14	FeTS22_Patient0076	8	2.828427
14	FeTS22_Patient0077	8	1.0
14	FeTS22_Patient0000	10	1.0
14	FeTS22_Patient0001	10	1.0
14	FeTS22_Patient0002	10	1.0
14	FeTS22_Patient0003	10	1.0
14	FeTS22_Patient0004	10	1.0
14	FeTS22_Patient0005	10	1.0
14	FeTS22_Patient0006	10	1.0
14	FeTS22_Patient0007	10	1.0
14	FeTS22_Patient0008	10	1.0
14	FeTS22_Patient0009	10	1.0
14	FeTS22_Patient0010	10	1.0
14	FeTS22_Patient0011	10	1.0
14	FeTS22_Patient0012	10	1.4142139999999999
14	FeTS22_Patient0013	10	1.0
14	FeTS22_Patient0014	10	1.0
14	FeTS22_Patient0015	10	1.0
14	FeTS22_Patient0016	10	1.0
14	FeTS22_Patient0018	10	1.0
14	FeTS22_Patient0019	10	1.0
14	FeTS22_Patient0020	10	1.0
14	FeTS22_Patient0021	10	1.0
14	FeTS22_Patient0022	10	1.0
14	FeTS22_Patient0023	10	1.0
14	FeTS22_Patient0024	10	1.0
14	FeTS22_Patient0025	10	1.0
14	FeTS22_Patient0026	10	1.0
14	FeTS22_Patient0027	10	1.0
14	FeTS22_Patient0028	10	7.681146000000001
14	FeTS22_Patient0029	10	1.0
14	FeTS22_Patient0030	10	1.0
14	FeTS22_Patient0031	10	1.0
14	FeTS22_Patient0032	10	1.0
14	FeTS22_Patient0033	10	1.7320509999999998
14	FeTS22_Patient0034	10	1.0
14	FeTS22_Patient0035	10	1.0
14	FeTS22_Patient0036	10	1.0
14	FeTS22_Patient0037	10	1.0
14	FeTS22_Patient0039	10	1.0
14	FeTS22_Patient0041	10	1.0
14	FeTS22_Patient0042	10	1.0
14	FeTS22_Patient0043	10	1.0
14	FeTS22_Patient0044	10	1.0
14	FeTS22_Patient0045	10	1.4142139999999999
14	FeTS22_Patient0046	10	1.0
14	FeTS22_Patient0047	10	1.0
14	FeTS22_Patient0048	10	1.0
14	FeTS22_Patient0049	10	1.0
14	FeTS22_Patient0050	10	1.0
14	FeTS22_Patient0051	10	1.0
14	FeTS22_Patient0052	10	1.4142139999999999
14	FeTS22_Patient0054	10	1.0
14	FeTS22_Patient0055	10	3.6531879999999997
14	FeTS22_Patient0056	10	4.123106
14	FeTS22_Patient0057	10	1.0
14	FeTS22_Patient0058	10	1.0
14	FeTS22_Patient0059	10	1.4142139999999999
14	FeTS22_Patient0060	10	1.0
14	FeTS22_Patient0061	10	1.0
14	FeTS22_Patient0062	10	1.0
14	FeTS22_Patient0063	10	1.0
14	FeTS22_Patient0064	10	1.0
14	FeTS22_Patient0065	10	1.0
14	FeTS22_Patient0066	10	1.0
14	FeTS22_Patient0067	10	1.0
14	FeTS22_Patient0068	10	1.0
14	FeTS22_Patient0069	10	1.0
14	FeTS22_Patient0070	10	1.0
14	FeTS22_Patient0071	10	1.0
14	FeTS22_Patient0072	10	1.0
14	FeTS22_Patient0073	10	1.0
14	FeTS22_Patient0074	10	1.4142139999999999
14	FeTS22_Patient0075	10	4.0
14	FeTS22_Patient0076	10	1.0
14	FeTS22_Patient0077	10	1.0
14	FeTS22_Patient0000	11	1.0
14	FeTS22_Patient0001	11	1.0
14	FeTS22_Patient0002	11	1.0
14	FeTS22_Patient0003	11	1.0
14	FeTS22_Patient0004	11	1.0
14	FeTS22_Patient0005	11	1.0
14	FeTS22_Patient0006	11	1.0
14	FeTS22_Patient0007	11	1.0
14	FeTS22_Patient0008	11	1.0
14	FeTS22_Patient0009	11	1.0
14	FeTS22_Patient0010	11	1.0
14	FeTS22_Patient0011	11	1.0
14	FeTS22_Patient0012	11	3.316625
14	FeTS22_Patient0013	11	1.0
14	FeTS22_Patient0014	11	1.0
14	FeTS22_Patient0015	11	1.0
14	FeTS22_Patient0016	11	1.0
14	FeTS22_Patient0018	11	1.0
14	FeTS22_Patient0019	11	1.0
14	FeTS22_Patient0020	11	1.0
14	FeTS22_Patient0021	11	1.0
[truncated: 4,451 more rows]
