# Supplementary material for: Towards fair decentralized benchmarking of healthcare AI algorithms with the Federated Tumor Segmentation (FeTS) challenge
Source: Nat Commun. 2025 Jul 8;16:6274. doi: 10.1038/s41467-025-60466-1 (PMC12238412; doi:10.1038/s41467-025-60466-1)
Supplement: Supplementary file 4 — Source data [file 41467_2025_60466_MOESM4_ESM.zip › source_data_dir/per_figure_data/suppl-fig9_Hausdorff95_ET.csv]

dataset	case_id	model	Hausdorff95_ET
6	FeTS22_Patient0000	8	1.0
6	FeTS22_Patient0001	8	1.4142139999999999
6	FeTS22_Patient0002	8	1.0
6	FeTS22_Patient0003	8	1.0
6	FeTS22_Patient0004	8	1.0
6	FeTS22_Patient0005	8	1.4142139999999999
6	FeTS22_Patient0006	8	1.0
6	FeTS22_Patient0007	8	1.4142139999999999
6	FeTS22_Patient0008	8	1.0
6	FeTS22_Patient0009	8	1.7320509999999998
6	FeTS22_Patient0010	8	1.4142139999999999
6	FeTS22_Patient0011	8	1.0
6	FeTS22_Patient0012	8	1.4142139999999999
6	FeTS22_Patient0013	8	1.7320509999999998
6	FeTS22_Patient0014	8	1.7320509999999998
6	FeTS22_Patient0015	8	1.0
6	FeTS22_Patient0016	8	1.0
6	FeTS22_Patient0017	8	3.1622779999999997
6	FeTS22_Patient0018	8	1.0
6	FeTS22_Patient0019	8	1.0
6	FeTS22_Patient0020	8	1.0
6	FeTS22_Patient0021	8	1.0
6	FeTS22_Patient0022	8	1.0
6	FeTS22_Patient0023	8	1.0
6	FeTS22_Patient0024	8	1.0
6	FeTS22_Patient0025	8	1.4142139999999999
6	FeTS22_Patient0026	8	2.44949
6	FeTS22_Patient0027	8	1.0
6	FeTS22_Patient0028	8	1.0
6	FeTS22_Patient0029	8	1.4142139999999999
6	FeTS22_Patient0030	8	1.0
6	FeTS22_Patient0031	8	1.0
6	FeTS22_Patient0032	8	1.0
6	FeTS22_Patient0033	8	1.0
6	FeTS22_Patient0034	8	1.0
6	FeTS22_Patient0035	8	1.4142139999999999
6	FeTS22_Patient0036	8	1.0
6	FeTS22_Patient0037	8	1.0
6	FeTS22_Patient0038	8	1.0
6	FeTS22_Patient0039	8	1.0
6	FeTS22_Patient0040	8	1.0
6	FeTS22_Patient0041	8	1.4142139999999999
6	FeTS22_Patient0042	8	2.44949
6	FeTS22_Patient0043	8	1.4142139999999999
6	FeTS22_Patient0044	8	1.7320509999999998
6	FeTS22_Patient0045	8	2.0
6	FeTS22_Patient0046	8	1.0
6	FeTS22_Patient0047	8	1.0
6	FeTS22_Patient0048	8	1.0
6	FeTS22_Patient0049	8	1.0
6	FeTS22_Patient0050	8	1.0
6	FeTS22_Patient0051	8	18.708287
6	FeTS22_Patient0052	8	1.0
6	FeTS22_Patient0053	8	1.7320509999999998
6	FeTS22_Patient0054	8	2.44949
6	FeTS22_Patient0055	8	5.0
6	FeTS22_Patient0056	8	1.0
6	FeTS22_Patient0057	8	1.0
6	FeTS22_Patient0058	8	1.0
6	FeTS22_Patient0059	8	1.0
6	FeTS22_Patient0060	8	1.0
6	FeTS22_Patient0061	8	1.4142139999999999
6	FeTS22_Patient0062	8	1.4142139999999999
6	FeTS22_Patient0000	10	1.0
6	FeTS22_Patient0001	10	1.4142139999999999
6	FeTS22_Patient0002	10	1.0
6	FeTS22_Patient0003	10	1.0
6	FeTS22_Patient0004	10	1.0
6	FeTS22_Patient0005	10	1.0
6	FeTS22_Patient0006	10	1.0
6	FeTS22_Patient0007	10	1.0
6	FeTS22_Patient0008	10	1.0
6	FeTS22_Patient0009	10	1.0
6	FeTS22_Patient0010	10	1.0
6	FeTS22_Patient0011	10	1.0
6	FeTS22_Patient0012	10	1.0
6	FeTS22_Patient0013	10	1.4142139999999999
6	FeTS22_Patient0014	10	1.0
6	FeTS22_Patient0015	10	1.0
6	FeTS22_Patient0016	10	1.0
6	FeTS22_Patient0017	10	3.1622779999999997
6	FeTS22_Patient0018	10	1.0
6	FeTS22_Patient0019	10	1.0
6	FeTS22_Patient0020	10	1.0
6	FeTS22_Patient0021	10	1.0
6	FeTS22_Patient0022	10	1.0
6	FeTS22_Patient0023	10	1.0
6	FeTS22_Patient0024	10	1.0
6	FeTS22_Patient0025	10	1.0
6	FeTS22_Patient0026	10	2.44949
6	FeTS22_Patient0027	10	1.0
6	FeTS22_Patient0028	10	1.0
6	FeTS22_Patient0029	10	1.0
6	FeTS22_Patient0030	10	1.0
6	FeTS22_Patient0031	10	1.0
6	FeTS22_Patient0032	10	1.0
6	FeTS22_Patient0033	10	1.0
6	FeTS22_Patient0034	10	1.0
6	FeTS22_Patient0035	10	1.0
6	FeTS22_Patient0036	10	1.0
6	FeTS22_Patient0037	10	1.0
6	FeTS22_Patient0038	10	1.0
6	FeTS22_Patient0039	10	1.0
6	FeTS22_Patient0040	10	1.0
6	FeTS22_Patient0041	10	1.4142139999999999
6	FeTS22_Patient0042	10	3.741657
6	FeTS22_Patient0043	10	1.4142139999999999
6	FeTS22_Patient0044	10	1.4142139999999999
6	FeTS22_Patient0045	10	1.7320509999999998
6	FeTS22_Patient0046	10	1.0
6	FeTS22_Patient0047	10	1.0
6	FeTS22_Patient0048	10	1.0
6	FeTS22_Patient0049	10	1.0
6	FeTS22_Patient0050	10	1.0
6	FeTS22_Patient0051	10	20.099751
6	FeTS22_Patient0052	10	1.0
6	FeTS22_Patient0053	10	1.0
6	FeTS22_Patient0054	10	3.0
6	FeTS22_Patient0055	10	2.236068
6	FeTS22_Patient0056	10	1.0
6	FeTS22_Patient0057	10	1.0
6	FeTS22_Patient0058	10	1.4142139999999999
6	FeTS22_Patient0059	10	1.0
6	FeTS22_Patient0060	10	1.0
6	FeTS22_Patient0061	10	1.0
6	FeTS22_Patient0062	10	1.0
6	FeTS22_Patient0000	11	1.0
6	FeTS22_Patient0001	11	1.4142139999999999
6	FeTS22_Patient0002	11	1.0
6	FeTS22_Patient0003	11	1.0
6	FeTS22_Patient0004	11	1.0
6	FeTS22_Patient0005	11	1.0
6	FeTS22_Patient0006	11	1.0
6	FeTS22_Patient0007	11	1.0
6	FeTS22_Patient0008	11	1.0
6	FeTS22_Patient0009	11	1.0
6	FeTS22_Patient0010	11	1.0
6	FeTS22_Patient0011	11	1.0
6	FeTS22_Patient0012	11	1.4142139999999999
6	FeTS22_Patient0013	11	1.4142139999999999
6	FeTS22_Patient0014	11	1.4142139999999999
6	FeTS22_Patient0015	11	1.0
6	FeTS22_Patient0016	11	1.0
6	FeTS22_Patient0017	11	3.316625
6	FeTS22_Patient0018	11	1.0
6	FeTS22_Patient0019	11	1.0
6	FeTS22_Patient0020	11	1.0
6	FeTS22_Patient0021	11	1.0
6	FeTS22_Patient0022	11	1.0
6	FeTS22_Patient0023	11	1.0
6	FeTS22_Patient0024	11	1.0
6	FeTS22_Patient0025	11	1.0
6	FeTS22_Patient0026	11	2.0
6	FeTS22_Patient0027	11	1.0
6	FeTS22_Patient0028	11	1.0
6	FeTS22_Patient0029	11	1.0
6	FeTS22_Patient0030	11	1.0
6	FeTS22_Patient0031	11	1.0
6	FeTS22_Patient0032	11	1.0
6	FeTS22_Patient0033	11	1.0
6	FeTS22_Patient0034	11	1.0
6	FeTS22_Patient0035	11	1.4142139999999999
6	FeTS22_Patient0036	11	1.0
6	FeTS22_Patient0037	11	1.0
6	FeTS22_Patient0038	11	1.0
6	FeTS22_Patient0039	11	1.7320509999999998
6	FeTS22_Patient0040	11	1.0
6	FeTS22_Patient0041	11	2.236068
6	FeTS22_Patient0042	11	2.44949
6	FeTS22_Patient0043	11	1.4142139999999999
6	FeTS22_Patient0044	11	1.0
6	FeTS22_Patient0045	11	1.4142139999999999
6	FeTS22_Patient0046	11	1.0
6	FeTS22_Patient0047	11	1.0
6	FeTS22_Patient0048	11	1.0
6	FeTS22_Patient0049	11	1.0
6	FeTS22_Patient0050	11	1.0
6	FeTS22_Patient0051	11	19.257464000000002
6	FeTS22_Patient0052	11	1.0
6	FeTS22_Patient0053	11	1.0
6	FeTS22_Patient0054	11	2.44949
6	FeTS22_Patient0055	11	2.236068
6	FeTS22_Patient0056	11	1.0
6	FeTS22_Patient0057	11	1.0
6	FeTS22_Patient0058	11	1.4142139999999999
6	FeTS22_Patient0059	11	1.0
6	FeTS22_Patient0060	11	1.0
6	FeTS22_Patient0061	11	1.0
6	FeTS22_Patient0062	11	1.0
6	FeTS22_Patient0000	12	1.0
6	FeTS22_Patient0001	12	1.4142139999999999
6	FeTS22_Patient0002	12	1.0
6	FeTS22_Patient0003	12	1.4142139999999999
6	FeTS22_Patient0004	12	1.0
6	FeTS22_Patient0005	12	1.4142139999999999
6	FeTS22_Patient0006	12	1.0
6	FeTS22_Patient0007	12	3.0
6	FeTS22_Patient0008	12	1.0
6	FeTS22_Patient0009	12	1.4142139999999999
6	FeTS22_Patient0010	12	1.4142139999999999
6	FeTS22_Patient0011	12	1.0
6	FeTS22_Patient0012	12	1.4142139999999999
6	FeTS22_Patient0013	12	2.236068
6	FeTS22_Patient0014	12	3.605551
6	FeTS22_Patient0015	12	1.0
6	FeTS22_Patient0016	12	1.4142139999999999
6	FeTS22_Patient0017	12	3.0
6	FeTS22_Patient0018	12	1.0
6	FeTS22_Patient0019	12	1.0
6	FeTS22_Patient0020	12	1.0
6	FeTS22_Patient0021	12	1.0
6	FeTS22_Patient0022	12	1.4142139999999999
6	FeTS22_Patient0023	12	1.0
6	FeTS22_Patient0024	12	4.123106
6	FeTS22_Patient0025	12	1.0
6	FeTS22_Patient0026	12	2.828427
6	FeTS22_Patient0027	12	1.0
6	FeTS22_Patient0028	12	1.0
6	FeTS22_Patient0029	12	1.4142139999999999
6	FeTS22_Patient0030	12	1.0
6	FeTS22_Patient0031	12	1.0
6	FeTS22_Patient0032	12	1.0
6	FeTS22_Patient0033	12	1.0
6	FeTS22_Patient0034	12	1.0
6	FeTS22_Patient0035	12	1.0
6	FeTS22_Patient0036	12	1.0
6	FeTS22_Patient0037	12	1.0
6	FeTS22_Patient0038	12	3.1622779999999997
6	FeTS22_Patient0039	12	1.0
6	FeTS22_Patient0040	12	1.0
6	FeTS22_Patient0041	12	1.4142139999999999
6	FeTS22_Patient0042	12	4.242641000000001
6	FeTS22_Patient0043	12	1.4142139999999999
6	FeTS22_Patient0044	12	2.0
6	FeTS22_Patient0045	12	2.236068
6	FeTS22_Patient0046	12	1.0
6	FeTS22_Patient0047	12	1.0
6	FeTS22_Patient0048	12	1.0
6	FeTS22_Patient0049	12	1.0
6	FeTS22_Patient0050	12	1.0
6	FeTS22_Patient0051	12	17.058722
6	FeTS22_Patient0052	12	1.0
6	FeTS22_Patient0053	12	1.0
6	FeTS22_Patient0054	12	3.605551
6	FeTS22_Patient0055	12	2.236068
6	FeTS22_Patient0056	12	1.0
6	FeTS22_Patient0057	12	1.0
6	FeTS22_Patient0058	12	1.4142139999999999
6	FeTS22_Patient0059	12	1.0
6	FeTS22_Patient0060	12	2.236068
6	FeTS22_Patient0061	12	1.0
6	FeTS22_Patient0062	12	1.4142139999999999
6	FeTS22_Patient0000	54	1.0
6	FeTS22_Patient0001	54	1.4142139999999999
6	FeTS22_Patient0002	54	1.0
6	FeTS22_Patient0003	54	1.0
6	FeTS22_Patient0004	54	1.0
6	FeTS22_Patient0005	54	1.0
6	FeTS22_Patient0006	54	1.0
6	FeTS22_Patient0007	54	1.0
6	FeTS22_Patient0008	54	1.4142139999999999
6	FeTS22_Patient0009	54	1.0
6	FeTS22_Patient0010	54	1.0
6	FeTS22_Patient0011	54	1.0
6	FeTS22_Patient0012	54	1.4142139999999999
6	FeTS22_Patient0013	54	1.4142139999999999
6	FeTS22_Patient0014	54	2.236068
6	FeTS22_Patient0015	54	1.0
6	FeTS22_Patient0016	54	1.0
6	FeTS22_Patient0017	54	3.0
6	FeTS22_Patient0018	54	1.0
6	FeTS22_Patient0019	54	1.0
6	FeTS22_Patient0020	54	1.0
6	FeTS22_Patient0021	54	1.0
6	FeTS22_Patient0022	54	1.0
6	FeTS22_Patient0023	54	1.0
6	FeTS22_Patient0024	54	1.0
6	FeTS22_Patient0025	54	1.0
6	FeTS22_Patient0026	54	2.236068
6	FeTS22_Patient0027	54	1.0
6	FeTS22_Patient0028	54	1.0
6	FeTS22_Patient0029	54	1.0
6	FeTS22_Patient0030	54	1.0
6	FeTS22_Patient0031	54	1.0
6	FeTS22_Patient0032	54	1.0
6	FeTS22_Patient0033	54	1.0
6	FeTS22_Patient0034	54	1.0
6	FeTS22_Patient0035	54	1.0
6	FeTS22_Patient0036	54	1.0
6	FeTS22_Patient0037	54	1.0
6	FeTS22_Patient0038	54	1.4142139999999999
6	FeTS22_Patient0039	54	1.4142139999999999
6	FeTS22_Patient0040	54	1.0
6	FeTS22_Patient0041	54	2.0
6	FeTS22_Patient0042	54	3.0
6	FeTS22_Patient0043	54	1.4142139999999999
6	FeTS22_Patient0044	54	1.0
6	FeTS22_Patient0045	54	1.4142139999999999
6	FeTS22_Patient0046	54	1.0
6	FeTS22_Patient0047	54	1.0
6	FeTS22_Patient0048	54	1.0
6	FeTS22_Patient0049	54	1.0
6	FeTS22_Patient0050	54	1.0
6	FeTS22_Patient0051	54	18.110770000000002
6	FeTS22_Patient0052	54	1.0
6	FeTS22_Patient0053	54	1.0
6	FeTS22_Patient0054	54	2.828427
6	FeTS22_Patient0055	54	2.0
6	FeTS22_Patient0056	54	1.0
6	FeTS22_Patient0057	54	1.0
6	FeTS22_Patient0058	54	1.4142139999999999
6	FeTS22_Patient0059	54	1.0
6	FeTS22_Patient0060	54	1.0
6	FeTS22_Patient0061	54	1.0
6	FeTS22_Patient0062	54	1.0
7	FeTS22_Patient0000	8	1.0
7	FeTS22_Patient0001	8	1.0
7	FeTS22_Patient0002	8	1.0
7	FeTS22_Patient0003	8	1.0
7	FeTS22_Patient0004	8	1.0
7	FeTS22_Patient0005	8	1.0
7	FeTS22_Patient0006	8	1.0
7	FeTS22_Patient0007	8	1.0
7	FeTS22_Patient0008	8	1.0
7	FeTS22_Patient0009	8	1.0
7	FeTS22_Patient0010	8	1.0
7	FeTS22_Patient0011	8	1.4142139999999999
7	FeTS22_Patient0012	8	1.0
7	FeTS22_Patient0013	8	1.0
7	FeTS22_Patient0014	8	1.0
7	FeTS22_Patient0015	8	1.0
7	FeTS22_Patient0016	8	1.0
7	FeTS22_Patient0017	8	1.4142139999999999
7	FeTS22_Patient0018	8	48.13055
7	FeTS22_Patient0019	8	1.0
7	FeTS22_Patient0020	8	1.0
7	FeTS22_Patient0021	8	1.0
7	FeTS22_Patient0022	8	1.0
7	FeTS22_Patient0023	8	1.0
7	FeTS22_Patient0024	8	1.0
7	FeTS22_Patient0025	8	1.0
7	FeTS22_Patient0026	8	1.0
7	FeTS22_Patient0027	8	1.0
7	FeTS22_Patient0028	8	1.0
7	FeTS22_Patient0029	8	10.198039
7	FeTS22_Patient0030	8	3.0
7	FeTS22_Patient0031	8	1.0
7	FeTS22_Patient0032	8	1.0
7	FeTS22_Patient0033	8	1.0
7	FeTS22_Patient0034	8	1.0
7	FeTS22_Patient0035	8	1.0
7	FeTS22_Patient0036	8	1.0
7	FeTS22_Patient0037	8	1.0
7	FeTS22_Patient0038	8	1.0
7	FeTS22_Patient0039	8	1.0
7	FeTS22_Patient0040	8	1.0
7	FeTS22_Patient0041	8	1.0
7	FeTS22_Patient0042	8	1.0
7	FeTS22_Patient0043	8	1.0
7	FeTS22_Patient0044	8	77.323994
7	FeTS22_Patient0045	8	1.0
7	FeTS22_Patient0046	8	1.0
7	FeTS22_Patient0047	8	1.0
7	FeTS22_Patient0048	8	1.0
7	FeTS22_Patient0049	8	1.0
7	FeTS22_Patient0050	8	1.7320509999999998
7	FeTS22_Patient0051	8	1.0
7	FeTS22_Patient0052	8	1.0
7	FeTS22_Patient0053	8	1.0
7	FeTS22_Patient0054	8	1.0
7	FeTS22_Patient0055	8	1.0
7	FeTS22_Patient0056	8	1.0
7	FeTS22_Patient0057	8	1.0
7	FeTS22_Patient0058	8	1.0
7	FeTS22_Patient0059	8	1.4142139999999999
7	FeTS22_Patient0060	8	1.0
7	FeTS22_Patient0061	8	1.0
7	FeTS22_Patient0062	8	1.0
7	FeTS22_Patient0063	8	1.0
7	FeTS22_Patient0064	8	1.0
7	FeTS22_Patient0065	8	1.0
7	FeTS22_Patient0066	8	1.4142139999999999
7	FeTS22_Patient0067	8	1.0
7	FeTS22_Patient0068	8	1.0
7	FeTS22_Patient0069	8	1.0
7	FeTS22_Patient0070	8	1.4142139999999999
7	FeTS22_Patient0071	8	1.0
7	FeTS22_Patient0072	8	1.7320509999999998
7	FeTS22_Patient0073	8	1.0
7	FeTS22_Patient0074	8	1.0
7	FeTS22_Patient0075	8	1.0
7	FeTS22_Patient0076	8	2.828427
7	FeTS22_Patient0077	8	2.0
7	FeTS22_Patient0078	8	1.0
7	FeTS22_Patient0079	8	1.0
7	FeTS22_Patient0080	8	1.0
7	FeTS22_Patient0081	8	1.0
7	FeTS22_Patient0082	8	1.0
7	FeTS22_Patient0083	8	1.0
7	FeTS22_Patient0084	8	1.0
7	FeTS22_Patient0085	8	1.4142139999999999
7	FeTS22_Patient0086	8	1.0
7	FeTS22_Patient0087	8	1.0
7	FeTS22_Patient0088	8	1.0
7	FeTS22_Patient0089	8	1.0
7	FeTS22_Patient0090	8	1.0
7	FeTS22_Patient0091	8	1.0
7	FeTS22_Patient0092	8	1.0
7	FeTS22_Patient0093	8	1.0
7	FeTS22_Patient0094	8	1.0
7	FeTS22_Patient0095	8	1.4142139999999999
7	FeTS22_Patient0096	8	1.0
7	FeTS22_Patient0097	8	1.0
7	FeTS22_Patient0098	8	1.0
7	FeTS22_Patient0099	8	1.0
7	FeTS22_Patient0100	8	1.0
7	FeTS22_Patient0101	8	1.0
7	FeTS22_Patient0102	8	1.0
7	FeTS22_Patient0103	8	1.0
7	FeTS22_Patient0104	8	1.0
7	FeTS22_Patient0105	8	2.44949
7	FeTS22_Patient0106	8	1.0
7	FeTS22_Patient0107	8	1.0
7	FeTS22_Patient0108	8	1.0
7	FeTS22_Patient0109	8	1.4142139999999999
7	FeTS22_Patient0110	8	1.0
7	FeTS22_Patient0111	8	1.0
7	FeTS22_Patient0000	10	1.0
7	FeTS22_Patient0001	10	1.0
7	FeTS22_Patient0002	10	1.0
7	FeTS22_Patient0003	10	1.0
7	FeTS22_Patient0004	10	1.0
7	FeTS22_Patient0005	10	1.0
7	FeTS22_Patient0006	10	1.0
7	FeTS22_Patient0007	10	1.0
7	FeTS22_Patient0008	10	1.0
7	FeTS22_Patient0009	10	1.0
7	FeTS22_Patient0010	10	1.0
7	FeTS22_Patient0011	10	1.0
7	FeTS22_Patient0012	10	1.0
7	FeTS22_Patient0013	10	1.0
7	FeTS22_Patient0014	10	1.0
7	FeTS22_Patient0015	10	1.0
7	FeTS22_Patient0016	10	1.0
7	FeTS22_Patient0017	10	1.0
7	FeTS22_Patient0018	10	48.476799
7	FeTS22_Patient0019	10	1.0
7	FeTS22_Patient0020	10	1.0
7	FeTS22_Patient0021	10	1.0
7	FeTS22_Patient0022	10	1.0
7	FeTS22_Patient0023	10	1.0
7	FeTS22_Patient0024	10	1.0
7	FeTS22_Patient0025	10	1.0
7	FeTS22_Patient0026	10	1.0
7	FeTS22_Patient0027	10	1.0
7	FeTS22_Patient0028	10	1.0
7	FeTS22_Patient0029	10	3.1622779999999997
7	FeTS22_Patient0030	10	1.0
7	FeTS22_Patient0031	10	1.0
7	FeTS22_Patient0032	10	1.0
7	FeTS22_Patient0033	10	1.0
7	FeTS22_Patient0034	10	1.0
7	FeTS22_Patient0035	10	1.0
7	FeTS22_Patient0036	10	1.0
7	FeTS22_Patient0037	10	1.0
7	FeTS22_Patient0038	10	1.0
7	FeTS22_Patient0039	10	1.0
7	FeTS22_Patient0040	10	1.0
7	FeTS22_Patient0041	10	1.0
7	FeTS22_Patient0042	10	1.0
7	FeTS22_Patient0043	10	1.0
7	FeTS22_Patient0044	10	76.87002
7	FeTS22_Patient0045	10	1.0
7	FeTS22_Patient0046	10	1.0
7	FeTS22_Patient0047	10	1.0
7	FeTS22_Patient0048	10	1.0
7	FeTS22_Patient0049	10	1.0
7	FeTS22_Patient0050	10	1.0
7	FeTS22_Patient0051	10	1.0
7	FeTS22_Patient0052	10	1.0
7	FeTS22_Patient0053	10	1.0
7	FeTS22_Patient0054	10	1.0
7	FeTS22_Patient0055	10	1.0
7	FeTS22_Patient0056	10	1.0
7	FeTS22_Patient0057	10	1.0
7	FeTS22_Patient0058	10	1.0
7	FeTS22_Patient0059	10	1.0
7	FeTS22_Patient0060	10	1.0
7	FeTS22_Patient0061	10	1.0
7	FeTS22_Patient0062	10	1.0
7	FeTS22_Patient0063	10	1.0
7	FeTS22_Patient0064	10	1.0
7	FeTS22_Patient0065	10	1.0
7	FeTS22_Patient0066	10	1.0
7	FeTS22_Patient0067	10	1.0
7	FeTS22_Patient0068	10	1.0
7	FeTS22_Patient0069	10	1.0
7	FeTS22_Patient0070	10	1.0
7	FeTS22_Patient0071	10	1.0
7	FeTS22_Patient0072	10	1.0
7	FeTS22_Patient0073	10	1.0
7	FeTS22_Patient0074	10	1.0
7	FeTS22_Patient0075	10	1.0
7	FeTS22_Patient0076	10	1.0
7	FeTS22_Patient0077	10	1.0
7	FeTS22_Patient0078	10	1.0
7	FeTS22_Patient0079	10	1.0
7	FeTS22_Patient0080	10	1.0
7	FeTS22_Patient0081	10	1.0
7	FeTS22_Patient0082	10	1.0
7	FeTS22_Patient0083	10	1.0
7	FeTS22_Patient0084	10	1.0
7	FeTS22_Patient0085	10	1.0
7	FeTS22_Patient0086	10	1.0
7	FeTS22_Patient0087	10	1.0
7	FeTS22_Patient0088	10	1.0
7	FeTS22_Patient0089	10	1.0
7	FeTS22_Patient0090	10	1.0
7	FeTS22_Patient0091	10	1.0
7	FeTS22_Patient0092	10	1.0
7	FeTS22_Patient0093	10	1.0
7	FeTS22_Patient0094	10	1.0
7	FeTS22_Patient0095	10	1.0
7	FeTS22_Patient0096	10	1.0
7	FeTS22_Patient0097	10	1.0
7	FeTS22_Patient0098	10	1.0
7	FeTS22_Patient0099	10	1.0
7	FeTS22_Patient0100	10	1.0
7	FeTS22_Patient0101	10	1.0
7	FeTS22_Patient0102	10	1.0
7	FeTS22_Patient0103	10	1.0
7	FeTS22_Patient0104	10	1.0
7	FeTS22_Patient0105	10	1.0
7	FeTS22_Patient0106	10	1.0
7	FeTS22_Patient0107	10	1.0
7	FeTS22_Patient0108	10	1.0
7	FeTS22_Patient0109	10	1.0
7	FeTS22_Patient0110	10	1.0
7	FeTS22_Patient0111	10	1.0
7	FeTS22_Patient0000	11	1.0
7	FeTS22_Patient0001	11	1.0
7	FeTS22_Patient0002	11	1.0
7	FeTS22_Patient0003	11	1.0
7	FeTS22_Patient0004	11	1.0
7	FeTS22_Patient0005	11	1.0
7	FeTS22_Patient0006	11	1.0
7	FeTS22_Patient0007	11	1.0
7	FeTS22_Patient0008	11	1.0
7	FeTS22_Patient0009	11	1.0
7	FeTS22_Patient0010	11	1.0
7	FeTS22_Patient0011	11	1.0
7	FeTS22_Patient0012	11	1.0
7	FeTS22_Patient0013	11	1.0
7	FeTS22_Patient0014	11	1.0
7	FeTS22_Patient0015	11	1.0
7	FeTS22_Patient0016	11	1.0
7	FeTS22_Patient0017	11	1.0
7	FeTS22_Patient0018	11	48.466483000000004
7	FeTS22_Patient0019	11	1.0
7	FeTS22_Patient0020	11	1.0
7	FeTS22_Patient0021	11	1.0
7	FeTS22_Patient0022	11	1.0
7	FeTS22_Patient0023	11	1.0
7	FeTS22_Patient0024	11	1.0
7	FeTS22_Patient0025	11	1.0
7	FeTS22_Patient0026	11	1.0
7	FeTS22_Patient0027	11	1.0
7	FeTS22_Patient0028	11	1.0
7	FeTS22_Patient0029	11	3.0
7	FeTS22_Patient0030	11	1.0
7	FeTS22_Patient0031	11	1.0
7	FeTS22_Patient0032	11	1.0
7	FeTS22_Patient0033	11	1.0
7	FeTS22_Patient0034	11	1.0
7	FeTS22_Patient0035	11	1.0
7	FeTS22_Patient0036	11	1.0
7	FeTS22_Patient0037	11	1.0
7	FeTS22_Patient0038	11	1.0
7	FeTS22_Patient0039	11	1.0
7	FeTS22_Patient0040	11	1.0
7	FeTS22_Patient0041	11	1.0
7	FeTS22_Patient0042	11	1.0
7	FeTS22_Patient0043	11	1.0
7	FeTS22_Patient0044	11	76.922038
7	FeTS22_Patient0045	11	1.0
7	FeTS22_Patient0046	11	1.0
7	FeTS22_Patient0047	11	1.0
7	FeTS22_Patient0048	11	1.0
7	FeTS22_Patient0049	11	1.0
7	FeTS22_Patient0050	11	1.0
7	FeTS22_Patient0051	11	1.0
7	FeTS22_Patient0052	11	1.0
7	FeTS22_Patient0053	11	1.0
7	FeTS22_Patient0054	11	1.0
7	FeTS22_Patient0055	11	1.0
7	FeTS22_Patient0056	11	1.0
7	FeTS22_Patient0057	11	1.0
7	FeTS22_Patient0058	11	1.0
7	FeTS22_Patient0059	11	1.0
7	FeTS22_Patient0060	11	1.0
7	FeTS22_Patient0061	11	1.0
7	FeTS22_Patient0062	11	1.0
7	FeTS22_Patient0063	11	1.0
7	FeTS22_Patient0064	11	1.0
7	FeTS22_Patient0065	11	1.0
7	FeTS22_Patient0066	11	1.4142139999999999
7	FeTS22_Patient0067	11	1.0
7	FeTS22_Patient0068	11	1.0
7	FeTS22_Patient0069	11	1.0
7	FeTS22_Patient0070	11	1.4142139999999999
7	FeTS22_Patient0071	11	1.0
7	FeTS22_Patient0072	11	1.0
7	FeTS22_Patient0073	11	1.0
7	FeTS22_Patient0074	11	1.0
7	FeTS22_Patient0075	11	1.0
7	FeTS22_Patient0076	11	1.0
7	FeTS22_Patient0077	11	1.4142139999999999
7	FeTS22_Patient0078	11	1.0
7	FeTS22_Patient0079	11	1.0
7	FeTS22_Patient0080	11	1.0
7	FeTS22_Patient0081	11	1.0
7	FeTS22_Patient0082	11	1.0
7	FeTS22_Patient0083	11	1.0
7	FeTS22_Patient0084	11	1.0
7	FeTS22_Patient0085	11	1.0
7	FeTS22_Patient0086	11	1.0
7	FeTS22_Patient0087	11	1.0
7	FeTS22_Patient0088	11	1.0
7	FeTS22_Patient0089	11	1.0
7	FeTS22_Patient0090	11	1.0
7	FeTS22_Patient0091	11	1.0
7	FeTS22_Patient0092	11	1.0
7	FeTS22_Patient0093	11	1.0
7	FeTS22_Patient0094	11	1.0
7	FeTS22_Patient0095	11	1.4142139999999999
7	FeTS22_Patient0096	11	1.0
7	FeTS22_Patient0097	11	1.0
7	FeTS22_Patient0098	11	1.0
7	FeTS22_Patient0099	11	1.0
7	FeTS22_Patient0100	11	1.0
7	FeTS22_Patient0101	11	1.0
7	FeTS22_Patient0102	11	1.0
7	FeTS22_Patient0103	11	1.0
7	FeTS22_Patient0104	11	1.0
7	FeTS22_Patient0105	11	2.236068
7	FeTS22_Patient0106	11	1.0
7	FeTS22_Patient0107	11	1.0
7	FeTS22_Patient0108	11	1.0
7	FeTS22_Patient0109	11	1.0
7	FeTS22_Patient0110	11	1.0
7	FeTS22_Patient0111	11	1.0
7	FeTS22_Patient0000	12	1.0
7	FeTS22_Patient0001	12	1.0
7	FeTS22_Patient0002	12	1.0
7	FeTS22_Patient0003	12	1.0
7	FeTS22_Patient0004	12	1.0
7	FeTS22_Patient0005	12	1.0
7	FeTS22_Patient0006	12	1.0
7	FeTS22_Patient0007	12	1.4142139999999999
7	FeTS22_Patient0008	12	1.0
7	FeTS22_Patient0009	12	1.0
7	FeTS22_Patient0010	12	1.0
7	FeTS22_Patient0011	12	1.4142139999999999
7	FeTS22_Patient0012	12	1.0
7	FeTS22_Patient0013	12	2.236068
7	FeTS22_Patient0014	12	1.0
7	FeTS22_Patient0015	12	1.0
7	FeTS22_Patient0016	12	1.0
7	FeTS22_Patient0017	12	1.4142139999999999
7	FeTS22_Patient0018	12	48.466483000000004
7	FeTS22_Patient0019	12	1.0
7	FeTS22_Patient0020	12	1.0
7	FeTS22_Patient0021	12	1.0
7	FeTS22_Patient0022	12	1.0
7	FeTS22_Patient0023	12	1.0
7	FeTS22_Patient0024	12	1.0
7	FeTS22_Patient0025	12	1.0
7	FeTS22_Patient0026	12	2.236068
7	FeTS22_Patient0027	12	1.0
7	FeTS22_Patient0028	12	1.0
7	FeTS22_Patient0029	12	1.0
7	FeTS22_Patient0030	12	1.0
7	FeTS22_Patient0031	12	1.4142139999999999
7	FeTS22_Patient0032	12	1.0
7	FeTS22_Patient0033	12	1.0
7	FeTS22_Patient0034	12	1.0
7	FeTS22_Patient0035	12	1.4142139999999999
7	FeTS22_Patient0036	12	1.0
7	FeTS22_Patient0037	12	1.0
7	FeTS22_Patient0038	12	1.0
7	FeTS22_Patient0039	12	1.0
7	FeTS22_Patient0040	12	2.0
7	FeTS22_Patient0041	12	1.0
7	FeTS22_Patient0042	12	1.0
7	FeTS22_Patient0043	12	1.0
7	FeTS22_Patient0044	12	76.661594
7	FeTS22_Patient0045	12	1.4142139999999999
7	FeTS22_Patient0046	12	2.44949
7	FeTS22_Patient0047	12	1.4142139999999999
7	FeTS22_Patient0048	12	1.0
7	FeTS22_Patient0049	12	1.0
7	FeTS22_Patient0050	12	1.0
7	FeTS22_Patient0051	12	1.4142139999999999
7	FeTS22_Patient0052	12	1.0
7	FeTS22_Patient0053	12	1.0
7	FeTS22_Patient0054	12	1.0
7	FeTS22_Patient0055	12	1.0
7	FeTS22_Patient0056	12	1.0
7	FeTS22_Patient0057	12	1.0
7	FeTS22_Patient0058	12	1.0
7	FeTS22_Patient0059	12	2.44949
7	FeTS22_Patient0060	12	2.236068
7	FeTS22_Patient0061	12	1.0
7	FeTS22_Patient0062	12	1.0
7	FeTS22_Patient0063	12	1.0
7	FeTS22_Patient0064	12	1.0
7	FeTS22_Patient0065	12	1.0
7	FeTS22_Patient0066	12	1.4142139999999999
7	FeTS22_Patient0067	12	1.0
7	FeTS22_Patient0068	12	1.0
7	FeTS22_Patient0069	12	1.0
7	FeTS22_Patient0070	12	1.4142139999999999
7	FeTS22_Patient0071	12	1.0
7	FeTS22_Patient0072	12	1.0
7	FeTS22_Patient0073	12	1.0
7	FeTS22_Patient0074	12	1.0
7	FeTS22_Patient0075	12	1.0
7	FeTS22_Patient0076	12	1.0
7	FeTS22_Patient0077	12	1.0
7	FeTS22_Patient0078	12	1.0
7	FeTS22_Patient0079	12	1.0
7	FeTS22_Patient0080	12	1.0
7	FeTS22_Patient0081	12	1.0
7	FeTS22_Patient0082	12	1.0
7	FeTS22_Patient0083	12	1.0
7	FeTS22_Patient0084	12	1.0
7	FeTS22_Patient0085	12	1.0
7	FeTS22_Patient0086	12	1.0
7	FeTS22_Patient0087	12	1.0
7	FeTS22_Patient0088	12	1.0
7	FeTS22_Patient0089	12	1.0
7	FeTS22_Patient0090	12	1.4142139999999999
7	FeTS22_Patient0091	12	1.0
7	FeTS22_Patient0092	12	1.0
7	FeTS22_Patient0093	12	1.4142139999999999
7	FeTS22_Patient0094	12	1.0
7	FeTS22_Patient0095	12	1.0
7	FeTS22_Patient0096	12	1.0
7	FeTS22_Patient0097	12	1.0
7	FeTS22_Patient0098	12	1.0
7	FeTS22_Patient0099	12	1.0
7	FeTS22_Patient0100	12	1.0
7	FeTS22_Patient0101	12	1.0
7	FeTS22_Patient0102	12	1.0
7	FeTS22_Patient0103	12	1.4142139999999999
7	FeTS22_Patient0104	12	1.0
7	FeTS22_Patient0105	12	3.0
7	FeTS22_Patient0106	12	1.0
7	FeTS22_Patient0107	12	1.0
7	FeTS22_Patient0108	12	1.0
7	FeTS22_Patient0109	12	2.236068
7	FeTS22_Patient0110	12	1.0
7	FeTS22_Patient0111	12	1.0
7	FeTS22_Patient0000	54	1.0
7	FeTS22_Patient0001	54	1.0
7	FeTS22_Patient0002	54	1.0
7	FeTS22_Patient0003	54	1.0
7	FeTS22_Patient0004	54	1.0
7	FeTS22_Patient0005	54	1.0
7	FeTS22_Patient0006	54	1.0
7	FeTS22_Patient0007	54	1.4142139999999999
7	FeTS22_Patient0008	54	1.0
7	FeTS22_Patient0009	54	1.0
7	FeTS22_Patient0010	54	1.0
7	FeTS22_Patient0011	54	1.0
7	FeTS22_Patient0012	54	1.0
7	FeTS22_Patient0013	54	1.0
7	FeTS22_Patient0014	54	1.0
7	FeTS22_Patient0015	54	1.0
7	FeTS22_Patient0016	54	1.0
7	FeTS22_Patient0017	54	1.0
7	FeTS22_Patient0018	54	48.466483000000004
7	FeTS22_Patient0019	54	1.0
7	FeTS22_Patient0020	54	1.0
7	FeTS22_Patient0021	54	1.0
7	FeTS22_Patient0022	54	1.0
7	FeTS22_Patient0023	54	1.0
7	FeTS22_Patient0024	54	1.0
7	FeTS22_Patient0025	54	1.0
7	FeTS22_Patient0026	54	1.0
7	FeTS22_Patient0027	54	1.0
7	FeTS22_Patient0028	54	1.0
7	FeTS22_Patient0029	54	3.1622779999999997
7	FeTS22_Patient0030	54	1.0
7	FeTS22_Patient0031	54	1.0
7	FeTS22_Patient0032	54	1.0
7	FeTS22_Patient0033	54	1.0
7	FeTS22_Patient0034	54	1.0
7	FeTS22_Patient0035	54	1.0
7	FeTS22_Patient0036	54	1.0
7	FeTS22_Patient0037	54	1.0
7	FeTS22_Patient0038	54	1.0
7	FeTS22_Patient0039	54	1.0
7	FeTS22_Patient0040	54	1.0
7	FeTS22_Patient0041	54	1.0
7	FeTS22_Patient0042	54	1.0
7	FeTS22_Patient0043	54	1.0
7	FeTS22_Patient0044	54	76.922038
7	FeTS22_Patient0045	54	1.0
7	FeTS22_Patient0046	54	1.0
7	FeTS22_Patient0047	54	1.0
7	FeTS22_Patient0048	54	1.0
7	FeTS22_Patient0049	54	1.0
7	FeTS22_Patient0050	54	1.4142139999999999
7	FeTS22_Patient0051	54	1.0
7	FeTS22_Patient0052	54	1.0
7	FeTS22_Patient0053	54	1.0
7	FeTS22_Patient0054	54	1.0
7	FeTS22_Patient0055	54	1.0
7	FeTS22_Patient0056	54	1.0
7	FeTS22_Patient0057	54	1.0
7	FeTS22_Patient0058	54	1.0
7	FeTS22_Patient0059	54	1.0
7	FeTS22_Patient0060	54	1.0
7	FeTS22_Patient0061	54	1.0
7	FeTS22_Patient0062	54	1.0
7	FeTS22_Patient0063	54	1.0
7	FeTS22_Patient0064	54	1.0
7	FeTS22_Patient0065	54	1.0
7	FeTS22_Patient0066	54	1.0
7	FeTS22_Patient0067	54	1.0
7	FeTS22_Patient0068	54	1.0
7	FeTS22_Patient0069	54	1.0
7	FeTS22_Patient0070	54	1.4142139999999999
7	FeTS22_Patient0071	54	1.0
7	FeTS22_Patient0072	54	1.0
7	FeTS22_Patient0073	54	1.0
7	FeTS22_Patient0074	54	1.0
7	FeTS22_Patient0075	54	1.0
7	FeTS22_Patient0076	54	1.0
7	FeTS22_Patient0077	54	2.236068
7	FeTS22_Patient0078	54	1.0
7	FeTS22_Patient0079	54	1.0
7	FeTS22_Patient0080	54	1.0
7	FeTS22_Patient0081	54	1.0
7	FeTS22_Patient0082	54	1.0
7	FeTS22_Patient0083	54	1.0
7	FeTS22_Patient0084	54	1.0
7	FeTS22_Patient0085	54	1.0
7	FeTS22_Patient0086	54	1.0
7	FeTS22_Patient0087	54	1.0
7	FeTS22_Patient0088	54	1.0
7	FeTS22_Patient0089	54	1.0
7	FeTS22_Patient0090	54	1.0
7	FeTS22_Patient0091	54	1.0
7	FeTS22_Patient0092	54	1.0
7	FeTS22_Patient0093	54	1.0
7	FeTS22_Patient0094	54	1.0
7	FeTS22_Patient0095	54	1.0
7	FeTS22_Patient0096	54	1.0
7	FeTS22_Patient0097	54	1.0
7	FeTS22_Patient0098	54	1.0
7	FeTS22_Patient0099	54	1.0
7	FeTS22_Patient0100	54	1.0
7	FeTS22_Patient0101	54	1.0
7	FeTS22_Patient0102	54	1.0
7	FeTS22_Patient0103	54	1.0
7	FeTS22_Patient0104	54	1.0
7	FeTS22_Patient0105	54	6.708203999999999
7	FeTS22_Patient0106	54	1.0
7	FeTS22_Patient0107	54	1.0
7	FeTS22_Patient0108	54	1.0
7	FeTS22_Patient0109	54	1.0
7	FeTS22_Patient0110	54	1.0
7	FeTS22_Patient0111	54	1.0
8	FeTS22_Patient0000	8	1.0
8	FeTS22_Patient0001	8	1.0
8	FeTS22_Patient0002	8	0.0
8	FeTS22_Patient0003	8	16.399694
8	FeTS22_Patient0005	8	1.4142139999999999
8	FeTS22_Patient0006	8	0.0
8	FeTS22_Patient0007	8	1.0
8	FeTS22_Patient0008	8	0.0
8	FeTS22_Patient0009	8	100.0
8	FeTS22_Patient0010	8	1.0
8	FeTS22_Patient0011	8	1.4142139999999999
8	FeTS22_Patient0012	8	1.0
8	FeTS22_Patient0013	8	100.0
8	FeTS22_Patient0014	8	1.4142139999999999
8	FeTS22_Patient0015	8	100.0
8	FeTS22_Patient0016	8	11.045361
8	FeTS22_Patient0017	8	0.0
8	FeTS22_Patient0018	8	0.0
8	FeTS22_Patient0019	8	1.0
8	FeTS22_Patient0020	8	1.0
8	FeTS22_Patient0021	8	1.0
8	FeTS22_Patient0022	8	1.0
8	FeTS22_Patient0023	8	1.0
8	FeTS22_Patient0024	8	1.0
8	FeTS22_Patient0025	8	0.0
8	FeTS22_Patient0026	8	0.0
8	FeTS22_Patient0027	8	100.0
8	FeTS22_Patient0028	8	1.0
8	FeTS22_Patient0029	8	1.0
8	FeTS22_Patient0030	8	0.0
8	FeTS22_Patient0031	8	1.0
8	FeTS22_Patient0032	8	1.4142139999999999
8	FeTS22_Patient0033	8	4.123106
8	FeTS22_Patient0034	8	1.0
8	FeTS22_Patient0035	8	0.0
8	FeTS22_Patient0036	8	1.0
8	FeTS22_Patient0037	8	1.0
8	FeTS22_Patient0038	8	2.0
8	FeTS22_Patient0039	8	0.0
8	FeTS22_Patient0040	8	1.0
8	FeTS22_Patient0041	8	1.0
8	FeTS22_Patient0042	8	0.0
8	FeTS22_Patient0043	8	2.236068
8	FeTS22_Patient0044	8	1.0
8	FeTS22_Patient0045	8	100.0
8	FeTS22_Patient0046	8	1.4142139999999999
8	FeTS22_Patient0047	8	9.088217
8	FeTS22_Patient0048	8	1.0
8	FeTS22_Patient0049	8	1.0
8	FeTS22_Patient0050	8	0.0
8	FeTS22_Patient0051	8	1.0
8	FeTS22_Patient0052	8	1.0
8	FeTS22_Patient0053	8	0.0
8	FeTS22_Patient0054	8	1.0
8	FeTS22_Patient0000	10	1.0
8	FeTS22_Patient0001	10	1.0
8	FeTS22_Patient0002	10	0.0
8	FeTS22_Patient0003	10	21.086696
8	FeTS22_Patient0005	10	1.7320509999999998
8	FeTS22_Patient0006	10	0.0
8	FeTS22_Patient0007	10	1.0
8	FeTS22_Patient0008	10	0.0
8	FeTS22_Patient0009	10	0.0
8	FeTS22_Patient0010	10	1.0
8	FeTS22_Patient0011	10	1.4142139999999999
8	FeTS22_Patient0012	10	1.0
8	FeTS22_Patient0013	10	0.0
8	FeTS22_Patient0014	10	1.0
8	FeTS22_Patient0015	10	0.0
8	FeTS22_Patient0016	10	21.664483999999998
8	FeTS22_Patient0017	10	0.0
8	FeTS22_Patient0018	10	0.0
8	FeTS22_Patient0019	10	1.0
8	FeTS22_Patient0020	10	1.4142139999999999
8	FeTS22_Patient0021	10	1.0
8	FeTS22_Patient0022	10	1.0
8	FeTS22_Patient0023	10	1.0
8	FeTS22_Patient0024	10	1.0
8	FeTS22_Patient0025	10	0.0
8	FeTS22_Patient0026	10	0.0
8	FeTS22_Patient0027	10	0.0
8	FeTS22_Patient0028	10	1.0
8	FeTS22_Patient0029	10	1.0
8	FeTS22_Patient0030	10	0.0
8	FeTS22_Patient0031	10	1.0
8	FeTS22_Patient0032	10	1.0
8	FeTS22_Patient0033	10	2.0
8	FeTS22_Patient0034	10	1.0
8	FeTS22_Patient0035	10	0.0
8	FeTS22_Patient0036	10	1.0
8	FeTS22_Patient0037	10	1.0
8	FeTS22_Patient0038	10	1.7320509999999998
8	FeTS22_Patient0039	10	0.0
8	FeTS22_Patient0040	10	1.0
8	FeTS22_Patient0041	10	1.0
8	FeTS22_Patient0042	10	0.0
8	FeTS22_Patient0043	10	100.0
8	FeTS22_Patient0044	10	1.0
8	FeTS22_Patient0045	10	0.0
8	FeTS22_Patient0046	10	1.0
8	FeTS22_Patient0047	10	8.828921000000001
8	FeTS22_Patient0048	10	1.0
8	FeTS22_Patient0049	10	1.0
8	FeTS22_Patient0050	10	0.0
8	FeTS22_Patient0051	10	1.0
8	FeTS22_Patient0052	10	1.0
8	FeTS22_Patient0053	10	0.0
8	FeTS22_Patient0054	10	1.0
8	FeTS22_Patient0000	11	1.0
8	FeTS22_Patient0001	11	1.0
8	FeTS22_Patient0002	11	100.0
8	FeTS22_Patient0003	11	16.896739
8	FeTS22_Patient0005	11	3.316625
8	FeTS22_Patient0006	11	100.0
8	FeTS22_Patient0007	11	1.0
8	FeTS22_Patient0008	11	100.0
8	FeTS22_Patient0009	11	100.0
8	FeTS22_Patient0010	11	1.0
8	FeTS22_Patient0011	11	1.0
8	FeTS22_Patient0012	11	1.0
8	FeTS22_Patient0013	11	100.0
8	FeTS22_Patient0014	11	1.0
8	FeTS22_Patient0015	11	100.0
8	FeTS22_Patient0016	11	10.630146
8	FeTS22_Patient0017	11	100.0
8	FeTS22_Patient0018	11	100.0
8	FeTS22_Patient0019	11	1.0
8	FeTS22_Patient0020	11	1.4142139999999999
8	FeTS22_Patient0021	11	1.0
8	FeTS22_Patient0022	11	1.0
8	FeTS22_Patient0023	11	1.0
8	FeTS22_Patient0024	11	1.0
8	FeTS22_Patient0025	11	100.0
8	FeTS22_Patient0026	11	100.0
8	FeTS22_Patient0027	11	100.0
8	FeTS22_Patient0028	11	1.0
8	FeTS22_Patient0029	11	1.0
8	FeTS22_Patient0030	11	0.0
8	FeTS22_Patient0031	11	1.0
8	FeTS22_Patient0032	11	1.0
8	FeTS22_Patient0033	11	5.881776
8	FeTS22_Patient0034	11	1.0
8	FeTS22_Patient0035	11	100.0
8	FeTS22_Patient0036	11	1.0
8	FeTS22_Patient0037	11	1.0
8	FeTS22_Patient0038	11	2.0
8	FeTS22_Patient0039	11	100.0
8	FeTS22_Patient0040	11	1.0
8	FeTS22_Patient0041	11	1.0
8	FeTS22_Patient0042	11	0.0
8	FeTS22_Patient0043	11	87.094196
8	FeTS22_Patient0044	11	1.0
8	FeTS22_Patient0045	11	100.0
8	FeTS22_Patient0046	11	1.0
8	FeTS22_Patient0047	11	2.44949
8	FeTS22_Patient0048	11	1.0
8	FeTS22_Patient0049	11	1.0
8	FeTS22_Patient0050	11	100.0
8	FeTS22_Patient0051	11	1.0
8	FeTS22_Patient0052	11	1.0
8	FeTS22_Patient0053	11	100.0
8	FeTS22_Patient0054	11	1.0
8	FeTS22_Patient0000	12	1.0
8	FeTS22_Patient0001	12	1.0
8	FeTS22_Patient0002	12	0.0
8	FeTS22_Patient0003	12	19.254849
8	FeTS22_Patient0005	12	1.4142139999999999
8	FeTS22_Patient0006	12	0.0
8	FeTS22_Patient0007	12	1.0
8	FeTS22_Patient0008	12	100.0
8	FeTS22_Patient0009	12	0.0
8	FeTS22_Patient0010	12	1.0
8	FeTS22_Patient0011	12	1.4142139999999999
8	FeTS22_Patient0012	12	1.0
8	FeTS22_Patient0013	12	0.0
8	FeTS22_Patient0014	12	1.0
8	FeTS22_Patient0015	12	0.0
8	FeTS22_Patient0016	12	12.806248
8	FeTS22_Patient0017	12	0.0
8	FeTS22_Patient0018	12	100.0
8	FeTS22_Patient0019	12	1.7320509999999998
8	FeTS22_Patient0020	12	3.53332
8	FeTS22_Patient0021	12	1.0
8	FeTS22_Patient0022	12	1.0
8	FeTS22_Patient0023	12	1.0
8	FeTS22_Patient0024	12	2.236068
8	FeTS22_Patient0025	12	0.0
8	FeTS22_Patient0026	12	100.0
8	FeTS22_Patient0027	12	100.0
8	FeTS22_Patient0028	12	1.0
8	FeTS22_Patient0029	12	1.0
8	FeTS22_Patient0030	12	0.0
8	FeTS22_Patient0031	12	1.0
8	FeTS22_Patient0032	12	1.4142139999999999
8	FeTS22_Patient0033	12	3.605551
8	FeTS22_Patient0034	12	1.0
8	FeTS22_Patient0035	12	0.0
8	FeTS22_Patient0036	12	1.0
8	FeTS22_Patient0037	12	1.0
8	FeTS22_Patient0038	12	2.236068
8	FeTS22_Patient0039	12	0.0
8	FeTS22_Patient0040	12	1.0
8	FeTS22_Patient0041	12	1.0
8	FeTS22_Patient0042	12	0.0
8	FeTS22_Patient0043	12	89.902022
8	FeTS22_Patient0044	12	1.0
8	FeTS22_Patient0045	12	100.0
8	FeTS22_Patient0046	12	1.0
8	FeTS22_Patient0047	12	7.8357529999999995
8	FeTS22_Patient0048	12	2.0
8	FeTS22_Patient0049	12	2.0
8	FeTS22_Patient0050	12	0.0
8	FeTS22_Patient0051	12	1.0
8	FeTS22_Patient0052	12	1.0
8	FeTS22_Patient0053	12	0.0
8	FeTS22_Patient0054	12	1.0
8	FeTS22_Patient0000	54	1.0
8	FeTS22_Patient0001	54	1.0
8	FeTS22_Patient0002	54	100.0
8	FeTS22_Patient0003	54	19.157173
8	FeTS22_Patient0005	54	1.0
8	FeTS22_Patient0006	54	0.0
8	FeTS22_Patient0007	54	1.0
8	FeTS22_Patient0008	54	100.0
8	FeTS22_Patient0009	54	100.0
8	FeTS22_Patient0010	54	1.0
8	FeTS22_Patient0011	54	1.0
8	FeTS22_Patient0012	54	1.0
8	FeTS22_Patient0013	54	100.0
8	FeTS22_Patient0014	54	1.0
8	FeTS22_Patient0015	54	100.0
8	FeTS22_Patient0016	54	7.348469000000001
8	FeTS22_Patient0017	54	100.0
8	FeTS22_Patient0018	54	100.0
8	FeTS22_Patient0019	54	1.0
8	FeTS22_Patient0020	54	8.763531
8	FeTS22_Patient0021	54	1.0
8	FeTS22_Patient0022	54	1.0
8	FeTS22_Patient0023	54	1.0
8	FeTS22_Patient0024	54	1.0
8	FeTS22_Patient0025	54	100.0
8	FeTS22_Patient0026	54	100.0
8	FeTS22_Patient0027	54	100.0
8	FeTS22_Patient0028	54	1.0
8	FeTS22_Patient0029	54	1.0
8	FeTS22_Patient0030	54	100.0
8	FeTS22_Patient0031	54	1.0
8	FeTS22_Patient0032	54	1.0
8	FeTS22_Patient0033	54	5.099019999999999
8	FeTS22_Patient0034	54	1.0
8	FeTS22_Patient0035	54	100.0
8	FeTS22_Patient0036	54	1.0
8	FeTS22_Patient0037	54	1.0
8	FeTS22_Patient0038	54	2.236068
8	FeTS22_Patient0039	54	0.0
8	FeTS22_Patient0040	54	1.0
8	FeTS22_Patient0041	54	1.0
8	FeTS22_Patient0042	54	0.0
8	FeTS22_Patient0043	54	94.89178000000001
8	FeTS22_Patient0044	54	1.0
8	FeTS22_Patient0045	54	100.0
8	FeTS22_Patient0046	54	1.0
8	FeTS22_Patient0047	54	10.552014
8	FeTS22_Patient0048	54	1.0
8	FeTS22_Patient0049	54	1.0
8	FeTS22_Patient0050	54	100.0
8	FeTS22_Patient0051	54	1.0
8	FeTS22_Patient0052	54	1.0
8	FeTS22_Patient0053	54	100.0
8	FeTS22_Patient0054	54	1.0
9	FeTS22_Patient0000	8	3.316625
9	FeTS22_Patient0001	8	1.0
9	FeTS22_Patient0002	8	8.774964
9	FeTS22_Patient0003	8	0.0
9	FeTS22_Patient0004	8	0.0
9	FeTS22_Patient0005	8	1.4142139999999999
9	FeTS22_Patient0006	8	1.4142139999999999
9	FeTS22_Patient0007	8	1.4142139999999999
9	FeTS22_Patient0008	8	2.44949
9	FeTS22_Patient0009	8	1.0
9	FeTS22_Patient0010	8	4.242641000000001
9	FeTS22_Patient0011	8	9.539392
9	FeTS22_Patient0012	8	100.0
9	FeTS22_Patient0013	8	0.0
9	FeTS22_Patient0014	8	1.4142139999999999
9	FeTS22_Patient0015	8	1.0
9	FeTS22_Patient0016	8	1.4142139999999999
9	FeTS22_Patient0017	8	3.1622779999999997
9	FeTS22_Patient0018	8	1.4142139999999999
9	FeTS22_Patient0000	10	3.741657
9	FeTS22_Patient0001	10	1.0
9	FeTS22_Patient0002	10	5.385165
9	FeTS22_Patient0003	10	0.0
9	FeTS22_Patient0004	10	0.0
9	FeTS22_Patient0005	10	1.4142139999999999
9	FeTS22_Patient0006	10	1.4142139999999999
9	FeTS22_Patient0007	10	1.4142139999999999
9	FeTS22_Patient0008	10	3.741657
9	FeTS22_Patient0009	10	1.0
9	FeTS22_Patient0010	10	4.939388
9	FeTS22_Patient0011	10	15.937377
9	FeTS22_Patient0012	10	0.0
9	FeTS22_Patient0013	10	0.0
9	FeTS22_Patient0014	10	2.236068
9	FeTS22_Patient0015	10	1.0
9	FeTS22_Patient0016	10	2.236068
9	FeTS22_Patient0017	10	1.0
9	FeTS22_Patient0018	10	1.0
9	FeTS22_Patient0000	11	2.236068
9	FeTS22_Patient0001	11	1.0
9	FeTS22_Patient0002	11	5.385165
9	FeTS22_Patient0003	11	0.0
9	FeTS22_Patient0004	11	100.0
9	FeTS22_Patient0005	11	1.0
9	FeTS22_Patient0006	11	1.0
9	FeTS22_Patient0007	11	1.0
9	FeTS22_Patient0008	11	6.403124
9	FeTS22_Patient0009	11	1.0
9	FeTS22_Patient0010	11	1.4142139999999999
9	FeTS22_Patient0011	11	8.062258
9	FeTS22_Patient0012	11	100.0
9	FeTS22_Patient0013	11	0.0
9	FeTS22_Patient0014	11	2.828427
9	FeTS22_Patient0015	11	1.0
9	FeTS22_Patient0016	11	2.828427
9	FeTS22_Patient0017	11	1.0
9	FeTS22_Patient0018	11	1.0
9	FeTS22_Patient0000	12	6.164414
9	FeTS22_Patient0001	12	1.0
9	FeTS22_Patient0002	12	17.029386
9	FeTS22_Patient0003	12	0.0
9	FeTS22_Patient0004	12	0.0
9	FeTS22_Patient0005	12	2.236068
9	FeTS22_Patient0006	12	1.4142139999999999
9	FeTS22_Patient0007	12	2.0
9	FeTS22_Patient0008	12	1.0
9	FeTS22_Patient0009	12	1.4142139999999999
9	FeTS22_Patient0010	12	4.358899
9	FeTS22_Patient0011	12	8.062258
9	FeTS22_Patient0012	12	0.0
9	FeTS22_Patient0013	12	0.0
9	FeTS22_Patient0014	12	2.44949
9	FeTS22_Patient0015	12	1.7320509999999998
9	FeTS22_Patient0016	12	2.44949
9	FeTS22_Patient0017	12	1.7320509999999998
9	FeTS22_Patient0018	12	2.44949
9	FeTS22_Patient0000	54	1.0
9	FeTS22_Patient0001	54	1.0
9	FeTS22_Patient0002	54	4.347273
9	FeTS22_Patient0003	54	0.0
9	FeTS22_Patient0004	54	100.0
9	FeTS22_Patient0005	54	1.0
9	FeTS22_Patient0006	54	1.0
9	FeTS22_Patient0007	54	1.0
9	FeTS22_Patient0008	54	8.831761
9	FeTS22_Patient0009	54	1.0
9	FeTS22_Patient0010	54	2.44949
9	FeTS22_Patient0011	54	7.67134
9	FeTS22_Patient0012	54	100.0
9	FeTS22_Patient0013	54	100.0
9	FeTS22_Patient0014	54	2.828427
9	FeTS22_Patient0015	54	1.0
9	FeTS22_Patient0016	54	2.828427
9	FeTS22_Patient0017	54	1.0
9	FeTS22_Patient0018	54	1.0
10	FeTS22_Patient0000	8	1.4142139999999999
10	FeTS22_Patient0001	8	3.1622779999999997
10	FeTS22_Patient0002	8	2.236068
10	FeTS22_Patient0003	8	4.472136
10	FeTS22_Patient0004	8	2.44949
10	FeTS22_Patient0005	8	5.774799
10	FeTS22_Patient0006	8	2.236068
10	FeTS22_Patient0007	8	3.316625
10	FeTS22_Patient0008	8	18.920888
10	FeTS22_Patient0009	8	1.4142139999999999
10	FeTS22_Patient0010	8	1.4142139999999999
10	FeTS22_Patient0011	8	2.0
10	FeTS22_Patient0012	8	2.236068
10	FeTS22_Patient0013	8	1.4142139999999999
10	FeTS22_Patient0014	8	2.236068
10	FeTS22_Patient0015	8	3.605551
10	FeTS22_Patient0016	8	1.4142139999999999
10	FeTS22_Patient0017	8	11.874342
10	FeTS22_Patient0018	8	2.44949
10	FeTS22_Patient0019	8	2.236068
10	FeTS22_Patient0020	8	2.828427
10	FeTS22_Patient0021	8	1.0
10	FeTS22_Patient0022	8	2.828427
10	FeTS22_Patient0023	8	2.44949
10	FeTS22_Patient0024	8	1.7320509999999998
10	FeTS22_Patient0025	8	1.7320509999999998
10	FeTS22_Patient0026	8	2.236068
10	FeTS22_Patient0027	8	2.44949
10	FeTS22_Patient0028	8	2.44949
10	FeTS22_Patient0029	8	9.337764
10	FeTS22_Patient0030	8	2.0
10	FeTS22_Patient0031	8	1.4142139999999999
10	FeTS22_Patient0032	8	2.0
10	FeTS22_Patient0033	8	3.1622779999999997
10	FeTS22_Patient0034	8	1.4142139999999999
10	FeTS22_Patient0035	8	4.582576
10	FeTS22_Patient0036	8	8.124038
10	FeTS22_Patient0037	8	1.0
10	FeTS22_Patient0038	8	1.4142139999999999
10	FeTS22_Patient0039	8	2.0
10	FeTS22_Patient0040	8	1.7320509999999998
10	FeTS22_Patient0041	8	2.236068
10	FeTS22_Patient0042	8	3.0
10	FeTS22_Patient0043	8	3.1622779999999997
10	FeTS22_Patient0044	8	4.123106
10	FeTS22_Patient0045	8	2.0
10	FeTS22_Patient0046	8	3.316625
10	FeTS22_Patient0047	8	2.236068
10	FeTS22_Patient0048	8	2.236068
10	FeTS22_Patient0049	8	18.384776000000002
10	FeTS22_Patient0050	8	1.7320509999999998
10	FeTS22_Patient0051	8	2.0
10	FeTS22_Patient0052	8	4.582576
10	FeTS22_Patient0053	8	2.236068
10	FeTS22_Patient0054	8	2.236068
10	FeTS22_Patient0055	8	1.4142139999999999
10	FeTS22_Patient0056	8	5.385165
10	FeTS22_Patient0057	8	1.7320509999999998
10	FeTS22_Patient0058	8	2.236068
10	FeTS22_Patient0059	8	2.828427
10	FeTS22_Patient0060	8	38.18573
10	FeTS22_Patient0061	8	12.241315
10	FeTS22_Patient0062	8	3.741657
10	FeTS22_Patient0063	8	3.0
10	FeTS22_Patient0064	8	1.4142139999999999
10	FeTS22_Patient0065	8	2.828427
10	FeTS22_Patient0066	8	1.4142139999999999
10	FeTS22_Patient0067	8	7.681146000000001
10	FeTS22_Patient0068	8	2.828427
10	FeTS22_Patient0069	8	2.828427
10	FeTS22_Patient0070	8	32.42452
10	FeTS22_Patient0071	8	1.4142139999999999
10	FeTS22_Patient0072	8	3.1622779999999997
10	FeTS22_Patient0073	8	2.236068
10	FeTS22_Patient0074	8	1.4142139999999999
10	FeTS22_Patient0075	8	14.279313
10	FeTS22_Patient0076	8	1.7320509999999998
10	FeTS22_Patient0077	8	2.828427
10	FeTS22_Patient0078	8	2.236068
10	FeTS22_Patient0079	8	3.605551
10	FeTS22_Patient0080	8	14.296791
10	FeTS22_Patient0081	8	1.4142139999999999
10	FeTS22_Patient0082	8	6.403124
10	FeTS22_Patient0083	8	60.60528000000001
10	FeTS22_Patient0084	8	3.0
10	FeTS22_Patient0085	8	1.7320509999999998
10	FeTS22_Patient0086	8	2.236068
10	FeTS22_Patient0087	8	1.0
10	FeTS22_Patient0088	8	2.828427
10	FeTS22_Patient0089	8	1.7320509999999998
10	FeTS22_Patient0090	8	8.306624000000001
10	FeTS22_Patient0091	8	1.4142139999999999
10	FeTS22_Patient0092	8	1.4142139999999999
10	FeTS22_Patient0093	8	2.236068
10	FeTS22_Patient0094	8	1.0
10	FeTS22_Patient0000	10	1.4142139999999999
10	FeTS22_Patient0001	10	2.236068
10	FeTS22_Patient0002	10	2.0
10	FeTS22_Patient0003	10	2.236068
10	FeTS22_Patient0004	10	2.828427
10	FeTS22_Patient0005	10	6.538264
10	FeTS22_Patient0006	10	2.236068
10	FeTS22_Patient0007	10	1.7320509999999998
10	FeTS22_Patient0008	10	19.416488
10	FeTS22_Patient0009	10	1.4142139999999999
10	FeTS22_Patient0010	10	1.0
10	FeTS22_Patient0011	10	2.236068
10	FeTS22_Patient0012	10	2.236068
10	FeTS22_Patient0013	10	1.0
10	FeTS22_Patient0014	10	2.236068
10	FeTS22_Patient0015	10	4.9696940000000005
10	FeTS22_Patient0016	10	1.7320509999999998
10	FeTS22_Patient0017	10	11.874342
10	FeTS22_Patient0018	10	2.44949
10	FeTS22_Patient0019	10	2.236068
10	FeTS22_Patient0020	10	2.44949
10	FeTS22_Patient0021	10	1.0
10	FeTS22_Patient0022	10	3.0
10	FeTS22_Patient0023	10	2.236068
10	FeTS22_Patient0024	10	2.0
10	FeTS22_Patient0025	10	1.7320509999999998
10	FeTS22_Patient0026	10	2.236068
10	FeTS22_Patient0027	10	2.44949
10	FeTS22_Patient0028	10	3.0
10	FeTS22_Patient0029	10	2.828427
10	FeTS22_Patient0030	10	1.4142139999999999
10	FeTS22_Patient0031	10	1.4142139999999999
10	FeTS22_Patient0032	10	2.0
10	FeTS22_Patient0033	10	2.828427
10	FeTS22_Patient0034	10	1.4142139999999999
10	FeTS22_Patient0035	10	7.141427999999999
10	FeTS22_Patient0036	10	8.062258
10	FeTS22_Patient0037	10	1.0
10	FeTS22_Patient0038	10	1.7320509999999998
10	FeTS22_Patient0039	10	2.0
10	FeTS22_Patient0040	10	1.7320509999999998
10	FeTS22_Patient0041	10	2.236068
10	FeTS22_Patient0042	10	2.828427
10	FeTS22_Patient0043	10	2.828427
10	FeTS22_Patient0044	10	4.123106
10	FeTS22_Patient0045	10	1.7320509999999998
10	FeTS22_Patient0046	10	2.828427
10	FeTS22_Patient0047	10	2.236068
10	FeTS22_Patient0048	10	2.236068
10	FeTS22_Patient0049	10	18.439089000000003
10	FeTS22_Patient0050	10	1.7320509999999998
10	FeTS22_Patient0051	10	1.7320509999999998
10	FeTS22_Patient0052	10	5.099019999999999
10	FeTS22_Patient0053	10	2.0
10	FeTS22_Patient0054	10	2.236068
10	FeTS22_Patient0055	10	1.4142139999999999
10	FeTS22_Patient0056	10	4.123106
10	FeTS22_Patient0057	10	1.7320509999999998
10	FeTS22_Patient0058	10	2.236068
10	FeTS22_Patient0059	10	3.0
10	FeTS22_Patient0060	10	38.209946
10	FeTS22_Patient0061	10	100.0
10	FeTS22_Patient0062	10	4.0
10	FeTS22_Patient0063	10	3.0
10	FeTS22_Patient0064	10	1.0
10	FeTS22_Patient0065	10	2.44949
10	FeTS22_Patient0066	10	1.4142139999999999
10	FeTS22_Patient0067	10	5.099019999999999
10	FeTS22_Patient0068	10	1.4142139999999999
10	FeTS22_Patient0069	10	2.828427
10	FeTS22_Patient0070	10	34.496377
10	FeTS22_Patient0071	10	1.7320509999999998
10	FeTS22_Patient0072	10	3.0
10	FeTS22_Patient0073	10	2.236068
10	FeTS22_Patient0074	10	1.4142139999999999
10	FeTS22_Patient0075	10	3.316625
10	FeTS22_Patient0076	10	1.7320509999999998
10	FeTS22_Patient0077	10	2.44949
10	FeTS22_Patient0078	10	1.7320509999999998
10	FeTS22_Patient0079	10	4.123106
10	FeTS22_Patient0080	10	1.7320509999999998
10	FeTS22_Patient0081	10	1.7320509999999998
10	FeTS22_Patient0082	10	5.099019999999999
10	FeTS22_Patient0083	10	9.520996
10	FeTS22_Patient0084	10	2.828427
10	FeTS22_Patient0085	10	1.4142139999999999
10	FeTS22_Patient0086	10	2.236068
10	FeTS22_Patient0087	10	1.4142139999999999
10	FeTS22_Patient0088	10	2.236068
10	FeTS22_Patient0089	10	1.7320509999999998
10	FeTS22_Patient0090	10	10.290761999999999
10	FeTS22_Patient0091	10	1.4142139999999999
10	FeTS22_Patient0092	10	1.4142139999999999
10	FeTS22_Patient0093	10	1.7320509999999998
10	FeTS22_Patient0094	10	1.0
10	FeTS22_Patient0000	11	1.7320509999999998
10	FeTS22_Patient0001	11	2.44949
10	FeTS22_Patient0002	11	2.0
10	FeTS22_Patient0003	11	3.0
10	FeTS22_Patient0004	11	3.0
10	FeTS22_Patient0005	11	6.708203999999999
10	FeTS22_Patient0006	11	2.236068
10	FeTS22_Patient0007	11	1.7320509999999998
10	FeTS22_Patient0008	11	18.627936
10	FeTS22_Patient0009	11	1.4142139999999999
10	FeTS22_Patient0010	11	1.0
10	FeTS22_Patient0011	11	2.236068
10	FeTS22_Patient0012	11	2.236068
10	FeTS22_Patient0013	11	1.0
10	FeTS22_Patient0014	11	2.236068
10	FeTS22_Patient0015	11	5.744562999999999
10	FeTS22_Patient0016	11	1.7320509999999998
10	FeTS22_Patient0017	11	13.076697
10	FeTS22_Patient0018	11	2.44949
10	FeTS22_Patient0019	11	2.236068
10	FeTS22_Patient0020	11	2.44949
10	FeTS22_Patient0021	11	1.0
10	FeTS22_Patient0022	11	3.316625
10	FeTS22_Patient0023	11	2.236068
10	FeTS22_Patient0024	11	2.236068
10	FeTS22_Patient0025	11	1.7320509999999998
10	FeTS22_Patient0026	11	2.44949
10	FeTS22_Patient0027	11	2.44949
10	FeTS22_Patient0028	11	3.4641019999999996
10	FeTS22_Patient0029	11	5.408180000000001
10	FeTS22_Patient0030	11	1.4142139999999999
10	FeTS22_Patient0031	11	1.4142139999999999
10	FeTS22_Patient0032	11	2.0
10	FeTS22_Patient0033	11	2.828427
10	FeTS22_Patient0034	11	1.4142139999999999
10	FeTS22_Patient0035	11	7.348469000000001
10	FeTS22_Patient0036	11	8.15163
10	FeTS22_Patient0037	11	1.4142139999999999
10	FeTS22_Patient0038	11	1.7320509999999998
10	FeTS22_Patient0039	11	2.236068
10	FeTS22_Patient0040	11	1.7320509999999998
10	FeTS22_Patient0041	11	2.236068
10	FeTS22_Patient0042	11	3.0
10	FeTS22_Patient0043	11	3.0
10	FeTS22_Patient0044	11	4.242641000000001
10	FeTS22_Patient0045	11	2.0
10	FeTS22_Patient0046	11	3.0
10	FeTS22_Patient0047	11	2.44949
10	FeTS22_Patient0048	11	2.236068
10	FeTS22_Patient0049	11	17.720045000000002
10	FeTS22_Patient0050	11	2.0
10	FeTS22_Patient0051	11	1.7320509999999998
10	FeTS22_Patient0052	11	4.123106
10	FeTS22_Patient0053	11	2.0
10	FeTS22_Patient0054	11	2.236068
10	FeTS22_Patient0055	11	1.4142139999999999
10	FeTS22_Patient0056	11	4.242641000000001
10	FeTS22_Patient0057	11	1.7320509999999998
10	FeTS22_Patient0058	11	2.236068
10	FeTS22_Patient0059	11	3.0
10	FeTS22_Patient0060	11	36.837481
10	FeTS22_Patient0061	11	8.943741000000001
10	FeTS22_Patient0062	11	3.741657
10	FeTS22_Patient0063	11	3.0
10	FeTS22_Patient0064	11	1.4142139999999999
10	FeTS22_Patient0065	11	2.44949
10	FeTS22_Patient0066	11	1.4142139999999999
10	FeTS22_Patient0067	11	5.385165
10	FeTS22_Patient0068	11	1.7320509999999998
10	FeTS22_Patient0069	11	3.0
10	FeTS22_Patient0070	11	34.674918
10	FeTS22_Patient0071	11	2.0
10	FeTS22_Patient0072	11	2.828427
10	FeTS22_Patient0073	11	2.236068
10	FeTS22_Patient0074	11	1.4142139999999999
10	FeTS22_Patient0075	11	3.0
10	FeTS22_Patient0076	11	2.0
10	FeTS22_Patient0077	11	2.44949
10	FeTS22_Patient0078	11	2.0
10	FeTS22_Patient0079	11	4.242641000000001
10	FeTS22_Patient0080	11	1.7320509999999998
10	FeTS22_Patient0081	11	1.7320509999999998
10	FeTS22_Patient0082	11	3.741657
10	FeTS22_Patient0083	11	13.490738
10	FeTS22_Patient0084	11	2.828427
10	FeTS22_Patient0085	11	1.4142139999999999
10	FeTS22_Patient0086	11	2.236068
10	FeTS22_Patient0087	11	1.4142139999999999
10	FeTS22_Patient0088	11	3.1622779999999997
10	FeTS22_Patient0089	11	2.0
10	FeTS22_Patient0090	11	4.554966
10	FeTS22_Patient0091	11	1.4142139999999999
10	FeTS22_Patient0092	11	1.4142139999999999
10	FeTS22_Patient0093	11	1.7320509999999998
10	FeTS22_Patient0094	11	1.0
10	FeTS22_Patient0000	12	1.7320509999999998
10	FeTS22_Patient0001	12	2.236068
10	FeTS22_Patient0002	12	2.0
10	FeTS22_Patient0003	12	3.741657
10	FeTS22_Patient0004	12	2.44949
10	FeTS22_Patient0005	12	5.735792
10	FeTS22_Patient0006	12	2.44949
10	FeTS22_Patient0007	12	2.236068
10	FeTS22_Patient0008	12	18.506741
10	FeTS22_Patient0009	12	1.4142139999999999
10	FeTS22_Patient0010	12	1.0
10	FeTS22_Patient0011	12	2.236068
10	FeTS22_Patient0012	12	2.236068
10	FeTS22_Patient0013	12	1.4142139999999999
10	FeTS22_Patient0014	12	2.236068
10	FeTS22_Patient0015	12	5.099019999999999
10	FeTS22_Patient0016	12	1.4142139999999999
10	FeTS22_Patient0017	12	13.601470999999998
10	FeTS22_Patient0018	12	2.828427
10	FeTS22_Patient0019	12	2.236068
10	FeTS22_Patient0020	12	2.44949
10	FeTS22_Patient0021	12	1.0
10	FeTS22_Patient0022	12	4.898979
10	FeTS22_Patient0023	12	2.236068
10	FeTS22_Patient0024	12	1.4142139999999999
10	FeTS22_Patient0025	12	1.7320509999999998
10	FeTS22_Patient0026	12	2.236068
10	FeTS22_Patient0027	12	2.44949
10	FeTS22_Patient0028	12	3.0
10	FeTS22_Patient0029	12	3.316625
10	FeTS22_Patient0030	12	1.4142139999999999
10	FeTS22_Patient0031	12	1.4142139999999999
10	FeTS22_Patient0032	12	2.0
10	FeTS22_Patient0033	12	2.236068
10	FeTS22_Patient0034	12	1.7320509999999998
10	FeTS22_Patient0035	12	5.830952
10	FeTS22_Patient0036	12	8.124038
10	FeTS22_Patient0037	12	1.4142139999999999
10	FeTS22_Patient0038	12	1.7320509999999998
10	FeTS22_Patient0039	12	2.165248
10	FeTS22_Patient0040	12	1.7320509999999998
10	FeTS22_Patient0041	12	2.236068
10	FeTS22_Patient0042	12	3.0
10	FeTS22_Patient0043	12	3.0
10	FeTS22_Patient0044	12	100.0
10	FeTS22_Patient0045	12	2.0
10	FeTS22_Patient0046	12	3.4641019999999996
10	FeTS22_Patient0047	12	2.44949
10	FeTS22_Patient0048	12	2.236068
10	FeTS22_Patient0049	12	18.466185
10	FeTS22_Patient0050	12	1.4142139999999999
10	FeTS22_Patient0051	12	1.7320509999999998
10	FeTS22_Patient0052	12	2.828427
10	FeTS22_Patient0053	12	2.0
10	FeTS22_Patient0054	12	2.236068
10	FeTS22_Patient0055	12	1.4142139999999999
10	FeTS22_Patient0056	12	5.0
10	FeTS22_Patient0057	12	2.236068
10	FeTS22_Patient0058	12	2.0
10	FeTS22_Patient0059	12	3.605551
10	FeTS22_Patient0060	12	36.027767
10	FeTS22_Patient0061	12	9.777439
10	FeTS22_Patient0062	12	3.741657
10	FeTS22_Patient0063	12	3.0
10	FeTS22_Patient0064	12	1.0
10	FeTS22_Patient0065	12	2.44949
10	FeTS22_Patient0066	12	1.4142139999999999
10	FeTS22_Patient0067	12	4.582576
10	FeTS22_Patient0068	12	1.4142139999999999
10	FeTS22_Patient0069	12	2.236068
10	FeTS22_Patient0070	12	33.665263
10	FeTS22_Patient0071	12	1.4142139999999999
10	FeTS22_Patient0072	12	2.828427
10	FeTS22_Patient0073	12	2.236068
10	FeTS22_Patient0074	12	1.4142139999999999
10	FeTS22_Patient0075	12	10.77033
10	FeTS22_Patient0076	12	2.0
10	FeTS22_Patient0077	12	3.316625
10	FeTS22_Patient0078	12	1.7320509999999998
10	FeTS22_Patient0079	12	3.741657
10	FeTS22_Patient0080	12	1.4142139999999999
10	FeTS22_Patient0081	12	1.7320509999999998
10	FeTS22_Patient0082	12	4.582576
10	FeTS22_Patient0083	12	4.123106
10	FeTS22_Patient0084	12	2.828427
10	FeTS22_Patient0085	12	1.4142139999999999
10	FeTS22_Patient0086	12	1.7320509999999998
10	FeTS22_Patient0087	12	2.44949
10	FeTS22_Patient0088	12	2.44949
10	FeTS22_Patient0089	12	2.0
10	FeTS22_Patient0090	12	20.940138
10	FeTS22_Patient0091	12	1.4142139999999999
10	FeTS22_Patient0092	12	1.4142139999999999
10	FeTS22_Patient0093	12	1.7320509999999998
10	FeTS22_Patient0094	12	3.0
10	FeTS22_Patient0000	54	1.7320509999999998
10	FeTS22_Patient0001	54	2.44949
10	FeTS22_Patient0002	54	2.0
10	FeTS22_Patient0003	54	3.316625
10	FeTS22_Patient0004	54	2.828427
10	FeTS22_Patient0005	54	6.708203999999999
10	FeTS22_Patient0006	54	2.236068
10	FeTS22_Patient0007	54	2.0
10	FeTS22_Patient0008	54	19.967458999999998
10	FeTS22_Patient0009	54	1.7320509999999998
10	FeTS22_Patient0010	54	1.4142139999999999
10	FeTS22_Patient0011	54	2.236068
10	FeTS22_Patient0012	54	2.236068
10	FeTS22_Patient0013	54	1.0
10	FeTS22_Patient0014	54	2.236068
10	FeTS22_Patient0015	54	5.099019999999999
10	FeTS22_Patient0016	54	1.7320509999999998
10	FeTS22_Patient0017	54	12.790607000000001
10	FeTS22_Patient0018	54	2.44949
10	FeTS22_Patient0019	54	2.236068
10	FeTS22_Patient0020	54	2.44949
10	FeTS22_Patient0021	54	1.0
10	FeTS22_Patient0022	54	3.605551
10	FeTS22_Patient0023	54	2.236068
10	FeTS22_Patient0024	54	2.0
10	FeTS22_Patient0025	54	1.7320509999999998
10	FeTS22_Patient0026	54	2.236068
10	FeTS22_Patient0027	54	2.44949
10	FeTS22_Patient0028	54	3.0
10	FeTS22_Patient0029	54	5.113589
10	FeTS22_Patient0030	54	1.4142139999999999
10	FeTS22_Patient0031	54	1.4142139999999999
10	FeTS22_Patient0032	54	2.0
10	FeTS22_Patient0033	54	3.0
10	FeTS22_Patient0034	54	1.7320509999999998
10	FeTS22_Patient0035	54	7.2801100000000005
10	FeTS22_Patient0036	54	9.219544
10	FeTS22_Patient0037	54	1.4142139999999999
10	FeTS22_Patient0038	54	1.7320509999999998
10	FeTS22_Patient0039	54	2.0
10	FeTS22_Patient0040	54	1.7320509999999998
10	FeTS22_Patient0041	54	2.236068
10	FeTS22_Patient0042	54	3.0
10	FeTS22_Patient0043	54	3.1622779999999997
10	FeTS22_Patient0044	54	4.0
10	FeTS22_Patient0045	54	2.0
10	FeTS22_Patient0046	54	3.0
10	FeTS22_Patient0047	54	2.44949
10	FeTS22_Patient0048	54	2.236068
10	FeTS22_Patient0049	54	17.804494000000002
10	FeTS22_Patient0050	54	2.0
10	FeTS22_Patient0051	54	2.0
10	FeTS22_Patient0052	54	4.472136
10	FeTS22_Patient0053	54	2.0
10	FeTS22_Patient0054	54	2.236068
10	FeTS22_Patient0055	54	1.4142139999999999
10	FeTS22_Patient0056	54	4.919184
10	FeTS22_Patient0057	54	1.7320509999999998
10	FeTS22_Patient0058	54	2.236068
10	FeTS22_Patient0059	54	2.828427
10	FeTS22_Patient0060	54	36.941164
10	FeTS22_Patient0061	54	12.825711
10	FeTS22_Patient0062	54	3.605551
10	FeTS22_Patient0063	54	3.0
10	FeTS22_Patient0064	54	1.4142139999999999
10	FeTS22_Patient0065	54	2.44949
10	FeTS22_Patient0066	54	1.4142139999999999
10	FeTS22_Patient0067	54	6.164414
10	FeTS22_Patient0068	54	1.7320509999999998
10	FeTS22_Patient0069	54	2.828427
10	FeTS22_Patient0070	54	33.479096999999996
10	FeTS22_Patient0071	54	1.7320509999999998
10	FeTS22_Patient0072	54	2.236068
10	FeTS22_Patient0073	54	2.236068
10	FeTS22_Patient0074	54	1.4142139999999999
10	FeTS22_Patient0075	54	3.0
10	FeTS22_Patient0076	54	1.7320509999999998
10	FeTS22_Patient0077	54	2.44949
10	FeTS22_Patient0078	54	2.0
10	FeTS22_Patient0079	54	4.242641000000001
10	FeTS22_Patient0080	54	2.0
10	FeTS22_Patient0081	54	1.4142139999999999
10	FeTS22_Patient0082	54	3.605551
10	FeTS22_Patient0083	54	12.041595
10	FeTS22_Patient0084	54	2.44949
10	FeTS22_Patient0085	54	1.4142139999999999
10	FeTS22_Patient0086	54	2.236068
10	FeTS22_Patient0087	54	1.4142139999999999
10	FeTS22_Patient0088	54	3.0
10	FeTS22_Patient0089	54	2.0
10	FeTS22_Patient0090	54	3.605551
10	FeTS22_Patient0091	54	1.4142139999999999
10	FeTS22_Patient0092	54	1.4142139999999999
10	FeTS22_Patient0093	54	1.7320509999999998
10	FeTS22_Patient0094	54	1.0
11	FeTS22_Patient0000	8	100.0
11	FeTS22_Patient0001	8	0.0
11	FeTS22_Patient0002	8	1.0
11	FeTS22_Patient0003	8	0.0
11	FeTS22_Patient0004	8	31.843366999999997
11	FeTS22_Patient0005	8	26.438608000000002
11	FeTS22_Patient0006	8	1.0
11	FeTS22_Patient0007	8	9.433981
11	FeTS22_Patient0008	8	1.4142139999999999
11	FeTS22_Patient0009	8	3.0
11	FeTS22_Patient0010	8	3.1622779999999997
11	FeTS22_Patient0011	8	0.0
11	FeTS22_Patient0012	8	2.236068
11	FeTS22_Patient0013	8	1.0
11	FeTS22_Patient0014	8	1.0
11	FeTS22_Patient0015	8	0.0
11	FeTS22_Patient0016	8	0.0
11	FeTS22_Patient0017	8	1.0
11	FeTS22_Patient0018	8	100.0
11	FeTS22_Patient0019	8	23.727621
11	FeTS22_Patient0020	8	3.605551
11	FeTS22_Patient0021	8	0.0
11	FeTS22_Patient0022	8	17.233688
11	FeTS22_Patient0023	8	2.0
11	FeTS22_Patient0024	8	1.4142139999999999
11	FeTS22_Patient0025	8	0.0
11	FeTS22_Patient0026	8	1.7320509999999998
11	FeTS22_Patient0027	8	10.295630000000001
11	FeTS22_Patient0028	8	1.0
11	FeTS22_Patient0029	8	1.0
11	FeTS22_Patient0030	8	1.0
11	FeTS22_Patient0031	8	1.0
11	FeTS22_Patient0032	8	1.4142139999999999
11	FeTS22_Patient0033	8	1.0
11	FeTS22_Patient0034	8	17.565586
11	FeTS22_Patient0035	8	40.236799
11	FeTS22_Patient0036	8	1.4142139999999999
11	FeTS22_Patient0037	8	9.643651
11	FeTS22_Patient0038	8	1.4142139999999999
11	FeTS22_Patient0039	8	1.0
11	FeTS22_Patient0040	8	100.0
11	FeTS22_Patient0041	8	1.0
11	FeTS22_Patient0042	8	1.4142139999999999
11	FeTS22_Patient0043	8	4.582576
11	FeTS22_Patient0044	8	3.0
11	FeTS22_Patient0045	8	0.0
11	FeTS22_Patient0046	8	1.0
11	FeTS22_Patient0047	8	90.303377
11	FeTS22_Patient0048	8	1.7320509999999998
11	FeTS22_Patient0049	8	1.0
11	FeTS22_Patient0050	8	1.0
11	FeTS22_Patient0051	8	6.403124
11	FeTS22_Patient0052	8	1.4142139999999999
11	FeTS22_Patient0053	8	6.324555
11	FeTS22_Patient0054	8	1.0
11	FeTS22_Patient0055	8	1.0
11	FeTS22_Patient0056	8	1.4142139999999999
11	FeTS22_Patient0057	8	0.0
11	FeTS22_Patient0058	8	38.652296
11	FeTS22_Patient0059	8	2.236068
11	FeTS22_Patient0060	8	2.236068
11	FeTS22_Patient0061	8	0.0
11	FeTS22_Patient0062	8	1.0
11	FeTS22_Patient0063	8	0.0
11	FeTS22_Patient0064	8	1.4142139999999999
11	FeTS22_Patient0065	8	1.4142139999999999
11	FeTS22_Patient0066	8	0.0
11	FeTS22_Patient0067	8	100.0
11	FeTS22_Patient0068	8	1.0
11	FeTS22_Patient0069	8	1.0
11	FeTS22_Patient0070	8	1.0
11	FeTS22_Patient0071	8	3.0
11	FeTS22_Patient0072	8	6.164414
11	FeTS22_Patient0073	8	0.0
11	FeTS22_Patient0074	8	1.4142139999999999
11	FeTS22_Patient0075	8	0.0
11	FeTS22_Patient0076	8	1.0
11	FeTS22_Patient0077	8	1.0
11	FeTS22_Patient0078	8	0.0
11	FeTS22_Patient0079	8	13.190906
11	FeTS22_Patient0080	8	19.79899
11	FeTS22_Patient0081	8	1.0
11	FeTS22_Patient0082	8	1.0
11	FeTS22_Patient0083	8	10.954450999999999
11	FeTS22_Patient0084	8	0.0
11	FeTS22_Patient0085	8	1.0
11	FeTS22_Patient0086	8	1.4142139999999999
11	FeTS22_Patient0087	8	100.0
11	FeTS22_Patient0088	8	1.0
11	FeTS22_Patient0089	8	2.236068
11	FeTS22_Patient0090	8	1.0
11	FeTS22_Patient0091	8	1.0
11	FeTS22_Patient0092	8	0.0
11	FeTS22_Patient0093	8	0.0
11	FeTS22_Patient0094	8	4.242641000000001
11	FeTS22_Patient0095	8	100.0
11	FeTS22_Patient0096	8	1.0
11	FeTS22_Patient0097	8	0.0
11	FeTS22_Patient0098	8	2.0
11	FeTS22_Patient0099	8	39.375118
11	FeTS22_Patient0100	8	2.5871169999999997
11	FeTS22_Patient0101	8	1.0
11	FeTS22_Patient0102	8	100.0
11	FeTS22_Patient0103	8	1.0
11	FeTS22_Patient0104	8	2.3000950000000002
11	FeTS22_Patient0105	8	1.0
11	FeTS22_Patient0106	8	34.534040000000005
11	FeTS22_Patient0107	8	0.0
11	FeTS22_Patient0108	8	5.830952
11	FeTS22_Patient0109	8	0.0
11	FeTS22_Patient0110	8	3.1622779999999997
11	FeTS22_Patient0111	8	1.0
11	FeTS22_Patient0112	8	1.0
11	FeTS22_Patient0113	8	1.0
11	FeTS22_Patient0114	8	1.0
11	FeTS22_Patient0115	8	1.4142139999999999
11	FeTS22_Patient0116	8	40.102073
11	FeTS22_Patient0117	8	2.236068
11	FeTS22_Patient0118	8	10.630146
11	FeTS22_Patient0119	8	10.3247
11	FeTS22_Patient0120	8	0.0
11	FeTS22_Patient0121	8	46.540305
11	FeTS22_Patient0122	8	2.0
11	FeTS22_Patient0123	8	0.0
11	FeTS22_Patient0124	8	2.44949
11	FeTS22_Patient0125	8	44.124823
11	FeTS22_Patient0126	8	1.4142139999999999
11	FeTS22_Patient0127	8	5.385165
11	FeTS22_Patient0128	8	4.242641000000001
11	FeTS22_Patient0129	8	1.0
11	FeTS22_Patient0130	8	3.1622779999999997
11	FeTS22_Patient0131	8	100.0
11	FeTS22_Patient0132	8	1.0
11	FeTS22_Patient0133	8	1.0
11	FeTS22_Patient0134	8	1.0
11	FeTS22_Patient0135	8	10.246951
11	FeTS22_Patient0136	8	100.0
11	FeTS22_Patient0137	8	17.866122
11	FeTS22_Patient0138	8	18.05547
11	FeTS22_Patient0139	8	1.0
11	FeTS22_Patient0140	8	0.0
11	FeTS22_Patient0141	8	1.0
11	FeTS22_Patient0142	8	94.915752
11	FeTS22_Patient0143	8	2.0
11	FeTS22_Patient0144	8	1.0
11	FeTS22_Patient0145	8	100.0
11	FeTS22_Patient0146	8	6.708203999999999
11	FeTS22_Patient0147	8	100.0
11	FeTS22_Patient0148	8	11.008844999999999
11	FeTS22_Patient0149	8	10.977226
11	FeTS22_Patient0150	8	6.082763
11	FeTS22_Patient0151	8	100.0
11	FeTS22_Patient0152	8	100.0
11	FeTS22_Patient0153	8	1.0
11	FeTS22_Patient0154	8	1.0
11	FeTS22_Patient0155	8	1.0
11	FeTS22_Patient0156	8	16.673332000000002
11	FeTS22_Patient0157	8	1.0
11	FeTS22_Patient0158	8	1.7320509999999998
11	FeTS22_Patient0159	8	1.4142139999999999
11	FeTS22_Patient0160	8	16.673332000000002
11	FeTS22_Patient0161	8	1.0
11	FeTS22_Patient0162	8	1.0
11	FeTS22_Patient0163	8	100.0
11	FeTS22_Patient0164	8	1.0
11	FeTS22_Patient0165	8	3.741657
11	FeTS22_Patient0166	8	0.0
11	FeTS22_Patient0167	8	1.4142139999999999
11	FeTS22_Patient0168	8	1.4142139999999999
11	FeTS22_Patient0169	8	1.0
11	FeTS22_Patient0170	8	3.9612489999999996
11	FeTS22_Patient0171	8	1.0
11	FeTS22_Patient0172	8	5.0
11	FeTS22_Patient0173	8	2.0
11	FeTS22_Patient0174	8	0.0
11	FeTS22_Patient0175	8	0.0
11	FeTS22_Patient0176	8	0.0
11	FeTS22_Patient0177	8	18.138357
11	FeTS22_Patient0178	8	0.0
11	FeTS22_Patient0179	8	1.0
11	FeTS22_Patient0180	8	1.0
11	FeTS22_Patient0181	8	0.0
11	FeTS22_Patient0182	8	1.0
11	FeTS22_Patient0183	8	1.0
11	FeTS22_Patient0184	8	0.0
11	FeTS22_Patient0185	8	2.0
11	FeTS22_Patient0186	8	0.0
11	FeTS22_Patient0187	8	0.0
11	FeTS22_Patient0188	8	1.0
11	FeTS22_Patient0189	8	25.416529999999998
11	FeTS22_Patient0190	8	10.365781
11	FeTS22_Patient0191	8	1.0
11	FeTS22_Patient0192	8	1.0
11	FeTS22_Patient0193	8	1.0
11	FeTS22_Patient0194	8	4.123106
11	FeTS22_Patient0195	8	1.4142139999999999
11	FeTS22_Patient0196	8	100.0
11	FeTS22_Patient0197	8	100.0
11	FeTS22_Patient0198	8	100.0
11	FeTS22_Patient0199	8	2.236068
11	FeTS22_Patient0200	8	1.0
11	FeTS22_Patient0201	8	1.4142139999999999
11	FeTS22_Patient0202	8	7.549834
11	FeTS22_Patient0203	8	1.4142139999999999
11	FeTS22_Patient0204	8	1.0
11	FeTS22_Patient0205	8	1.0
11	FeTS22_Patient0206	8	1.0
11	FeTS22_Patient0207	8	2.0
11	FeTS22_Patient0208	8	22.383029
11	FeTS22_Patient0209	8	0.0
11	FeTS22_Patient0210	8	0.0
11	FeTS22_Patient0211	8	0.0
11	FeTS22_Patient0212	8	100.0
11	FeTS22_Patient0213	8	1.0
11	FeTS22_Patient0214	8	1.0
11	FeTS22_Patient0215	8	35.355339
11	FeTS22_Patient0216	8	1.7320509999999998
11	FeTS22_Patient0217	8	1.0
11	FeTS22_Patient0000	10	16.177138
11	FeTS22_Patient0001	10	0.0
11	FeTS22_Patient0002	10	1.0
11	FeTS22_Patient0003	10	0.0
11	FeTS22_Patient0004	10	100.0
11	FeTS22_Patient0005	10	28.879058
11	FeTS22_Patient0006	10	1.0
11	FeTS22_Patient0007	10	1.4142139999999999
11	FeTS22_Patient0008	10	1.0
11	FeTS22_Patient0009	10	1.4142139999999999
11	FeTS22_Patient0010	10	2.44949
11	FeTS22_Patient0011	10	0.0
11	FeTS22_Patient0012	10	1.4142139999999999
11	FeTS22_Patient0013	10	1.0
11	FeTS22_Patient0014	10	1.0
11	FeTS22_Patient0015	10	0.0
11	FeTS22_Patient0016	10	0.0
11	FeTS22_Patient0017	10	1.0
11	FeTS22_Patient0018	10	0.0
11	FeTS22_Patient0019	10	22.36068
11	FeTS22_Patient0020	10	4.242641000000001
11	FeTS22_Patient0021	10	0.0
11	FeTS22_Patient0022	10	1.0
11	FeTS22_Patient0023	10	2.0
11	FeTS22_Patient0024	10	1.0
11	FeTS22_Patient0025	10	0.0
11	FeTS22_Patient0026	10	1.0
11	FeTS22_Patient0027	10	13.747727
11	FeTS22_Patient0028	10	1.0
11	FeTS22_Patient0029	10	1.0
11	FeTS22_Patient0030	10	1.0
11	FeTS22_Patient0031	10	1.0
11	FeTS22_Patient0032	10	1.0
11	FeTS22_Patient0033	10	1.4142139999999999
11	FeTS22_Patient0034	10	1.0
11	FeTS22_Patient0035	10	4.0
11	FeTS22_Patient0036	10	1.4142139999999999
11	FeTS22_Patient0037	10	8.306624000000001
11	FeTS22_Patient0038	10	1.0
11	FeTS22_Patient0039	10	1.4142139999999999
11	FeTS22_Patient0040	10	100.0
11	FeTS22_Patient0041	10	1.0
11	FeTS22_Patient0042	10	1.4142139999999999
11	FeTS22_Patient0043	10	4.466474
11	FeTS22_Patient0044	10	3.605551
11	FeTS22_Patient0045	10	0.0
11	FeTS22_Patient0046	10	1.0
11	FeTS22_Patient0047	10	1.0
11	FeTS22_Patient0048	10	1.4142139999999999
11	FeTS22_Patient0049	10	1.0
11	FeTS22_Patient0050	10	1.0
11	FeTS22_Patient0051	10	11.058859
11	FeTS22_Patient0052	10	1.0
11	FeTS22_Patient0053	10	10.049876
11	FeTS22_Patient0054	10	1.0
11	FeTS22_Patient0055	10	1.0
11	FeTS22_Patient0056	10	1.0
11	FeTS22_Patient0057	10	0.0
11	FeTS22_Patient0058	10	4.358899
11	FeTS22_Patient0059	10	2.236068
11	FeTS22_Patient0060	10	1.0
11	FeTS22_Patient0061	10	0.0
11	FeTS22_Patient0062	10	1.0
11	FeTS22_Patient0063	10	0.0
11	FeTS22_Patient0064	10	1.0
11	FeTS22_Patient0065	10	1.0
[truncated: 4,571 more rows]
