# Supplementary material for: Towards fair decentralized benchmarking of healthcare AI algorithms with the Federated Tumor Segmentation (FeTS) challenge
Source: Nat Commun. 2025 Jul 8;16:6274. doi: 10.1038/s41467-025-60466-1 (PMC12238412; doi:10.1038/s41467-025-60466-1)
Supplement: Supplementary file 4 — Source data [file 41467_2025_60466_MOESM4_ESM.zip › source_data_dir/per_figure_data/suppl-fig15_data.csv]

dataset	case_id	Dice_ET	remove	size_ET
11	FeTS22_Patient0000	0.6897997142857142	nothing	7074.0
11	FeTS22_Patient0001	0.7142857142857143	nothing	0.0
11	FeTS22_Patient0002	0.8261314285714286	nothing	45231.0
11	FeTS22_Patient0003	0.7142857142857143	nothing	0.0
11	FeTS22_Patient0004	0.28690885714285713	nothing	1333.0
11	FeTS22_Patient0005	0.037379857142857145	nothing	592.0
11	FeTS22_Patient0006	0.9651032857142857	nothing	35041.0
11	FeTS22_Patient0007	0.8199329999999999	nothing	341.0
11	FeTS22_Patient0008	0.8657847142857144	nothing	22087.0
11	FeTS22_Patient0009	0.7898214285714286	nothing	17012.0
11	FeTS22_Patient0010	0.7761210000000001	nothing	4040.0
11	FeTS22_Patient0011	1.0	nothing	0.0
11	FeTS22_Patient0012	0.8736325714285714	nothing	50451.0
11	FeTS22_Patient0013	0.952456	nothing	26468.0
11	FeTS22_Patient0014	0.9446922857142858	nothing	62507.0
11	FeTS22_Patient0015	1.0	nothing	0.0
11	FeTS22_Patient0016	0.8571428571428571	nothing	0.0
11	FeTS22_Patient0017	0.9215349999999999	nothing	14065.0
11	FeTS22_Patient0018	0.42857142857142855	nothing	0.0
11	FeTS22_Patient0019	0.7908795714285715	nothing	8682.0
11	FeTS22_Patient0020	0.5499511428571429	nothing	8380.0
11	FeTS22_Patient0021	0.5714285714285714	nothing	0.0
11	FeTS22_Patient0022	0.6892097142857142	nothing	4321.0
11	FeTS22_Patient0023	0.9248567142857143	nothing	50429.0
11	FeTS22_Patient0024	0.8154194285714286	nothing	28237.0
11	FeTS22_Patient0025	0.8571428571428571	nothing	0.0
11	FeTS22_Patient0026	0.9394045714285715	nothing	61133.0
11	FeTS22_Patient0027	0.7451651428571429	nothing	7230.0
11	FeTS22_Patient0028	0.9708368571428572	nothing	33054.0
11	FeTS22_Patient0029	0.8151087142857143	nothing	25483.0
11	FeTS22_Patient0030	0.882935857142857	nothing	18719.0
11	FeTS22_Patient0031	0.8832814285714286	nothing	15546.0
11	FeTS22_Patient0032	0.9051428571428571	nothing	21149.0
11	FeTS22_Patient0033	0.8101640000000001	nothing	3460.0
11	FeTS22_Patient0034	0.9457611428571429	nothing	1189.0
11	FeTS22_Patient0035	0.7968010000000001	nothing	44201.0
11	FeTS22_Patient0036	0.922103	nothing	9236.0
11	FeTS22_Patient0037	0.47501128571428575	nothing	6778.0
11	FeTS22_Patient0038	0.975756	nothing	24138.0
11	FeTS22_Patient0039	0.8723554285714287	nothing	18924.0
11	FeTS22_Patient0040	0.0	nothing	1.0
11	FeTS22_Patient0041	0.9639874285714285	nothing	30463.0
11	FeTS22_Patient0042	0.7818218571428571	nothing	17778.0
11	FeTS22_Patient0043	0.42035814285714285	nothing	173.0
11	FeTS22_Patient0044	0.709826	nothing	9067.0
11	FeTS22_Patient0045	1.0	nothing	0.0
11	FeTS22_Patient0046	0.9893024285714286	nothing	45660.0
11	FeTS22_Patient0047	0.9403571428571428	nothing	13389.0
11	FeTS22_Patient0048	0.8820552857142857	nothing	17042.0
11	FeTS22_Patient0049	0.9495744285714286	nothing	5840.0
11	FeTS22_Patient0050	0.8009691428571429	nothing	17187.0
11	FeTS22_Patient0051	0.8342537142857143	nothing	5282.0
11	FeTS22_Patient0052	0.9237215714285715	nothing	18105.0
11	FeTS22_Patient0053	0.7797587142857143	nothing	533.0
11	FeTS22_Patient0054	0.8474432857142856	nothing	28550.0
11	FeTS22_Patient0055	0.940638	nothing	8446.0
11	FeTS22_Patient0056	0.9498701428571429	nothing	3858.0
11	FeTS22_Patient0057	0.8571428571428571	nothing	0.0
11	FeTS22_Patient0058	0.6531721428571429	nothing	46094.0
11	FeTS22_Patient0059	0.8563644285714285	nothing	3273.0
11	FeTS22_Patient0060	0.9679335714285714	nothing	19703.0
11	FeTS22_Patient0061	1.0	nothing	0.0
11	FeTS22_Patient0062	0.9464967142857142	nothing	4958.0
11	FeTS22_Patient0063	1.0	nothing	0.0
11	FeTS22_Patient0064	0.7710721428571429	nothing	16679.0
11	FeTS22_Patient0065	0.9314095714285714	nothing	3639.0
11	FeTS22_Patient0066	1.0	nothing	0.0
11	FeTS22_Patient0067	0.12633657142857144	nothing	2046.0
11	FeTS22_Patient0068	0.9873348571428571	nothing	57681.0
11	FeTS22_Patient0069	0.8707798571428571	nothing	3718.0
11	FeTS22_Patient0070	0.9507127142857142	nothing	42230.0
11	FeTS22_Patient0071	0.953225	nothing	46012.0
11	FeTS22_Patient0072	0.10946428571428571	nothing	10291.0
11	FeTS22_Patient0073	0.7142857142857143	nothing	0.0
11	FeTS22_Patient0074	0.8181172857142858	nothing	43966.0
11	FeTS22_Patient0075	0.7142857142857143	nothing	0.0
11	FeTS22_Patient0076	0.9199957142857144	nothing	4784.0
11	FeTS22_Patient0077	0.9723115714285715	nothing	27353.0
11	FeTS22_Patient0078	0.7142857142857143	nothing	0.0
11	FeTS22_Patient0079	0.43501428571428574	nothing	18824.0
11	FeTS22_Patient0080	0.7513094285714285	nothing	518.0
11	FeTS22_Patient0081	0.9626541428571429	nothing	7373.0
11	FeTS22_Patient0082	0.9569161428571429	nothing	27817.0
11	FeTS22_Patient0083	0.6124251428571429	nothing	10816.0
11	FeTS22_Patient0084	1.0	nothing	0.0
11	FeTS22_Patient0085	0.9378035714285714	nothing	1910.0
11	FeTS22_Patient0086	0.9335892857142857	nothing	88988.0
11	FeTS22_Patient0087	0.020462285714285714	nothing	1663.0
11	FeTS22_Patient0088	0.9797954285714285	nothing	12010.0
11	FeTS22_Patient0089	0.8186482857142857	nothing	30641.0
11	FeTS22_Patient0090	0.9434042857142858	nothing	39017.0
11	FeTS22_Patient0091	0.9499335714285715	nothing	24692.0
11	FeTS22_Patient0092	0.8571428571428571	nothing	0.0
11	FeTS22_Patient0093	1.0	nothing	0.0
11	FeTS22_Patient0094	0.9001904285714285	nothing	15668.0
11	FeTS22_Patient0095	0.7965811428571429	nothing	3532.0
11	FeTS22_Patient0096	0.9559211428571429	nothing	10167.0
11	FeTS22_Patient0097	0.7142857142857143	nothing	0.0
11	FeTS22_Patient0098	0.7246131428571428	nothing	5695.0
11	FeTS22_Patient0099	0.0	nothing	20.0
11	FeTS22_Patient0100	0.8304535714285715	nothing	967.0
11	FeTS22_Patient0101	0.9795775714285714	nothing	10380.0
11	FeTS22_Patient0102	0.5714285714285714	nothing	0.0
11	FeTS22_Patient0103	0.9669698571428571	nothing	15876.0
11	FeTS22_Patient0104	0.6948384285714286	nothing	572.0
11	FeTS22_Patient0105	0.7501720000000001	nothing	23008.0
11	FeTS22_Patient0106	0.7970278571428572	nothing	10066.0
11	FeTS22_Patient0107	0.7142857142857143	nothing	0.0
11	FeTS22_Patient0108	0.14440357142857144	nothing	8370.0
11	FeTS22_Patient0109	1.0	nothing	0.0
11	FeTS22_Patient0110	0.729641	nothing	8162.0
11	FeTS22_Patient0111	0.9772041428571429	nothing	60127.0
11	FeTS22_Patient0112	0.8311941428571429	nothing	1541.0
11	FeTS22_Patient0113	0.972087	nothing	27330.0
11	FeTS22_Patient0114	0.8678549999999999	nothing	3634.0
11	FeTS22_Patient0115	0.9462557142857142	nothing	62124.0
11	FeTS22_Patient0116	0.0	nothing	9.0
11	FeTS22_Patient0117	0.8762991428571428	nothing	50022.0
11	FeTS22_Patient0118	0.16677285714285714	nothing	1126.0
11	FeTS22_Patient0119	0.7144197142857143	nothing	1769.0
11	FeTS22_Patient0120	0.5714285714285714	nothing	0.0
11	FeTS22_Patient0121	0.3593471428571429	nothing	4143.0
11	FeTS22_Patient0122	0.9029002857142857	nothing	3597.0
11	FeTS22_Patient0123	0.5714285714285714	nothing	0.0
11	FeTS22_Patient0124	0.6542775714285715	nothing	821.0
11	FeTS22_Patient0125	0.6831921428571428	nothing	51445.0
11	FeTS22_Patient0126	0.9313638571428572	nothing	3669.0
11	FeTS22_Patient0127	0.6326332857142857	nothing	3337.0
11	FeTS22_Patient0128	0.6279158571428571	nothing	1495.0
11	FeTS22_Patient0129	0.9675927142857143	nothing	26044.0
11	FeTS22_Patient0130	0.7816448571428571	nothing	10843.0
11	FeTS22_Patient0131	0.7142857142857143	nothing	0.0
11	FeTS22_Patient0132	0.9474832857142859	nothing	17674.0
11	FeTS22_Patient0133	0.9772041428571429	nothing	60127.0
11	FeTS22_Patient0134	0.773989	nothing	3504.0
11	FeTS22_Patient0135	0.6043704285714285	nothing	2610.0
11	FeTS22_Patient0136	0.0	nothing	0.0
11	FeTS22_Patient0137	0.5436742857142857	nothing	1347.0
11	FeTS22_Patient0138	0.7646281428571429	nothing	9586.0
11	FeTS22_Patient0139	0.9725071428571429	nothing	28248.0
11	FeTS22_Patient0140	1.0	nothing	0.0
11	FeTS22_Patient0141	0.9735698571428572	nothing	33332.0
11	FeTS22_Patient0142	0.0003955714285714286	nothing	6.0
11	FeTS22_Patient0143	0.7850894285714285	nothing	37786.0
11	FeTS22_Patient0144	0.7686974285714285	nothing	1266.0
11	FeTS22_Patient0145	0.5714285714285714	nothing	0.0
11	FeTS22_Patient0146	0.6807087142857143	nothing	2578.0
11	FeTS22_Patient0147	0.000245	nothing	28.0
11	FeTS22_Patient0148	0.18517128571428573	nothing	4836.0
11	FeTS22_Patient0149	0.7098781428571428	nothing	6680.0
11	FeTS22_Patient0150	0.16637714285714283	nothing	857.0
11	FeTS22_Patient0151	0.5714285714285714	nothing	0.0
11	FeTS22_Patient0152	0.42857142857142855	nothing	0.0
11	FeTS22_Patient0153	0.9474832857142859	nothing	17674.0
11	FeTS22_Patient0154	0.9744282857142857	nothing	32837.0
11	FeTS22_Patient0155	0.9468857142857142	nothing	18803.0
11	FeTS22_Patient0156	0.7533211428571428	nothing	1015.0
11	FeTS22_Patient0157	0.9669698571428571	nothing	15876.0
11	FeTS22_Patient0158	0.8820552857142857	nothing	17042.0
11	FeTS22_Patient0159	0.9531465714285714	nothing	31487.0
11	FeTS22_Patient0160	0.023881142857142858	nothing	738.0
11	FeTS22_Patient0161	0.9229577142857143	nothing	7371.0
11	FeTS22_Patient0162	0.9217512857142857	nothing	16580.0
11	FeTS22_Patient0163	0.14285714285714285	nothing	0.0
11	FeTS22_Patient0164	0.9821728571428572	nothing	24097.0
11	FeTS22_Patient0165	0.6745947142857143	nothing	22450.0
11	FeTS22_Patient0166	1.0	nothing	0.0
11	FeTS22_Patient0167	0.8842397142857142	nothing	1105.0
11	FeTS22_Patient0168	0.7029664285714287	nothing	11185.0
11	FeTS22_Patient0169	0.9744617142857143	nothing	35755.0
11	FeTS22_Patient0170	0.5967681428571429	nothing	4789.0
11	FeTS22_Patient0171	0.8575667142857143	nothing	1823.0
11	FeTS22_Patient0172	0.7479462857142857	nothing	23036.0
11	FeTS22_Patient0173	0.8138147142857142	nothing	24973.0
11	FeTS22_Patient0174	0.7142857142857143	nothing	0.0
11	FeTS22_Patient0175	0.7142857142857143	nothing	0.0
11	FeTS22_Patient0176	1.0	nothing	0.0
11	FeTS22_Patient0177	0.1954817142857143	nothing	2289.0
11	FeTS22_Patient0178	1.0	nothing	0.0
11	FeTS22_Patient0179	0.9003288571428572	nothing	7279.0
11	FeTS22_Patient0180	0.9906857142857142	nothing	45520.0
11	FeTS22_Patient0181	1.0	nothing	0.0
11	FeTS22_Patient0182	0.9281482857142856	nothing	12227.0
11	FeTS22_Patient0183	0.9616524285714286	nothing	14363.0
11	FeTS22_Patient0184	0.5714285714285714	nothing	0.0
11	FeTS22_Patient0185	0.8402578571428572	nothing	8237.0
11	FeTS22_Patient0186	0.7142857142857143	nothing	0.0
11	FeTS22_Patient0187	1.0	nothing	0.0
11	FeTS22_Patient0188	0.9823964285714285	nothing	84933.0
11	FeTS22_Patient0189	0.02989985714285714	nothing	34.0
11	FeTS22_Patient0190	0.8459424285714287	nothing	1420.0
11	FeTS22_Patient0191	0.8125547142857144	nothing	49955.0
11	FeTS22_Patient0192	0.9769318571428572	nothing	72433.0
11	FeTS22_Patient0193	0.9498588571428571	nothing	4204.0
11	FeTS22_Patient0194	0.939601	nothing	26267.0
11	FeTS22_Patient0195	0.9531465714285714	nothing	31487.0
11	FeTS22_Patient0196	0.8571428571428571	nothing	0.0
11	FeTS22_Patient0197	0.42857142857142855	nothing	0.0
11	FeTS22_Patient0198	0.0	nothing	0.0
11	FeTS22_Patient0199	0.7536801428571429	nothing	3358.0
11	FeTS22_Patient0200	0.952456	nothing	26468.0
11	FeTS22_Patient0201	0.9058174285714287	nothing	46912.0
11	FeTS22_Patient0202	0.856471	nothing	48183.0
11	FeTS22_Patient0203	0.7809535714285715	nothing	16161.0
11	FeTS22_Patient0204	0.9479704285714285	nothing	44979.0
11	FeTS22_Patient0205	0.9652195714285714	nothing	1424.0
11	FeTS22_Patient0206	0.9630397142857142	nothing	43797.0
11	FeTS22_Patient0207	0.7591562857142857	nothing	9874.0
11	FeTS22_Patient0208	0.5229860000000001	nothing	2151.0
11	FeTS22_Patient0209	0.7142857142857143	nothing	0.0
11	FeTS22_Patient0210	0.7142857142857143	nothing	0.0
11	FeTS22_Patient0211	1.0	nothing	0.0
11	FeTS22_Patient0212	0.7142857142857143	nothing	0.0
11	FeTS22_Patient0213	0.9800141428571428	nothing	35071.0
11	FeTS22_Patient0214	0.9853211428571429	nothing	16053.0
11	FeTS22_Patient0215	0.030575714285714286	nothing	631.0
11	FeTS22_Patient0216	0.8385527142857142	nothing	18446.0
11	FeTS22_Patient0217	0.9616524285714286	nothing	14363.0
16	FeTS22_Patient0000	0.95449875	nothing	109367.0
16	FeTS22_Patient0001	0.92020925	nothing	24477.0
16	FeTS22_Patient0002	0.927545125	nothing	39329.0
16	FeTS22_Patient0003	0.08700237499999999	nothing	696.0
16	FeTS22_Patient0004	0.9251436249999999	nothing	72117.0
16	FeTS22_Patient0005	0.9372986249999999	nothing	68883.0
16	FeTS22_Patient0006	0.601697625	nothing	14257.0
16	FeTS22_Patient0007	0.787439125	nothing	2659.0
16	FeTS22_Patient0008	0.45332812499999997	nothing	758.0
16	FeTS22_Patient0009	0.9115895	nothing	61528.0
16	FeTS22_Patient0010	0.9495905	nothing	25793.0
16	FeTS22_Patient0011	0.728580625	nothing	2809.0
16	FeTS22_Patient0012	0.845923625	nothing	973.0
16	FeTS22_Patient0013	0.940134	nothing	18854.0
16	FeTS22_Patient0014	0.859723375	nothing	4934.0
16	FeTS22_Patient0015	0.723784375	nothing	4221.0
16	FeTS22_Patient0016	0.74258375	nothing	39387.0
16	FeTS22_Patient0017	0.955078625	nothing	42866.0
16	FeTS22_Patient0018	0.862362125	nothing	8109.0
16	FeTS22_Patient0019	0.912877625	nothing	16312.0
16	FeTS22_Patient0020	0.717967875	nothing	1913.0
16	FeTS22_Patient0021	0.939412625	nothing	19615.0
16	FeTS22_Patient0022	0.93066925	nothing	7934.0
16	FeTS22_Patient0023	0.369723625	nothing	2633.0
16	FeTS22_Patient0024	0.934859875	nothing	32546.0
16	FeTS22_Patient0025	0.92701775	nothing	32553.0
16	FeTS22_Patient0026	0.7650195	nothing	3754.0
16	FeTS22_Patient0027	0.854802	nothing	14226.0
16	FeTS22_Patient0028	0.944351	nothing	33075.0
16	FeTS22_Patient0029	0.084559	nothing	270.0
16	FeTS22_Patient0030	0.947590875	nothing	69923.0
16	FeTS22_Patient0031	0.93247375	nothing	33844.0
16	FeTS22_Patient0032	0.94793625	nothing	1459.0
16	FeTS22_Patient0033	0.29361	nothing	112.0
16	FeTS22_Patient0034	0.909904	nothing	17239.0
16	FeTS22_Patient0035	0.956635125	nothing	14471.0
16	FeTS22_Patient0036	0.95099725	nothing	35592.0
16	FeTS22_Patient0037	0.919160375	nothing	14871.0
16	FeTS22_Patient0038	0.0	nothing	0.0
16	FeTS22_Patient0039	0.91745	nothing	35427.0
16	FeTS22_Patient0040	0.93093	nothing	17839.0
16	FeTS22_Patient0041	0.7709113750000001	nothing	9654.0
16	FeTS22_Patient0042	0.89254225	nothing	24873.0
16	FeTS22_Patient0043	0.860791375	nothing	2509.0
16	FeTS22_Patient0044	0.941302125	nothing	15814.0
16	FeTS22_Patient0045	0.907314875	nothing	43759.0
16	FeTS22_Patient0046	0.964943125	nothing	87674.0
16	FeTS22_Patient0047	0.958887375	nothing	59860.0
16	FeTS22_Patient0048	0.844545375	nothing	27328.0
16	FeTS22_Patient0049	0.82009525	nothing	3158.0
16	FeTS22_Patient0050	0.973233625	nothing	56364.0
16	FeTS22_Patient0051	0.9740515000000001	nothing	11333.0
16	FeTS22_Patient0052	0.843543	nothing	11441.0
16	FeTS22_Patient0053	0.8606702500000001	nothing	8685.0
16	FeTS22_Patient0054	0.814557	nothing	5965.0
16	FeTS22_Patient0055	0.58566425	nothing	4176.0
16	FeTS22_Patient0056	0.95600275	nothing	37650.0
16	FeTS22_Patient0057	0.9347084999999999	nothing	9004.0
16	FeTS22_Patient0058	0.952752125	nothing	17210.0
16	FeTS22_Patient0059	0.917562875	nothing	24353.0
16	FeTS22_Patient0060	0.914948875	nothing	27995.0
16	FeTS22_Patient0061	0.8305725	nothing	46424.0
16	FeTS22_Patient0062	0.87851625	nothing	13187.0
16	FeTS22_Patient0063	0.953912875	nothing	5781.0
16	FeTS22_Patient0064	0.967277	nothing	10062.0
16	FeTS22_Patient0065	0.9482010000000001	nothing	29269.0
16	FeTS22_Patient0066	0.0	nothing	0.0
16	FeTS22_Patient0067	0.960889375	nothing	50820.0
16	FeTS22_Patient0068	0.920104875	nothing	54152.0
16	FeTS22_Patient0069	0.016124375	nothing	32.0
16	FeTS22_Patient0070	0.952942875	nothing	29472.0
16	FeTS22_Patient0071	0.382107125	nothing	489.0
16	FeTS22_Patient0072	0.9191565	nothing	14871.0
16	FeTS22_Patient0073	0.952184625	nothing	24695.0
16	FeTS22_Patient0074	0.8858493749999999	nothing	17488.0
16	FeTS22_Patient0075	0.0	nothing	0.0
16	FeTS22_Patient0076	0.945914	nothing	36708.0
16	FeTS22_Patient0077	0.951533375	nothing	12161.0
16	FeTS22_Patient0078	0.96806275	nothing	115910.0
16	FeTS22_Patient0079	0.962947	nothing	21430.0
16	FeTS22_Patient0080	0.913021125	nothing	68179.0
16	FeTS22_Patient0081	0.851031625	nothing	10490.0
16	FeTS22_Patient0082	0.935698	nothing	12802.0
16	FeTS22_Patient0083	0.93513075	nothing	48252.0
16	FeTS22_Patient0084	0.7641226249999999	nothing	58277.0
16	FeTS22_Patient0085	0.343434625	nothing	5046.0
16	FeTS22_Patient0086	0.494109125	nothing	3092.0
16	FeTS22_Patient0087	0.9175445	nothing	22065.0
16	FeTS22_Patient0088	0.939268125	nothing	117346.0
16	FeTS22_Patient0089	0.925142625	nothing	72117.0
16	FeTS22_Patient0090	0.5657139999999999	nothing	10615.0
16	FeTS22_Patient0091	0.946775625	nothing	9550.0
16	FeTS22_Patient0092	0.27742	nothing	2076.0
16	FeTS22_Patient0093	0.077735875	nothing	388.0
16	FeTS22_Patient0094	0.964625375	nothing	27681.0
16	FeTS22_Patient0095	0.955348125	nothing	17041.0
16	FeTS22_Patient0096	0.956963375	nothing	18720.0
16	FeTS22_Patient0097	0.927473375	nothing	18834.0
16	FeTS22_Patient0098	0.951693875	nothing	7366.0
16	FeTS22_Patient0099	0.964834625	nothing	32384.0
18	FeTS22_Patient0000	0.9756761	nothing	16039.0
18	FeTS22_Patient0001	0.9785375000000001	nothing	6016.0
18	FeTS22_Patient0002	0.9802329000000001	nothing	11502.0
18	FeTS22_Patient0004	0.952829	nothing	4285.0
18	FeTS22_Patient0005	0.9851364	nothing	31371.0
18	FeTS22_Patient0007	0.9459072000000001	nothing	23907.0
18	FeTS22_Patient0008	0.9777253	nothing	21961.0
18	FeTS22_Patient0009	0.9858664000000001	nothing	24554.0
18	FeTS22_Patient0010	0.9439503	nothing	25674.0
18	FeTS22_Patient0011	0.9684476	nothing	12839.0
18	FeTS22_Patient0012	0.9754161	nothing	5599.0
18	FeTS22_Patient0014	0.9837315999999999	nothing	38432.0
18	FeTS22_Patient0015	0.9710927999999999	nothing	22926.0
18	FeTS22_Patient0016	0.9703031	nothing	4072.0
18	FeTS22_Patient0017	0.9744046000000001	nothing	40305.0
18	FeTS22_Patient0018	0.9628061000000001	nothing	33023.0
18	FeTS22_Patient0019	0.9764348999999999	nothing	22113.0
18	FeTS22_Patient0020	0.9762202999999999	nothing	10144.0
18	FeTS22_Patient0021	0.9709175999999999	nothing	35578.0
18	FeTS22_Patient0022	0.9389474	nothing	29972.0
18	FeTS22_Patient0023	0.9472011	nothing	25365.0
18	FeTS22_Patient0024	0.9845442	nothing	6055.0
18	FeTS22_Patient0026	0.9611093	nothing	35461.0
18	FeTS22_Patient0028	0.9857248000000001	nothing	21579.0
18	FeTS22_Patient0029	0.9782425	nothing	12563.0
18	FeTS22_Patient0030	0.9212522	nothing	6361.0
18	FeTS22_Patient0031	0.9770775	nothing	13435.0
18	FeTS22_Patient0032	0.951303	nothing	3658.0
18	FeTS22_Patient0033	0.9833474000000001	nothing	51327.0
18	FeTS22_Patient0035	0.9536562	nothing	34517.0
18	FeTS22_Patient0036	0.9822139999999999	nothing	14597.0
18	FeTS22_Patient0037	0.8363086000000001	nothing	292.0
18	FeTS22_Patient0039	0.9767231000000001	nothing	48923.0
18	FeTS22_Patient0041	0.9653482	nothing	45799.0
18	FeTS22_Patient0042	0.9677933	nothing	25404.0
18	FeTS22_Patient0043	0.9823221	nothing	51932.0
18	FeTS22_Patient0045	0.9432117999999999	nothing	2118.0
18	FeTS22_Patient0046	0.9393559999999999	nothing	851.0
18	FeTS22_Patient0047	0.9388386000000001	nothing	29924.0
18	FeTS22_Patient0048	0.9313444000000001	nothing	8129.0
18	FeTS22_Patient0049	0.9874620999999999	nothing	19888.0
18	FeTS22_Patient0050	0.9147874	nothing	12342.0
18	FeTS22_Patient0051	0.9888473	nothing	38171.0
18	FeTS22_Patient0052	0.9791798999999999	nothing	36477.0
18	FeTS22_Patient0053	0.9350440000000001	nothing	5752.0
18	FeTS22_Patient0054	0.9775491000000001	nothing	21455.0
18	FeTS22_Patient0055	0.9902466999999999	nothing	53042.0
18	FeTS22_Patient0056	0.9717378	nothing	33593.0
18	FeTS22_Patient0057	0.9859456	nothing	17624.0
18	FeTS22_Patient0058	0.9047392999999999	nothing	15665.0
18	FeTS22_Patient0059	0.9849406	nothing	49201.0
18	FeTS22_Patient0060	0.8458769	nothing	11356.0
18	FeTS22_Patient0062	0.9793326	nothing	53745.0
18	FeTS22_Patient0063	0.9263479	nothing	4185.0
18	FeTS22_Patient0064	0.9693799999999999	nothing	1854.0
18	FeTS22_Patient0065	0.961384	nothing	25658.0
18	FeTS22_Patient0068	0.9798650999999999	nothing	34663.0
18	FeTS22_Patient0069	0.9646615000000001	nothing	34253.0
18	FeTS22_Patient0070	0.9523892999999999	nothing	46955.0
18	FeTS22_Patient0071	0.9532417000000001	nothing	21721.0
18	FeTS22_Patient0072	0.9618642	nothing	38913.0
18	FeTS22_Patient0073	0.9778298	nothing	14422.0
18	FeTS22_Patient0074	0.9628834	nothing	11748.0
18	FeTS22_Patient0075	0.9785793999999999	nothing	13263.0
18	FeTS22_Patient0076	0.9850293000000001	nothing	12405.0
18	FeTS22_Patient0077	0.972425	nothing	30856.0
18	FeTS22_Patient0078	0.9053858	nothing	997.0
18	FeTS22_Patient0079	0.9698411	nothing	13791.0
18	FeTS22_Patient0080	0.9800235	nothing	12026.0
18	FeTS22_Patient0081	0.9881005	nothing	34071.0
18	FeTS22_Patient0082	0.9586891	nothing	20025.0
18	FeTS22_Patient0083	0.9537098	nothing	10655.0
18	FeTS22_Patient0087	0.9046073	nothing	23070.0
18	FeTS22_Patient0088	0.9554278999999999	nothing	4370.0
18	FeTS22_Patient0089	0.9704136	nothing	17974.0
18	FeTS22_Patient0091	0.9804378	nothing	23345.0
18	FeTS22_Patient0092	0.9865298000000001	nothing	13774.0
18	FeTS22_Patient0093	0.9794215	nothing	11519.0
18	FeTS22_Patient0094	0.9809300000000001	nothing	38840.0
18	FeTS22_Patient0095	0.9780234	nothing	35810.0
18	FeTS22_Patient0096	0.9658089000000001	nothing	3283.0
18	FeTS22_Patient0097	0.9768861	nothing	31974.0
18	FeTS22_Patient0099	0.4	nothing	0.0
18	FeTS22_Patient0100	0.9605269	nothing	46611.0
18	FeTS22_Patient0101	0.9794750000000001	nothing	38908.0
18	FeTS22_Patient0102	0.9736522000000001	nothing	34207.0
18	FeTS22_Patient0103	0.9818239	nothing	20192.0
18	FeTS22_Patient0104	0.9751289999999999	nothing	69958.0
18	FeTS22_Patient0105	0.9892538	nothing	26418.0
18	FeTS22_Patient0106	0.9818466000000001	nothing	67841.0
18	FeTS22_Patient0110	0.9815783	nothing	26009.0
18	FeTS22_Patient0111	0.9862543	nothing	7204.0
18	FeTS22_Patient0112	0.9874257999999999	nothing	35191.0
18	FeTS22_Patient0113	0.9834345000000001	nothing	99851.0
18	FeTS22_Patient0114	0.9727033	nothing	44230.0
18	FeTS22_Patient0115	0.9846437	nothing	39191.0
18	FeTS22_Patient0116	0.9788296000000001	nothing	13574.0
18	FeTS22_Patient0117	0.971709	nothing	11262.0
22	FeTS22_Patient0000	0.208778	nothing	70.0
22	FeTS22_Patient0001	1.0	nothing	0.0
22	FeTS22_Patient0002	0.9326763	nothing	40618.0
22	FeTS22_Patient0003	0.9148453	nothing	5231.0
22	FeTS22_Patient0004	0.9724311999999999	nothing	14601.0
22	FeTS22_Patient0005	0.9428771000000001	nothing	11192.0
22	FeTS22_Patient0006	0.9677427	nothing	19902.0
22	FeTS22_Patient0007	1.0	nothing	0.0
22	FeTS22_Patient0008	0.9361238999999999	nothing	33900.0
22	FeTS22_Patient0009	0.9470582999999999	nothing	9596.0
22	FeTS22_Patient0010	0.9190581	nothing	51230.0
22	FeTS22_Patient0011	0.3	nothing	0.0
22	FeTS22_Patient0012	0.9477527	nothing	4403.0
22	FeTS22_Patient0013	0.8275962	nothing	15855.0
22	FeTS22_Patient0014	0.9384528	nothing	8155.0
22	FeTS22_Patient0015	0.9493544	nothing	3641.0
22	FeTS22_Patient0016	0.8581258	nothing	4527.0
22	FeTS22_Patient0017	0.9466297000000001	nothing	17352.0
22	FeTS22_Patient0018	0.1860448	nothing	121.0
22	FeTS22_Patient0019	0.8673229000000001	nothing	33013.0
22	FeTS22_Patient0020	0.9437300000000001	nothing	12991.0
22	FeTS22_Patient0021	0.9596899000000001	nothing	17506.0
22	FeTS22_Patient0022	0.9544320000000001	nothing	11547.0
22	FeTS22_Patient0023	0.9165093000000001	nothing	13378.0
22	FeTS22_Patient0024	0.9149900000000001	nothing	24231.0
22	FeTS22_Patient0025	0.9469478	nothing	44459.0
22	FeTS22_Patient0026	0.3728833	nothing	626.0
22	FeTS22_Patient0027	0.8954219999999999	nothing	44483.0
22	FeTS22_Patient0030	0.9517452000000001	nothing	18030.0
22	FeTS22_Patient0031	0.9405101	nothing	6413.0
22	FeTS22_Patient0032	0.8796085	nothing	25055.0
22	FeTS22_Patient0033	0.031415399999999996	nothing	85.0
22	FeTS22_Patient0034	0.9104661000000001	nothing	46867.0
22	FeTS22_Patient0035	0.9511227999999999	nothing	33586.0
22	FeTS22_Patient0036	0.9211286999999999	nothing	6705.0
22	FeTS22_Patient0037	0.8474444	nothing	42279.0
22	FeTS22_Patient0038	0.5	nothing	0.0
22	FeTS22_Patient0039	0.9427812	nothing	23578.0
22	FeTS22_Patient0040	0.7978199	nothing	728.0
22	FeTS22_Patient0043	0.9382398999999999	nothing	11968.0
22	FeTS22_Patient0044	0.9711411	nothing	41464.0
22	FeTS22_Patient0045	0.9235776	nothing	5509.0
22	FeTS22_Patient0046	0.9604716999999999	nothing	71909.0
22	FeTS22_Patient0047	0.8156831	nothing	32820.0
22	FeTS22_Patient0048	0.9434335	nothing	4237.0
22	FeTS22_Patient0049	0.6955451	nothing	451.0
22	FeTS22_Patient0050	0.944155	nothing	20572.0
22	FeTS22_Patient0051	0.9541357999999999	nothing	8871.0
22	FeTS22_Patient0052	0.9525615000000001	nothing	21035.0
22	FeTS22_Patient0053	0.309019	nothing	6402.0
22	FeTS22_Patient0054	0.9552286999999999	nothing	49424.0
22	FeTS22_Patient0055	0.9648505999999999	nothing	28666.0
22	FeTS22_Patient0056	0.9049320999999999	nothing	1310.0
22	FeTS22_Patient0057	0.8260297	nothing	30651.0
22	FeTS22_Patient0058	0.9631561	nothing	13842.0
22	FeTS22_Patient0059	0.9552405	nothing	37204.0
22	FeTS22_Patient0060	0.9433837	nothing	15824.0
22	FeTS22_Patient0061	0.9575164	nothing	43575.0
22	FeTS22_Patient0062	0.9446989	nothing	11778.0
22	FeTS22_Patient0063	0.9696024	nothing	35842.0
22	FeTS22_Patient0064	0.9221410999999999	nothing	38905.0
22	FeTS22_Patient0065	0.9271825	nothing	20850.0
22	FeTS22_Patient0066	0.9390373000000001	nothing	38496.0
22	FeTS22_Patient0067	0.9338317	nothing	14925.0
22	FeTS22_Patient0068	0.8604423999999999	nothing	36326.0
22	FeTS22_Patient0069	0.8026163000000001	nothing	32285.0
22	FeTS22_Patient0070	0.9467454999999999	nothing	24116.0
22	FeTS22_Patient0071	0.9694191	nothing	63492.0
22	FeTS22_Patient0072	0.7843555999999999	nothing	17809.0
22	FeTS22_Patient0073	0.8214343	nothing	8671.0
22	FeTS22_Patient0074	0.9248347000000001	nothing	14421.0
22	FeTS22_Patient0075	0.9613932000000001	nothing	36709.0
22	FeTS22_Patient0076	0.9068786	nothing	1763.0
22	FeTS22_Patient0077	0.9487479000000001	nothing	29335.0
22	FeTS22_Patient0078	0.9544422000000001	nothing	10318.0
22	FeTS22_Patient0079	0.9627125	nothing	35810.0
22	FeTS22_Patient0080	0.9078611000000001	nothing	39245.0
22	FeTS22_Patient0081	0.9373956	nothing	5169.0
22	FeTS22_Patient0082	0.9499534000000001	nothing	4321.0
22	FeTS22_Patient0083	0.9326122	nothing	60029.0
22	FeTS22_Patient0084	0.9406673	nothing	39140.0
22	FeTS22_Patient0085	0.8327336000000001	nothing	42764.0
22	FeTS22_Patient0086	0.9456893000000001	nothing	24606.0
22	FeTS22_Patient0087	0.8974765	nothing	658.0
22	FeTS22_Patient0088	0.9463625999999999	nothing	29931.0
22	FeTS22_Patient0089	0.9002836000000001	nothing	10672.0
22	FeTS22_Patient0090	0.8083079	nothing	49098.0
22	FeTS22_Patient0092	0.9365996000000001	nothing	20769.0
22	FeTS22_Patient0093	0.7	nothing	0.0
22	FeTS22_Patient0094	0.8951021000000001	nothing	23717.0
22	FeTS22_Patient0095	0.8445107999999999	nothing	48274.0
22	FeTS22_Patient0096	0.6	nothing	0.0
22	FeTS22_Patient0097	0.6	nothing	0.0
22	FeTS22_Patient0098	0.8704043	nothing	1048.0
22	FeTS22_Patient0099	0.9717707000000001	nothing	13267.0
22	FeTS22_Patient0100	0.8463609	nothing	77549.0
22	FeTS22_Patient0102	0.9506941	nothing	12537.0
22	FeTS22_Patient0103	0.9077989000000001	nothing	18794.0
22	FeTS22_Patient0104	0.9521111	nothing	44788.0
22	FeTS22_Patient0105	0.9094435000000001	nothing	28109.0
22	FeTS22_Patient0106	0.9497882000000001	nothing	29706.0
22	FeTS22_Patient0107	0.8551311	nothing	34107.0
22	FeTS22_Patient0108	0.7935591	nothing	13753.0
22	FeTS22_Patient0109	0.5	nothing	0.0
22	FeTS22_Patient0110	0.9518007	nothing	34246.0
22	FeTS22_Patient0111	0.8399834	nothing	10275.0
22	FeTS22_Patient0112	0.9379432000000001	nothing	43083.0
22	FeTS22_Patient0113	0.8443592000000001	nothing	11635.0
22	FeTS22_Patient0114	0.8668984999999999	nothing	56062.0
22	FeTS22_Patient0116	0.8492307	nothing	1643.0
22	FeTS22_Patient0117	0.8111486000000001	nothing	22582.0
22	FeTS22_Patient0118	0.8466803	nothing	2422.0
22	FeTS22_Patient0119	0.9554836	nothing	41872.0
22	FeTS22_Patient0120	0.9221151000000001	nothing	30412.0
22	FeTS22_Patient0121	0.9605504	nothing	38047.0
22	FeTS22_Patient0123	0.9481253000000001	nothing	53788.0
23	FeTS22_Patient0000	0.9429437	nothing	25588.2
23	FeTS22_Patient0001	0.9531535	nothing	27293.6
23	FeTS22_Patient0002	0.9332528999999999	nothing	25531.4
23	FeTS22_Patient0003	0.9690239999999999	nothing	17414.6
23	FeTS22_Patient0004	0.9580550999999999	nothing	36360.4
23	FeTS22_Patient0005	0.9479379	nothing	46227.2
23	FeTS22_Patient0006	0.9472253	nothing	25666.8
23	FeTS22_Patient0007	0.9586648	nothing	8542.8
23	FeTS22_Patient0009	0.9598262	nothing	49582.2
23	FeTS22_Patient0010	0.9371668	nothing	31194.0
23	FeTS22_Patient0011	0.9049196	nothing	51088.6
23	FeTS22_Patient0012	0.8850298000000001	nothing	17660.4
23	FeTS22_Patient0013	0.9628675	nothing	18334.0
23	FeTS22_Patient0014	0.8780906999999999	nothing	36277.0
23	FeTS22_Patient0015	0.8886841000000001	nothing	43363.4
23	FeTS22_Patient0016	0.978035	nothing	27127.4
23	FeTS22_Patient0017	0.9494572	nothing	31540.6
23	FeTS22_Patient0018	0.9487644	nothing	67023.2
23	FeTS22_Patient0019	0.8949897	nothing	10632.0
23	FeTS22_Patient0020	0.7321644	nothing	17972.0
23	FeTS22_Patient0021	0.8822891	nothing	11083.6
23	FeTS22_Patient0022	0.9528511	nothing	38528.4
23	FeTS22_Patient0023	0.9674562999999999	nothing	44821.4
23	FeTS22_Patient0024	0.9407695	nothing	34642.2
23	FeTS22_Patient0025	0.9339793000000001	nothing	49189.0
23	FeTS22_Patient0026	0.9470974999999999	nothing	35757.0
23	FeTS22_Patient0027	0.9615598999999999	nothing	17524.2
23	FeTS22_Patient0028	0.9220197000000001	nothing	30122.8
23	FeTS22_Patient0029	0.9765859000000001	nothing	36103.8
23	FeTS22_Patient0030	0.9564239000000001	nothing	28037.4
23	FeTS22_Patient0031	0.9665979	nothing	26443.6
23	FeTS22_Patient0032	0.9631828	nothing	17314.0
23	FeTS22_Patient0034	0.9166874999999999	nothing	17930.0
23	FeTS22_Patient0035	0.9217743	nothing	7392.0
23	FeTS22_Patient0036	0.9182215000000001	nothing	18980.6
23	FeTS22_Patient0037	0.8187263	nothing	6778.6
23	FeTS22_Patient0038	0.9120922	nothing	5448.0
23	FeTS22_Patient0039	0.9425945	nothing	24514.2
23	FeTS22_Patient0041	0.9948570999999999	nothing	4018.8
23	FeTS22_Patient0042	0.8760985	nothing	11203.4
23	FeTS22_Patient0043	0.9348747	nothing	10009.8
23	FeTS22_Patient0044	0.8636298	nothing	15519.8
23	FeTS22_Patient0046	0.9618728000000001	nothing	27559.4
23	FeTS22_Patient0047	0.8554219	nothing	17716.0
23	FeTS22_Patient0048	0.8255525	nothing	6991.8
23	FeTS22_Patient0050	0.9436564000000001	nothing	31817.8
23	FeTS22_Patient0051	0.9524849	nothing	24234.4
23	FeTS22_Patient0052	0.8912324	nothing	21448.0
23	FeTS22_Patient0053	0.8807651	nothing	15378.8
23	FeTS22_Patient0054	0.9541831000000001	nothing	18016.4
23	FeTS22_Patient0055	0.9664706000000001	nothing	46984.0
23	FeTS22_Patient0059	0.9554178	nothing	15888.0
23	FeTS22_Patient0060	0.9685622	nothing	15354.2
23	FeTS22_Patient0061	0.8984014	nothing	22249.2
23	FeTS22_Patient0062	0.9556082	nothing	66040.6
23	FeTS22_Patient0063	0.9380158	nothing	6527.0
23	FeTS22_Patient0064	0.9289101000000001	nothing	12780.6
23	FeTS22_Patient0065	0.9782553999999999	nothing	18156.8
23	FeTS22_Patient0066	0.7862566999999999	nothing	4042.8
23	FeTS22_Patient0067	0.9349651	nothing	45201.8
23	FeTS22_Patient0069	0.8914080999999999	nothing	4562.8
23	FeTS22_Patient0070	0.8870708	nothing	43601.0
23	FeTS22_Patient0071	0.9650481	nothing	13204.6
23	FeTS22_Patient0072	0.9765971999999999	nothing	32295.2
23	FeTS22_Patient0073	0.9180071	nothing	21112.4
23	FeTS22_Patient0074	0.9605816	nothing	17830.6
23	FeTS22_Patient0075	0.9333651	nothing	32637.6
23	FeTS22_Patient0076	0.9385407000000001	nothing	17249.8
23	FeTS22_Patient0077	0.9481625000000001	nothing	7555.6
23	FeTS22_Patient0078	0.9513385	nothing	20001.4
23	FeTS22_Patient0079	0.8960124	nothing	7482.2
23	FeTS22_Patient0080	0.9623075	nothing	15632.4
23	FeTS22_Patient0081	0.9147231	nothing	11180.4
23	FeTS22_Patient0082	0.9553269999999999	nothing	30828.2
23	FeTS22_Patient0083	0.8623569	nothing	35312.4
23	FeTS22_Patient0084	0.9174205000000001	nothing	40475.2
23	FeTS22_Patient0085	0.9527435000000001	nothing	41851.2
23	FeTS22_Patient0086	0.5424819000000001	nothing	14862.4
23	FeTS22_Patient0087	0.9390295	nothing	14887.2
23	FeTS22_Patient0088	0.9529015	nothing	9380.8
23	FeTS22_Patient0089	0.9744849	nothing	25122.0
23	FeTS22_Patient0090	0.8884926	nothing	6476.0
23	FeTS22_Patient0091	0.9561681	nothing	37591.8
23	FeTS22_Patient0092	0.9381244000000001	nothing	7200.0
23	FeTS22_Patient0094	0.9336467	nothing	7036.6
23	FeTS22_Patient0095	0.9606869	nothing	16429.6
23	FeTS22_Patient0096	0.9500344999999999	nothing	9258.8
23	FeTS22_Patient0097	0.9203557	nothing	34776.6
23	FeTS22_Patient0099	0.9539882000000001	nothing	16573.2
23	FeTS22_Patient0100	0.9465304999999999	nothing	13489.2
23	FeTS22_Patient0101	0.8214506	nothing	13954.0
23	FeTS22_Patient0103	0.9768744999999999	nothing	5285.6
23	FeTS22_Patient0104	0.9525766000000001	nothing	10696.0
23	FeTS22_Patient0105	0.9612839	nothing	21241.4
23	FeTS22_Patient0107	0.9663655999999999	nothing	22085.8
23	FeTS22_Patient0108	0.9378657	nothing	3601.6
23	FeTS22_Patient0109	0.9181630999999999	nothing	7772.6
23	FeTS22_Patient0110	0.8449078999999999	nothing	14183.8
23	FeTS22_Patient0111	0.9039369	nothing	29620.4
23	FeTS22_Patient0112	0.9696021	nothing	6944.8
23	FeTS22_Patient0113	0.8497292999999999	nothing	2757.4
23	FeTS22_Patient0114	0.47674759999999994	nothing	653.6
23	FeTS22_Patient0115	0.8410529	nothing	4938.2
23	FeTS22_Patient0116	0.9782412	nothing	10247.6
23	FeTS22_Patient0117	0.9594720999999999	nothing	24931.2
23	FeTS22_Patient0118	0.9422848	nothing	2816.2
24	FeTS22_Patient0000	0.9386806999999999	nothing	25699.0
24	FeTS22_Patient0001	0.8680973999999999	nothing	11472.8
24	FeTS22_Patient0004	0.9465651000000002	nothing	64214.8
24	FeTS22_Patient0005	0.8369949	nothing	27613.2
24	FeTS22_Patient0006	0.8957203	nothing	23738.6
24	FeTS22_Patient0007	0.9443328	nothing	68958.2
24	FeTS22_Patient0008	0.8212788999999999	nothing	6070.4
24	FeTS22_Patient0009	0.9544233999999999	nothing	17120.6
24	FeTS22_Patient0010	0.8997579	nothing	26349.6
24	FeTS22_Patient0011	0.9576754	nothing	11193.6
24	FeTS22_Patient0013	0.8816545	nothing	12961.0
24	FeTS22_Patient0015	0.8844557999999999	nothing	21480.2
24	FeTS22_Patient0017	0.8114181	nothing	4383.2
24	FeTS22_Patient0018	0.9342751999999999	nothing	6871.2
24	FeTS22_Patient0021	0.8501334	nothing	32037.2
24	FeTS22_Patient0022	0.8779056000000001	nothing	18385.8
24	FeTS22_Patient0023	0.5499547	nothing	12330.6
24	FeTS22_Patient0025	0.9520336	nothing	15097.6
24	FeTS22_Patient0026	0.8373527	nothing	31730.0
24	FeTS22_Patient0028	0.49023589999999995	nothing	12100.2
24	FeTS22_Patient0030	0.9649253999999999	nothing	51512.8
24	FeTS22_Patient0033	0.8010428	nothing	11729.0
24	FeTS22_Patient0034	0.9258884999999999	nothing	30460.0
24	FeTS22_Patient0036	0.9464016000000001	nothing	14902.8
24	FeTS22_Patient0037	0.7383044	nothing	28635.6
24	FeTS22_Patient0039	0.9039263	nothing	8145.6
24	FeTS22_Patient0040	0.8044359	nothing	37854.4
24	FeTS22_Patient0042	0.9016149	nothing	17141.6
24	FeTS22_Patient0043	0.9632963	nothing	19828.6
24	FeTS22_Patient0046	0.9184464999999999	nothing	26047.2
24	FeTS22_Patient0047	0.9747684	nothing	33883.8
24	FeTS22_Patient0048	0.9592753999999999	nothing	23085.6
24	FeTS22_Patient0049	0.7880026	nothing	26617.2
24	FeTS22_Patient0053	0.8496699	nothing	21520.4
24	FeTS22_Patient0054	0.942052	nothing	35947.2
24	FeTS22_Patient0055	0.9408483000000001	nothing	25247.6
24	FeTS22_Patient0056	0.9040336999999999	nothing	37279.6
24	FeTS22_Patient0059	0.9298669	nothing	8800.0
24	FeTS22_Patient0061	0.8933820000000001	nothing	26034.0
24	FeTS22_Patient0062	0.11397900000000001	nothing	8150.6
24	FeTS22_Patient0064	0.8272073000000001	nothing	22422.4
24	FeTS22_Patient0065	0.9413506	nothing	19279.2
24	FeTS22_Patient0066	0.8024948000000001	nothing	22995.4
24	FeTS22_Patient0069	0.8738752	nothing	1473.6
24	FeTS22_Patient0070	0.9244522	nothing	52907.6
24	FeTS22_Patient0071	0.6711545	nothing	19834.8
24	FeTS22_Patient0072	0.955486	nothing	39975.2
24	FeTS22_Patient0073	0.8912592	nothing	5724.8
24	FeTS22_Patient0074	0.6641548	nothing	6585.8
24	FeTS22_Patient0076	0.9060642	nothing	12112.8
24	FeTS22_Patient0077	0.9154886	nothing	36860.0
24	FeTS22_Patient0078	0.8914519000000001	nothing	17909.0
24	FeTS22_Patient0079	0.7837653	nothing	35703.8
24	FeTS22_Patient0081	0.9636212000000001	nothing	28902.2
24	FeTS22_Patient0082	0.5644809000000001	nothing	4560.2
24	FeTS22_Patient0083	0.9918516	nothing	6328.8
24	FeTS22_Patient0084	0.7758756	nothing	24461.6
24	FeTS22_Patient0085	0.8874053999999999	nothing	14923.6
27	FeTS22_Patient0000	0.9748789	nothing	18667.0
27	FeTS22_Patient0001	0.9698734	nothing	42649.0
27	FeTS22_Patient0002	0.9176618999999999	nothing	2524.0
27	FeTS22_Patient0003	0.7907637999999999	nothing	1222.0
27	FeTS22_Patient0004	0.9625248	nothing	11216.0
27	FeTS22_Patient0005	0.8356652	nothing	13938.0
27	FeTS22_Patient0006	0.9828208999999999	nothing	13250.0
27	FeTS22_Patient0007	0.7918366	nothing	5681.0
27	FeTS22_Patient0008	0.8848209	nothing	30135.0
27	FeTS22_Patient0009	0.8211071000000001	nothing	23085.0
27	FeTS22_Patient0010	0.9608288	nothing	16549.0
27	FeTS22_Patient0011	0.9424395000000001	nothing	11599.0
27	FeTS22_Patient0012	0.9612176	nothing	30548.0
27	FeTS22_Patient0013	0.9650806	nothing	38892.0
27	FeTS22_Patient0014	0.7157407	nothing	5790.0
27	FeTS22_Patient0015	0.822377	nothing	12567.0
27	FeTS22_Patient0016	0.9870347	nothing	40140.0
27	FeTS22_Patient0017	0.8626072	nothing	33182.0
27	FeTS22_Patient0018	0.9799334	nothing	56254.0
27	FeTS22_Patient0019	0.9573770999999999	nothing	19722.0
27	FeTS22_Patient0021	0.9521924	nothing	41022.0
27	FeTS22_Patient0022	0.9345794	nothing	2137.0
27	FeTS22_Patient0023	0.7719336	nothing	2444.0
27	FeTS22_Patient0024	0.9716074000000001	nothing	18673.0
27	FeTS22_Patient0025	0.6513803	nothing	4187.0
27	FeTS22_Patient0026	0.9747508	nothing	42693.0
27	FeTS22_Patient0027	0.9269679	nothing	4525.0
27	FeTS22_Patient0028	0.9611889	nothing	23733.0
27	FeTS22_Patient0029	0.9015255	nothing	5998.0
27	FeTS22_Patient0030	0.9574952	nothing	28240.0
27	FeTS22_Patient0031	0.8520294999999999	nothing	5572.0
27	FeTS22_Patient0032	0.9637349000000001	nothing	28419.0
27	FeTS22_Patient0033	0.9594109	nothing	15370.0
27	FeTS22_Patient0034	0.9733169	nothing	8794.0
27	FeTS22_Patient0035	0.7604774	nothing	4788.0
27	FeTS22_Patient0036	0.9323157999999999	nothing	4841.0
27	FeTS22_Patient0037	0.8473891	nothing	6819.0
27	FeTS22_Patient0038	0.9416631000000001	nothing	29881.0
27	FeTS22_Patient0039	0.9641043	nothing	27363.0
27	FeTS22_Patient0040	0.7550512	nothing	7179.0
27	FeTS22_Patient0041	0.9709541999999999	nothing	18775.0
27	FeTS22_Patient0042	0.9763043	nothing	636.0
27	FeTS22_Patient0043	0.9313383	nothing	18462.0
27	FeTS22_Patient0044	0.8671948	nothing	9352.0
27	FeTS22_Patient0045	0.9800878	nothing	11658.0
27	FeTS22_Patient0046	0.9832976	nothing	14637.0
27	FeTS22_Patient0047	0.9530232999999999	nothing	9856.0
27	FeTS22_Patient0048	0.9185833000000001	nothing	11548.0
27	FeTS22_Patient0049	0.9481028	nothing	11255.0
27	FeTS22_Patient0050	0.8516341000000001	nothing	3690.0
27	FeTS22_Patient0051	0.9780806999999999	nothing	21061.0
27	FeTS22_Patient0052	0.9546637	nothing	11526.0
27	FeTS22_Patient0053	0.886992	nothing	18492.0
27	FeTS22_Patient0054	0.9626879	nothing	4611.0
27	FeTS22_Patient0055	0.9650219999999999	nothing	24824.0
27	FeTS22_Patient0056	0.8739825999999999	nothing	18680.0
27	FeTS22_Patient0057	0.1268107	nothing	745.0
27	FeTS22_Patient0058	0.7955414000000001	nothing	30229.0
27	FeTS22_Patient0059	0.9449842	nothing	29462.0
27	FeTS22_Patient0060	0.9803624000000001	nothing	10397.0
27	FeTS22_Patient0061	0.8882856	nothing	10664.0
27	FeTS22_Patient0062	0.8446463999999999	nothing	8600.0
27	FeTS22_Patient0063	0.9750334	nothing	19796.0
27	FeTS22_Patient0064	0.806338	nothing	10157.0
27	FeTS22_Patient0065	0.8543011	nothing	15203.0
27	FeTS22_Patient0066	0.9807062999999999	nothing	23284.0
27	FeTS22_Patient0067	0.7920081	nothing	2612.0
27	FeTS22_Patient0068	0.9916734999999999	nothing	60973.0
27	FeTS22_Patient0069	0.8987400000000001	nothing	15642.0
27	FeTS22_Patient0070	0.97127	nothing	29041.0
27	FeTS22_Patient0071	0.9576314	nothing	7565.0
27	FeTS22_Patient0072	0.8264802	nothing	24115.0
27	FeTS22_Patient0073	0.9142813999999999	nothing	5637.0
27	FeTS22_Patient0074	0.9623179000000001	nothing	4430.0
27	FeTS22_Patient0075	0.8652086000000001	nothing	4581.0
27	FeTS22_Patient0076	0.8463717000000001	nothing	13749.0
27	FeTS22_Patient0077	0.9708401	nothing	1046.0
27	FeTS22_Patient0078	0.6445812999999999	nothing	2762.0
27	FeTS22_Patient0079	0.9723746999999999	nothing	31453.0
27	FeTS22_Patient0080	0.7733842	nothing	16597.0
27	FeTS22_Patient0081	0.9214385	nothing	3092.0
27	FeTS22_Patient0082	0.9787842	nothing	23553.0
27	FeTS22_Patient0083	0.8401436	nothing	21623.0
27	FeTS22_Patient0084	0.9717525	nothing	29953.0
27	FeTS22_Patient0085	0.9589654	nothing	11511.0
27	FeTS22_Patient0086	0.9497688999999999	nothing	17225.0
27	FeTS22_Patient0087	0.9734348	nothing	16591.0
27	FeTS22_Patient0088	0.9770681	nothing	38000.0
27	FeTS22_Patient0089	0.8720117999999999	nothing	9304.0
27	FeTS22_Patient0090	0.8558636	nothing	31107.0
27	FeTS22_Patient0091	0.9771737999999999	nothing	20951.0
27	FeTS22_Patient0092	0.8890048	nothing	34547.0
27	FeTS22_Patient0093	0.8445706	nothing	19937.0
27	FeTS22_Patient0094	0.8423021	nothing	20671.0
27	FeTS22_Patient0095	0.967625	nothing	13532.0
27	FeTS22_Patient0096	0.8655826	nothing	18145.0
27	FeTS22_Patient0097	0.7219465	nothing	31269.0
27	FeTS22_Patient0099	0.8367330000000001	nothing	60320.0
27	FeTS22_Patient0100	0.8264512999999999	nothing	15872.0
27	FeTS22_Patient0102	0.9221402	nothing	15084.0
27	FeTS22_Patient0103	0.9136272999999999	nothing	5654.0
27	FeTS22_Patient0104	0.8509669000000001	nothing	11472.0
27	FeTS22_Patient0105	0.9611320000000001	nothing	18070.0
27	FeTS22_Patient0106	0.9674007999999998	nothing	20572.0
27	FeTS22_Patient0107	0.7899543	nothing	42823.0
27	FeTS22_Patient0108	0.9669915	nothing	6411.0
27	FeTS22_Patient0109	0.9666836	nothing	4623.0
27	FeTS22_Patient0110	0.8770934	nothing	23373.0
27	FeTS22_Patient0111	0.7953036	nothing	37042.0
27	FeTS22_Patient0112	0.907305	nothing	11570.0
27	FeTS22_Patient0113	0.9657041	nothing	9644.0
27	FeTS22_Patient0114	0.9603524	nothing	9715.0
27	FeTS22_Patient0115	0.8581793	nothing	8083.0
27	FeTS22_Patient0116	0.7478764	nothing	25405.0
27	FeTS22_Patient0117	0.0	nothing	0.0
27	FeTS22_Patient0118	0.879388	nothing	24752.0
27	FeTS22_Patient0119	0.8862292	nothing	14815.0
27	FeTS22_Patient0120	1.0	nothing	0.0
27	FeTS22_Patient0121	0.9471211	nothing	12682.0
27	FeTS22_Patient0122	0.9448912999999999	nothing	9759.0
27	FeTS22_Patient0123	0.8731571	nothing	15163.0
27	FeTS22_Patient0124	0.9572293999999999	nothing	18631.0
27	FeTS22_Patient0125	0.8248075	nothing	3156.0
27	FeTS22_Patient0126	0.9454433	nothing	17645.0
27	FeTS22_Patient0127	0.9867174000000001	nothing	10067.0
27	FeTS22_Patient0128	0.9628577	nothing	14757.0
27	FeTS22_Patient0129	0.9153408000000001	nothing	29744.0
27	FeTS22_Patient0130	0.8737442999999999	nothing	43565.0
27	FeTS22_Patient0131	0.9648524999999999	nothing	21754.0
27	FeTS22_Patient0132	0.8925285000000001	nothing	24513.0
27	FeTS22_Patient0133	0.8340597000000001	nothing	7045.0
27	FeTS22_Patient0134	0.9605333999999999	nothing	17556.0
27	FeTS22_Patient0135	0.9691718	nothing	62641.0
27	FeTS22_Patient0136	0.9596621000000001	nothing	24207.0
27	FeTS22_Patient0137	0.7969458	nothing	1611.0
27	FeTS22_Patient0138	0.9758791	nothing	8805.0
27	FeTS22_Patient0140	0.9697889	nothing	13222.0
27	FeTS22_Patient0141	0.8584916	nothing	24267.0
27	FeTS22_Patient0142	0.7088319999999999	nothing	16917.0
27	FeTS22_Patient0143	0.7192263000000001	nothing	7554.0
27	FeTS22_Patient0144	0.8779043	nothing	17169.0
27	FeTS22_Patient0145	0.8299196	nothing	16341.0
27	FeTS22_Patient0148	0.7971935	nothing	1397.0
27	FeTS22_Patient0149	0.9793556999999999	nothing	5588.0
27	FeTS22_Patient0150	0.7322755	nothing	5112.0
27	FeTS22_Patient0151	0.7315796	nothing	3591.0
27	FeTS22_Patient0152	0.7457436000000001	nothing	23329.0
27	FeTS22_Patient0153	0.9671160999999999	nothing	3588.0
27	FeTS22_Patient0154	0.9035981	nothing	21194.0
27	FeTS22_Patient0155	0.7885677999999999	nothing	14071.0
27	FeTS22_Patient0156	0.9795219	nothing	13984.0
30	FeTS22_Patient0000	0.0	nothing	19.0
30	FeTS22_Patient0001	0.9201079999999999	nothing	49008.0
30	FeTS22_Patient0002	0.9745872	nothing	22090.0
30	FeTS22_Patient0003	0.9770948	nothing	53574.0
30	FeTS22_Patient0004	0.8963152000000001	nothing	48417.0
30	FeTS22_Patient0005	0.9660352	nothing	20749.0
30	FeTS22_Patient0006	0.9623595	nothing	66540.0
30	FeTS22_Patient0007	0.9762740000000001	nothing	84967.0
30	FeTS22_Patient0008	0.7738003	nothing	7726.0
30	FeTS22_Patient0010	0.0	nothing	1516.0
30	FeTS22_Patient0011	0.8105308000000001	nothing	38446.0
30	FeTS22_Patient0013	0.9747003	nothing	24502.0
30	FeTS22_Patient0014	0.0	nothing	0.0
30	FeTS22_Patient0015	0.7545698	nothing	51006.0
30	FeTS22_Patient0016	0.8147880000000001	nothing	35108.0
30	FeTS22_Patient0017	0.9169900999999999	nothing	30991.0
30	FeTS22_Patient0019	0.9	nothing	0.0
30	FeTS22_Patient0020	0.9764906	nothing	61879.0
30	FeTS22_Patient0021	0.9695506999999999	nothing	70188.0
30	FeTS22_Patient0022	0.9723528	nothing	86808.0
30	FeTS22_Patient0023	0.3	nothing	0.0
30	FeTS22_Patient0024	0.9617008	nothing	12383.0
30	FeTS22_Patient0025	0.7692113	nothing	16769.0
30	FeTS22_Patient0026	0.9409026	nothing	10631.0
30	FeTS22_Patient0027	0.9330177	nothing	13538.0
30	FeTS22_Patient0028	0.14617799999999997	nothing	418.0
30	FeTS22_Patient0029	1.0	nothing	0.0
30	FeTS22_Patient0030	0.8887824	nothing	12622.0
30	FeTS22_Patient0031	0.9227401000000001	nothing	58624.0
30	FeTS22_Patient0032	0.9268474	nothing	14124.0
30	FeTS22_Patient0033	0.0	nothing	1.0
30	FeTS22_Patient0034	0.8599091	nothing	8285.0
30	FeTS22_Patient0035	0.9711642999999999	nothing	59532.0
30	FeTS22_Patient0036	0.7369861	nothing	7525.0
30	FeTS22_Patient0037	0.5879006999999999	nothing	4356.0
30	FeTS22_Patient0038	0.9775463	nothing	15995.0
30	FeTS22_Patient0039	0.7628956	nothing	26339.0
30	FeTS22_Patient0040	1.0	nothing	0.0
30	FeTS22_Patient0041	0.41774939999999994	nothing	3939.0
30	FeTS22_Patient0043	0.7	nothing	0.0
30	FeTS22_Patient0044	0.6	nothing	0.0
30	FeTS22_Patient0046	0.8999874999999999	nothing	15187.0
30	FeTS22_Patient0047	0.9279958	nothing	29543.0
30	FeTS22_Patient0048	0.9045335	nothing	73653.0
30	FeTS22_Patient0049	0.8888191000000001	nothing	57973.0
30	FeTS22_Patient0050	0.9814944000000001	nothing	72708.0
30	FeTS22_Patient0051	0.8620770999999999	nothing	13647.0
33	FeTS22_Patient0000	0.9669504999999999	nothing	8545.0
33	FeTS22_Patient0001	0.9517790999999999	nothing	12986.0
33	FeTS22_Patient0002	0.964885	nothing	23063.0
33	FeTS22_Patient0003	0.9613247000000001	nothing	20245.0
33	FeTS22_Patient0004	0.9740132000000001	nothing	7663.0
33	FeTS22_Patient0005	0.9220843000000001	nothing	24421.0
33	FeTS22_Patient0006	0.9661531	nothing	2744.0
33	FeTS22_Patient0007	0.9615904000000001	nothing	32062.0
33	FeTS22_Patient0008	0.9257186000000001	nothing	19718.0
33	FeTS22_Patient0009	0.9416597	nothing	16555.0
33	FeTS22_Patient0010	0.9796826	nothing	55248.0
33	FeTS22_Patient0011	0.9418523000000001	nothing	22945.0
33	FeTS22_Patient0012	0.9566093	nothing	2106.0
33	FeTS22_Patient0013	0.9716511000000001	nothing	27048.0
33	FeTS22_Patient0014	0.9529759999999999	nothing	26618.0
33	FeTS22_Patient0015	0.9628124	nothing	9683.0
33	FeTS22_Patient0016	0.9637119000000001	nothing	45683.0
33	FeTS22_Patient0017	0.8501716	nothing	31106.0
33	FeTS22_Patient0018	0.9301861	nothing	35382.0
33	FeTS22_Patient0019	0.9396232000000001	nothing	10349.0
33	FeTS22_Patient0020	0.8558723	nothing	12010.0
33	FeTS22_Patient0021	0.69416	nothing	1056.0
33	FeTS22_Patient0022	0.9775387999999999	nothing	15211.0
33	FeTS22_Patient0023	0.9727530999999999	nothing	20770.0
33	FeTS22_Patient0024	0.9051883000000001	nothing	18119.0
33	FeTS22_Patient0025	0.8705150999999999	nothing	3534.0
33	FeTS22_Patient0026	0.8698174999999999	nothing	365.0
33	FeTS22_Patient0027	0.9693757	nothing	21057.0
33	FeTS22_Patient0028	0.9289137999999999	nothing	6007.0
33	FeTS22_Patient0029	0.9722184	nothing	15584.0
33	FeTS22_Patient0030	0.9452735999999999	nothing	2197.0
33	FeTS22_Patient0031	0.6701385	nothing	3236.0
33	FeTS22_Patient0032	0.9647737	nothing	25986.0
33	FeTS22_Patient0033	0.9597222000000001	nothing	20826.0
33	FeTS22_Patient0034	0.9697164	nothing	10861.0
33	FeTS22_Patient0035	0.9770128	nothing	35444.0
33	FeTS22_Patient0036	0.9723718	nothing	19324.0
33	FeTS22_Patient0037	0.9587158	nothing	19100.0
33	FeTS22_Patient0038	0.8666259000000001	nothing	3777.0
33	FeTS22_Patient0039	0.9172739	nothing	9992.0
33	FeTS22_Patient0040	0.9842136	nothing	16207.0
33	FeTS22_Patient0041	0.9813705	nothing	13966.0
33	FeTS22_Patient0042	0.947601	nothing	4576.0
33	FeTS22_Patient0043	0.9357942999999999	nothing	2880.0
33	FeTS22_Patient0044	0.9457423	nothing	18885.0
33	FeTS22_Patient0045	0.8075893000000001	nothing	263.0
33	FeTS22_Patient0046	0.8415568999999999	nothing	866.0
33	FeTS22_Patient0047	0.938996	nothing	7474.0
33	FeTS22_Patient0048	0.9240975	nothing	30213.0
33	FeTS22_Patient0049	0.9512917	nothing	3935.0
33	FeTS22_Patient0050	0.9449056	nothing	20208.0
33	FeTS22_Patient0051	0.9700346999999999	nothing	23140.0
33	FeTS22_Patient0052	0.9573575999999999	nothing	10091.0
33	FeTS22_Patient0053	0.9668968	nothing	73282.0
33	FeTS22_Patient0054	0.9609032000000001	nothing	35450.0
33	FeTS22_Patient0055	0.9638847	nothing	18619.0
33	FeTS22_Patient0056	0.9717985	nothing	19638.0
33	FeTS22_Patient0057	0.7	nothing	0.0
33	FeTS22_Patient0058	0.9644824	nothing	10617.0
33	FeTS22_Patient0059	0.9708561	nothing	58386.0
33	FeTS22_Patient0060	0.9841849	nothing	5132.0
33	FeTS22_Patient0061	0.9654684	nothing	29082.0
33	FeTS22_Patient0062	0.9756624	nothing	14332.0
33	FeTS22_Patient0063	0.9607555	nothing	12362.0
33	FeTS22_Patient0064	0.9780297000000001	nothing	48304.0
33	FeTS22_Patient0065	0.9706481	nothing	8264.0
33	FeTS22_Patient0066	0.972264	nothing	28207.0
33	FeTS22_Patient0067	0.9709023999999999	nothing	10658.0
33	FeTS22_Patient0068	0.9778123000000001	nothing	44626.0
33	FeTS22_Patient0069	0.9670079000000001	nothing	53376.0
33	FeTS22_Patient0070	0.9215513	nothing	2519.0
33	FeTS22_Patient0071	0.9809536	nothing	63997.0
33	FeTS22_Patient0072	0.9805448	nothing	9662.0
33	FeTS22_Patient0073	0.9749491000000001	nothing	49194.0
33	FeTS22_Patient0074	0.9844804	nothing	50600.0
33	FeTS22_Patient0075	0.9629323	nothing	41850.0
33	FeTS22_Patient0076	0.7947425	nothing	13627.0
33	FeTS22_Patient0077	0.9829053999999999	nothing	29523.0
33	FeTS22_Patient0078	0.9627912000000001	nothing	7511.0
33	FeTS22_Patient0079	0.9525968	nothing	15972.0
33	FeTS22_Patient0080	0.9670038	nothing	24587.0
33	FeTS22_Patient0081	0.9743131999999999	nothing	21207.0
33	FeTS22_Patient0082	0.9577374000000001	nothing	29041.0
33	FeTS22_Patient0083	0.9612839000000001	nothing	21407.0
33	FeTS22_Patient0084	0.9833931	nothing	40323.0
33	FeTS22_Patient0085	0.9727653999999999	nothing	6859.0
33	FeTS22_Patient0086	0.8541730000000001	nothing	4351.0
33	FeTS22_Patient0087	0.9571842	nothing	53008.0
33	FeTS22_Patient0088	0.9541256	nothing	12258.0
33	FeTS22_Patient0089	0.9635052	nothing	19230.0
33	FeTS22_Patient0090	0.9519209	nothing	35684.0
33	FeTS22_Patient0091	0.9754585	nothing	23606.0
33	FeTS22_Patient0092	0.7237635	nothing	11099.0
33	FeTS22_Patient0093	0.9516028999999999	nothing	20438.0
33	FeTS22_Patient0094	0.9653562000000001	nothing	13427.0
33	FeTS22_Patient0095	0.968872	nothing	11105.0
33	FeTS22_Patient0096	0.7117595000000001	nothing	223.0
33	FeTS22_Patient0097	0.9671638	nothing	71992.0
33	FeTS22_Patient0098	0.8838806	nothing	860.0
33	FeTS22_Patient0099	0.9774274999999999	nothing	40384.0
33	FeTS22_Patient0100	0.8935514	nothing	2245.0
33	FeTS22_Patient0101	0.9745443	nothing	16106.0
33	FeTS22_Patient0102	0.7904964	nothing	9096.0
33	FeTS22_Patient0103	0.9763099000000001	nothing	8743.0
33	FeTS22_Patient0104	0.9287745	nothing	16749.0
33	FeTS22_Patient0105	0.9640555000000001	nothing	34915.0
33	FeTS22_Patient0106	0.9728401	nothing	19868.0
33	FeTS22_Patient0107	0.7875192	nothing	8739.0
33	FeTS22_Patient0108	0.5898178	nothing	1409.0
33	FeTS22_Patient0109	0.9247075	nothing	7163.0
33	FeTS22_Patient0110	0.984043	nothing	7248.0
36	FeTS22_Patient0000	0.9809379999999999	nothing	58813.0
36	FeTS22_Patient0001	0.9603952	nothing	45905.0
36	FeTS22_Patient0002	0.9716018	nothing	59864.0
36	FeTS22_Patient0003	0.2164208	nothing	4841.0
36	FeTS22_Patient0004	0.9337133999999999	nothing	7876.0
36	FeTS22_Patient0005	0.0157895	nothing	27.0
36	FeTS22_Patient0006	0.8158325	nothing	37172.0
36	FeTS22_Patient0007	0.1445708	nothing	2159.0
36	FeTS22_Patient0008	0.3233851	nothing	613.0
36	FeTS22_Patient0009	0.9455249	nothing	41459.0
36	FeTS22_Patient0010	0.9337368999999999	nothing	5380.0
36	FeTS22_Patient0011	0.9673452000000001	nothing	22815.0
36	FeTS22_Patient0012	0.9657171	nothing	22203.0
36	FeTS22_Patient0013	0.9397321999999999	nothing	37023.0
36	FeTS22_Patient0014	0.4258341	nothing	2632.0
36	FeTS22_Patient0015	0.9898963000000001	nothing	36149.0
36	FeTS22_Patient0016	0.942062	nothing	11534.0
36	FeTS22_Patient0017	0.9564202999999999	nothing	31129.0
36	FeTS22_Patient0018	0.9599608999999999	nothing	116373.0
36	FeTS22_Patient0019	0.9731574000000001	nothing	22336.0
36	FeTS22_Patient0020	0.9679062	nothing	51027.0
36	FeTS22_Patient0021	0.9794143999999999	nothing	41499.0
36	FeTS22_Patient0022	0.9689549999999999	nothing	7430.0
36	FeTS22_Patient0023	0.9563054	nothing	14438.0
36	FeTS22_Patient0024	0.9502193999999999	nothing	34631.0
36	FeTS22_Patient0025	0.9159584000000001	nothing	52475.0
36	FeTS22_Patient0026	0.9739339000000001	nothing	57683.0
36	FeTS22_Patient0027	0.9560835000000001	nothing	59862.0
36	FeTS22_Patient0028	0.957287	nothing	36961.0
36	FeTS22_Patient0029	0.9765561999999999	nothing	34738.0
36	FeTS22_Patient0030	0.9335879	nothing	2158.0
36	FeTS22_Patient0031	0.9621732	nothing	62528.0
36	FeTS22_Patient0032	0.9098895	nothing	8023.0
36	FeTS22_Patient0033	0.9600692000000001	nothing	36065.0
36	FeTS22_Patient0034	0.9605543000000001	nothing	36861.0
36	FeTS22_Patient0035	0.958286	nothing	8615.0
36	FeTS22_Patient0036	0.9523706000000001	nothing	62272.0
36	FeTS22_Patient0037	0.898585	nothing	35733.0
36	FeTS22_Patient0038	0.9689849	nothing	21851.0
36	FeTS22_Patient0039	0.9829145	nothing	9275.0
36	FeTS22_Patient0040	0.9551503	nothing	56795.0
36	FeTS22_Patient0041	0.9642194	nothing	42928.0
36	FeTS22_Patient0042	0.4800919	nothing	565.0
36	FeTS22_Patient0043	0.9801536000000001	nothing	46155.0
36	FeTS22_Patient0044	0.8917613	nothing	49562.0
36	FeTS22_Patient0045	0.9634634	nothing	17130.0
36	FeTS22_Patient0046	0.9500448	nothing	4027.0
36	FeTS22_Patient0047	0.9459925	nothing	37216.0
36	FeTS22_Patient0048	0.9798002	nothing	34361.0
36	FeTS22_Patient0049	0.957564	nothing	12040.0
36	FeTS22_Patient0050	0.9597234	nothing	28652.0
36	FeTS22_Patient0051	0.902105	nothing	9035.0
36	FeTS22_Patient0052	0.9573871	nothing	9451.0
36	FeTS22_Patient0053	0.0	nothing	1.0
36	FeTS22_Patient0054	0.8496508	nothing	3506.0
36	FeTS22_Patient0055	0.9699460999999999	nothing	39322.0
36	FeTS22_Patient0056	0.9637048	nothing	55113.0
36	FeTS22_Patient0057	0.9489815	nothing	17236.0
36	FeTS22_Patient0058	0.5617549000000001	nothing	22188.0
36	FeTS22_Patient0059	0.9736549999999999	nothing	46889.0
36	FeTS22_Patient0060	0.8970829	nothing	37172.0
36	FeTS22_Patient0061	0.9427625000000001	nothing	8272.0
36	FeTS22_Patient0062	0.9722208999999999	nothing	29937.0
36	FeTS22_Patient0063	0.65203	nothing	671.0
36	FeTS22_Patient0064	0.9453250000000001	nothing	9582.0
36	FeTS22_Patient0065	0.9	nothing	0.0
36	FeTS22_Patient0066	0.957431	nothing	30199.0
36	FeTS22_Patient0067	0.9483919999999999	nothing	67383.0
36	FeTS22_Patient0068	0.9200098999999999	nothing	22352.0
36	FeTS22_Patient0069	0.915287	nothing	3533.0
36	FeTS22_Patient0070	0.9574499	nothing	18816.0
36	FeTS22_Patient0071	0.8844236000000001	nothing	9304.0
36	FeTS22_Patient0072	0.9331025000000001	nothing	27688.0
36	FeTS22_Patient0073	0.9811329000000001	nothing	5908.0
36	FeTS22_Patient0074	0.9495457	nothing	33190.0
36	FeTS22_Patient0075	0.9654659000000001	nothing	35720.0
36	FeTS22_Patient0076	0.9752704	nothing	5034.0
36	FeTS22_Patient0077	0.9716219	nothing	11613.0
36	FeTS22_Patient0078	0.9305828	nothing	28525.0
36	FeTS22_Patient0079	0.9400797000000001	nothing	13179.0
36	FeTS22_Patient0080	0.9035513999999999	nothing	7961.0
37	FeTS22_Patient0000	0.91478425	nothing	4921.0
37	FeTS22_Patient0001	0.944027375	nothing	17901.0
37	FeTS22_Patient0002	0.9447853749999999	nothing	4721.0
37	FeTS22_Patient0003	0.874760125	nothing	15559.0
37	FeTS22_Patient0004	0.7756791249999999	nothing	22816.0
37	FeTS22_Patient0005	0.9478455	nothing	11694.0
37	FeTS22_Patient0006	0.9532510000000001	nothing	43071.0
37	FeTS22_Patient0007	0.940164	nothing	34136.0
37	FeTS22_Patient0008	0.9294226250000001	nothing	25842.0
37	FeTS22_Patient0009	0.88517325	nothing	43245.0
37	FeTS22_Patient0010	0.94227725	nothing	56243.0
37	FeTS22_Patient0011	0.860895625	nothing	12111.0
37	FeTS22_Patient0012	0.9588403750000001	nothing	10473.0
37	FeTS22_Patient0013	0.268572125	nothing	70.0
37	FeTS22_Patient0014	0.95117775	nothing	33906.0
37	FeTS22_Patient0015	0.946323875	nothing	41290.0
37	FeTS22_Patient0016	0.957125875	nothing	8689.0
37	FeTS22_Patient0017	0.934752375	nothing	65850.0
37	FeTS22_Patient0018	0.8921045	nothing	12446.0
37	FeTS22_Patient0019	0.95679475	nothing	31245.0
37	FeTS22_Patient0020	0.8151075	nothing	9932.0
37	FeTS22_Patient0021	0.973518	nothing	44015.0
37	FeTS22_Patient0022	0.8925212499999999	nothing	11999.0
37	FeTS22_Patient0023	0.8572965	nothing	2539.0
37	FeTS22_Patient0024	0.949039375	nothing	18119.0
37	FeTS22_Patient0025	0.936894875	nothing	70403.0
37	FeTS22_Patient0026	0.95971725	nothing	17875.0
37	FeTS22_Patient0027	0.8932264999999999	nothing	10814.0
37	FeTS22_Patient0028	0.888876625	nothing	33892.0
37	FeTS22_Patient0029	0.933242	nothing	15456.0
37	FeTS22_Patient0030	0.940395875	nothing	52424.0
37	FeTS22_Patient0031	0.627071375	nothing	10916.0
37	FeTS22_Patient0032	0.9453111249999999	nothing	35524.0
37	FeTS22_Patient0033	0.94230025	nothing	32816.0
37	FeTS22_Patient0034	0.04017175	nothing	410.0
37	FeTS22_Patient0035	0.840962375	nothing	11977.0
37	FeTS22_Patient0036	0.961300625	nothing	24936.0
37	FeTS22_Patient0037	0.926775	nothing	11330.0
37	FeTS22_Patient0038	0.9108182499999999	nothing	12510.0
37	FeTS22_Patient0039	0.955724	nothing	23988.0
37	FeTS22_Patient0040	0.938464375	nothing	8874.0
37	FeTS22_Patient0041	0.9422407500000001	nothing	39902.0
37	FeTS22_Patient0042	0.923035375	nothing	9250.0
37	FeTS22_Patient0043	0.855849875	nothing	8949.0
37	FeTS22_Patient0044	0.9326095	nothing	14268.0
37	FeTS22_Patient0045	0.949233875	nothing	23647.0
37	FeTS22_Patient0046	0.92820975	nothing	33587.0
37	FeTS22_Patient0047	0.91161975	nothing	36827.0
37	FeTS22_Patient0048	0.718407625	nothing	1937.0
37	FeTS22_Patient0049	0.954383125	nothing	80854.0
37	FeTS22_Patient0050	0.955038125	nothing	70908.0
37	FeTS22_Patient0051	1.0	nothing	0.0
37	FeTS22_Patient0052	0.670227625	nothing	21066.0
37	FeTS22_Patient0053	0.875083625	nothing	2717.0
37	FeTS22_Patient0054	0.9626057499999999	nothing	44973.0
37	FeTS22_Patient0055	0.96402075	nothing	22907.0
37	FeTS22_Patient0056	0.743930375	nothing	5079.0
37	FeTS22_Patient0057	0.917320375	nothing	40357.0
37	FeTS22_Patient0058	0.95698125	nothing	56487.0
37	FeTS22_Patient0059	0.939130875	nothing	33155.0
37	FeTS22_Patient0060	0.942776875	nothing	65000.0
37	FeTS22_Patient0061	0.66125775	nothing	3490.0
37	FeTS22_Patient0062	0.94964175	nothing	19203.0
37	FeTS22_Patient0063	0.93632625	nothing	794.0
37	FeTS22_Patient0064	0.9043866250000001	nothing	33639.0
37	FeTS22_Patient0065	0.6669985	nothing	32317.0
37	FeTS22_Patient0066	0.947290625	nothing	38967.0
37	FeTS22_Patient0067	0.881263625	nothing	50276.0
37	FeTS22_Patient0068	0.946468	nothing	11098.0
37	FeTS22_Patient0069	0.939407125	nothing	70526.0
37	FeTS22_Patient0070	0.9308265	nothing	29773.0
37	FeTS22_Patient0071	0.962339375	nothing	24768.0
37	FeTS22_Patient0072	0.969605	nothing	5768.0
37	FeTS22_Patient0073	0.612073875	nothing	25293.0
37	FeTS22_Patient0074	0.966853375	nothing	26882.0
37	FeTS22_Patient0075	0.904409625	nothing	4400.0
37	FeTS22_Patient0076	0.728508875	nothing	22354.0
37	FeTS22_Patient0077	0.93959775	nothing	47569.0
37	FeTS22_Patient0078	0.964960375	nothing	114181.0
37	FeTS22_Patient0079	0.866582875	nothing	6960.0
37	FeTS22_Patient0080	0.94108075	nothing	19864.0
37	FeTS22_Patient0081	0.9153677499999999	nothing	29678.0
37	FeTS22_Patient0082	0.948198875	nothing	7939.0
37	FeTS22_Patient0083	0.970233125	nothing	33445.0
37	FeTS22_Patient0084	0.80982775	nothing	74424.0
37	FeTS22_Patient0085	0.944715875	nothing	25042.0
37	FeTS22_Patient0086	0.9074525	nothing	9326.0
37	FeTS22_Patient0087	0.955651875	nothing	15946.0
37	FeTS22_Patient0088	0.963915375	nothing	35130.0
37	FeTS22_Patient0089	0.925860875	nothing	14272.0
37	FeTS22_Patient0090	0.742659	nothing	6588.0
37	FeTS22_Patient0091	0.873684125	nothing	20115.0
37	FeTS22_Patient0092	0.9610345	nothing	47578.0
37	FeTS22_Patient0093	0.888388375	nothing	16304.0
37	FeTS22_Patient0094	0.94801925	nothing	26506.0
37	FeTS22_Patient0095	0.96116175	nothing	68681.0
4	FeTS22_Patient0000	0.9522875	nothing	19015.0
4	FeTS22_Patient0001	1.0	nothing	0.0
4	FeTS22_Patient0002	0.9482921	nothing	19044.0
4	FeTS22_Patient0003	0.9458659	nothing	28604.0
4	FeTS22_Patient0004	0.9382632	nothing	67843.0
4	FeTS22_Patient0005	0.9217373	nothing	37809.0
4	FeTS22_Patient0006	0.9483691000000001	nothing	13028.0
4	FeTS22_Patient0007	0.9526173	nothing	63135.0
4	FeTS22_Patient0008	0.9415803	nothing	26338.0
4	FeTS22_Patient0009	0.9279271	nothing	5649.0
4	FeTS22_Patient0010	0.9515349000000001	nothing	25909.0
4	FeTS22_Patient0011	0.9302201	nothing	30579.0
4	FeTS22_Patient0012	0.9721518	nothing	57199.0
4	FeTS22_Patient0013	0.9488246	nothing	12387.0
4	FeTS22_Patient0014	0.9329898	nothing	3701.0
4	FeTS22_Patient0015	0.9548411	nothing	4694.0
4	FeTS22_Patient0016	0.9275875000000001	nothing	23016.0
4	FeTS22_Patient0017	0.7407112	nothing	2786.0
4	FeTS22_Patient0018	0.6608804	nothing	637.0
4	FeTS22_Patient0019	0.8987679999999999	nothing	18862.0
4	FeTS22_Patient0020	0.9339299999999999	nothing	28665.0
4	FeTS22_Patient0021	0.9620983000000001	nothing	43687.0
4	FeTS22_Patient0022	0.6	nothing	0.0
4	FeTS22_Patient0023	0.9611466999999999	nothing	29111.0
4	FeTS22_Patient0024	0.6418841	nothing	186.0
4	FeTS22_Patient0025	0.8	nothing	0.0
4	FeTS22_Patient0026	0.9528589000000001	nothing	25149.0
4	FeTS22_Patient0027	0.9548967000000002	nothing	7198.0
4	FeTS22_Patient0028	0.9500689	nothing	17558.0
4	FeTS22_Patient0029	0.9593894000000001	nothing	19660.0
4	FeTS22_Patient0030	0.1404657	nothing	88.0
4	FeTS22_Patient0031	0.9474341	nothing	3132.0
4	FeTS22_Patient0032	0.9302008	nothing	26244.0
4	FeTS22_Patient0033	0.9529904	nothing	30418.0
4	FeTS22_Patient0034	0.9535538000000001	nothing	26310.0
4	FeTS22_Patient0035	0.9616113000000001	nothing	54525.0
4	FeTS22_Patient0036	0.9286011999999999	nothing	11393.0
4	FeTS22_Patient0037	0.9529082000000001	nothing	24114.0
4	FeTS22_Patient0038	0.7656065	nothing	18462.0
4	FeTS22_Patient0039	0.9065846000000001	nothing	11968.0
4	FeTS22_Patient0040	0.9085026	nothing	33446.0
4	FeTS22_Patient0041	0.5	nothing	0.0
4	FeTS22_Patient0042	0.6909881999999999	nothing	530.0
4	FeTS22_Patient0043	0.9465070000000001	nothing	22443.0
4	FeTS22_Patient0044	0.9388012	nothing	5866.0
4	FeTS22_Patient0045	0.9328657	nothing	13838.0
4	FeTS22_Patient0046	0.9453465	nothing	18003.0
4	FeTS22_Patient0047	0.931658	nothing	10163.0
4	FeTS22_Patient0048	0.9114813999999999	nothing	37682.0
4	FeTS22_Patient0049	0.9513475	nothing	23015.0
4	FeTS22_Patient0050	0.9688933000000001	nothing	26670.0
4	FeTS22_Patient0051	0.9332426	nothing	16706.0
4	FeTS22_Patient0052	0.9507647	nothing	25864.0
4	FeTS22_Patient0053	0.3002287	nothing	72.0
4	FeTS22_Patient0054	0.9513628000000001	nothing	21807.0
4	FeTS22_Patient0055	0.8872201000000001	nothing	1520.0
4	FeTS22_Patient0056	0.9563506	nothing	27692.0
4	FeTS22_Patient0057	0.9433655	nothing	24707.0
4	FeTS22_Patient0058	0.9693757999999999	nothing	34146.0
4	FeTS22_Patient0059	0.7319294000000001	nothing	1706.0
4	FeTS22_Patient0060	0.9614224	nothing	15502.0
4	FeTS22_Patient0061	0.9447587000000001	nothing	7383.0
4	FeTS22_Patient0062	0.9416924	nothing	70099.0
4	FeTS22_Patient0063	0.9674286000000001	nothing	14039.0
4	FeTS22_Patient0064	0.8923747000000001	nothing	2896.0
4	FeTS22_Patient0065	0.9576425000000001	nothing	33694.0
4	FeTS22_Patient0066	0.9561938999999999	nothing	55891.0
4	FeTS22_Patient0067	0.9600628999999999	nothing	7638.0
4	FeTS22_Patient0068	0.9705568	nothing	8326.0
4	FeTS22_Patient0069	0.1708577	nothing	114.0
4	FeTS22_Patient0070	0.9553215999999999	nothing	32854.0
4	FeTS22_Patient0071	0.8759971	nothing	3848.0
4	FeTS22_Patient0072	0.9603754999999999	nothing	55959.0
4	FeTS22_Patient0073	0.9531053	nothing	11414.0
4	FeTS22_Patient0074	0.9327268	nothing	20172.0
4	FeTS22_Patient0075	0.9466863999999999	nothing	10466.0
4	FeTS22_Patient0076	0.9524833000000001	nothing	41023.0
4	FeTS22_Patient0077	0.9446076999999999	nothing	43482.0
4	FeTS22_Patient0078	0.0040230000000000005	nothing	1.0
4	FeTS22_Patient0079	0.598838	nothing	1211.0
4	FeTS22_Patient0080	0.8987779	nothing	3399.0
4	FeTS22_Patient0081	0.9668412999999999	nothing	67396.0
4	FeTS22_Patient0082	0.9480413000000001	nothing	15954.0
4	FeTS22_Patient0083	0.9570384000000001	nothing	13805.0
4	FeTS22_Patient0084	0.9631278	nothing	55582.0
4	FeTS22_Patient0085	0.9486473999999999	nothing	12433.0
4	FeTS22_Patient0086	0.9369816999999999	nothing	3057.0
4	FeTS22_Patient0087	0.8265062999999999	nothing	517.0
4	FeTS22_Patient0088	0.3947811	nothing	100.0
4	FeTS22_Patient0089	0.5745062	nothing	713.0
4	FeTS22_Patient0090	0.9463578	nothing	64391.0
4	FeTS22_Patient0091	1.0	nothing	0.0
4	FeTS22_Patient0092	0.9493919	nothing	23159.0
4	FeTS22_Patient0093	0.8285663	nothing	6416.0
4	FeTS22_Patient0094	0.7998901	nothing	10632.0
4	FeTS22_Patient0095	0.8820762	nothing	1894.0
4	FeTS22_Patient0096	0.9168512	nothing	2026.0
4	FeTS22_Patient0097	0.9137722	nothing	11303.0
4	FeTS22_Patient0098	0.8789000999999999	nothing	22680.0
4	FeTS22_Patient0099	0.9435832	nothing	14317.0
4	FeTS22_Patient0100	0.9074303	nothing	2129.0
4	FeTS22_Patient0101	0.6481068000000001	nothing	529.0
4	FeTS22_Patient0102	0.9417370999999999	nothing	7921.0
4	FeTS22_Patient0103	0.927069	nothing	51036.0
4	FeTS22_Patient0104	0.9568265	nothing	44421.0
4	FeTS22_Patient0105	0.9281128000000001	nothing	6063.0
4	FeTS22_Patient0106	0.8	nothing	0.0
4	FeTS22_Patient0107	0.9257139999999999	nothing	5403.0
4	FeTS22_Patient0108	0.7	nothing	0.0
4	FeTS22_Patient0109	0.9340272000000001	nothing	704.0
4	FeTS22_Patient0110	0.9527031000000001	nothing	10925.0
4	FeTS22_Patient0111	0.8966986	nothing	25038.0
4	FeTS22_Patient0112	0.9654531000000001	nothing	39862.0
4	FeTS22_Patient0113	0.9490139000000001	nothing	5313.0
4	FeTS22_Patient0114	0.9384852	nothing	45168.0
4	FeTS22_Patient0115	0.9337310999999999	nothing	22658.0
4	FeTS22_Patient0116	0.9514338999999999	nothing	130770.0
4	FeTS22_Patient0117	0.8604987	nothing	1165.0
4	FeTS22_Patient0118	0.9691043	nothing	26592.0
4	FeTS22_Patient0119	0.9412461999999999	nothing	32417.0
4	FeTS22_Patient0120	0.9192488000000001	nothing	3783.0
4	FeTS22_Patient0121	0.9187701	nothing	35835.0
4	FeTS22_Patient0122	0.9358069	nothing	5119.0
4	FeTS22_Patient0123	0.942488	nothing	10222.0
4	FeTS22_Patient0124	0.9591246	nothing	4383.0
4	FeTS22_Patient0125	0.9135056	nothing	17723.0
4	FeTS22_Patient0126	0.7080027	nothing	7592.0
4	FeTS22_Patient0127	0.9070110999999998	nothing	6378.0
4	FeTS22_Patient0128	0.8767226000000001	nothing	4197.0
4	FeTS22_Patient0129	0.9555624	nothing	11760.0
4	FeTS22_Patient0130	0.9397939000000001	nothing	61933.0
4	FeTS22_Patient0131	0.9445966	nothing	25217.0
4	FeTS22_Patient0132	0.9213524	nothing	26215.0
4	FeTS22_Patient0133	0.9623031	nothing	21411.0
4	FeTS22_Patient0134	0.9093327999999999	nothing	41541.0
4	FeTS22_Patient0135	0.9547212999999999	nothing	21220.0
4	FeTS22_Patient0136	0.9534558000000001	nothing	20122.0
4	FeTS22_Patient0137	0.9185083	nothing	33290.0
4	FeTS22_Patient0138	0.9420004000000001	nothing	29622.0
4	FeTS22_Patient0139	0.39831530000000004	nothing	73.0
4	FeTS22_Patient0140	0.9576459999999999	nothing	25279.0
4	FeTS22_Patient0141	0.9614502	nothing	16343.0
4	FeTS22_Patient0142	0.42649869999999995	nothing	292.0
4	FeTS22_Patient0143	0.42459210000000003	nothing	93.0
4	FeTS22_Patient0144	0.8991568000000001	nothing	2287.0
4	FeTS22_Patient0145	0.16672720000000002	nothing	293.0
4	FeTS22_Patient0146	1.0	nothing	0.0
4	FeTS22_Patient0147	0.958278	nothing	5953.0
4	FeTS22_Patient0148	0.9481257	nothing	34785.0
4	FeTS22_Patient0149	1.0	nothing	0.0
4	FeTS22_Patient0150	0.8929079	nothing	5784.0
4	FeTS22_Patient0151	0.947325	nothing	15775.0
4	FeTS22_Patient0152	0.9582984999999999	nothing	119223.0
4	FeTS22_Patient0153	0.9596304999999999	nothing	12648.0
4	FeTS22_Patient0154	0.9487753999999999	nothing	34009.0
4	FeTS22_Patient0155	0.9411729	nothing	11503.0
4	FeTS22_Patient0156	0.9489183000000001	nothing	20690.0
4	FeTS22_Patient0157	0.9471546	nothing	5131.0
4	FeTS22_Patient0158	0.9626882999999999	nothing	38246.0
4	FeTS22_Patient0159	0.8854964000000001	nothing	8501.0
4	FeTS22_Patient0160	0.9344912000000001	nothing	7725.0
4	FeTS22_Patient0161	0.9351531999999999	nothing	20101.0
4	FeTS22_Patient0162	0.9514211999999999	nothing	27314.0
4	FeTS22_Patient0163	0.9023935	nothing	26443.0
4	FeTS22_Patient0164	0.9451482999999999	nothing	34891.0
4	FeTS22_Patient0165	0.3020467	nothing	207.0
4	FeTS22_Patient0166	0.9436019	nothing	72465.0
4	FeTS22_Patient0167	0.9442077	nothing	8740.0
4	FeTS22_Patient0168	0.9243097	nothing	7051.0
4	FeTS22_Patient0169	0.9028763	nothing	18355.0
4	FeTS22_Patient0170	0.9103254	nothing	23188.0
4	FeTS22_Patient0171	0.9124776000000001	nothing	321.0
4	FeTS22_Patient0172	0.9558243000000001	nothing	31854.0
4	FeTS22_Patient0173	0.9219777	nothing	48128.0
4	FeTS22_Patient0174	0.9625461999999999	nothing	19983.0
4	FeTS22_Patient0175	0.9501232	nothing	20082.0
4	FeTS22_Patient0176	0.9480897	nothing	43579.0
4	FeTS22_Patient0177	0.1	nothing	0.0
4	FeTS22_Patient0178	0.9454142000000001	nothing	3376.0
4	FeTS22_Patient0179	0.9397885	nothing	9980.0
4	FeTS22_Patient0180	0.9586192	nothing	22662.0
4	FeTS22_Patient0181	0.9302474000000001	nothing	56900.0
4	FeTS22_Patient0182	0.8720770999999999	nothing	1250.0
4	FeTS22_Patient0183	0.9011064	nothing	1796.0
4	FeTS22_Patient0184	0.9265361999999999	nothing	33061.0
4	FeTS22_Patient0185	0.9179864	nothing	27647.0
4	FeTS22_Patient0186	1.0	nothing	0.0
4	FeTS22_Patient0187	0.9599009000000001	nothing	62606.0
4	FeTS22_Patient0188	0.8896702	nothing	2406.0
4	FeTS22_Patient0189	0.8176799000000001	nothing	9777.0
4	FeTS22_Patient0190	0.952651	nothing	12663.0
4	FeTS22_Patient0191	0.9387755	nothing	10815.0
4	FeTS22_Patient0192	0.9	nothing	0.0
4	FeTS22_Patient0193	0.9340493999999999	nothing	19842.0
4	FeTS22_Patient0194	0.9205677	nothing	515.0
4	FeTS22_Patient0195	0.9409518	nothing	7782.0
4	FeTS22_Patient0196	0.9458112	nothing	25651.0
4	FeTS22_Patient0197	0.9316511000000001	nothing	45781.0
4	FeTS22_Patient0198	0.9221195999999999	nothing	36773.0
4	FeTS22_Patient0199	1.0	nothing	0.0
4	FeTS22_Patient0200	0.8	nothing	0.0
4	FeTS22_Patient0201	0.9151123999999999	nothing	5954.0
4	FeTS22_Patient0202	0.9431744999999999	nothing	10945.0
4	FeTS22_Patient0203	0.9341253999999999	nothing	15580.0
4	FeTS22_Patient0204	0.8	nothing	0.0
4	FeTS22_Patient0205	0.9575717000000001	nothing	16902.0
4	FeTS22_Patient0206	0.9438117	nothing	44267.0
4	FeTS22_Patient0207	0.8329146999999999	nothing	1216.0
4	FeTS22_Patient0208	0.8926344	nothing	10706.0
4	FeTS22_Patient0209	0.938658	nothing	13689.0
4	FeTS22_Patient0210	0.8972713999999999	nothing	4083.0
4	FeTS22_Patient0211	0.9445129	nothing	4849.0
4	FeTS22_Patient0212	0.9208601999999999	nothing	43055.0
4	FeTS22_Patient0213	0.9504981000000001	nothing	25317.0
4	FeTS22_Patient0214	0.9296741	nothing	3131.0
4	FeTS22_Patient0215	0.1021412	nothing	111.0
4	FeTS22_Patient0216	0.9647261	nothing	7743.0
4	FeTS22_Patient0217	0.9512449000000001	nothing	53577.0
4	FeTS22_Patient0218	0.8933284	nothing	12333.0
4	FeTS22_Patient0219	1.0	nothing	0.0
4	FeTS22_Patient0220	0.8929841	nothing	1310.0
4	FeTS22_Patient0221	0.9016076999999999	nothing	16770.0
4	FeTS22_Patient0222	0.9496751999999999	nothing	23510.0
4	FeTS22_Patient0223	0.9201435	nothing	12386.0
4	FeTS22_Patient0224	0.5664715	nothing	872.0
4	FeTS22_Patient0225	0.9267058	nothing	27396.0
4	FeTS22_Patient0226	0.3774176	nothing	68.0
4	FeTS22_Patient0227	0.9611322	nothing	76899.0
4	FeTS22_Patient0228	0.9662400999999999	nothing	55738.0
4	FeTS22_Patient0229	0.7	nothing	0.0
4	FeTS22_Patient0230	0.8758088	nothing	297.0
4	FeTS22_Patient0231	0.9490584	nothing	28663.0
4	FeTS22_Patient0232	0.9393849999999999	nothing	29269.0
4	FeTS22_Patient0233	0.8822029	nothing	29285.0
4	FeTS22_Patient0234	0.9577985999999999	nothing	106636.0
4	FeTS22_Patient0235	0.7	nothing	0.0
4	FeTS22_Patient0236	0.9598315	nothing	49100.0
4	FeTS22_Patient0237	0.9589501	nothing	23313.0
4	FeTS22_Patient0238	0.9296077	nothing	18867.0
4	FeTS22_Patient0239	0.9570981	nothing	28464.0
4	FeTS22_Patient0240	0.9151762	nothing	14196.0
4	FeTS22_Patient0241	0.9623060000000001	nothing	45591.0
4	FeTS22_Patient0242	0.9184543	nothing	2632.0
4	FeTS22_Patient0243	0.011111199999999998	nothing	35.0
4	FeTS22_Patient0244	0.9575619	nothing	56318.0
4	FeTS22_Patient0245	0.6	nothing	0.0
4	FeTS22_Patient0246	0.7	nothing	0.0
4	FeTS22_Patient0247	0.9281203	nothing	20989.0
4	FeTS22_Patient0248	0.9267804999999999	nothing	8582.0
4	FeTS22_Patient0249	0.9304122000000001	nothing	52023.0
8	FeTS22_Patient0000	0.9763320999999999	nothing	9572.0
8	FeTS22_Patient0001	0.9787116000000001	nothing	41824.0
8	FeTS22_Patient0002	0.7	nothing	0.0
8	FeTS22_Patient0003	0.8430529	nothing	793.0
8	FeTS22_Patient0005	0.9096522	nothing	28871.0
8	FeTS22_Patient0006	0.8	nothing	0.0
8	FeTS22_Patient0007	0.9788670999999999	nothing	4242.0
8	FeTS22_Patient0008	0.7	nothing	0.0
8	FeTS22_Patient0009	0.7	nothing	0.0
8	FeTS22_Patient0010	0.9847151999999999	nothing	21695.0
8	FeTS22_Patient0011	0.9749615	nothing	27422.0
8	FeTS22_Patient0012	0.9738253	nothing	10543.0
8	FeTS22_Patient0013	0.6	nothing	0.0
8	FeTS22_Patient0014	0.9605397999999999	nothing	22851.0
8	FeTS22_Patient0015	0.6	nothing	0.0
8	FeTS22_Patient0016	0.3228886	nothing	8040.0
8	FeTS22_Patient0017	0.7	nothing	0.0
8	FeTS22_Patient0018	0.6	nothing	0.0
8	FeTS22_Patient0019	0.9883850000000001	nothing	46355.0
8	FeTS22_Patient0020	0.8478136	nothing	525.0
8	FeTS22_Patient0021	0.9842476999999998	nothing	23556.0
8	FeTS22_Patient0022	0.9737248	nothing	32567.0
8	FeTS22_Patient0023	0.9803333999999999	nothing	14445.0
8	FeTS22_Patient0024	0.9622708	nothing	63092.0
8	FeTS22_Patient0025	0.7	nothing	0.0
8	FeTS22_Patient0026	0.7	nothing	0.0
8	FeTS22_Patient0027	0.6	nothing	0.0
8	FeTS22_Patient0028	0.9765948999999999	nothing	32204.0
8	FeTS22_Patient0029	0.9873867000000001	nothing	25669.0
8	FeTS22_Patient0030	0.9	nothing	0.0
8	FeTS22_Patient0031	0.9834897	nothing	62655.0
8	FeTS22_Patient0032	0.9413307	nothing	38041.0
8	FeTS22_Patient0033	0.8153780000000002	nothing	737.0
8	FeTS22_Patient0034	0.9795666000000001	nothing	51951.0
8	FeTS22_Patient0035	0.7	nothing	0.0
8	FeTS22_Patient0036	0.9798070000000001	nothing	40990.0
8	FeTS22_Patient0037	0.9770728	nothing	14830.0
8	FeTS22_Patient0038	0.8948633000000001	nothing	8461.0
8	FeTS22_Patient0039	0.8	nothing	0.0
8	FeTS22_Patient0040	0.9827375999999999	nothing	21968.0
8	FeTS22_Patient0041	0.9818458999999999	nothing	70037.0
8	FeTS22_Patient0042	1.0	nothing	0.0
8	FeTS22_Patient0043	0.0372861	nothing	224.0
8	FeTS22_Patient0044	0.9870018	nothing	24920.0
8	FeTS22_Patient0045	0.3	nothing	0.0
8	FeTS22_Patient0046	0.8879629	nothing	4982.0
8	FeTS22_Patient0047	0.7585268000000001	nothing	1482.0
8	FeTS22_Patient0048	0.9827218999999999	nothing	13187.0
8	FeTS22_Patient0049	0.9720408	nothing	40397.0
8	FeTS22_Patient0050	0.7	nothing	0.0
8	FeTS22_Patient0051	0.9658795999999998	nothing	35478.0
8	FeTS22_Patient0052	0.9809117	nothing	16928.0
8	FeTS22_Patient0053	0.7	nothing	0.0
8	FeTS22_Patient0054	0.9852658999999999	nothing	27039.0
9	FeTS22_Patient0000	0.8716948999999999	nothing	7970.0
9	FeTS22_Patient0001	0.9430248999999999	nothing	675.0
9	FeTS22_Patient0002	0.7555036	nothing	8244.0
9	FeTS22_Patient0003	1.0	nothing	0.0
9	FeTS22_Patient0004	0.4	nothing	0.0
9	FeTS22_Patient0005	0.9258476	nothing	44380.0
9	FeTS22_Patient0006	0.9430052	nothing	32946.0
9	FeTS22_Patient0007	0.9091172000000001	nothing	16746.0
9	FeTS22_Patient0008	0.8389076	nothing	25219.0
9	FeTS22_Patient0009	0.9618532999999999	nothing	58150.0
9	FeTS22_Patient0010	0.8908970999999999	nothing	45338.0
9	FeTS22_Patient0011	0.41330340000000004	nothing	2742.0
9	FeTS22_Patient0012	0.6	nothing	0.0
9	FeTS22_Patient0013	0.9	nothing	0.0
9	FeTS22_Patient0014	0.8751668	nothing	40310.0
9	FeTS22_Patient0015	0.9670494	nothing	20405.0
9	FeTS22_Patient0016	0.8751682000000001	nothing	40310.0
9	FeTS22_Patient0017	0.9311550000000001	nothing	9301.0
9	FeTS22_Patient0018	0.9113419	nothing	6513.0
11	FeTS22_Patient0000	0.6897997142857142	small regions	7074.0
11	FeTS22_Patient0002	0.8261314285714286	small regions	45231.0
11	FeTS22_Patient0004	0.28690885714285713	small regions	1333.0
11	FeTS22_Patient0005	0.037379857142857145	small regions	592.0
11	FeTS22_Patient0006	0.9651032857142857	small regions	35041.0
11	FeTS22_Patient0007	0.8199329999999999	small regions	341.0
11	FeTS22_Patient0008	0.8657847142857144	small regions	22087.0
11	FeTS22_Patient0009	0.7898214285714286	small regions	17012.0
11	FeTS22_Patient0010	0.7761210000000001	small regions	4040.0
11	FeTS22_Patient0012	0.8736325714285714	small regions	50451.0
11	FeTS22_Patient0013	0.952456	small regions	26468.0
11	FeTS22_Patient0014	0.9446922857142858	small regions	62507.0
11	FeTS22_Patient0017	0.9215349999999999	small regions	14065.0
11	FeTS22_Patient0019	0.7908795714285715	small regions	8682.0
11	FeTS22_Patient0020	0.5499511428571429	small regions	8380.0
11	FeTS22_Patient0022	0.6892097142857142	small regions	4321.0
11	FeTS22_Patient0023	0.9248567142857143	small regions	50429.0
11	FeTS22_Patient0024	0.8154194285714286	small regions	28237.0
11	FeTS22_Patient0026	0.9394045714285715	small regions	61133.0
11	FeTS22_Patient0027	0.7451651428571429	small regions	7230.0
11	FeTS22_Patient0028	0.9708368571428572	small regions	33054.0
11	FeTS22_Patient0029	0.8151087142857143	small regions	25483.0
11	FeTS22_Patient0030	0.882935857142857	small regions	18719.0
11	FeTS22_Patient0031	0.8832814285714286	small regions	15546.0
11	FeTS22_Patient0032	0.9051428571428571	small regions	21149.0
11	FeTS22_Patient0033	0.8101640000000001	small regions	3460.0
11	FeTS22_Patient0034	0.9457611428571429	small regions	1189.0
11	FeTS22_Patient0035	0.7968010000000001	small regions	44201.0
11	FeTS22_Patient0036	0.922103	small regions	9236.0
11	FeTS22_Patient0037	0.47501128571428575	small regions	6778.0
11	FeTS22_Patient0038	0.975756	small regions	24138.0
11	FeTS22_Patient0039	0.8723554285714287	small regions	18924.0
11	FeTS22_Patient0041	0.9639874285714285	small regions	30463.0
11	FeTS22_Patient0042	0.7818218571428571	small regions	17778.0
11	FeTS22_Patient0043	0.42035814285714285	small regions	173.0
11	FeTS22_Patient0044	0.709826	small regions	9067.0
11	FeTS22_Patient0046	0.9893024285714286	small regions	45660.0
11	FeTS22_Patient0047	0.9403571428571428	small regions	13389.0
11	FeTS22_Patient0048	0.8820552857142857	small regions	17042.0
11	FeTS22_Patient0049	0.9495744285714286	small regions	5840.0
11	FeTS22_Patient0050	0.8009691428571429	small regions	17187.0
11	FeTS22_Patient0051	0.8342537142857143	small regions	5282.0
11	FeTS22_Patient0052	0.9237215714285715	small regions	18105.0
11	FeTS22_Patient0053	0.7797587142857143	small regions	533.0
11	FeTS22_Patient0054	0.8474432857142856	small regions	28550.0
11	FeTS22_Patient0055	0.940638	small regions	8446.0
11	FeTS22_Patient0056	0.9498701428571429	small regions	3858.0
11	FeTS22_Patient0058	0.6531721428571429	small regions	46094.0
11	FeTS22_Patient0059	0.8563644285714285	small regions	3273.0
11	FeTS22_Patient0060	0.9679335714285714	small regions	19703.0
11	FeTS22_Patient0062	0.9464967142857142	small regions	4958.0
11	FeTS22_Patient0064	0.7710721428571429	small regions	16679.0
11	FeTS22_Patient0065	0.9314095714285714	small regions	3639.0
11	FeTS22_Patient0067	0.12633657142857144	small regions	2046.0
11	FeTS22_Patient0068	0.9873348571428571	small regions	57681.0
11	FeTS22_Patient0069	0.8707798571428571	small regions	3718.0
11	FeTS22_Patient0070	0.9507127142857142	small regions	42230.0
11	FeTS22_Patient0071	0.953225	small regions	46012.0
11	FeTS22_Patient0072	0.10946428571428571	small regions	10291.0
11	FeTS22_Patient0074	0.8181172857142858	small regions	43966.0
11	FeTS22_Patient0076	0.9199957142857144	small regions	4784.0
11	FeTS22_Patient0077	0.9723115714285715	small regions	27353.0
11	FeTS22_Patient0079	0.43501428571428574	small regions	18824.0
11	FeTS22_Patient0080	0.7513094285714285	small regions	518.0
11	FeTS22_Patient0081	0.9626541428571429	small regions	7373.0
11	FeTS22_Patient0082	0.9569161428571429	small regions	27817.0
11	FeTS22_Patient0083	0.6124251428571429	small regions	10816.0
11	FeTS22_Patient0085	0.9378035714285714	small regions	1910.0
11	FeTS22_Patient0086	0.9335892857142857	small regions	88988.0
11	FeTS22_Patient0087	0.020462285714285714	small regions	1663.0
11	FeTS22_Patient0088	0.9797954285714285	small regions	12010.0
11	FeTS22_Patient0089	0.8186482857142857	small regions	30641.0
11	FeTS22_Patient0090	0.9434042857142858	small regions	39017.0
11	FeTS22_Patient0091	0.9499335714285715	small regions	24692.0
11	FeTS22_Patient0094	0.9001904285714285	small regions	15668.0
11	FeTS22_Patient0095	0.7965811428571429	small regions	3532.0
11	FeTS22_Patient0096	0.9559211428571429	small regions	10167.0
11	FeTS22_Patient0098	0.7246131428571428	small regions	5695.0
11	FeTS22_Patient0100	0.8304535714285715	small regions	967.0
11	FeTS22_Patient0101	0.9795775714285714	small regions	10380.0
11	FeTS22_Patient0103	0.9669698571428571	small regions	15876.0
11	FeTS22_Patient0104	0.6948384285714286	small regions	572.0
11	FeTS22_Patient0105	0.7501720000000001	small regions	23008.0
11	FeTS22_Patient0106	0.7970278571428572	small regions	10066.0
11	FeTS22_Patient0108	0.14440357142857144	small regions	8370.0
11	FeTS22_Patient0110	0.729641	small regions	8162.0
11	FeTS22_Patient0111	0.9772041428571429	small regions	60127.0
11	FeTS22_Patient0112	0.8311941428571429	small regions	1541.0
11	FeTS22_Patient0113	0.972087	small regions	27330.0
11	FeTS22_Patient0114	0.8678549999999999	small regions	3634.0
11	FeTS22_Patient0115	0.9462557142857142	small regions	62124.0
11	FeTS22_Patient0117	0.8762991428571428	small regions	50022.0
11	FeTS22_Patient0118	0.16677285714285714	small regions	1126.0
11	FeTS22_Patient0119	0.7144197142857143	small regions	1769.0
11	FeTS22_Patient0121	0.3593471428571429	small regions	4143.0
11	FeTS22_Patient0122	0.9029002857142857	small regions	3597.0
11	FeTS22_Patient0124	0.6542775714285715	small regions	821.0
11	FeTS22_Patient0125	0.6831921428571428	small regions	51445.0
11	FeTS22_Patient0126	0.9313638571428572	small regions	3669.0
11	FeTS22_Patient0127	0.6326332857142857	small regions	3337.0
11	FeTS22_Patient0128	0.6279158571428571	small regions	1495.0
11	FeTS22_Patient0129	0.9675927142857143	small regions	26044.0
11	FeTS22_Patient0130	0.7816448571428571	small regions	10843.0
11	FeTS22_Patient0132	0.9474832857142859	small regions	17674.0
11	FeTS22_Patient0133	0.9772041428571429	small regions	60127.0
11	FeTS22_Patient0134	0.773989	small regions	3504.0
11	FeTS22_Patient0135	0.6043704285714285	small regions	2610.0
11	FeTS22_Patient0137	0.5436742857142857	small regions	1347.0
11	FeTS22_Patient0138	0.7646281428571429	small regions	9586.0
11	FeTS22_Patient0139	0.9725071428571429	small regions	28248.0
11	FeTS22_Patient0141	0.9735698571428572	small regions	33332.0
11	FeTS22_Patient0143	0.7850894285714285	small regions	37786.0
11	FeTS22_Patient0144	0.7686974285714285	small regions	1266.0
11	FeTS22_Patient0146	0.6807087142857143	small regions	2578.0
11	FeTS22_Patient0148	0.18517128571428573	small regions	4836.0
11	FeTS22_Patient0149	0.7098781428571428	small regions	6680.0
11	FeTS22_Patient0150	0.16637714285714283	small regions	857.0
11	FeTS22_Patient0153	0.9474832857142859	small regions	17674.0
11	FeTS22_Patient0154	0.9744282857142857	small regions	32837.0
11	FeTS22_Patient0155	0.9468857142857142	small regions	18803.0
11	FeTS22_Patient0156	0.7533211428571428	small regions	1015.0
11	FeTS22_Patient0157	0.9669698571428571	small regions	15876.0
11	FeTS22_Patient0158	0.8820552857142857	small regions	17042.0
11	FeTS22_Patient0159	0.9531465714285714	small regions	31487.0
11	FeTS22_Patient0160	0.023881142857142858	small regions	738.0
11	FeTS22_Patient0161	0.9229577142857143	small regions	7371.0
11	FeTS22_Patient0162	0.9217512857142857	small regions	16580.0
11	FeTS22_Patient0164	0.9821728571428572	small regions	24097.0
11	FeTS22_Patient0165	0.6745947142857143	small regions	22450.0
11	FeTS22_Patient0167	0.8842397142857142	small regions	1105.0
11	FeTS22_Patient0168	0.7029664285714287	small regions	11185.0
11	FeTS22_Patient0169	0.9744617142857143	small regions	35755.0
11	FeTS22_Patient0170	0.5967681428571429	small regions	4789.0
11	FeTS22_Patient0171	0.8575667142857143	small regions	1823.0
11	FeTS22_Patient0172	0.7479462857142857	small regions	23036.0
11	FeTS22_Patient0173	0.8138147142857142	small regions	24973.0
11	FeTS22_Patient0177	0.1954817142857143	small regions	2289.0
11	FeTS22_Patient0179	0.9003288571428572	small regions	7279.0
11	FeTS22_Patient0180	0.9906857142857142	small regions	45520.0
11	FeTS22_Patient0182	0.9281482857142856	small regions	12227.0
11	FeTS22_Patient0183	0.9616524285714286	small regions	14363.0
11	FeTS22_Patient0185	0.8402578571428572	small regions	8237.0
11	FeTS22_Patient0188	0.9823964285714285	small regions	84933.0
11	FeTS22_Patient0190	0.8459424285714287	small regions	1420.0
11	FeTS22_Patient0191	0.8125547142857144	small regions	49955.0
11	FeTS22_Patient0192	0.9769318571428572	small regions	72433.0
11	FeTS22_Patient0193	0.9498588571428571	small regions	4204.0
11	FeTS22_Patient0194	0.939601	small regions	26267.0
11	FeTS22_Patient0195	0.9531465714285714	small regions	31487.0
11	FeTS22_Patient0199	0.7536801428571429	small regions	3358.0
11	FeTS22_Patient0200	0.952456	small regions	26468.0
11	FeTS22_Patient0201	0.9058174285714287	small regions	46912.0
11	FeTS22_Patient0202	0.856471	small regions	48183.0
11	FeTS22_Patient0203	0.7809535714285715	small regions	16161.0
11	FeTS22_Patient0204	0.9479704285714285	small regions	44979.0
11	FeTS22_Patient0205	0.9652195714285714	small regions	1424.0
11	FeTS22_Patient0206	0.9630397142857142	small regions	43797.0
11	FeTS22_Patient0207	0.7591562857142857	small regions	9874.0
11	FeTS22_Patient0208	0.5229860000000001	small regions	2151.0
11	FeTS22_Patient0213	0.9800141428571428	small regions	35071.0
11	FeTS22_Patient0214	0.9853211428571429	small regions	16053.0
11	FeTS22_Patient0215	0.030575714285714286	small regions	631.0
11	FeTS22_Patient0216	0.8385527142857142	small regions	18446.0
11	FeTS22_Patient0217	0.9616524285714286	small regions	14363.0
16	FeTS22_Patient0000	0.95449875	small regions	109367.0
16	FeTS22_Patient0001	0.92020925	small regions	24477.0
16	FeTS22_Patient0002	0.927545125	small regions	39329.0
16	FeTS22_Patient0003	0.08700237499999999	small regions	696.0
16	FeTS22_Patient0004	0.9251436249999999	small regions	72117.0
16	FeTS22_Patient0005	0.9372986249999999	small regions	68883.0
16	FeTS22_Patient0006	0.601697625	small regions	14257.0
16	FeTS22_Patient0007	0.787439125	small regions	2659.0
16	FeTS22_Patient0008	0.45332812499999997	small regions	758.0
16	FeTS22_Patient0009	0.9115895	small regions	61528.0
16	FeTS22_Patient0010	0.9495905	small regions	25793.0
16	FeTS22_Patient0011	0.728580625	small regions	2809.0
16	FeTS22_Patient0012	0.845923625	small regions	973.0
16	FeTS22_Patient0013	0.940134	small regions	18854.0
16	FeTS22_Patient0014	0.859723375	small regions	4934.0
16	FeTS22_Patient0015	0.723784375	small regions	4221.0
16	FeTS22_Patient0016	0.74258375	small regions	39387.0
16	FeTS22_Patient0017	0.955078625	small regions	42866.0
16	FeTS22_Patient0018	0.862362125	small regions	8109.0
16	FeTS22_Patient0019	0.912877625	small regions	16312.0
16	FeTS22_Patient0020	0.717967875	small regions	1913.0
16	FeTS22_Patient0021	0.939412625	small regions	19615.0
16	FeTS22_Patient0022	0.93066925	small regions	7934.0
16	FeTS22_Patient0023	0.369723625	small regions	2633.0
16	FeTS22_Patient0024	0.934859875	small regions	32546.0
16	FeTS22_Patient0025	0.92701775	small regions	32553.0
16	FeTS22_Patient0026	0.7650195	small regions	3754.0
16	FeTS22_Patient0027	0.854802	small regions	14226.0
16	FeTS22_Patient0028	0.944351	small regions	33075.0
16	FeTS22_Patient0029	0.084559	small regions	270.0
16	FeTS22_Patient0030	0.947590875	small regions	69923.0
16	FeTS22_Patient0031	0.93247375	small regions	33844.0
16	FeTS22_Patient0032	0.94793625	small regions	1459.0
16	FeTS22_Patient0033	0.29361	small regions	112.0
16	FeTS22_Patient0034	0.909904	small regions	17239.0
16	FeTS22_Patient0035	0.956635125	small regions	14471.0
16	FeTS22_Patient0036	0.95099725	small regions	35592.0
16	FeTS22_Patient0037	0.919160375	small regions	14871.0
16	FeTS22_Patient0039	0.91745	small regions	35427.0
16	FeTS22_Patient0040	0.93093	small regions	17839.0
16	FeTS22_Patient0041	0.7709113750000001	small regions	9654.0
16	FeTS22_Patient0042	0.89254225	small regions	24873.0
16	FeTS22_Patient0043	0.860791375	small regions	2509.0
16	FeTS22_Patient0044	0.941302125	small regions	15814.0
16	FeTS22_Patient0045	0.907314875	small regions	43759.0
16	FeTS22_Patient0046	0.964943125	small regions	87674.0
16	FeTS22_Patient0047	0.958887375	small regions	59860.0
16	FeTS22_Patient0048	0.844545375	small regions	27328.0
16	FeTS22_Patient0049	0.82009525	small regions	3158.0
16	FeTS22_Patient0050	0.973233625	small regions	56364.0
16	FeTS22_Patient0051	0.9740515000000001	small regions	11333.0
16	FeTS22_Patient0052	0.843543	small regions	11441.0
16	FeTS22_Patient0053	0.8606702500000001	small regions	8685.0
16	FeTS22_Patient0054	0.814557	small regions	5965.0
16	FeTS22_Patient0055	0.58566425	small regions	4176.0
16	FeTS22_Patient0056	0.95600275	small regions	37650.0
16	FeTS22_Patient0057	0.9347084999999999	small regions	9004.0
16	FeTS22_Patient0058	0.952752125	small regions	17210.0
16	FeTS22_Patient0059	0.917562875	small regions	24353.0
16	FeTS22_Patient0060	0.914948875	small regions	27995.0
16	FeTS22_Patient0061	0.8305725	small regions	46424.0
16	FeTS22_Patient0062	0.87851625	small regions	13187.0
16	FeTS22_Patient0063	0.953912875	small regions	5781.0
16	FeTS22_Patient0064	0.967277	small regions	10062.0
16	FeTS22_Patient0065	0.9482010000000001	small regions	29269.0
16	FeTS22_Patient0067	0.960889375	small regions	50820.0
16	FeTS22_Patient0068	0.920104875	small regions	54152.0
16	FeTS22_Patient0070	0.952942875	small regions	29472.0
16	FeTS22_Patient0071	0.382107125	small regions	489.0
16	FeTS22_Patient0072	0.9191565	small regions	14871.0
16	FeTS22_Patient0073	0.952184625	small regions	24695.0
16	FeTS22_Patient0074	0.8858493749999999	small regions	17488.0
16	FeTS22_Patient0076	0.945914	small regions	36708.0
16	FeTS22_Patient0077	0.951533375	small regions	12161.0
16	FeTS22_Patient0078	0.96806275	small regions	115910.0
16	FeTS22_Patient0079	0.962947	small regions	21430.0
16	FeTS22_Patient0080	0.913021125	small regions	68179.0
16	FeTS22_Patient0081	0.851031625	small regions	10490.0
16	FeTS22_Patient0082	0.935698	small regions	12802.0
16	FeTS22_Patient0083	0.93513075	small regions	48252.0
16	FeTS22_Patient0084	0.7641226249999999	small regions	58277.0
16	FeTS22_Patient0085	0.343434625	small regions	5046.0
16	FeTS22_Patient0086	0.494109125	small regions	3092.0
16	FeTS22_Patient0087	0.9175445	small regions	22065.0
16	FeTS22_Patient0088	0.939268125	small regions	117346.0
16	FeTS22_Patient0089	0.925142625	small regions	72117.0
16	FeTS22_Patient0090	0.5657139999999999	small regions	10615.0
16	FeTS22_Patient0091	0.946775625	small regions	9550.0
16	FeTS22_Patient0092	0.27742	small regions	2076.0
16	FeTS22_Patient0093	0.077735875	small regions	388.0
16	FeTS22_Patient0094	0.964625375	small regions	27681.0
16	FeTS22_Patient0095	0.955348125	small regions	17041.0
16	FeTS22_Patient0096	0.956963375	small regions	18720.0
16	FeTS22_Patient0097	0.927473375	small regions	18834.0
16	FeTS22_Patient0098	0.951693875	small regions	7366.0
16	FeTS22_Patient0099	0.964834625	small regions	32384.0
18	FeTS22_Patient0000	0.9756761	small regions	16039.0
18	FeTS22_Patient0001	0.9785375000000001	small regions	6016.0
18	FeTS22_Patient0002	0.9802329000000001	small regions	11502.0
18	FeTS22_Patient0004	0.952829	small regions	4285.0
18	FeTS22_Patient0005	0.9851364	small regions	31371.0
18	FeTS22_Patient0007	0.9459072000000001	small regions	23907.0
18	FeTS22_Patient0008	0.9777253	small regions	21961.0
18	FeTS22_Patient0009	0.9858664000000001	small regions	24554.0
18	FeTS22_Patient0010	0.9439503	small regions	25674.0
18	FeTS22_Patient0011	0.9684476	small regions	12839.0
18	FeTS22_Patient0012	0.9754161	small regions	5599.0
18	FeTS22_Patient0014	0.9837315999999999	small regions	38432.0
18	FeTS22_Patient0015	0.9710927999999999	small regions	22926.0
18	FeTS22_Patient0016	0.9703031	small regions	4072.0
18	FeTS22_Patient0017	0.9744046000000001	small regions	40305.0
18	FeTS22_Patient0018	0.9628061000000001	small regions	33023.0
18	FeTS22_Patient0019	0.9764348999999999	small regions	22113.0
18	FeTS22_Patient0020	0.9762202999999999	small regions	10144.0
18	FeTS22_Patient0021	0.9709175999999999	small regions	35578.0
18	FeTS22_Patient0022	0.9389474	small regions	29972.0
18	FeTS22_Patient0023	0.9472011	small regions	25365.0
18	FeTS22_Patient0024	0.9845442	small regions	6055.0
18	FeTS22_Patient0026	0.9611093	small regions	35461.0
18	FeTS22_Patient0028	0.9857248000000001	small regions	21579.0
18	FeTS22_Patient0029	0.9782425	small regions	12563.0
18	FeTS22_Patient0030	0.9212522	small regions	6361.0
18	FeTS22_Patient0031	0.9770775	small regions	13435.0
18	FeTS22_Patient0032	0.951303	small regions	3658.0
18	FeTS22_Patient0033	0.9833474000000001	small regions	51327.0
18	FeTS22_Patient0035	0.9536562	small regions	34517.0
18	FeTS22_Patient0036	0.9822139999999999	small regions	14597.0
18	FeTS22_Patient0037	0.8363086000000001	small regions	292.0
18	FeTS22_Patient0039	0.9767231000000001	small regions	48923.0
18	FeTS22_Patient0041	0.9653482	small regions	45799.0
18	FeTS22_Patient0042	0.9677933	small regions	25404.0
18	FeTS22_Patient0043	0.9823221	small regions	51932.0
18	FeTS22_Patient0045	0.9432117999999999	small regions	2118.0
18	FeTS22_Patient0046	0.9393559999999999	small regions	851.0
18	FeTS22_Patient0047	0.9388386000000001	small regions	29924.0
18	FeTS22_Patient0048	0.9313444000000001	small regions	8129.0
18	FeTS22_Patient0049	0.9874620999999999	small regions	19888.0
18	FeTS22_Patient0050	0.9147874	small regions	12342.0
18	FeTS22_Patient0051	0.9888473	small regions	38171.0
18	FeTS22_Patient0052	0.9791798999999999	small regions	36477.0
18	FeTS22_Patient0053	0.9350440000000001	small regions	5752.0
18	FeTS22_Patient0054	0.9775491000000001	small regions	21455.0
18	FeTS22_Patient0055	0.9902466999999999	small regions	53042.0
18	FeTS22_Patient0056	0.9717378	small regions	33593.0
18	FeTS22_Patient0057	0.9859456	small regions	17624.0
18	FeTS22_Patient0058	0.9047392999999999	small regions	15665.0
18	FeTS22_Patient0059	0.9849406	small regions	49201.0
18	FeTS22_Patient0060	0.8458769	small regions	11356.0
18	FeTS22_Patient0062	0.9793326	small regions	53745.0
18	FeTS22_Patient0063	0.9263479	small regions	4185.0
18	FeTS22_Patient0064	0.9693799999999999	small regions	1854.0
18	FeTS22_Patient0065	0.961384	small regions	25658.0
18	FeTS22_Patient0068	0.9798650999999999	small regions	34663.0
18	FeTS22_Patient0069	0.9646615000000001	small regions	34253.0
18	FeTS22_Patient0070	0.9523892999999999	small regions	46955.0
18	FeTS22_Patient0071	0.9532417000000001	small regions	21721.0
18	FeTS22_Patient0072	0.9618642	small regions	38913.0
18	FeTS22_Patient0073	0.9778298	small regions	14422.0
18	FeTS22_Patient0074	0.9628834	small regions	11748.0
18	FeTS22_Patient0075	0.9785793999999999	small regions	13263.0
18	FeTS22_Patient0076	0.9850293000000001	small regions	12405.0
18	FeTS22_Patient0077	0.972425	small regions	30856.0
18	FeTS22_Patient0078	0.9053858	small regions	997.0
18	FeTS22_Patient0079	0.9698411	small regions	13791.0
18	FeTS22_Patient0080	0.9800235	small regions	12026.0
18	FeTS22_Patient0081	0.9881005	small regions	34071.0
18	FeTS22_Patient0082	0.9586891	small regions	20025.0
18	FeTS22_Patient0083	0.9537098	small regions	10655.0
18	FeTS22_Patient0087	0.9046073	small regions	23070.0
18	FeTS22_Patient0088	0.9554278999999999	small regions	4370.0
18	FeTS22_Patient0089	0.9704136	small regions	17974.0
18	FeTS22_Patient0091	0.9804378	small regions	23345.0
18	FeTS22_Patient0092	0.9865298000000001	small regions	13774.0
18	FeTS22_Patient0093	0.9794215	small regions	11519.0
18	FeTS22_Patient0094	0.9809300000000001	small regions	38840.0
18	FeTS22_Patient0095	0.9780234	small regions	35810.0
18	FeTS22_Patient0096	0.9658089000000001	small regions	3283.0
18	FeTS22_Patient0097	0.9768861	small regions	31974.0
18	FeTS22_Patient0100	0.9605269	small regions	46611.0
18	FeTS22_Patient0101	0.9794750000000001	small regions	38908.0
18	FeTS22_Patient0102	0.9736522000000001	small regions	34207.0
18	FeTS22_Patient0103	0.9818239	small regions	20192.0
18	FeTS22_Patient0104	0.9751289999999999	small regions	69958.0
18	FeTS22_Patient0105	0.9892538	small regions	26418.0
18	FeTS22_Patient0106	0.9818466000000001	small regions	67841.0
18	FeTS22_Patient0110	0.9815783	small regions	26009.0
18	FeTS22_Patient0111	0.9862543	small regions	7204.0
18	FeTS22_Patient0112	0.9874257999999999	small regions	35191.0
18	FeTS22_Patient0113	0.9834345000000001	small regions	99851.0
18	FeTS22_Patient0114	0.9727033	small regions	44230.0
18	FeTS22_Patient0115	0.9846437	small regions	39191.0
18	FeTS22_Patient0116	0.9788296000000001	small regions	13574.0
18	FeTS22_Patient0117	0.971709	small regions	11262.0
22	FeTS22_Patient0002	0.9326763	small regions	40618.0
22	FeTS22_Patient0003	0.9148453	small regions	5231.0
22	FeTS22_Patient0004	0.9724311999999999	small regions	14601.0
22	FeTS22_Patient0005	0.9428771000000001	small regions	11192.0
22	FeTS22_Patient0006	0.9677427	small regions	19902.0
22	FeTS22_Patient0008	0.9361238999999999	small regions	33900.0
22	FeTS22_Patient0009	0.9470582999999999	small regions	9596.0
22	FeTS22_Patient0010	0.9190581	small regions	51230.0
22	FeTS22_Patient0012	0.9477527	small regions	4403.0
22	FeTS22_Patient0013	0.8275962	small regions	15855.0
22	FeTS22_Patient0014	0.9384528	small regions	8155.0
22	FeTS22_Patient0015	0.9493544	small regions	3641.0
22	FeTS22_Patient0016	0.8581258	small regions	4527.0
22	FeTS22_Patient0017	0.9466297000000001	small regions	17352.0
22	FeTS22_Patient0018	0.1860448	small regions	121.0
22	FeTS22_Patient0019	0.8673229000000001	small regions	33013.0
22	FeTS22_Patient0020	0.9437300000000001	small regions	12991.0
22	FeTS22_Patient0021	0.9596899000000001	small regions	17506.0
22	FeTS22_Patient0022	0.9544320000000001	small regions	11547.0
22	FeTS22_Patient0023	0.9165093000000001	small regions	13378.0
22	FeTS22_Patient0024	0.9149900000000001	small regions	24231.0
22	FeTS22_Patient0025	0.9469478	small regions	44459.0
22	FeTS22_Patient0026	0.3728833	small regions	626.0
22	FeTS22_Patient0027	0.8954219999999999	small regions	44483.0
22	FeTS22_Patient0030	0.9517452000000001	small regions	18030.0
22	FeTS22_Patient0031	0.9405101	small regions	6413.0
22	FeTS22_Patient0032	0.8796085	small regions	25055.0
22	FeTS22_Patient0034	0.9104661000000001	small regions	46867.0
22	FeTS22_Patient0035	0.9511227999999999	small regions	33586.0
22	FeTS22_Patient0036	0.9211286999999999	small regions	6705.0
22	FeTS22_Patient0037	0.8474444	small regions	42279.0
22	FeTS22_Patient0039	0.9427812	small regions	23578.0
22	FeTS22_Patient0040	0.7978199	small regions	728.0
22	FeTS22_Patient0043	0.9382398999999999	small regions	11968.0
22	FeTS22_Patient0044	0.9711411	small regions	41464.0
22	FeTS22_Patient0045	0.9235776	small regions	5509.0
22	FeTS22_Patient0046	0.9604716999999999	small regions	71909.0
22	FeTS22_Patient0047	0.8156831	small regions	32820.0
22	FeTS22_Patient0048	0.9434335	small regions	4237.0
22	FeTS22_Patient0049	0.6955451	small regions	451.0
22	FeTS22_Patient0050	0.944155	small regions	20572.0
22	FeTS22_Patient0051	0.9541357999999999	small regions	8871.0
22	FeTS22_Patient0052	0.9525615000000001	small regions	21035.0
22	FeTS22_Patient0053	0.309019	small regions	6402.0
22	FeTS22_Patient0054	0.9552286999999999	small regions	49424.0
22	FeTS22_Patient0055	0.9648505999999999	small regions	28666.0
22	FeTS22_Patient0056	0.9049320999999999	small regions	1310.0
22	FeTS22_Patient0057	0.8260297	small regions	30651.0
22	FeTS22_Patient0058	0.9631561	small regions	13842.0
22	FeTS22_Patient0059	0.9552405	small regions	37204.0
22	FeTS22_Patient0060	0.9433837	small regions	15824.0
22	FeTS22_Patient0061	0.9575164	small regions	43575.0
22	FeTS22_Patient0062	0.9446989	small regions	11778.0
22	FeTS22_Patient0063	0.9696024	small regions	35842.0
22	FeTS22_Patient0064	0.9221410999999999	small regions	38905.0
22	FeTS22_Patient0065	0.9271825	small regions	20850.0
22	FeTS22_Patient0066	0.9390373000000001	small regions	38496.0
22	FeTS22_Patient0067	0.9338317	small regions	14925.0
22	FeTS22_Patient0068	0.8604423999999999	small regions	36326.0
22	FeTS22_Patient0069	0.8026163000000001	small regions	32285.0
22	FeTS22_Patient0070	0.9467454999999999	small regions	24116.0
22	FeTS22_Patient0071	0.9694191	small regions	63492.0
22	FeTS22_Patient0072	0.7843555999999999	small regions	17809.0
22	FeTS22_Patient0073	0.8214343	small regions	8671.0
22	FeTS22_Patient0074	0.9248347000000001	small regions	14421.0
22	FeTS22_Patient0075	0.9613932000000001	small regions	36709.0
22	FeTS22_Patient0076	0.9068786	small regions	1763.0
22	FeTS22_Patient0077	0.9487479000000001	small regions	29335.0
22	FeTS22_Patient0078	0.9544422000000001	small regions	10318.0
22	FeTS22_Patient0079	0.9627125	small regions	35810.0
22	FeTS22_Patient0080	0.9078611000000001	small regions	39245.0
22	FeTS22_Patient0081	0.9373956	small regions	5169.0
22	FeTS22_Patient0082	0.9499534000000001	small regions	4321.0
22	FeTS22_Patient0083	0.9326122	small regions	60029.0
22	FeTS22_Patient0084	0.9406673	small regions	39140.0
22	FeTS22_Patient0085	0.8327336000000001	small regions	42764.0
22	FeTS22_Patient0086	0.9456893000000001	small regions	24606.0
22	FeTS22_Patient0087	0.8974765	small regions	658.0
22	FeTS22_Patient0088	0.9463625999999999	small regions	29931.0
22	FeTS22_Patient0089	0.9002836000000001	small regions	10672.0
22	FeTS22_Patient0090	0.8083079	small regions	49098.0
22	FeTS22_Patient0092	0.9365996000000001	small regions	20769.0
22	FeTS22_Patient0094	0.8951021000000001	small regions	23717.0
22	FeTS22_Patient0095	0.8445107999999999	small regions	48274.0
22	FeTS22_Patient0098	0.8704043	small regions	1048.0
22	FeTS22_Patient0099	0.9717707000000001	small regions	13267.0
22	FeTS22_Patient0100	0.8463609	small regions	77549.0
22	FeTS22_Patient0102	0.9506941	small regions	12537.0
22	FeTS22_Patient0103	0.9077989000000001	small regions	18794.0
22	FeTS22_Patient0104	0.9521111	small regions	44788.0
22	FeTS22_Patient0105	0.9094435000000001	small regions	28109.0
22	FeTS22_Patient0106	0.9497882000000001	small regions	29706.0
22	FeTS22_Patient0107	0.8551311	small regions	34107.0
22	FeTS22_Patient0108	0.7935591	small regions	13753.0
22	FeTS22_Patient0110	0.9518007	small regions	34246.0
22	FeTS22_Patient0111	0.8399834	small regions	10275.0
22	FeTS22_Patient0112	0.9379432000000001	small regions	43083.0
22	FeTS22_Patient0113	0.8443592000000001	small regions	11635.0
22	FeTS22_Patient0114	0.8668984999999999	small regions	56062.0
22	FeTS22_Patient0116	0.8492307	small regions	1643.0
22	FeTS22_Patient0117	0.8111486000000001	small regions	22582.0
22	FeTS22_Patient0118	0.8466803	small regions	2422.0
22	FeTS22_Patient0119	0.9554836	small regions	41872.0
22	FeTS22_Patient0120	0.9221151000000001	small regions	30412.0
22	FeTS22_Patient0121	0.9605504	small regions	38047.0
22	FeTS22_Patient0123	0.9481253000000001	small regions	53788.0
23	FeTS22_Patient0000	0.9429437	small regions	25588.2
23	FeTS22_Patient0001	0.9531535	small regions	27293.6
23	FeTS22_Patient0002	0.9332528999999999	small regions	25531.4
23	FeTS22_Patient0003	0.9690239999999999	small regions	17414.6
23	FeTS22_Patient0004	0.9580550999999999	small regions	36360.4
23	FeTS22_Patient0005	0.9479379	small regions	46227.2
23	FeTS22_Patient0006	0.9472253	small regions	25666.8
23	FeTS22_Patient0007	0.9586648	small regions	8542.8
23	FeTS22_Patient0009	0.9598262	small regions	49582.2
23	FeTS22_Patient0010	0.9371668	small regions	31194.0
23	FeTS22_Patient0011	0.9049196	small regions	51088.6
23	FeTS22_Patient0012	0.8850298000000001	small regions	17660.4
23	FeTS22_Patient0013	0.9628675	small regions	18334.0
23	FeTS22_Patient0014	0.8780906999999999	small regions	36277.0
23	FeTS22_Patient0015	0.8886841000000001	small regions	43363.4
23	FeTS22_Patient0016	0.978035	small regions	27127.4
23	FeTS22_Patient0017	0.9494572	small regions	31540.6
23	FeTS22_Patient0018	0.9487644	small regions	67023.2
23	FeTS22_Patient0019	0.8949897	small regions	10632.0
23	FeTS22_Patient0020	0.7321644	small regions	17972.0
23	FeTS22_Patient0021	0.8822891	small regions	11083.6
23	FeTS22_Patient0022	0.9528511	small regions	38528.4
23	FeTS22_Patient0023	0.9674562999999999	small regions	44821.4
23	FeTS22_Patient0024	0.9407695	small regions	34642.2
23	FeTS22_Patient0025	0.9339793000000001	small regions	49189.0
23	FeTS22_Patient0026	0.9470974999999999	small regions	35757.0
23	FeTS22_Patient0027	0.9615598999999999	small regions	17524.2
23	FeTS22_Patient0028	0.9220197000000001	small regions	30122.8
23	FeTS22_Patient0029	0.9765859000000001	small regions	36103.8
23	FeTS22_Patient0030	0.9564239000000001	small regions	28037.4
23	FeTS22_Patient0031	0.9665979	small regions	26443.6
[truncated: 875 more rows]
