# Supplementary material for: Towards fair decentralized benchmarking of healthcare AI algorithms with the Federated Tumor Segmentation (FeTS) challenge
Source: Nat Commun. 2025 Jul 8;16:6274. doi: 10.1038/s41467-025-60466-1 (PMC12238412; doi:10.1038/s41467-025-60466-1)
Supplement: Supplementary file 4 — Source data [file 41467_2025_60466_MOESM4_ESM.zip › source_data_dir/per_figure_data/suppl-fig16_data.csv]

	bin_0	bin_1	bin_2	bin_3	bin_4	bin_5	bin_6	bin_7	bin_8	bin_9	bin_10	bin_11	bin_12	bin_13	bin_14	bin_15	bin_16	bin_17	bin_18	bin_19	bin_20	bin_21	bin_22	bin_23	bin_24	bin_25	bin_26	bin_27	bin_28	bin_29	bin_30	bin_31	bin_32	bin_33	bin_34	bin_35	bin_36	bin_37	bin_38	bin_39	bin_40	bin_41	bin_42	bin_43	bin_44	bin_45	bin_46	bin_47	bin_48
bin_0	563.0	15.0	2.0	6.0	16.0	1.0	8.0	2.0	9.0	12.0	1.0	3.0	2.0	2.0	2.0		3.0	1.0	1.0	1.0	1.0	1.0								1.0
bin_1	25.0	1.0							3.0	1.0
bin_2	17.0	1.0		3.0					1.0	1.0													3.0
bin_3	11.0	1.0		1.0														1.0		1.0			7.0
bin_4	7.0	4.0		2.0
bin_5	7.0	1.0		2.0					1.0
bin_6	16.0	2.0		1.0
bin_7	16.0	3.0		2.0											1.0
bin_8	11.0	3.0									1.0
bin_9	9.0	3.0		1.0		1.0
bin_10	14.0	2.0		1.0				1.0	1.0
bin_11	5.0	2.0		2.0		2.0
bin_12	3.0	1.0		1.0	2.0	1.0
bin_13	7.0	1.0			7.0	2.0
bin_14	8.0	2.0	2.0	3.0	1.0
bin_15	15.0	4.0	8.0	2.0
bin_16	11.0	1.0				2.0
bin_17	11.0	2.0						1.0
bin_18	18.0	3.0	1.0	1.0		1.0
bin_19	11.0	8.0							1.0						1.0
bin_20	23.0	7.0	1.0							1.0			1.0
bin_21	14.0	1.0	1.0			1.0			1.0
bin_22	20.0	8.0	8.0	1.0		1.0		1.0		1.0
bin_23	15.0	10.0	8.0	1.0				1.0
bin_24	15.0	10.0	2.0	2.0		5.0
bin_25	16.0	12.0	5.0			6.0	3.0
bin_26	12.0	12.0	2.0				7.0		2.0
bin_27	16.0	8.0	1.0	3.0						1.0			1.0
bin_28	19.0	4.0	1.0			1.0		1.0	1.0																			1.0
bin_29	16.0	4.0	1.0	2.0			1.0	2.0	4.0																			2.0
bin_30	9.0	10.0	10.0	2.0	2.0	1.0	1.0		2.0	4.0																		2.0
bin_31	23.0	24.0	5.0	1.0	6.0	2.0				2.0																		3.0
bin_32	20.0	29.0	4.0		10.0	1.0			2.0	1.0			1.0															2.0
bin_33	21.0	29.0	4.0	2.0	13.0	1.0	4.0		6.0				1.0							2.0
bin_34	27.0	18.0	16.0	5.0	14.0		11.0	13.0	8.0			1.0	1.0					6.0		2.0
bin_35	31.0	21.0	33.0	5.0	5.0	10.0	12.0	3.0	8.0			4.0	1.0			4.0		5.0
bin_36	37.0	49.0	23.0	16.0	8.0	2.0		4.0		5.0		3.0	7.0			7.0		1.0		1.0			5.0				1.0
bin_37	23.0	41.0	34.0	16.0	18.0	1.0	7.0	2.0	13.0	23.0	1.0	2.0	5.0			8.0	3.0	1.0		2.0
bin_38	37.0	26.0	28.0	25.0	21.0	7.0	15.0	19.0	7.0	12.0	13.0		1.0				2.0	2.0		2.0
bin_39	44.0	21.0	25.0	24.0	27.0	16.0	7.0		18.0	3.0	17.0	11.0		3.0	6.0	1.0	4.0	2.0		2.0	6.0		2.0
bin_40	60.0	45.0	27.0	37.0	38.0	29.0	20.0	14.0	36.0	25.0	8.0	16.0	1.0	4.0	27.0	4.0	5.0	1.0	16.0	7.0	4.0		2.0						8.0
bin_41	105.0	57.0	56.0	39.0	48.0	52.0	42.0	28.0	49.0	20.0	16.0	5.0	6.0	34.0	3.0	12.0	3.0	23.0	4.0	7.0		9.0		8.0					14.0
bin_42	110.0	82.0	33.0	66.0	60.0	56.0	23.0	28.0	34.0	19.0	37.0	13.0	18.0	17.0	24.0	8.0	12.0	7.0	17.0	5.0	9.0	3.0	1.0	2.0					6.0
bin_43	148.0	110.0	55.0	111.0	63.0	47.0	56.0	27.0	35.0	44.0	21.0	8.0	18.0	3.0	2.0	38.0	27.0	28.0	23.0	7.0	12.0	8.0	11.0			1.0
bin_44	154.0	142.0	79.0	98.0	109.0	88.0	72.0	56.0	67.0	57.0	15.0	27.0	35.0	17.0	32.0	49.0	36.0	22.0	21.0	8.0	18.0	6.0	13.0		3.0	9.0	1.0	10.0
bin_45	146.0	131.0	156.0	86.0	95.0	86.0	77.0	40.0	91.0	79.0	69.0	54.0	34.0	43.0	42.0	45.0	31.0	20.0	27.0	17.0	12.0	6.0	8.0	8.0	4.0		15.0		10.0
bin_46	151.0	217.0	208.0	207.0	147.0	188.0	131.0	128.0	87.0	89.0	105.0	122.0	92.0	34.0	66.0	56.0	66.0	41.0	59.0	65.0	10.0	35.0	30.0	17.0	3.0	12.0	27.0	21.0	3.0	4.0					5.0			1.0							4.0
bin_47	138.0	303.0	217.0	326.0	408.0	230.0	298.0	327.0	234.0	338.0	202.0	248.0	205.0	172.0	130.0	69.0	213.0	116.0	35.0	67.0	69.0	59.0	46.0	37.0	41.0	18.0	37.0	29.0	24.0	10.0	8.0	5.0	9.0	17.0	2.0			1.0			5.0	6.0	3.0		9.0	5.0		7.0
bin_48	89.0	277.0	336.0	327.0	384.0	541.0	394.0	397.0	403.0	355.0	357.0	292.0	253.0	406.0	188.0	182.0	248.0	225.0	164.0	95.0	102.0	155.0	99.0	70.0	38.0	32.0	37.0	52.0	21.0	47.0	6.0	5.0	14.0	41.0	8.0		9.0	7.0	1.0		5.0	12.0	7.0	8.0	13.0	5.0	2.0	3.0
bin_49	753.0	88.0	86.0	136.0	117.0	134.0	159.0	153.0	155.0	149.0	98.0	115.0	132.0	148.0	112.0	75.0	17.0	103.0	64.0	98.0	43.0	40.0	52.0	37.0	39.0	16.0	22.0	39.0		18.0	24.0	10.0	44.0		2.0		1.0	3.0	9.0		10.0						8.0
[truncated: 1 more columns]
