# Supplementary material for: Towards fair decentralized benchmarking of healthcare AI algorithms with the Federated Tumor Segmentation (FeTS) challenge
Source: Nat Commun. 2025 Jul 8;16:6274. doi: 10.1038/s41467-025-60466-1 (PMC12238412; doi:10.1038/s41467-025-60466-1)
Supplement: Supplementary file 4 — Source data [file 41467_2025_60466_MOESM4_ESM.zip › source_data_dir/per_figure_data/suppl-fig17_data.csv]

frac_inspected	frac_failures_detection
0.0008326394671107411	0.0
0.0016652789342214821	0.008
0.002497918401332223	0.016
0.0033305578684429643	0.016
0.004163197335553705	0.016
0.004995836802664446	0.024
0.005828476269775187	0.024
0.006661115736885929	0.024
0.00749375520399667	0.032
0.00832639467110741	0.04
0.009159034138218152	0.04
0.009991673605328892	0.048
0.010824313072439634	0.048
0.011656952539550375	0.056
0.012489592006661115	0.056
0.013322231473771857	0.056
0.014154870940882597	0.056
0.01498751040799334	0.056
0.01582014987510408	0.056
0.01665278934221482	0.056
0.017485428809325562	0.056
0.018318068276436304	0.056
0.019150707743547043	0.056
0.019983347210657785	0.056
0.020815986677768527	0.056
0.02164862614487927	0.056
0.022481265611990008	0.056
0.02331390507910075	0.064
0.02414654454621149	0.064
0.02497918401332223	0.072
0.025811823480432972	0.072
0.026644462947543714	0.08
0.027477102414654453	0.08
0.028309741881765195	0.08
0.029142381348875937	0.088
0.02997502081598668	0.096
0.030807660283097418	0.096
0.03164029975020816	0.096
0.0324729392173189	0.096
0.03330557868442964	0.104
0.03413821815154038	0.112
0.034970857618651124	0.12
0.035803497085761866	0.12
0.03663613655287261	0.128
0.03746877601998335	0.128
0.038301415487094086	0.136
0.03913405495420483	0.144
0.03996669442131557	0.144
0.04079933388842631	0.144
0.041631973355537054	0.152
0.042464612822647796	0.16
0.04329725228975854	0.16
0.04412989175686927	0.168
0.044962531223980015	0.176
0.04579517069109076	0.176
0.0466278101582015	0.184
0.04746044962531224	0.192
0.04829308909242298	0.2
0.049125728559533725	0.2
0.04995836802664446	0.208
0.0507910074937552	0.216
0.051623646960865945	0.216
0.05245628642797669	0.216
0.05328892589508743	0.216
0.05412156536219817	0.216
0.054954204829308906	0.216
0.05578684429641965	0.224
0.05661948376353039	0.224
0.05745212323064113	0.232
0.058284762697751874	0.232
0.059117402164862616	0.24
0.05995004163197336	0.248
0.06078268109908409	0.256
0.061615320566194835	0.264
0.06244796003330558	0.272
0.06328059950041633	0.272
0.06411323896752706	0.28
0.0649458784346378	0.28
0.06577851790174855	0.288
0.06661115736885928	0.288
0.06744379683597003	0.296
0.06827643630308076	0.304
0.06910907577019151	0.312
0.06994171523730225	0.32
0.07077435470441298	0.32
0.07160699417152373	0.32
0.07243963363863447	0.32
0.07327227310574522	0.32
0.07410491257285595	0.32
0.0749375520399667	0.328
0.07577019150707744	0.328
0.07660283097418817	0.336
0.07743547044129892	0.344
0.07826810990840966	0.352
0.0791007493755204	0.352
0.07993338884263114	0.36
0.08076602830974189	0.36
0.08159866777685262	0.36
0.08243130724396336	0.368
0.08326394671107411	0.368
0.08409658617818484	0.368
0.08492922564529559	0.368
0.08576186511240633	0.368
0.08659450457951708	0.376
0.08742714404662781	0.376
0.08825978351373855	0.384
0.0890924229808493	0.384
0.08992506244796003	0.384
0.09075770191507078	0.384
0.09159034138218151	0.392
0.09242298084929226	0.392
0.093255620316403	0.392
0.09408825978351373	0.392
0.09492089925062448	0.392
0.09575353871773522	0.392
0.09658617818484597	0.392
0.0974188176519567	0.392
0.09825145711906745	0.392
0.09908409658617819	0.392
0.09991673605328892	0.392
0.10074937552039967	0.392
0.1015820149875104	0.392
0.10241465445462115	0.392
0.10324729392173189	0.392
0.10407993338884262	0.392
0.10491257285595337	0.4
0.10574521232306411	0.4
0.10657785179017486	0.4
0.10741049125728559	0.4
0.10824313072439634	0.4
0.10907577019150708	0.4
0.10990840965861781	0.4
0.11074104912572856	0.4
0.1115736885928393	0.4
0.11240632805995004	0.408
0.11323896752706078	0.408
0.11407160699417153	0.408
0.11490424646128226	0.416
0.115736885928393	0.416
0.11656952539550375	0.416
0.11740216486261448	0.416
0.11823480432972523	0.416
0.11906744379683597	0.416
0.11990008326394672	0.424
0.12073272273105745	0.432
0.12156536219816819	0.432
0.12239800166527894	0.44
0.12323064113238967	0.44
0.12406328059950042	0.44
0.12489592006661115	0.44
0.1257285595337219	0.44
0.12656119900083265	0.44
0.1273938384679434	0.44
0.12822647793505412	0.448
0.12905911740216486	0.448
0.1298917568692756	0.456
0.13072439633638636	0.456
0.1315570358034971	0.456
0.13238967527060783	0.456
0.13322231473771856	0.456
0.1340549542048293	0.456
0.13488759367194006	0.464
0.1357202331390508	0.464
0.13655287260616153	0.464
0.13738551207327226	0.464
0.13821815154038303	0.464
0.13905079100749376	0.464
0.1398834304746045	0.464
0.14071606994171523	0.472
0.14154870940882597	0.472
0.14238134887593673	0.472
0.14321398834304747	0.472
0.1440466278101582	0.472
0.14487926727726894	0.48
0.14571190674437967	0.48
0.14654454621149043	0.48
0.14737718567860117	0.48
0.1482098251457119	0.488
0.14904246461282264	0.488
0.1498751040799334	0.488
0.15070774354704414	0.488
0.15154038301415487	0.488
0.1523730224812656	0.488
0.15320566194837634	0.488
0.1540383014154871	0.496
0.15487094088259784	0.496
0.15570358034970858	0.496
0.1565362198168193	0.496
0.15736885928393005	0.496
0.1582014987510408	0.496
0.15903413821815154	0.496
0.15986677768526228	0.496
0.16069941715237301	0.496
0.16153205661948378	0.496
0.1623646960865945	0.496
0.16319733555370525	0.496
0.16402997502081598	0.496
0.16486261448792672	0.496
0.16569525395503748	0.496
0.16652789342214822	0.496
0.16736053288925895	0.496
0.16819317235636969	0.496
0.16902581182348042	0.496
0.16985845129059118	0.496
0.17069109075770192	0.496
0.17152373022481265	0.496
0.1723563696919234	0.496
0.17318900915903415	0.496
0.1740216486261449	0.496
0.17485428809325562	0.496
0.17568692756036636	0.496
0.1765195670274771	0.504
0.17735220649458786	0.504
0.1781848459616986	0.504
0.17901748542880933	0.504
0.17985012489592006	0.504
0.1806827643630308	0.504
0.18151540383014156	0.504
0.1823480432972523	0.504
0.18318068276436303	0.504
0.18401332223147376	0.512
0.18484596169858453	0.512
0.18567860116569526	0.512
0.186511240632806	0.512
0.18734388009991673	0.512
0.18817651956702747	0.512
0.18900915903413823	0.512
0.18984179850124897	0.512
0.1906744379683597	0.52
0.19150707743547044	0.52
0.19233971690258117	0.528
0.19317235636969193	0.528
0.19400499583680267	0.536
0.1948376353039134	0.536
0.19567027477102414	0.536
0.1965029142381349	0.536
0.19733555370524564	0.544
0.19816819317235637	0.544
0.1990008326394671	0.544
0.19983347210657784	0.544
0.2006661115736886	0.544
0.20149875104079934	0.544
0.20233139050791007	0.544
0.2031640299750208	0.544
0.20399666944213155	0.544
0.2048293089092423	0.544
0.20566194837635304	0.544
0.20649458784346378	0.544
0.2073272273105745	0.544
0.20815986677768525	0.544
0.208992506244796	0.544
0.20982514571190675	0.544
0.21065778517901748	0.544
0.21149042464612822	0.544
0.21232306411323898	0.544
0.21315570358034971	0.544
0.21398834304746045	0.544
0.21482098251457118	0.544
0.21565362198168192	0.544
0.21648626144879268	0.544
0.21731890091590342	0.544
0.21815154038301415	0.544
0.2189841798501249	0.544
0.21981681931723562	0.544
0.2206494587843464	0.544
0.22148209825145712	0.544
0.22231473771856786	0.544
0.2231473771856786	0.544
0.22398001665278935	0.544
0.2248126561199001	0.544
0.22564529558701082	0.544
0.22647793505412156	0.544
0.2273105745212323	0.544
0.22814321398834306	0.544
0.2289758534554538	0.544
0.22980849292256453	0.552
0.23064113238967526	0.552
0.231473771856786	0.552
0.23230641132389676	0.552
0.2331390507910075	0.552
0.23397169025811823	0.552
0.23480432972522897	0.552
0.23563696919233973	0.552
0.23646960865945046	0.552
0.2373022481265612	0.552
0.23813488759367193	0.552
0.23896752706078267	0.552
0.23980016652789343	0.552
0.24063280599500417	0.552
0.2414654454621149	0.552
0.24229808492922564	0.552
0.24313072439633637	0.552
0.24396336386344714	0.552
0.24479600333055787	0.552
0.2456286427976686	0.552
0.24646128226477934	0.552
0.2472939217318901	0.56
0.24812656119900084	0.56
0.24895920066611157	0.56
0.2497918401332223	0.56
0.25062447960033307	0.56
0.2514571190674438	0.56
0.25228975853455454	0.568
0.2531223980016653	0.568
0.253955037468776	0.568
0.2547876769358868	0.568
0.2556203164029975	0.568
0.25645295587010825	0.576
0.257285595337219	0.576
0.2581182348043297	0.576
0.2589508742714405	0.576
0.2597835137385512	0.576
0.26061615320566195	0.576
0.2614487926727727	0.576
0.2622814321398834	0.576
0.2631140716069942	0.576
0.2639467110741049	0.576
0.26477935054121565	0.576
0.2656119900083264	0.576
0.2664446294754371	0.576
0.2672772689425479	0.576
0.2681099084096586	0.576
0.26894254787676936	0.576
0.2697751873438801	0.576
0.2706078268109908	0.576
0.2714404662781016	0.576
0.2722731057452123	0.576
0.27310574521232306	0.576
0.2739383846794338	0.576
0.27477102414654453	0.576
0.2756036636136553	0.576
0.27643630308076605	0.576
0.27726894254787676	0.576
0.2781015820149875	0.576
0.27893422148209823	0.576
0.279766860949209	0.576
0.28059950041631976	0.576
0.28143213988343047	0.576
0.28226477935054123	0.576
0.28309741881765194	0.576
0.2839300582847627	0.576
0.28476269775187346	0.576
0.28559533721898417	0.576
0.28642797668609493	0.576
0.28726061615320564	0.576
0.2880932556203164	0.576
0.28892589508742716	0.576
0.28975853455453787	0.576
0.29059117402164863	0.576
0.29142381348875934	0.576
0.2922564529558701	0.576
0.29308909242298087	0.576
0.2939217318900916	0.576
0.29475437135720234	0.576
0.29558701082431305	0.576
0.2964196502914238	0.576
0.29725228975853457	0.576
0.2980849292256453	0.576
0.29891756869275604	0.576
0.2997502081598668	0.576
0.3005828476269775	0.576
0.3014154870940883	0.576
0.302248126561199	0.576
0.30308076602830974	0.576
0.3039134054954205	0.576
0.3047460449625312	0.576
0.305578684429642	0.576
0.3064113238967527	0.584
0.30724396336386345	0.584
0.3080766028309742	0.584
0.3089092422980849	0.584
0.3097418817651957	0.584
0.3105745212323064	0.584
0.31140716069941715	0.584
0.3122398001665279	0.584
0.3130724396336386	0.584
0.3139050791007494	0.584
0.3147377185678601	0.584
0.31557035803497085	0.584
0.3164029975020816	0.584
0.3172356369691923	0.584
0.3180682764363031	0.584
0.3189009159034138	0.584
0.31973355537052456	0.584
0.3205661948376353	0.584
0.32139883430474603	0.584
0.3222314737718568	0.584
0.32306411323896755	0.584
0.32389675270607826	0.584
0.324729392173189	0.584
0.32556203164029973	0.584
0.3263946711074105	0.592
0.32722731057452126	0.592
0.32805995004163196	0.592
0.3288925895087427	0.592
0.32972522897585343	0.592
0.3305578684429642	0.592
0.33139050791007496	0.592
0.33222314737718567	0.592
0.33305578684429643	0.592
0.33388842631140714	0.592
0.3347210657785179	0.592
0.33555370524562866	0.592
0.33638634471273937	0.592
0.33721898417985013	0.592
0.33805162364696084	0.592
0.3388842631140716	0.592
0.33971690258118237	0.592
0.3405495420482931	0.592
0.34138218151540384	0.592
0.34221482098251454	0.592
0.3430474604496253	0.592
0.34388009991673607	0.592
0.3447127393838468	0.592
0.34554537885095754	0.592
0.3463780183180683	0.592
0.347210657785179	0.592
0.3480432972522898	0.592
0.3488759367194005	0.592
0.34970857618651124	0.592
0.350541215653622	0.592
0.3513738551207327	0.592
0.3522064945878435	0.592
0.3530391340549542	0.592
0.35387177352206495	0.592
0.3547044129891757	0.6
0.3555370524562864	0.6
0.3563696919233972	0.6
0.3572023313905079	0.6
0.35803497085761865	0.6
0.3588676103247294	0.6
0.3597002497918401	0.6
0.3605328892589509	0.6
0.3613655287260616	0.6
0.36219816819317235	0.6
0.3630308076602831	0.6
0.3638634471273938	0.6
0.3646960865945046	0.6
0.3655287260616153	0.608
0.36636136552872606	0.608
0.3671940049958368	0.608
0.3680266444629475	0.608
0.3688592839300583	0.608
0.36969192339716905	0.608
0.37052456286427976	0.608
0.3713572023313905	0.608
0.37218984179850123	0.608
0.373022481265612	0.608
0.37385512073272276	0.608
0.37468776019983346	0.608
0.3755203996669442	0.608
0.37635303913405493	0.608
0.3771856786011657	0.616
0.37801831806827646	0.616
0.37885095753538717	0.616
0.37968359700249793	0.616
0.38051623646960864	0.616
0.3813488759367194	0.616
0.38218151540383016	0.616
0.38301415487094087	0.616
0.38384679433805163	0.616
0.38467943380516234	0.616
0.3855120732722731	0.624
0.38634471273938387	0.624
0.3871773522064946	0.624
0.38800999167360534	0.624
0.38884263114071604	0.624
0.3896752706078268	0.624
0.39050791007493757	0.624
0.3913405495420483	0.624
0.39217318900915904	0.624
0.3930058284762698	0.624
0.3938384679433805	0.624
0.3946711074104913	0.624
0.395503746877602	0.624
0.39633638634471274	0.624
0.3971690258118235	0.624
0.3980016652789342	0.624
0.398834304746045	0.624
0.3996669442131557	0.624
0.40049958368026645	0.624
0.4013322231473772	0.624
0.4021648626144879	0.624
0.4029975020815987	0.624
0.4038301415487094	0.624
0.40466278101582015	0.624
0.4054954204829309	0.624
0.4063280599500416	0.624
0.4071606994171524	0.624
0.4079933388842631	0.624
0.40882597835137385	0.624
0.4096586178184846	0.624
0.4104912572855953	0.624
0.4113238967527061	0.624
0.4121565362198168	0.624
0.41298917568692756	0.624
0.4138218151540383	0.624
0.414654454621149	0.624
0.4154870940882598	0.624
0.4163197335553705	0.624
0.41715237302248126	0.624
0.417985012489592	0.624
0.41881765195670273	0.624
0.4196502914238135	0.624
0.42048293089092426	0.624
0.42131557035803496	0.624
0.4221482098251457	0.624
0.42298084929225643	0.624
0.4238134887593672	0.632
0.42464612822647796	0.632
0.42547876769358867	0.632
0.42631140716069943	0.64
0.42714404662781014	0.64
0.4279766860949209	0.64
0.42880932556203166	0.64
0.42964196502914237	0.64
0.43047460449625313	0.64
0.43130724396336384	0.64
0.4321398834304746	0.64
0.43297252289758537	0.64
0.4338051623646961	0.64
0.43463780183180684	0.64
0.43547044129891754	0.64
0.4363030807660283	0.64
0.43713572023313907	0.64
0.4379683597002498	0.648
0.43880099916736054	0.648
0.43963363863447125	0.656
0.440466278101582	0.656
0.4412989175686928	0.656
0.4421315570358035	0.656
0.44296419650291424	0.664
0.443796835970025	0.664
0.4446294754371357	0.664
0.4454621149042465	0.664
0.4462947543713572	0.664
0.44712739383846795	0.664
0.4479600333055787	0.664
0.4487926727726894	0.664
0.4496253122398002	0.664
0.4504579517069109	0.664
0.45129059117402165	0.664
0.4521232306411324	0.664
0.4529558701082431	0.664
0.4537885095753539	0.664
0.4546211490424646	0.664
0.45545378850957535	0.664
0.4562864279766861	0.664
0.4571190674437968	0.664
0.4579517069109076	0.664
0.4587843463780183	0.664
0.45961698584512906	0.664
0.4604496253122398	0.664
0.4612822647793505	0.664
0.4621149042464613	0.664
0.462947543713572	0.664
0.46378018318068276	0.664
0.4646128226477935	0.664
0.46544546211490423	0.664
0.466278101582015	0.664
0.46711074104912575	0.664
0.46794338051623646	0.664
0.4687760199833472	0.664
0.46960865945045793	0.664
0.4704412989175687	0.664
0.47127393838467946	0.664
0.47210657785179017	0.664
0.47293921731890093	0.664
0.47377185678601164	0.664
0.4746044962531224	0.664
0.47543713572023316	0.664
0.47626977518734387	0.664
0.47710241465445463	0.664
0.47793505412156534	0.664
0.4787676935886761	0.664
0.47960033305578686	0.672
0.4804329725228976	0.672
0.48126561199000834	0.68
0.48209825145711904	0.68
0.4829308909242298	0.68
0.48376353039134057	0.68
0.4845961698584513	0.68
0.48542880932556204	0.68
0.48626144879267275	0.68
0.4870940882597835	0.68
0.48792672772689427	0.688
0.488759367194005	0.688
0.48959200666111574	0.696
0.4904246461282265	0.696
0.4912572855953372	0.696
0.492089925062448	0.704
0.4929225645295587	0.704
0.49375520399666945	0.704
0.4945878434637802	0.704
0.4954204829308909	0.712
0.4962531223980017	0.712
0.4970857618651124	0.712
0.49791840133222315	0.712
0.4987510407993339	0.712
0.4995836802664446	0.712
0.5004163197335554	0.712
0.5012489592006661	0.712
0.5020815986677769	0.712
0.5029142381348876	0.712
0.5037468776019983	0.712
0.5045795170691091	0.712
0.5054121565362198	0.712
0.5062447960033306	0.712
0.5070774354704413	0.712
0.507910074937552	0.712
0.5087427144046628	0.712
0.5095753538717736	0.712
0.5104079933388843	0.712
0.511240632805995	0.712
0.5120732722731057	0.712
0.5129059117402165	0.712
0.5137385512073273	0.712
0.514571190674438	0.712
0.5154038301415487	0.712
0.5162364696086594	0.712
0.5170691090757702	0.712
0.517901748542881	0.712
0.5187343880099917	0.712
0.5195670274771024	0.712
0.5203996669442131	0.72
0.5212323064113239	0.72
0.5220649458784347	0.72
0.5228975853455454	0.72
0.5237302248126561	0.72
0.5245628642797668	0.72
0.5253955037468776	0.72
0.5262281432139884	0.72
0.5270607826810991	0.72
0.5278934221482098	0.72
0.5287260616153205	0.72
0.5295587010824313	0.72
0.5303913405495421	0.72
0.5312239800166528	0.72
0.5320566194837635	0.72
0.5328892589508742	0.72
0.533721898417985	0.72
0.5345545378850958	0.72
0.5353871773522065	0.72
0.5362198168193172	0.72
0.537052456286428	0.72
0.5378850957535387	0.72
0.5387177352206495	0.72
0.5395503746877602	0.72
0.5403830141548709	0.72
0.5412156536219817	0.72
0.5420482930890924	0.72
0.5428809325562032	0.72
0.5437135720233139	0.72
0.5445462114904246	0.72
0.5453788509575354	0.72
0.5462114904246461	0.72
0.5470441298917569	0.72
0.5478767693588676	0.72
0.5487094088259784	0.72
0.5495420482930891	0.72
0.5503746877601998	0.72
0.5512073272273106	0.72
0.5520399666944213	0.72
0.5528726061615321	0.72
0.5537052456286428	0.72
0.5545378850957535	0.72
0.5553705245628643	0.72
0.556203164029975	0.72
0.5570358034970858	0.72
0.5578684429641965	0.72
0.5587010824313072	0.72
0.559533721898418	0.72
0.5603663613655288	0.72
0.5611990008326395	0.72
0.5620316402997502	0.72
0.5628642797668609	0.72
0.5636969192339717	0.72
0.5645295587010825	0.72
0.5653621981681932	0.72
0.5661948376353039	0.728
0.5670274771024146	0.728
0.5678601165695254	0.728
0.5686927560366362	0.728
0.5695253955037469	0.728
0.5703580349708576	0.728
0.5711906744379683	0.728
0.5720233139050791	0.728
0.5728559533721899	0.728
0.5736885928393006	0.728
0.5745212323064113	0.728
0.575353871773522	0.728
0.5761865112406328	0.728
0.5770191507077436	0.728
0.5778517901748543	0.728
0.578684429641965	0.728
0.5795170691090757	0.728
0.5803497085761865	0.728
0.5811823480432973	0.728
0.582014987510408	0.728
0.5828476269775187	0.728
0.5836802664446294	0.728
0.5845129059117402	0.728
0.585345545378851	0.728
0.5861781848459617	0.728
0.5870108243130724	0.728
0.5878434637801832	0.728
0.5886761032472939	0.728
0.5895087427144047	0.728
0.5903413821815154	0.728
0.5911740216486261	0.728
0.5920066611157369	0.728
0.5928393005828476	0.728
0.5936719400499584	0.728
0.5945045795170691	0.728
0.5953372189841799	0.728
0.5961698584512906	0.728
0.5970024979184013	0.728
0.5978351373855121	0.728
0.5986677768526228	0.728
0.5995004163197336	0.728
0.6003330557868443	0.728
0.601165695253955	0.728
0.6019983347210658	0.728
0.6028309741881765	0.728
0.6036636136552873	0.728
0.604496253122398	0.728
0.6053288925895087	0.736
0.6061615320566195	0.744
0.6069941715237303	0.744
0.607826810990841	0.744
0.6086594504579517	0.744
0.6094920899250624	0.744
0.6103247293921732	0.744
0.611157368859284	0.744
0.6119900083263947	0.752
0.6128226477935054	0.76
0.6136552872606161	0.768
0.6144879267277269	0.768
0.6153205661948377	0.768
0.6161532056619484	0.768
0.6169858451290591	0.768
0.6178184845961698	0.768
0.6186511240632806	0.768
0.6194837635303914	0.768
0.6203164029975021	0.768
0.6211490424646128	0.768
0.6219816819317235	0.768
0.6228143213988343	0.768
0.6236469608659451	0.768
0.6244796003330558	0.768
0.6253122398001665	0.776
0.6261448792672772	0.776
0.626977518734388	0.776
0.6278101582014988	0.776
0.6286427976686095	0.776
0.6294754371357202	0.776
0.630308076602831	0.776
0.6311407160699417	0.776
0.6319733555370525	0.776
0.6328059950041632	0.776
0.6336386344712739	0.776
0.6344712739383847	0.776
0.6353039134054954	0.776
0.6361365528726062	0.776
0.6369691923397169	0.776
0.6378018318068276	0.776
0.6386344712739384	0.776
0.6394671107410491	0.784
0.6402997502081599	0.784
0.6411323896752706	0.792
0.6419650291423813	0.792
0.6427976686094921	0.792
0.6436303080766028	0.792
0.6444629475437136	0.792
0.6452955870108243	0.792
0.6461282264779351	0.792
0.6469608659450458	0.792
0.6477935054121565	0.792
0.6486261448792673	0.792
0.649458784346378	0.792
0.6502914238134888	0.792
0.6511240632805995	0.792
0.6519567027477102	0.792
0.652789342214821	0.792
0.6536219816819318	0.792
0.6544546211490425	0.792
0.6552872606161532	0.792
0.6561199000832639	0.792
0.6569525395503747	0.792
0.6577851790174855	0.792
0.6586178184845962	0.792
0.6594504579517069	0.792
0.6602830974188176	0.792
0.6611157368859284	0.8
0.6619483763530392	0.8
0.6627810158201499	0.8
0.6636136552872606	0.8
0.6644462947543713	0.8
0.6652789342214821	0.8
0.6661115736885929	0.8
0.6669442131557036	0.8
0.6677768526228143	0.8
0.668609492089925	0.8
0.6694421315570358	0.8
0.6702747710241466	0.8
0.6711074104912573	0.8
0.671940049958368	0.8
0.6727726894254787	0.8
0.6736053288925895	0.8
0.6744379683597003	0.8
0.675270607826811	0.8
0.6761032472939217	0.8
0.6769358867610324	0.8
0.6777685262281432	0.8
0.678601165695254	0.8
0.6794338051623647	0.8
0.6802664446294754	0.8
0.6810990840965861	0.808
0.6819317235636969	0.808
0.6827643630308077	0.808
0.6835970024979184	0.808
0.6844296419650291	0.808
0.6852622814321399	0.808
0.6860949208992506	0.808
0.6869275603663614	0.816
0.6877601998334721	0.816
0.6885928393005828	0.816
0.6894254787676936	0.816
0.6902581182348043	0.816
0.6910907577019151	0.816
0.6919233971690258	0.816
0.6927560366361366	0.816
0.6935886761032473	0.816
0.694421315570358	0.816
0.6952539550374688	0.816
0.6960865945045795	0.824
0.6969192339716903	0.824
0.697751873438801	0.824
0.6985845129059117	0.832
0.6994171523730225	0.832
0.7002497918401333	0.832
0.701082431307244	0.832
0.7019150707743547	0.84
0.7027477102414654	0.84
0.7035803497085762	0.84
0.704412989175687	0.84
0.7052456286427977	0.84
0.7060782681099084	0.84
0.7069109075770191	0.84
0.7077435470441299	0.84
0.7085761865112407	0.84
0.7094088259783514	0.84
0.7102414654454621	0.84
0.7110741049125728	0.84
0.7119067443796836	0.848
0.7127393838467944	0.848
0.7135720233139051	0.848
0.7144046627810158	0.848
0.7152373022481265	0.848
0.7160699417152373	0.856
0.7169025811823481	0.856
0.7177352206494588	0.856
0.7185678601165695	0.856
0.7194004995836802	0.856
0.720233139050791	0.856
0.7210657785179018	0.856
0.7218984179850125	0.856
0.7227310574521232	0.856
0.723563696919234	0.856
0.7243963363863447	0.856
0.7252289758534555	0.856
0.7260616153205662	0.856
0.7268942547876769	0.856
0.7277268942547876	0.856
0.7285595337218984	0.856
0.7293921731890092	0.856
0.7302248126561199	0.856
0.7310574521232306	0.856
0.7318900915903414	0.856
0.7327227310574521	0.856
0.7335553705245629	0.856
0.7343880099916736	0.856
0.7352206494587843	0.856
0.736053288925895	0.856
0.7368859283930058	0.856
0.7377185678601166	0.856
0.7385512073272273	0.856
0.7393838467943381	0.856
0.7402164862614488	0.856
0.7410491257285595	0.856
0.7418817651956703	0.856
0.742714404662781	0.856
0.7435470441298918	0.856
0.7443796835970025	0.856
0.7452123230641132	0.856
0.746044962531224	0.856
0.7468776019983348	0.856
0.7477102414654455	0.856
0.7485428809325562	0.856
0.7493755203996669	0.856
0.7502081598667777	0.856
0.7510407993338885	0.856
0.7518734388009992	0.856
0.7527060782681099	0.856
0.7535387177352206	0.856
0.7543713572023314	0.856
0.7552039966694422	0.856
0.7560366361365529	0.856
0.7568692756036636	0.856
0.7577019150707743	0.856
0.7585345545378851	0.864
0.7593671940049959	0.864
0.7601998334721066	0.864
0.7610324729392173	0.864
0.761865112406328	0.864
0.7626977518734388	0.864
0.7635303913405496	0.864
0.7643630308076603	0.864
0.765195670274771	0.864
0.7660283097418817	0.864
0.7668609492089925	0.864
0.7676935886761033	0.864
0.768526228143214	0.864
0.7693588676103247	0.864
0.7701915070774354	0.864
0.7710241465445462	0.864
0.771856786011657	0.864
0.7726894254787677	0.864
0.7735220649458784	0.864
0.7743547044129891	0.864
0.7751873438800999	0.864
0.7760199833472107	0.864
0.7768526228143214	0.864
0.7776852622814321	0.864
0.7785179017485429	0.864
0.7793505412156536	0.864
0.7801831806827644	0.864
0.7810158201498751	0.864
0.7818484596169858	0.864
0.7826810990840966	0.864
0.7835137385512073	0.864
0.7843463780183181	0.864
0.7851790174854288	0.864
0.7860116569525396	0.864
0.7868442964196503	0.864
0.787676935886761	0.864
0.7885095753538718	0.864
0.7893422148209825	0.864
0.7901748542880933	0.864
0.791007493755204	0.872
0.7918401332223147	0.872
0.7926727726894255	0.872
0.7935054121565362	0.872
0.794338051623647	0.872
0.7951706910907577	0.872
0.7960033305578684	0.872
0.7968359700249792	0.872
0.79766860949209	0.872
0.7985012489592007	0.872
0.7993338884263114	0.872
0.8001665278934221	0.872
0.8009991673605329	0.872
0.8018318068276437	0.872
0.8026644462947544	0.872
0.8034970857618651	0.872
0.8043297252289758	0.872
0.8051623646960866	0.872
0.8059950041631974	0.872
0.8068276436303081	0.872
0.8076602830974188	0.872
0.8084929225645295	0.872
0.8093255620316403	0.872
0.8101582014987511	0.872
0.8109908409658618	0.872
0.8118234804329725	0.88
0.8126561199000832	0.88
0.813488759367194	0.88
0.8143213988343048	0.88
0.8151540383014155	0.88
0.8159866777685262	0.88
0.8168193172356369	0.88
0.8176519567027477	0.88
0.8184845961698585	0.88
0.8193172356369692	0.888
0.8201498751040799	0.888
0.8209825145711906	0.888
0.8218151540383014	0.888
0.8226477935054122	0.888
0.8234804329725229	0.888
0.8243130724396336	0.888
0.8251457119067444	0.888
0.8259783513738551	0.888
0.8268109908409659	0.888
0.8276436303080766	0.888
0.8284762697751873	0.888
0.829308909242298	0.888
0.8301415487094088	0.896
0.8309741881765196	0.896
0.8318068276436303	0.904
0.832639467110741	0.904
0.8334721065778518	0.912
0.8343047460449625	0.912
0.8351373855120733	0.92
0.835970024979184	0.92
0.8368026644462948	0.92
0.8376353039134055	0.92
0.8384679433805162	0.92
0.839300582847627	0.92
0.8401332223147377	0.92
0.8409658617818485	0.92
0.8417985012489592	0.92
0.8426311407160699	0.92
0.8434637801831807	0.92
0.8442964196502915	0.92
0.8451290591174022	0.928
0.8459616985845129	0.928
0.8467943380516236	0.936
0.8476269775187344	0.936
0.8484596169858452	0.936
0.8492922564529559	0.936
0.8501248959200666	0.936
0.8509575353871773	0.936
0.8517901748542881	0.936
0.8526228143213989	0.936
0.8534554537885096	0.936
0.8542880932556203	0.936
0.855120732722731	0.936
0.8559533721898418	0.936
0.8567860116569526	0.936
0.8576186511240633	0.936
0.858451290591174	0.936
0.8592839300582847	0.944
0.8601165695253955	0.944
0.8609492089925063	0.944
0.861781848459617	0.944
0.8626144879267277	0.944
0.8634471273938384	0.944
0.8642797668609492	0.944
0.86511240632806	0.952
0.8659450457951707	0.952
0.8667776852622814	0.952
0.8676103247293921	0.952
0.8684429641965029	0.952
0.8692756036636137	0.952
0.8701082431307244	0.952
0.8709408825978351	0.952
0.8717735220649458	0.952
0.8726061615320566	0.952
0.8734388009991674	0.952
0.8742714404662781	0.952
0.8751040799333888	0.952
0.8759367194004996	0.952
0.8767693588676103	0.952
0.8776019983347211	0.952
0.8784346378018318	0.952
0.8792672772689425	0.952
0.8800999167360533	0.952
0.880932556203164	0.952
0.8817651956702748	0.952
0.8825978351373855	0.952
0.8834304746044963	0.952
0.884263114071607	0.952
0.8850957535387177	0.952
0.8859283930058285	0.952
0.8867610324729392	0.952
0.88759367194005	0.952
0.8884263114071607	0.952
0.8892589508742714	0.952
0.8900915903413822	0.952
0.890924229808493	0.96
0.8917568692756037	0.968
0.8925895087427144	0.968
0.8934221482098251	0.968
0.8942547876769359	0.968
0.8950874271440467	0.968
0.8959200666111574	0.968
0.8967527060782681	0.968
0.8975853455453788	0.968
0.8984179850124896	0.968
0.8992506244796004	0.968
0.9000832639467111	0.968
0.9009159034138218	0.968
0.9017485428809325	0.968
0.9025811823480433	0.968
0.9034138218151541	0.968
0.9042464612822648	0.968
0.9050791007493755	0.968
0.9059117402164862	0.968
0.906744379683597	0.968
0.9075770191507078	0.968
0.9084096586178185	0.968
0.9092422980849292	0.968
0.9100749375520399	0.968
0.9109075770191507	0.968
0.9117402164862615	0.968
0.9125728559533722	0.968
0.9134054954204829	0.968
0.9142381348875936	0.968
0.9150707743547044	0.968
0.9159034138218152	0.968
0.9167360532889259	0.976
0.9175686927560366	0.976
0.9184013322231473	0.976
0.9192339716902581	0.976
0.9200666111573689	0.976
0.9208992506244796	0.976
0.9217318900915903	0.976
0.922564529558701	0.976
0.9233971690258118	0.976
0.9242298084929226	0.984
0.9250624479600333	0.984
0.925895087427144	0.984
0.9267277268942548	0.984
0.9275603663613655	0.984
0.9283930058284763	0.984
0.929225645295587	0.984
0.9300582847626978	0.984
0.9308909242298085	0.984
0.9317235636969192	0.984
0.93255620316403	0.984
0.9333888426311407	0.984
0.9342214820982515	0.984
0.9350541215653622	0.984
0.9358867610324729	0.984
0.9367194004995837	0.984
0.9375520399666945	0.984
0.9383846794338052	0.984
0.9392173189009159	0.984
0.9400499583680266	0.984
0.9408825978351374	0.984
0.9417152373022482	0.984
0.9425478767693589	0.984
0.9433805162364696	0.984
0.9442131557035803	0.984
0.9450457951706911	0.984
0.9458784346378019	0.984
0.9467110741049126	0.984
0.9475437135720233	0.984
0.948376353039134	0.984
0.9492089925062448	0.984
0.9500416319733556	0.984
0.9508742714404663	0.984
0.951706910907577	0.984
0.9525395503746877	0.984
0.9533721898417985	0.984
0.9542048293089093	0.984
0.95503746877602	0.984
0.9558701082431307	0.992
0.9567027477102414	0.992
0.9575353871773522	0.992
0.958368026644463	1.0
0.9592006661115737	1.0
0.9600333055786844	1.0
0.9608659450457951	1.0
0.9616985845129059	1.0
0.9625312239800167	1.0
0.9633638634471274	1.0
0.9641965029142381	1.0
0.9650291423813488	1.0
0.9658617818484596	1.0
0.9666944213155704	1.0
0.9675270607826811	1.0
0.9683597002497918	1.0
0.9691923397169026	1.0
0.9700249791840133	1.0
0.9708576186511241	1.0
0.9716902581182348	1.0
0.9725228975853455	1.0
0.9733555370524563	1.0
0.974188176519567	1.0
0.9750208159866778	1.0
0.9758534554537885	1.0
0.9766860949208993	1.0
0.97751873438801	1.0
0.9783513738551207	1.0
0.9791840133222315	1.0
0.9800166527893422	1.0
0.980849292256453	1.0
0.9816819317235637	1.0
0.9825145711906744	1.0
0.9833472106577852	1.0
0.984179850124896	1.0
0.9850124895920067	1.0
0.9858451290591174	1.0
0.9866777685262281	1.0
0.9875104079933389	1.0
0.9883430474604497	1.0
0.9891756869275604	1.0
0.9900083263946711	1.0
0.9908409658617818	1.0
0.9916736053288926	1.0
0.9925062447960034	1.0
0.9933388842631141	1.0
0.9941715237302248	1.0
0.9950041631973355	1.0
0.9958368026644463	1.0
0.9966694421315571	1.0
0.9975020815986678	1.0
0.9983347210657785	1.0
0.9991673605328892	1.0
1.0	1.0
