# Supplementary material for: Towards fair decentralized benchmarking of healthcare AI algorithms with the Federated Tumor Segmentation (FeTS) challenge
Source: Nat Commun. 2025 Jul 8;16:6274. doi: 10.1038/s41467-025-60466-1 (PMC12238412; doi:10.1038/s41467-025-60466-1)
Supplement: Supplementary file 4 — Source data [file 41467_2025_60466_MOESM4_ESM.zip › source_data_dir/per_figure_data/suppl-fig7_data.csv]

dataset	model	percentile	values
10	10	10%	0.7178520666666666
10	10	50%	0.8798763333333334
10	11	10%	0.7112424666666667
10	11	50%	0.8761200000000001
10	13	10%	0.6370056000000001
10	13	50%	0.8689863333333333
10	14	10%	0.7135969333333333
10	14	50%	0.8724966666666667
10	15	10%	0.7154427333333333
10	15	50%	0.8756779999999998
10	16	10%	0.7112424666666667
10	16	50%	0.8761200000000001
10	18	10%	0.7159936
10	18	50%	0.8709893333333333
10	19	10%	0.6517648666666668
10	19	50%	0.8694746666666667
10	25	10%	0.6760743333333334
10	25	50%	0.873233
10	26	10%	0.6722621333333333
10	26	50%	0.8695623333333334
10	27	10%	0.7047888
10	27	50%	0.8760503333333333
10	30	10%	0.7070782666666667
10	30	50%	0.87112
10	31	10%	0.7203325333333332
10	31	50%	0.8752420000000001
10	32	10%	0.7185288666666666
10	32	50%	0.8807326666666665
10	33	10%	0.7138296000000001
10	33	50%	0.8781483333333334
10	35	10%	0.7132755333333334
10	35	50%	0.8776259999999999
10	37	10%	0.7101365333333334
10	37	50%	0.8762373333333334
10	38	10%	0.7199078666666667
10	38	50%	0.8792006666666667
10	40	10%	0.7152260666666667
10	40	50%	0.8762346666666666
10	42	10%	0.6486491333333334
10	42	50%	0.8704076666666666
10	44	10%	0.7113423333333333
10	44	50%	0.8797806666666667
10	46	10%	0.7126511333333334
10	46	50%	0.8787796666666666
10	48	10%	0.715399
10	48	50%	0.8718573333333333
10	51	10%	0.7075219333333334
10	51	50%	0.8748783333333332
10	54	10%	0.7113041999999999
10	54	50%	0.8766546666666667
11	10	10%	0.6344623666666666
11	10	50%	0.9240941666666667
11	11	10%	0.5825693000000001
11	11	50%	0.9083193333333333
11	14	10%	0.33640963333333335
11	14	50%	0.8852774999999999
11	15	10%	0.6355725333333333
11	15	50%	0.9314363333333333
11	19	10%	0.5878368
11	19	50%	0.9265826666666668
11	26	10%	0.5927694666666667
11	26	50%	0.9046370000000001
11	33	10%	0.6343995000000001
11	33	50%	0.9170593333333334
11	37	10%	0.6372950666666667
11	37	50%	0.9296713333333334
11	38	10%	0.6117582666666667
11	38	50%	0.9159726666666668
11	40	10%	0.5844135666666666
11	40	50%	0.919645
11	42	10%	0.42598776666666677
11	42	50%	0.889524
11	46	10%	0.6162075666666667
11	46	50%	0.9192995
11	54	10%	0.5067479333333333
11	54	50%	0.9072206666666667
12	10	10%	0.953973
12	10	50%	0.9723403333333334
12	11	10%	0.9501315333333333
12	11	50%	0.9732883333333334
12	13	10%	0.9343234666666668
12	13	50%	0.9594613333333335
12	14	10%	0.9577612
12	14	50%	0.9739686666666666
12	15	10%	0.9584246666666667
12	15	50%	0.9769076666666668
12	16	10%	0.9501330666666666
12	16	50%	0.9732883333333334
12	18	10%	0.9475872
12	18	50%	0.964352
12	19	10%	0.9490050666666665
12	19	50%	0.9730763333333332
12	25	10%	0.9234561333333333
12	25	50%	0.9633533333333334
12	26	10%	0.9138559333333334
12	26	50%	0.969
12	27	10%	0.9468944
12	27	50%	0.9725776666666667
12	30	10%	0.9224193333333333
12	30	50%	0.9656903333333332
12	31	10%	0.9448728
12	31	50%	0.9714146666666666
12	32	10%	0.9506548666666668
12	32	50%	0.9695576666666667
12	33	10%	0.9457396000000001
12	33	50%	0.973605
12	35	10%	0.9586410000000001
12	35	50%	0.9761130000000001
12	37	10%	0.9534316
12	37	50%	0.9751366666666668
12	38	10%	0.9579066666666667
12	38	50%	0.9715153333333334
12	40	10%	0.950213
12	40	50%	0.9692910000000001
12	42	10%	0.9224969333333334
12	42	50%	0.96581
12	44	10%	0.9462280666666666
12	44	50%	0.972962
12	46	10%	0.9372461333333333
12	46	50%	0.9706123333333334
12	48	10%	0.9074372666666667
12	48	50%	0.9661286666666666
12	51	10%	0.9417794
12	51	50%	0.9722969999999999
12	54	10%	0.9502399333333332
12	54	50%	0.9731763333333333
13	10	10%	0.9514365333333333
13	10	50%	0.9760006666666667
13	11	10%	0.9425768
13	11	50%	0.9739736666666667
13	13	10%	0.9079121333333334
13	13	50%	0.9605053333333333
13	14	10%	0.9544640666666666
13	14	50%	0.9757246666666667
13	15	10%	0.9572422
13	15	50%	0.9798403333333333
13	16	10%	0.9425858666666665
13	16	50%	0.9739736666666667
13	18	10%	0.9408825333333334
13	18	50%	0.9692253333333335
13	19	10%	0.9501426000000002
13	19	50%	0.9720833333333333
13	25	10%	0.9302718666666666
13	25	50%	0.9647443333333333
13	26	10%	0.9397904666666667
13	26	50%	0.9700663333333334
13	27	10%	0.9421378
13	27	50%	0.9693746666666666
13	30	10%	0.9110418
13	30	50%	0.9570310000000001
13	31	10%	0.9461250666666667
13	31	50%	0.9730873333333334
13	32	10%	0.9387532000000001
13	32	50%	0.9688473333333333
13	33	10%	0.9457744666666665
13	33	50%	0.9738393333333333
13	35	10%	0.9523279333333333
13	35	50%	0.9789289999999999
13	37	10%	0.9488268666666666
13	37	50%	0.9760346666666667
13	38	10%	0.9437488
13	38	50%	0.9738353333333333
13	40	10%	0.9435356666666667
13	40	50%	0.9753253333333335
13	42	10%	0.9416609333333333
13	42	50%	0.9701546666666667
13	44	10%	0.9389679999999999
13	44	50%	0.9711353333333334
13	46	10%	0.9403487333333332
13	46	50%	0.969558
13	48	10%	0.928642
13	48	50%	0.9674670000000001
13	51	10%	0.9478912
13	51	50%	0.9756863333333333
13	54	10%	0.9434096666666667
13	54	50%	0.973211
14	10	10%	0.9561649999999999
14	10	50%	0.9833991666666666
14	11	10%	0.9481369000000001
14	11	50%	0.9812523333333332
14	13	10%	0.9397876666666668
14	13	50%	0.9726874999999999
14	14	10%	0.9529556333333334
14	14	50%	0.9832638333333332
14	15	10%	0.9555082333333333
14	15	50%	0.9855068333333333
14	16	10%	0.9481369000000001
14	16	50%	0.981252
14	18	10%	0.9415685333333333
14	18	50%	0.9746184999999998
14	19	10%	0.9514911333333333
14	19	50%	0.9789756666666667
14	25	10%	0.9436737000000001
14	25	50%	0.9767616666666668
14	26	10%	0.9304366
14	26	50%	0.9748556666666666
14	27	10%	0.9469980333333333
14	27	50%	0.9805811666666667
14	30	10%	0.9227154333333334
14	30	50%	0.9700208333333333
14	31	10%	0.9489133333333334
14	31	50%	0.9831766666666666
14	32	10%	0.9421206000000001
14	32	50%	0.9767115
14	33	10%	0.9456921000000001
14	33	50%	0.978992
14	35	10%	0.9568674333333334
14	35	50%	0.9848666666666668
14	37	10%	0.9532296333333333
14	37	50%	0.9813175000000001
14	38	10%	0.9532607666666667
14	38	50%	0.9831931666666667
14	40	10%	0.9459253000000001
14	40	50%	0.9806725000000001
14	42	10%	0.9434151666666668
14	42	50%	0.9781516666666668
14	44	10%	0.9447416333333333
14	44	50%	0.9788013333333334
14	46	10%	0.9441557333333334
14	46	50%	0.9789396666666668
14	48	10%	0.9468286
14	48	50%	0.9774844999999999
14	51	10%	0.9454175
14	51	50%	0.9817613333333333
14	54	10%	0.9494107
14	54	50%	0.9803595
15	10	10%	0.9225896
15	10	50%	0.9768006666666667
15	11	10%	0.9151044666666666
15	11	50%	0.9760241666666667
15	13	10%	0.8844490666666666
15	13	50%	0.9662423333333333
15	14	10%	0.9230110333333332
15	14	50%	0.9791646666666667
15	15	10%	0.9263695000000001
15	15	50%	0.9808701666666666
15	16	10%	0.9151044666666666
15	16	50%	0.9760255
15	18	10%	0.8968612333333333
15	18	50%	0.9701460000000001
15	19	10%	0.8856558
15	19	50%	0.9719069999999999
15	25	10%	0.8798049666666665
15	25	50%	0.9674733333333333
15	26	10%	0.9084981666666666
15	26	50%	0.9659943333333334
15	27	10%	0.9144555333333333
15	27	50%	0.9737765
15	30	10%	0.8898438000000001
15	30	50%	0.963286
15	31	10%	0.91346
15	31	50%	0.9750526666666666
15	32	10%	0.9132903666666666
15	32	50%	0.970893
15	33	10%	0.9145119333333334
15	33	50%	0.9733240000000001
15	35	10%	0.9298061666666667
15	35	50%	0.9779153333333332
15	37	10%	0.9230803
15	37	50%	0.9783553333333334
15	38	10%	0.9151556999999999
15	38	50%	0.9753238333333334
15	40	10%	0.9197683666666666
15	40	50%	0.9746976666666667
15	42	10%	0.9202038
15	42	50%	0.9702516666666666
15	44	10%	0.9099822333333334
15	44	50%	0.9698258333333334
15	46	10%	0.9147100666666668
15	46	50%	0.9719533333333332
15	48	10%	0.8943068000000001
15	48	50%	0.9673888333333334
15	51	10%	0.9332029
15	51	50%	0.9732721666666666
15	54	10%	0.923786
15	54	50%	0.975183
16	10	10%	0.4471299666666667
16	10	50%	0.9293264999999999
16	11	10%	0.5362709
16	11	50%	0.9303278333333335
16	14	10%	0.5182739000000001
16	14	50%	0.9294741666666666
16	15	10%	0.4848136333333333
16	15	50%	0.9315078333333333
16	19	10%	0.47796413333333343
16	19	50%	0.9202308333333333
16	31	10%	0.47208706666666667
16	31	50%	0.9322131666666666
16	33	10%	0.40130330000000003
16	33	50%	0.9228801666666666
16	37	10%	0.5734245333333333
16	37	50%	0.9310568333333333
16	38	10%	0.44644236666666665
16	38	50%	0.9290046666666666
16	40	10%	0.4155242333333333
16	40	50%	0.9321426666666667
16	42	10%	0.5365581333333335
16	42	50%	0.9270691666666666
16	46	10%	0.5740546
16	46	50%	0.9254583333333334
16	54	10%	0.5712493333333334
16	54	50%	0.9321459999999999
17	10	10%	0.5692295333333334
17	10	50%	0.9583369999999999
17	11	10%	0.6056092000000001
17	11	50%	0.9569659999999999
17	13	10%	0.5507314666666667
17	13	50%	0.9348713333333333
17	14	10%	0.6543860666666668
17	14	50%	0.9585206666666667
17	15	10%	0.5972328666666666
17	15	50%	0.9585836666666667
17	16	10%	0.6056115333333334
17	16	50%	0.9569659999999999
17	18	10%	0.6953105333333334
17	18	50%	0.9458843333333333
17	19	10%	0.5267771333333333
17	19	50%	0.9600156666666667
17	25	10%	0.5204678666666667
17	25	50%	0.935909
17	26	10%	0.5263709333333333
17	26	50%	0.9429516666666666
17	27	10%	0.5880463333333333
17	27	50%	0.9542083333333334
17	30	10%	0.4059858
17	30	50%	0.9391013333333333
17	31	10%	0.5664686666666667
17	31	50%	0.957064
17	32	10%	0.5994327333333334
17	32	50%	0.9564296666666667
17	33	10%	0.6323833999999999
17	33	50%	0.9474443333333333
17	35	10%	0.5785396
17	35	50%	0.964373
17	37	10%	0.6419316
17	37	50%	0.9603936666666666
17	38	10%	0.5831506666666667
17	38	50%	0.9558836666666667
17	40	10%	0.5609378
17	40	50%	0.9548039999999999
17	42	10%	0.5138180666666666
17	42	50%	0.9482213333333335
17	44	10%	0.5385696
17	44	50%	0.9562606666666666
17	46	10%	0.6029946
17	46	50%	0.9534646666666666
17	48	10%	0.5909708666666666
17	48	50%	0.9492183333333332
17	51	10%	0.5505506000000001
17	51	50%	0.9560683333333334
17	54	10%	0.5792732666666668
17	54	50%	0.9584860000000001
18	10	10%	0.9530221666666667
18	10	50%	0.9802828333333334
18	11	10%	0.9581112333333334
18	11	50%	0.9806273333333333
18	13	10%	0.9339663666666665
18	13	50%	0.9700980000000001
18	14	10%	0.9568245666666667
18	14	50%	0.9807061666666668
18	15	10%	0.9616699333333334
18	15	50%	0.9833165
18	16	10%	0.9581112333333334
18	16	50%	0.9806210000000002
18	18	10%	0.9300661666666666
18	18	50%	0.9740311666666668
18	19	10%	0.9376798
18	19	50%	0.9763956666666667
18	25	10%	0.9288692000000001
18	25	50%	0.9716018333333334
18	26	10%	0.9400062000000001
18	26	50%	0.973692
18	27	10%	0.9534994999999999
18	27	50%	0.9778493333333333
18	30	10%	0.9353449666666668
18	30	50%	0.9685898333333334
18	31	10%	0.9463164333333333
18	31	50%	0.9793536666666667
18	32	10%	0.9493670666666666
18	32	50%	0.9748844999999999
18	33	10%	0.9471536666666666
18	33	50%	0.9783538333333333
18	35	10%	0.9505191000000001
18	35	50%	0.9821788333333332
18	37	10%	0.9577700333333333
18	37	50%	0.9825973333333333
18	38	10%	0.9554702
18	38	50%	0.9787003333333333
18	40	10%	0.9444199666666667
18	40	50%	0.9788844999999999
18	42	10%	0.9444962999999998
18	42	50%	0.9759770000000001
18	44	10%	0.9512625333333334
18	44	50%	0.9735531666666666
18	46	10%	0.9497236333333333
18	46	50%	0.976537
18	48	10%	0.9472460666666667
18	48	50%	0.9719990000000001
18	51	10%	0.9506249
18	51	50%	0.9799391666666666
18	54	10%	0.9564546333333334
18	54	50%	0.978232
19	10	10%	0.7196534666666666
19	10	50%	0.8308466666666666
19	11	10%	0.7160554666666668
19	11	50%	0.8371143333333334
19	13	10%	0.7217349999999999
19	13	50%	0.8266749999999999
19	14	10%	0.7241756000000001
19	14	50%	0.833756
19	15	10%	0.7212807333333333
19	15	50%	0.8347126666666668
19	16	10%	0.716052
19	16	50%	0.8371133333333334
19	18	10%	0.7230721999999999
19	18	50%	0.8250173333333333
19	19	10%	0.7225838666666666
19	19	50%	0.8439036666666667
19	25	10%	0.7085035333333333
19	25	50%	0.8261756666666668
19	26	10%	0.6942577333333333
19	26	50%	0.8453050000000001
19	27	10%	0.6976284000000001
19	27	50%	0.838931
19	30	10%	0.7107594666666667
19	30	50%	0.853832
19	31	10%	0.7246377333333334
19	31	50%	0.8410716666666667
19	32	10%	0.7188266
19	32	50%	0.8481526666666667
19	33	10%	0.723963
19	33	50%	0.8445203333333334
19	35	10%	0.7324222000000001
19	35	50%	0.8424303333333333
19	37	10%	0.7185039333333334
19	37	50%	0.8352116666666666
19	38	10%	0.7173571333333334
19	38	50%	0.8415433333333334
19	40	10%	0.7210525333333332
19	40	50%	0.8444736666666667
19	42	10%	0.7275014666666667
19	42	50%	0.8476183333333333
19	44	10%	0.7199760000000001
19	44	50%	0.8413346666666666
19	46	10%	0.7124391333333333
19	46	50%	0.8373726666666667
19	48	10%	0.7120423333333334
19	48	50%	0.8304753333333333
19	51	10%	0.7182682
19	51	50%	0.8371473333333334
19	54	10%	0.7153022666666666
19	54	50%	0.8358336666666667
20	10	10%	0.9631981333333334
20	10	50%	0.9815519999999999
20	11	10%	0.9613509333333333
20	11	50%	0.9815583333333334
20	13	10%	0.9311026666666667
20	13	50%	0.9702666666666667
20	14	10%	0.9637186
20	14	50%	0.9837859999999999
20	15	10%	0.9637314666666666
20	15	50%	0.984733
20	16	10%	0.9613509333333333
20	16	50%	0.9815583333333334
20	18	10%	0.9363426666666667
20	18	50%	0.9738386666666666
20	19	10%	0.9495965333333333
20	19	50%	0.9749696666666666
20	25	10%	0.9514845999999999
20	25	50%	0.9733749999999999
20	26	10%	0.9567375333333333
20	26	50%	0.9773026666666667
20	27	10%	0.9539242
20	27	50%	0.9793243333333334
20	30	10%	0.9359761333333333
20	30	50%	0.968819
20	31	10%	0.9603437333333333
20	31	50%	0.9802996666666667
20	32	10%	0.9506614666666666
20	32	50%	0.9748753333333333
20	33	10%	0.9582430666666667
20	33	50%	0.980271
20	35	10%	0.9637230666666667
20	35	50%	0.9814696666666668
20	37	10%	0.9602642
20	37	50%	0.9833083333333335
20	38	10%	0.9597466666666666
20	38	50%	0.9802896666666667
20	40	10%	0.9597342666666666
20	40	50%	0.977896
20	42	10%	0.9490366
20	42	50%	0.97842
20	44	10%	0.9484308666666665
20	44	50%	0.9780573333333334
20	46	10%	0.9559666666666666
20	46	50%	0.9789506666666666
20	48	10%	0.9401931333333333
20	48	50%	0.9720986666666667
20	51	10%	0.9541206
20	51	50%	0.9783743333333333
20	54	10%	0.959584
20	54	50%	0.9807533333333334
21	10	10%	0.8564628000000001
21	10	50%	0.9674793333333334
21	11	10%	0.8692728666666667
21	11	50%	0.9645886666666668
21	13	10%	0.7570235999999999
21	13	50%	0.9498136666666666
21	14	10%	0.8633874666666665
21	14	50%	0.9678559999999999
21	15	10%	0.8677105999999999
21	15	50%	0.9684506666666667
21	16	10%	0.8692728666666667
21	16	50%	0.9645886666666668
21	18	10%	0.8440908666666667
21	18	50%	0.9556036666666667
21	19	10%	0.8765656666666667
21	19	50%	0.9620446666666668
21	25	10%	0.842208
21	25	50%	0.9572980000000001
21	26	10%	0.8250344
21	26	50%	0.94636
21	27	10%	0.8048201333333334
21	27	50%	0.9617116666666666
21	30	10%	0.7692440000000001
21	30	50%	0.9518483333333334
21	31	10%	0.8562352000000001
21	31	50%	0.960087
21	32	10%	0.846669
21	32	50%	0.9643156666666667
21	33	10%	0.8625264666666668
21	33	50%	0.9626390000000001
21	35	10%	0.8619875333333333
21	35	50%	0.9674149999999999
21	37	10%	0.867665
21	37	50%	0.9678696666666666
21	38	10%	0.8630858
21	38	50%	0.9646366666666667
21	40	10%	0.8397142666666667
21	40	50%	0.9619826666666667
21	42	10%	0.7729877333333333
21	42	50%	0.9584376666666666
21	44	10%	0.7595217333333333
21	44	50%	0.9576996666666666
21	46	10%	0.8642165333333334
21	46	50%	0.9593966666666667
21	48	10%	0.7959724666666667
21	48	50%	0.9549593333333334
21	51	10%	0.8534588
21	51	50%	0.9645866666666666
21	54	10%	0.8582866
21	54	50%	0.9656503333333334
22	10	10%	0.8033696666666668
22	10	50%	0.949868
22	11	10%	0.656328
22	11	50%	0.9524871666666666
22	13	10%	0.6418346666666667
22	13	50%	0.9403148333333333
22	14	10%	0.0
22	14	50%	0.9363011666666667
22	15	10%	0.7828871666666667
22	15	50%	0.9560793333333333
22	16	10%	0.656328
22	16	50%	0.9524859999999999
22	18	10%	0.6690673333333332
22	18	50%	0.9452488333333333
22	19	10%	0.7212235
22	19	50%	0.9486906666666666
22	25	10%	0.6389478333333334
22	25	50%	0.9464856666666666
22	26	10%	0.7002781666666666
22	26	50%	0.9374929999999999
22	27	10%	0.6460385
22	27	50%	0.9493455
22	30	10%	0.716161
22	30	50%	0.9457070000000001
22	31	10%	0.6975223333333334
22	31	50%	0.9497025
22	32	10%	0.7762078333333333
22	32	50%	0.9514606666666666
22	33	10%	0.7664735
22	33	50%	0.952798
22	35	10%	0.6391083333333334
22	35	50%	0.9555651666666667
22	37	10%	0.7259046666666666
22	37	50%	0.9548233333333334
22	38	10%	0.7456563333333334
22	38	50%	0.9525443333333334
22	40	10%	0.7186568333333334
22	40	50%	0.9496408333333335
22	42	10%	0.6375175
22	42	50%	0.947309
22	44	10%	0.6504116666666666
22	44	50%	0.9466611666666667
22	46	10%	0.7499703333333334
22	46	50%	0.9535496666666667
22	48	10%	0.6427191666666667
22	48	50%	0.9445048333333332
22	51	10%	0.7318668333333332
22	51	50%	0.9493794999999999
22	54	10%	0.6548576666666668
22	54	50%	0.9504678333333334
23	10	10%	0.9070403333333334
23	10	50%	0.966285
23	11	10%	0.903036
23	11	50%	0.9626188333333334
23	13	10%	0.8732145
23	13	50%	0.9465649999999999
23	14	10%	0.8846506666666667
23	14	50%	0.9625056666666667
23	15	10%	0.9135531666666666
23	15	50%	0.968623
23	16	10%	0.9096726666666667
23	16	50%	0.9637321666666666
23	18	10%	0.8897408333333333
23	18	50%	0.9553615
23	19	10%	0.9154900000000001
23	19	50%	0.9608368333333334
23	25	10%	0.8898693333333333
23	25	50%	0.9542838333333333
23	26	10%	0.8872796666666667
23	26	50%	0.9527215
23	27	10%	0.8909685
23	27	50%	0.9580583333333335
23	30	10%	0.8773455
23	30	50%	0.9509631666666667
23	31	10%	0.9031146666666667
23	31	50%	0.9572638333333333
23	32	10%	0.8996645000000001
23	32	50%	0.9596341666666667
23	33	10%	0.9080343333333334
23	33	50%	0.9557486666666666
23	35	10%	0.9040316666666666
23	35	50%	0.9634378333333333
23	37	10%	0.9116503333333332
23	37	50%	0.9636561666666666
23	38	10%	0.908383
23	38	50%	0.9612798333333334
23	40	10%	0.899154
23	40	50%	0.9554041666666666
23	42	10%	0.8567261666666668
23	42	50%	0.9573296666666666
23	44	10%	0.893772
23	44	50%	0.9570111666666667
23	46	10%	0.8973065
23	46	50%	0.9581423333333332
23	48	10%	0.8702106666666667
23	48	50%	0.9530503333333333
23	51	10%	0.8944585
23	51	50%	0.9597041666666668
23	54	10%	0.8928825
23	54	50%	0.9607568333333332
24	10	10%	0.5171166333333334
24	10	50%	0.894978
24	11	10%	0.5808488666666667
24	11	50%	0.8832453333333333
24	13	10%	0.7298875666666667
24	13	50%	0.9115043333333332
24	14	10%	0.7604425666666667
24	14	50%	0.9176033333333333
24	15	10%	0.7458570333333333
24	15	50%	0.9237785000000001
24	16	10%	0.7631216333333333
24	16	50%	0.9225203333333334
24	18	10%	0.6817093666666667
24	18	50%	0.9119006666666667
24	19	10%	0.7206364666666668
24	19	50%	0.9168125
24	25	10%	0.7325815
24	25	50%	0.9182645
24	26	10%	0.6817239
24	26	50%	0.9155875
24	27	10%	0.7480628333333332
24	27	50%	0.9223958333333333
24	30	10%	0.6639617000000001
24	30	50%	0.9093946666666667
24	31	10%	0.7094210333333333
24	31	50%	0.9256468333333333
24	32	10%	0.7303736333333334
24	32	50%	0.9280593333333333
24	33	10%	0.6997433
24	33	50%	0.9244438333333334
24	35	10%	0.7398219
24	35	50%	0.9240065
24	37	10%	0.7655330000000001
24	37	50%	0.9229208333333334
24	38	10%	0.7448849333333334
24	38	50%	0.9268486666666667
24	40	10%	0.7405285666666667
24	40	50%	0.9241526666666666
24	42	10%	0.7669019666666668
24	42	50%	0.9214389999999999
24	44	10%	0.7200506999999999
24	44	50%	0.9171518333333335
24	46	10%	0.7425853000000001
24	46	50%	0.9179339999999999
24	48	10%	0.7462116999999999
24	48	50%	0.9198878333333333
24	51	10%	0.7288609666666667
24	51	50%	0.9212141666666667
24	54	10%	0.7368201000000001
24	54	50%	0.924342
26	10	10%	0.9051774000000001
26	10	50%	0.9630259999999999
26	11	10%	0.9105425333333333
26	11	50%	0.9641831666666667
26	13	10%	0.8911888333333334
26	13	50%	0.9442364999999999
26	14	10%	0.8238558333333332
26	14	50%	0.9427303333333334
26	15	10%	0.9026236666666667
26	15	50%	0.965457
26	16	10%	0.9105425333333333
26	16	50%	0.9641831666666667
26	18	10%	0.8807064666666666
26	18	50%	0.9512505
26	19	10%	0.8856702
26	19	50%	0.9577118333333332
26	25	10%	0.8879117333333333
26	25	50%	0.953783
26	26	10%	0.8778457666666667
26	26	50%	0.9483453333333334
26	27	10%	0.9042100333333334
26	27	50%	0.9615201666666666
26	30	10%	0.8780869333333333
26	30	50%	0.9486095
26	31	10%	0.8958236
26	31	50%	0.9611948333333331
26	32	10%	0.8995841333333333
26	32	50%	0.9614985
26	33	10%	0.8949296333333332
26	33	50%	0.9616851666666666
26	35	10%	0.9037711999999999
26	35	50%	0.9634906666666666
26	37	10%	0.9058210333333333
26	37	50%	0.9608461666666667
26	38	10%	0.9128451666666667
26	38	50%	0.9618200000000001
26	40	10%	0.8846329666666667
26	40	50%	0.9544316666666667
26	42	10%	0.8885458666666668
26	42	50%	0.9567236666666666
26	44	10%	0.9038089666666667
26	44	50%	0.9591475
26	46	10%	0.8884502
26	46	50%	0.956078
26	48	10%	0.870522
26	48	50%	0.9494929999999999
26	51	10%	0.8876154333333334
26	51	50%	0.9585051666666665
26	54	10%	0.9009256333333332
26	54	50%	0.9615958333333334
27	10	10%	0.8332966666666666
27	10	50%	0.9321826666666667
27	11	10%	0.8256273333333333
27	11	50%	0.9399493333333333
27	13	10%	0.811687
27	13	50%	0.926535
27	14	10%	0.845459
27	14	50%	0.9338676666666667
27	15	10%	0.84881
27	15	50%	0.93978
27	16	10%	0.8256296666666666
27	16	50%	0.9399493333333333
27	18	10%	0.836627
27	18	50%	0.9311116666666667
27	19	10%	0.8180899999999999
27	19	50%	0.9290533333333334
27	25	10%	0.8231129999999999
27	25	50%	0.9287886666666667
27	26	10%	0.8327376666666667
27	26	50%	0.92846
27	27	10%	0.8216213333333333
27	27	50%	0.9297086666666666
27	30	10%	0.8122856666666666
27	30	50%	0.9263876666666667
27	31	10%	0.8334829999999999
27	31	50%	0.9326
27	32	10%	0.8282889999999999
27	32	50%	0.9318836666666667
27	33	10%	0.8245676666666667
27	33	50%	0.9354683333333335
27	35	10%	0.8414133333333332
27	35	50%	0.9403993333333333
27	37	10%	0.8243543333333333
27	37	50%	0.9417826666666667
27	38	10%	0.8240060000000001
27	38	50%	0.9359860000000001
27	40	10%	0.8216846666666666
27	40	50%	0.9345979999999999
27	42	10%	0.8224323333333334
27	42	50%	0.9314386666666667
27	44	10%	0.8198643333333333
27	44	50%	0.929755
27	46	10%	0.8301089999999999
27	46	50%	0.9357766666666666
27	48	10%	0.8158563333333332
27	48	50%	0.9264273333333334
27	51	10%	0.8246213333333333
27	51	50%	0.9368403333333335
27	54	10%	0.822085
27	54	50%	0.9339456666666667
28	10	10%	0.8919816
28	10	50%	0.9566646666666667
28	11	10%	0.8804065999999999
28	11	50%	0.9573503333333333
28	13	10%	0.8562335333333333
28	13	50%	0.941021
28	14	10%	0.8831005333333334
28	14	50%	0.9575203333333334
28	15	10%	0.8992765333333332
28	15	50%	0.9602266666666667
28	16	10%	0.8804065999999999
28	16	50%	0.9573503333333333
28	18	10%	0.877136
28	18	50%	0.954634
28	19	10%	0.8799313333333334
28	19	50%	0.9518129999999999
28	25	10%	0.8863808666666667
28	25	50%	0.9508623333333334
28	26	10%	0.8718152666666666
28	26	50%	0.9480926666666667
28	27	10%	0.8989935333333333
28	27	50%	0.9574836666666666
28	30	10%	0.8761290666666667
28	30	50%	0.9452306666666667
28	31	10%	0.8927406
28	31	50%	0.9520973333333335
28	32	10%	0.8833784666666666
28	32	50%	0.9517803333333333
28	33	10%	0.8853652666666667
28	33	50%	0.9561096666666665
28	35	10%	0.8970121333333333
28	35	50%	0.958454
28	37	10%	0.8950011333333333
28	37	50%	0.958669
28	38	10%	0.8864001333333332
28	38	50%	0.9551033333333333
28	40	10%	0.8811123333333335
28	40	50%	0.9521139999999999
28	42	10%	0.874371
28	42	50%	0.9540586666666666
28	44	10%	0.8734574666666667
28	44	50%	0.9528803333333333
28	46	10%	0.8936795333333334
28	46	50%	0.9538163333333333
28	48	10%	0.8653548666666666
28	48	50%	0.9470723333333333
28	51	10%	0.8814263333333333
28	51	50%	0.9527
28	54	10%	0.8864119333333333
28	54	50%	0.9562963333333331
29	10	10%	0.7466753333333334
29	10	50%	0.8775601666666666
29	11	10%	0.759278
29	11	50%	0.870511
29	13	10%	0.7539086666666666
29	13	50%	0.8605993333333333
29	14	10%	0.7613764999999999
29	14	50%	0.8696708333333334
29	15	10%	0.7589030000000001
29	15	50%	0.873786
29	16	10%	0.7592730000000001
29	16	50%	0.870506
29	18	10%	0.7819351666666667
29	18	50%	0.8681963333333335
29	19	10%	0.806476
29	19	50%	0.8688533333333333
29	25	10%	0.7910568333333334
29	25	50%	0.8674843333333333
29	26	10%	0.7931491666666668
29	26	50%	0.8651043333333334
29	27	10%	0.7605676666666668
29	27	50%	0.8685881666666666
29	30	10%	0.7783815000000001
29	30	50%	0.8613116666666667
29	31	10%	0.7656398333333334
29	31	50%	0.8735136666666666
29	32	10%	0.7501381666666667
29	32	50%	0.8744796666666667
29	33	10%	0.7584915000000001
29	33	50%	0.8666936666666667
29	35	10%	0.7619923333333334
29	35	50%	0.8738765
29	37	10%	0.7646535000000001
29	37	50%	0.8715741666666666
29	38	10%	0.7537953333333334
29	38	50%	0.8734058333333334
29	40	10%	0.7743601666666666
29	40	50%	0.8738793333333333
29	42	10%	0.781898
29	42	50%	0.8725956666666667
29	44	10%	0.7860763333333334
29	44	50%	0.8727743333333334
29	46	10%	0.7602564999999999
29	46	50%	0.874185
29	48	10%	0.7767568333333335
29	48	50%	0.8646271666666667
29	51	10%	0.7880063333333334
29	51	50%	0.8738640000000001
29	54	10%	0.7593235
29	54	50%	0.8702298333333334
30	10	10%	0.41484873333333344
30	10	50%	0.913563
30	11	10%	0.32577433333333333
30	11	50%	0.9084253333333333
30	13	10%	0.3250675333333333
30	13	50%	0.891712
30	14	10%	0.3299256
30	14	50%	0.9099550000000001
30	15	10%	0.4314328666666668
30	15	50%	0.911448
30	16	10%	0.3257758
30	16	50%	0.9084253333333333
30	18	10%	0.4124650666666667
30	18	50%	0.9064546666666667
30	19	10%	0.4449365333333334
30	19	50%	0.9154503333333333
30	25	10%	0.32527893333333335
30	25	50%	0.9077163333333332
30	26	10%	0.3243313333333333
30	26	50%	0.8973650000000001
30	27	10%	0.3261538666666667
30	27	50%	0.9068046666666666
30	30	10%	0.3564118666666667
30	30	50%	0.8959619999999999
30	31	10%	0.3286749333333333
30	31	50%	0.9105243333333334
30	32	10%	0.46066246666666677
30	32	50%	0.9027546666666666
30	33	10%	0.38640866666666673
30	33	50%	0.9068299999999999
30	35	10%	0.34943226666666666
30	35	50%	0.909123
30	37	10%	0.45669626666666674
30	37	50%	0.909621
30	38	10%	0.32945606666666666
30	38	50%	0.9107959999999999
30	40	10%	0.3276694
30	40	50%	0.9060036666666665
30	42	10%	0.3258934
30	42	50%	0.9026520000000001
30	44	10%	0.3258258666666667
30	44	50%	0.9073703333333333
30	46	10%	0.4300682000000001
30	46	50%	0.9033713333333333
30	48	10%	0.3278668666666667
30	48	50%	0.9023599999999999
30	51	10%	0.4256592666666667
30	51	50%	0.9121426666666667
30	54	10%	0.3268708666666667
30	54	50%	0.9069573333333333
31	10	10%	0.8840696666666666
31	10	50%	0.9092593333333333
31	11	10%	0.8864073333333334
31	11	50%	0.9084386666666666
31	13	10%	0.8738593333333333
31	13	50%	0.9033906666666667
31	14	10%	0.881177
31	14	50%	0.9101690000000001
31	15	10%	0.8838833333333334
31	15	50%	0.9105286666666667
31	16	10%	0.8864206666666666
31	16	50%	0.9084386666666666
31	18	10%	0.8640696666666668
31	18	50%	0.8993786666666668
31	19	10%	0.8728803333333334
31	19	50%	0.901555
31	25	10%	0.8745233333333333
31	25	50%	0.9076033333333333
31	26	10%	0.8614463333333333
31	26	50%	0.9038816666666666
31	27	10%	0.8881886666666666
31	27	50%	0.9041053333333334
31	30	10%	0.875566
31	30	50%	0.9062743333333333
31	31	10%	0.8752056666666665
31	31	50%	0.9018319999999999
31	32	10%	0.8837119999999999
31	32	50%	0.905554
31	33	10%	0.8841320000000001
31	33	50%	0.909307
31	35	10%	0.8775180000000001
31	35	50%	0.9089590000000002
31	37	10%	0.8904666666666667
31	37	50%	0.906057
31	38	10%	0.8882493333333334
31	38	50%	0.908387
31	40	10%	0.8728496666666666
31	40	50%	0.9019149999999999
31	42	10%	0.8882433333333334
31	42	50%	0.9091083333333332
31	44	10%	0.8905353333333333
31	44	50%	0.8997310000000001
31	46	10%	0.8790260000000001
31	46	50%	0.9094876666666667
31	48	10%	0.870727
31	48	50%	0.9038983333333332
31	51	10%	0.870696
31	51	50%	0.9035589999999999
31	54	10%	0.886677
31	54	50%	0.9032873333333334
32	10	10%	0.8758265999999999
32	10	50%	0.9036988333333333
32	11	10%	0.8778929
32	11	50%	0.9028098333333334
32	13	10%	0.8782776666666666
32	13	50%	0.9064236666666666
32	14	10%	0.8676112333333335
32	14	50%	0.9053325
32	15	10%	0.8793100666666667
32	15	50%	0.9046028333333334
32	16	10%	0.8778960666666666
32	16	50%	0.9028086666666667
32	18	10%	0.8720123
32	18	50%	0.9036259999999998
32	19	10%	0.8632256333333334
32	19	50%	0.9002306666666666
32	25	10%	0.8776746333333333
32	25	50%	0.9046056666666666
32	26	10%	0.8681742
32	26	50%	0.9010646666666666
32	27	10%	0.8809073999999999
32	27	50%	0.8994574999999999
32	30	10%	0.8651871
32	30	50%	0.9012573333333334
32	31	10%	0.8777762333333333
32	31	50%	0.9040538333333334
32	32	10%	0.8789741000000001
32	32	50%	0.9023468333333333
32	33	10%	0.8777736666666667
32	33	50%	0.9054238333333333
32	35	10%	0.8713030999999999
32	35	50%	0.9052031666666667
32	37	10%	0.8774664666666666
32	37	50%	0.9033268333333333
32	38	10%	0.8789317666666666
32	38	50%	0.9027205
32	40	10%	0.8794905666666666
32	40	50%	0.9062313333333333
32	42	10%	0.8679979
32	42	50%	0.9061343333333334
32	44	10%	0.8671327333333333
32	44	50%	0.8994713333333333
32	46	10%	0.8831115333333333
32	46	50%	0.9051054999999999
32	48	10%	0.8716566666666666
32	48	50%	0.9019415
32	51	10%	0.8712861333333333
32	51	50%	0.9058225
32	54	10%	0.8726094333333333
32	54	50%	0.9014168333333332
33	10	10%	0.9017226666666667
33	10	50%	0.972296
33	11	10%	0.8828699999999999
33	11	50%	0.9702146666666667
33	14	10%	0.8771779999999999
33	14	50%	0.9700276666666667
33	15	10%	0.9182803333333333
33	15	50%	0.97566
33	16	10%	0.8828843333333333
33	16	50%	0.9702116666666667
33	19	10%	0.8828413333333334
33	19	50%	0.9685073333333333
33	26	10%	0.8746336666666666
33	26	50%	0.9623550000000001
33	27	10%	0.8706326666666667
33	27	50%	0.9678679999999998
33	30	10%	0.8235739999999999
33	30	50%	0.961693
33	31	10%	0.898415
33	31	50%	0.9706103333333335
33	33	10%	0.8744586666666666
33	33	50%	0.9655783333333333
33	35	10%	0.8956553333333334
33	35	50%	0.9722533333333333
33	37	10%	0.9023346666666666
33	37	50%	0.9744723333333334
33	38	10%	0.8854113333333334
33	38	50%	0.9703879999999999
33	40	10%	0.8785846666666667
33	40	50%	0.9673493333333334
33	42	10%	0.8746619999999999
33	42	50%	0.9655659999999999
33	44	10%	0.873068
33	44	50%	0.9653743333333334
33	46	10%	0.895556
33	46	50%	0.9686313333333333
33	51	10%	0.887449
33	51	50%	0.9715883333333332
33	54	10%	0.8900366666666667
33	54	50%	0.9693033333333334
34	10	10%	0.9007446666666666
34	10	50%	0.9505310000000001
34	11	10%	0.8921915333333333
34	11	50%	0.9473106666666666
34	13	10%	0.8598253333333334
34	13	50%	0.940746
34	14	10%	0.8916253333333335
34	14	50%	0.9465456666666667
34	15	10%	0.8958560666666665
34	15	50%	0.949398
34	16	10%	0.8921938
34	16	50%	0.9473106666666666
34	18	10%	0.8777025333333334
34	18	50%	0.9401133333333332
34	19	10%	0.8824196000000001
34	19	50%	0.9470993333333334
34	25	10%	0.8729690666666666
34	25	50%	0.9404643333333333
34	26	10%	0.8690332
34	26	50%	0.9389303333333334
34	27	10%	0.8933890666666666
34	27	50%	0.9456396666666667
34	30	10%	0.8653181999999999
34	30	50%	0.941589
34	31	10%	0.8825480666666666
34	31	50%	0.950809
34	32	10%	0.8911781333333333
34	32	50%	0.953321
34	33	10%	0.8694766
34	33	50%	0.9455479999999999
34	35	10%	0.8947854000000001
34	35	50%	0.9506696666666666
34	37	10%	0.8932094
34	37	50%	0.9454996666666666
34	38	10%	0.8988932
34	38	50%	0.9509270000000001
34	40	10%	0.8811532666666666
34	40	50%	0.9493550000000001
34	42	10%	0.8829823333333333
34	42	50%	0.9474010000000002
34	44	10%	0.8932248666666667
34	44	50%	0.9473063333333333
34	46	10%	0.8806496666666667
34	46	50%	0.9448936666666667
34	48	10%	0.8592502000000001
34	48	50%	0.9439336666666667
34	51	10%	0.8898689333333333
34	51	50%	0.9482423333333333
34	54	10%	0.8889050000000001
34	54	50%	0.9475933333333334
35	10	10%	0.8775009333333333
35	10	50%	0.969783
35	11	10%	0.87085
35	11	50%	0.9692783333333335
35	13	10%	0.7823972666666668
35	13	50%	0.9529473333333334
35	14	10%	0.8556217333333334
35	14	50%	0.9676753333333332
35	15	10%	0.882229
35	15	50%	0.9704799999999999
35	16	10%	0.87085
35	16	50%	0.9692783333333335
35	18	10%	0.8173812666666667
35	18	50%	0.9600253333333333
35	19	10%	0.8455229999999999
35	19	50%	0.963599
35	25	10%	0.8594430666666667
35	25	50%	0.9616069999999999
35	26	10%	0.8486958
35	26	50%	0.9623473333333333
35	27	10%	0.8528349999999999
35	27	50%	0.966469
35	30	10%	0.7772227333333335
35	30	50%	0.9540896666666666
35	31	10%	0.8431548666666666
35	31	50%	0.9685933333333333
35	32	10%	0.8518908000000001
35	32	50%	0.965306
35	33	10%	0.86729
35	33	50%	0.96774
35	35	10%	0.8634904
35	35	50%	0.970955
35	37	10%	0.8737104
35	37	50%	0.9688036666666667
35	38	10%	0.8878916
35	38	50%	0.9690006666666666
35	40	10%	0.8340197333333333
35	40	50%	0.967012
35	42	10%	0.8461978666666666
35	42	50%	0.9633296666666666
35	44	10%	0.8539630666666668
35	44	50%	0.9656156666666668
35	46	10%	0.8621077333333333
35	46	50%	0.964715
35	48	10%	0.7957872
35	48	50%	0.961284
35	51	10%	0.8536364666666667
35	51	50%	0.9670903333333333
35	54	10%	0.8635919333333334
35	54	50%	0.9687209999999999
36	10	10%	0.7429863333333334
36	10	50%	0.9617206666666666
36	11	10%	0.7579720000000001
36	11	50%	0.9598210000000001
36	14	10%	0.6812893333333334
36	14	50%	0.957372
36	15	10%	0.7683416666666667
36	15	50%	0.9613896666666667
36	16	10%	0.7579773333333334
36	16	50%	0.9598296666666667
36	19	10%	0.7387606666666665
36	19	50%	0.9533183333333333
36	25	10%	0.7199810000000001
36	25	50%	0.953526
36	27	10%	0.7415010000000001
36	27	50%	0.9570146666666667
36	30	10%	0.7054450000000001
36	30	50%	0.9488439999999999
36	31	10%	0.6919013333333334
36	31	50%	0.9592816666666666
36	32	10%	0.7573026666666666
36	32	50%	0.9562893333333333
36	33	10%	0.6909443333333334
36	33	50%	0.9569890000000001
36	35	10%	0.7077393333333334
36	35	50%	0.9602063333333334
36	37	10%	0.7561426666666667
36	37	50%	0.9603473333333333
36	38	10%	0.6742223333333334
36	38	50%	0.9605806666666666
36	44	10%	0.6666666666666666
36	44	50%	0.9580123333333334
36	46	10%	0.6370203333333333
36	46	50%	0.957221
36	51	10%	0.742979
36	51	50%	0.9620136666666665
36	54	10%	0.755599
36	54	50%	0.9601496666666668
37	10	10%	0.8127261666666667
37	10	50%	0.9525466666666667
37	11	10%	0.8140128333333334
37	11	50%	0.9517456666666666
37	14	10%	0.830246
37	14	50%	0.9499733333333333
37	15	10%	0.8269893333333334
37	15	50%	0.9533631666666667
37	19	10%	0.8062606666666666
37	19	50%	0.9434336666666667
37	26	10%	0.812863
37	26	50%	0.9443198333333334
37	31	10%	0.8153086666666667
37	31	50%	0.9508456666666667
37	33	10%	0.8330233333333333
37	33	50%	0.9494486666666667
37	37	10%	0.8130026666666665
37	37	50%	0.9528350000000001
37	38	10%	0.809396
37	38	50%	0.9510013333333334
37	40	10%	0.8261756666666666
37	40	50%	0.9512038333333332
37	42	10%	0.8358146666666666
37	42	50%	0.9464351666666667
37	46	10%	0.8189850000000001
37	46	50%	0.9468743333333333
37	54	10%	0.8120955000000001
37	54	50%	0.9508978333333333
4	10	10%	0.6577358
4	10	50%	0.9504423333333334
4	11	10%	0.6574418
4	11	50%	0.9489856666666665
4	13	10%	0.6052556
4	13	50%	0.940607
4	14	10%	0.659074
4	14	50%	0.9465254999999999
4	15	10%	0.6567086333333334
4	15	50%	0.9485393333333334
4	16	10%	0.6574418
4	16	50%	0.9489861666666666
4	18	10%	0.6318861
4	18	50%	0.9442986666666666
4	19	10%	0.6567261999999999
4	19	50%	0.9444126666666668
4	25	10%	0.5224012333333333
4	25	50%	0.9435198333333332
4	26	10%	0.6567943666666666
4	26	50%	0.9416246666666666
4	27	10%	0.6521683333333333
4	27	50%	0.9481563333333334
4	30	10%	0.6421023
4	30	50%	0.9412791666666667
4	31	10%	0.6295211666666667
4	31	50%	0.9458614999999999
4	32	10%	0.6363530666666667
4	32	50%	0.9465939999999999
4	33	10%	0.6519559666666666
4	33	50%	0.9485228333333333
4	35	10%	0.7407130000000001
4	35	50%	0.9505613333333334
4	37	10%	0.6504197666666667
4	37	50%	0.948991
4	38	10%	0.6493917666666666
4	38	50%	0.9491331666666667
4	40	10%	0.6325312333333334
4	40	50%	0.9442760000000001
4	42	10%	0.6788781666666666
4	42	50%	0.9456768333333334
4	44	10%	0.6385886
4	44	50%	0.9473058333333333
4	46	10%	0.6519958666666668
4	46	50%	0.9466158333333333
4	48	10%	0.6456024333333333
4	48	50%	0.9452276666666666
4	51	10%	0.6493344999999999
4	51	50%	0.947953
4	54	10%	0.6818361
4	54	50%	0.9482793333333333
6	10	10%	0.9165408666666667
6	10	50%	0.9694196666666667
6	11	10%	0.9226550666666666
6	11	50%	0.9676279999999999
6	13	10%	0.9101844
6	13	50%	0.9591983333333333
6	14	10%	0.9149411333333334
6	14	50%	0.9693896666666667
6	15	10%	0.9062589333333334
6	15	50%	0.9708433333333334
6	16	10%	0.9226686
6	16	50%	0.9676279999999999
6	18	10%	0.8935785333333334
6	18	50%	0.9586800000000001
6	19	10%	0.9060949999999999
6	19	50%	0.9552179999999999
6	25	10%	0.8989794
6	25	50%	0.9511976666666667
6	26	10%	0.9108721333333333
6	26	50%	0.9632963333333334
6	27	10%	0.9165093333333333
6	27	50%	0.9624733333333334
6	30	10%	0.8765862666666666
6	30	50%	0.9501273333333332
6	31	10%	0.9166144
6	31	50%	0.9674443333333334
6	32	10%	0.9109258666666666
6	32	50%	0.9634523333333332
6	33	10%	0.9162500666666668
6	33	50%	0.9654343333333334
6	35	10%	0.9095222666666667
6	35	50%	0.9683743333333333
6	37	10%	0.9202265333333334
6	37	50%	0.9683036666666666
6	38	10%	0.9242556666666667
6	38	50%	0.9654060000000001
6	40	10%	0.9074465333333332
6	40	50%	0.9645806666666666
6	42	10%	0.9119475333333332
6	42	50%	0.9571406666666666
6	44	10%	0.9119606
6	44	50%	0.9617473333333333
6	46	10%	0.9131168
6	46	50%	0.9626506666666667
6	48	10%	0.8918990666666667
6	48	50%	0.962298
6	51	10%	0.9101988
6	51	50%	0.9650223333333333
6	54	10%	0.9207412
6	54	50%	0.9659443333333334
7	10	10%	0.9652580666666667
7	10	50%	0.9817363333333333
7	11	10%	0.9649861
7	11	50%	0.9800331666666667
7	13	10%	0.9381188
7	13	50%	0.9702071666666667
7	14	10%	0.9640790666666667
7	14	50%	0.9811543333333335
7	15	10%	0.9686429000000001
7	15	50%	0.983341
7	16	10%	0.9649859333333334
7	16	50%	0.9800346666666667
7	18	10%	0.9501375999999999
7	18	50%	0.975507
7	19	10%	0.9614662666666667
7	19	50%	0.9776845
7	25	10%	0.9496065666666667
7	25	50%	0.9723404999999999
7	26	10%	0.9513985333333334
7	26	50%	0.9751016666666666
7	27	10%	0.9617877333333333
7	27	50%	0.9784228333333335
7	30	10%	0.9446274333333333
7	30	50%	0.969181
7	31	10%	0.9618179333333334
7	31	50%	0.9800971666666667
7	32	10%	0.9519868666666667
7	32	50%	0.976216
7	33	10%	0.9566208666666668
7	33	50%	0.9792031666666666
7	35	10%	0.9663073666666667
7	35	50%	0.9823365
7	37	10%	0.9657024333333333
7	37	50%	0.9815429999999999
7	38	10%	0.9631382333333334
7	38	50%	0.9795163333333334
7	40	10%	0.9628511666666667
7	40	50%	0.9784124999999999
7	42	10%	0.9522479333333335
7	42	50%	0.9755188333333333
7	44	10%	0.9608273666666667
7	44	50%	0.9781778333333333
7	46	10%	0.9603441666666668
7	46	50%	0.977938
7	48	10%	0.9507373666666666
7	48	50%	0.9723060000000001
7	51	10%	0.9615129666666665
7	51	50%	0.9797946666666666
7	54	10%	0.9594664333333335
7	54	50%	0.9797973333333332
8	10	10%	0.8437491666666667
8	10	50%	0.9727613333333334
8	11	10%	0.5884581
8	11	50%	0.9564831666666667
8	13	10%	0.5550357333333334
8	13	50%	0.9347061666666667
8	14	10%	0.8464045666666667
8	14	50%	0.9727633333333334
8	15	10%	0.901916
8	15	50%	0.978795
8	16	10%	0.5884581
8	16	50%	0.9564826666666666
8	18	10%	0.6306284000000001
8	18	50%	0.9594750000000001
8	19	10%	0.8986879333333333
8	19	50%	0.97324
8	25	10%	0.6369876
8	25	50%	0.9450311666666666
8	26	10%	0.6998159333333334
8	26	50%	0.9635441666666666
8	27	10%	0.6163087
8	27	50%	0.9532615
8	30	10%	0.6566771666666668
8	30	50%	0.9627673333333333
8	31	10%	0.6682348666666666
8	31	50%	0.9693403333333334
8	32	10%	0.8647434
8	32	50%	0.9656698333333332
8	33	10%	0.8451678666666667
8	33	50%	0.971244
8	35	10%	0.8298812999999999
8	35	50%	0.9771540000000001
8	37	10%	0.8375359333333334
8	37	50%	0.9761031666666666
8	38	10%	0.8235393666666667
8	38	50%	0.9741721666666666
8	40	10%	0.7685082
8	40	50%	0.9698815000000001
8	42	10%	0.6318737666666667
8	42	50%	0.9571341666666666
8	44	10%	0.8486633333333333
8	44	50%	0.9659225
8	46	10%	0.7953192
8	46	50%	0.9704451666666667
8	48	10%	0.5613357000000001
8	48	50%	0.9597985
8	51	10%	0.8017676333333335
8	51	50%	0.9698136666666666
8	54	10%	0.6108148666666667
8	54	50%	0.9605178333333333
9	10	10%	0.6416558666666667
9	10	50%	0.9129436666666667
9	11	10%	0.6677780666666666
9	11	50%	0.934792
9	13	10%	0.3277354
9	13	50%	0.8831716666666667
9	14	10%	0.7245510666666667
9	14	50%	0.927666
9	15	10%	0.8244249333333333
9	15	50%	0.9183333333333333
9	16	10%	0.6677783333333334
9	16	50%	0.9347646666666667
9	18	10%	0.45232113333333335
9	18	50%	0.8755386666666668
9	19	10%	0.7050563999999999
9	19	50%	0.9227443333333335
9	25	10%	0.49514480000000005
9	25	50%	0.9001743333333333
9	26	10%	0.6096446666666666
9	26	50%	0.9211056666666666
9	27	10%	0.5899472666666667
9	27	50%	0.9197976666666667
9	30	10%	0.5183824666666667
9	30	50%	0.8987280000000001
9	31	10%	0.6301942666666668
9	31	50%	0.917245
9	32	10%	0.7910210000000001
9	32	50%	0.9127243333333334
9	33	10%	0.6046214666666667
9	33	50%	0.9183416666666666
9	35	10%	0.7390799333333333
9	35	50%	0.9451256666666666
9	37	10%	0.8175812
9	37	50%	0.9328126666666666
9	38	10%	0.7473709333333334
9	38	50%	0.9296639999999999
9	40	10%	0.4798435333333333
9	40	50%	0.8923399999999999
9	42	10%	0.5785215333333333
9	42	50%	0.9063623333333334
9	44	10%	0.6570484666666666
9	44	50%	0.9230203333333332
9	46	10%	0.6169146666666667
9	46	50%	0.9124923333333333
9	48	10%	0.28900080000000006
9	48	50%	0.8941
9	51	10%	0.8124806
9	51	50%	0.9102180000000001
9	54	10%	0.6156651333333333
9	54	50%	0.9141566666666666
