# Supplementary material for: Towards fair decentralized benchmarking of healthcare AI algorithms with the Federated Tumor Segmentation (FeTS) challenge
Source: Nat Commun. 2025 Jul 8;16:6274. doi: 10.1038/s41467-025-60466-1 (PMC12238412; doi:10.1038/s41467-025-60466-1)
Supplement: Supplementary file 4 — Source data [file 41467_2025_60466_MOESM4_ESM.zip › source_data_dir/per_figure_data/suppl-fig5_data.csv]

simulated_time	best_val_dsc	team	round
900.6965213776923	0.26788946779477113	FLSTAR	0
1785.474848873902	0.7354582355201588	FLSTAR	1
2659.9828176594606	0.7606973537819922	FLSTAR	2
3548.7660042026832	0.7606973537819922	FLSTAR	3
4430.521889365037	0.7606973537819922	FLSTAR	4
5337.818140051895	0.765464793223177	FLSTAR	5
6341.514193198587	0.765464793223177	FLSTAR	6
7304.389836527792	0.7921255859680946	FLSTAR	7
8175.969253135617	0.7921255859680946	FLSTAR	8
9055.653842412641	0.7921255859680946	FLSTAR	9
10004.461453864138	0.7921255859680946	FLSTAR	10
10887.833575050221	0.7921255859680946	FLSTAR	11
938.6578483848771	0.2653185901057218	Sancuary	0
1315.305566155793	0.6963108880766505	Sancuary	1
2281.869941554512	0.7234584262087882	Sancuary	2
2680.8779844039996	0.751092243126069	Sancuary	3
3562.633869566354	0.751092243126069	Sancuary	4
3934.41956818064	0.754138682537152	Sancuary	5
4822.421175270919	0.754138682537152	Sancuary	6
5200.144292616472	0.7584873384214452	Sancuary	7
6115.101291039371	0.7596348004551227	Sancuary	8
6460.181426601614	0.763212447764773	Sancuary	9
7338.698394717284	0.7669362843721762	Sancuary	10
8309.270452584396	0.7696852098251211	Sancuary	11
9282.816411636748	0.7899314497394123	Sancuary	12
10216.245420844254	0.7899314497394123	Sancuary	13
1026.507845719758	0.2666004466159003	RoFL	0
2034.3087031477037	0.7101856548161735	RoFL	1
3093.444069994568	0.7333024798404603	RoFL	2
4131.197421005683	0.7495711526700429	RoFL	3
4995.731250523329	0.7495711526700429	RoFL	4
6049.400943101086	0.7639713498808088	RoFL	5
6921.065596746798	0.7639713498808088	RoFL	6
7945.806049678471	0.7639713498808088	RoFL	7
8947.786906733965	0.7639713498808088	RoFL	8
9945.055878051247	0.7639713498808088	RoFL	9
10823.572846166919	0.7639713498808088	RoFL	10
401.2130954858319	0.2628393517405379	gauravsigh	0
489.87230920423815	0.5739096590116913	gauravsigh	1
615.5173993888417	0.6725301642043918	gauravsigh	2
1450.7497300636323	0.6725301642043918	gauravsigh	3
1573.7762812189071	0.72129107187776	gauravsigh	4
2684.3603451438194	0.72129107187776	gauravsigh	5
3665.7685941130026	0.7245592044849024	gauravsigh	6
4712.144858148449	0.7245592044849024	gauravsigh	7
4835.954323145332	0.7245592044849024	gauravsigh	8
4911.458333492439	0.7405381833805759	gauravsigh	9
5014.968547935464	0.7405381833805759	gauravsigh	10
5884.527245832591	0.7405381833805759	gauravsigh	11
6770.787082769547	0.7405381833805759	gauravsigh	12
7716.24227073788	0.7577713525762745	gauravsigh	13
7833.945253098693	0.7577713525762745	gauravsigh	14
7903.270148746948	0.758895769072514	gauravsigh	15
8798.990000265789	0.758895769072514	gauravsigh	16
8867.993361786266	0.758895769072514	gauravsigh	17
9930.444972898675	0.7654392145428004	gauravsigh	18
10010.500623750784	0.7654392145428004	gauravsigh	19
10405.370349939534	0.7654392145428004	gauravsigh	20
9381.853466238686	0.26637603159836887	rigg	0
10468.770462469944	0.766104392735894	rigg	1
900.6965213776923	0.2653028873077297	HT-TUAS	0
951.5868187223522	0.5621400538303843	HT-TUAS	1
1326.3931240440263	0.6664732124841989	HT-TUAS	2
2241.3851587984777	0.6848187732057095	HT-TUAS	3
2363.826876233405	0.7291194868498835	HT-TUAS	4
3271.123126920262	0.7291194868498835	HT-TUAS	5
3388.5747628899435	0.737296914803114	HT-TUAS	6
3775.8324870609063	0.737296914803114	HT-TUAS	7
4643.3010459223915	0.737296914803114	HT-TUAS	8
5509.328568726961	0.737296914803114	HT-TUAS	9
5613.996419781412	0.737296914803114	HT-TUAS	10
5705.13854358791	0.737296914803114	HT-TUAS	11
6108.726619638966	0.737296914803114	HT-TUAS	12
6195.974353468796	0.737296914803114	HT-TUAS	13
6312.782281089295	0.7449850832822223	HT-TUAS	14
7200.197888813119	0.7449850832822223	HT-TUAS	15
8352.09915001669	0.7449850832822223	HT-TUAS	16
8410.742000326314	0.7538285029345545	HT-TUAS	17
8787.851062493432	0.7538285029345545	HT-TUAS	18
8906.008063951029	0.7538285029345545	HT-TUAS	19
9916.519426128849	0.7538285029345545	HT-TUAS	20
10041.373198603913	0.7538285029345545	HT-TUAS	21
10146.878146243464	0.7538285029345545	HT-TUAS	22
933.6378485371695	0.2648430050227993	Flair	0
1846.2349364036684	0.3477957403475	Flair	1
2807.509540862493	0.37089242376098336	Flair	2
3752.2932454593847	0.41872537078321437	Flair	3
4634.049130621739	0.41872537078321437	Flair	4
5589.988375034112	0.4502909013698267	Flair	5
6477.989982124391	0.45033679937207427	Flair	6
7408.185555959067	0.4651737469573354	Flair	7
8318.169762460104	0.4651737469573354	Flair	8
9219.236241968209	0.4651737469573354	Flair	9
10097.75321008388	0.48681539250898725	Flair	10
