# Supplementary material for: Towards fair decentralized benchmarking of healthcare AI algorithms with the Federated Tumor Segmentation (FeTS) challenge
Source: Nat Commun. 2025 Jul 8;16:6274. doi: 10.1038/s41467-025-60466-1 (PMC12238412; doi:10.1038/s41467-025-60466-1)
Supplement: Supplementary file 4 — Source data [file 41467_2025_60466_MOESM4_ESM.zip › source_data_dir/per_figure_data/suppl-fig6_data.csv]

num_samples	mean_round_time	std_round_time
294	885.6226812983074	11.001119880891066
108	392.05360197900393	15.629668993483667
31	124.35726438135035	4.637188950140748
15	63.72537583673479	7.006900757068937
17	60.588508719005695	2.028963264478556
35	74.35080404223471	8.27959656986932
11	43.36486104857406	1.1387736526028498
6	26.999342150460688	1.1017181466262898
15	50.02847797893076	0.37783641381406863
47	87.72992283381349	2.5550942442537616
22	24.065088781543192	0.6074970481540302
34	117.51279923760303	0.686282359888794
12	44.702560785575876	1.1909534137095996
8	14.676697252961644	1.5723078449580736
4	36.8849262570891	13.873291045058396
8	33.771727727640034	0.6360552764471751
14	14.53770429053962	0.3847731166795361
11	37.87272808705481	0.6271544756068455
35	55.98549525418296	0.6882395355204106
6	22.86512898864714	0.4718950682763935
13	21.097051867416653	0.2926841382563079
30	51.01018325489161	0.9181510852593694
9	32.913363893786816	0.3960102844951872
382	973.6180632585127	92.59300471862326
4	9.364739740353235	0.3657069213855266
33	104.63028107678771	0.42753309353435087
35	74.74883329394149	3.852648652763685
7	66.56508851399953	16.593244409004342
5	10.387117033541498	0.5714446186251885
