# Supplementary material for: Towards fair decentralized benchmarking of healthcare AI algorithms with the Federated Tumor Segmentation (FeTS) challenge
Source: Nat Commun. 2025 Jul 8;16:6274. doi: 10.1038/s41467-025-60466-1 (PMC12238412; doi:10.1038/s41467-025-60466-1)
Supplement: Supplementary file 4 — Source data [file 41467_2025_60466_MOESM4_ESM.zip › source_data_dir/per_figure_data/suppl-fig1_Partitioning 1.csv]

institution ID	num_training_cases
1	511
18	382
4	47
21	35
13	35
6	34
20	33
16	30
5	22
3	15
11	14
15	13
7	12
12	11
17	9
10	8
8	8
22	7
14	6
2	6
23	5
19	4
9	4
