# Supplementary material for: Towards fair decentralized benchmarking of healthcare AI algorithms with the Federated Tumor Segmentation (FeTS) challenge
Source: Nat Commun. 2025 Jul 8;16:6274. doi: 10.1038/s41467-025-60466-1 (PMC12238412; doi:10.1038/s41467-025-60466-1)
Supplement: Supplementary file 4 — Source data [file 41467_2025_60466_MOESM4_ESM.zip › source_data_dir/per_figure_data/suppl-fig1_Partitioning 2.csv]

institution ID	num_training_cases
3	171
1	170
2	170
26	128
24	127
25	127
10	34
28	33
22	30
9	22
8	16
6	16
7	15
5	15
15	14
21	13
29	12
31	12
17	12
19	12
11	12
18	11
16	11
30	11
23	9
14	8
12	8
32	7
20	6
4	6
33	5
13	4
27	4
