# Supplementary material for: Towards fair decentralized benchmarking of healthcare AI algorithms with the Federated Tumor Segmentation (FeTS) challenge
Source: Nat Commun. 2025 Jul 8;16:6274. doi: 10.1038/s41467-025-60466-1 (PMC12238412; doi:10.1038/s41467-025-60466-1)
Supplement: Supplementary file 4 — Source data [file 41467_2025_60466_MOESM4_ESM.zip › source_data_dir/per_figure_data/suppl-fig1_Partitioning 3.csv]

institution ID	num_training_cases
24	382
1	294
2	108
10	47
19	35
6	35
27	35
12	34
26	33
3	31
22	30
11	22
5	17
9	15
4	15
17	14
21	13
13	12
18	11
7	11
23	9
16	8
14	8
28	7
20	6
8	6
29	5
25	4
15	4
