# Supplementary material for: Towards fair decentralized benchmarking of healthcare AI algorithms with the Federated Tumor Segmentation (FeTS) challenge
Source: Nat Commun. 2025 Jul 8;16:6274. doi: 10.1038/s41467-025-60466-1 (PMC12238412; doi:10.1038/s41467-025-60466-1)
Supplement: Supplementary file 4 — Source data [file 41467_2025_60466_MOESM4_ESM.zip › source_data_dir/per_figure_data/suppl-fig18_data.csv]

year	continent	0
2021	America (North)	11
2021	America (South)	3
2021	Australia	1
2021	Europe	6
2022	Africa	1
2022	America (North)	14
2022	America (South)	4
2022	Asia	3
2022	Australia	1
2022	Europe	9
