# Supplementary material for: Towards fair decentralized benchmarking of healthcare AI algorithms with the Federated Tumor Segmentation (FeTS) challenge
Source: Nat Commun. 2025 Jul 8;16:6274. doi: 10.1038/s41467-025-60466-1 (PMC12238412; doi:10.1038/s41467-025-60466-1)
Supplement: Supplementary file 4 — Source data [file 41467_2025_60466_MOESM4_ESM.zip › source_data_dir/per_figure_data/suppl-fig11_data.csv]

Continent	origin	actual_numcases_fets
Africa	FeTS	17
America (North)	BraTS	319
America (North)	FeTS	734
America (South)	FeTS	166
Asia	BraTS	47
Asia	FeTS	292
Australia	FeTS	96
Europe	BraTS	143
Europe	FeTS	811
