# Supplementary material for: Towards fair decentralized benchmarking of healthcare AI algorithms with the Federated Tumor Segmentation (FeTS) challenge
Source: Nat Commun. 2025 Jul 8;16:6274. doi: 10.1038/s41467-025-60466-1 (PMC12238412; doi:10.1038/s41467-025-60466-1)
Supplement: Supplementary file 4 — Source data [file 41467_2025_60466_MOESM4_ESM.zip › source_data_dir/per_figure_data/suppl-fig8_data_Dice_WT.csv]

dataset	10	11	54	12	8
4	0.9302362160000001	0.932304	0.92415838	0.91430088	0.9247036120000001
11	0.9255444082568808	0.9382334036697249	0.9313787064220184	0.8832808394495414	0.903972747706422
27	0.9243318741721855	0.9267293774834438	0.9213518013245033	0.9192403973509933	0.9173326291390728
28	0.948801031496063	0.9468122598425197	0.9472948897637795	0.9337902992125985	0.9329594803149607
22	0.941086724137931	0.9387681206896552	0.9412436120689655	0.8811239396551723	0.9034871465517241
7	0.9773533571428572	0.9783422321428572	0.9763895803571428	0.9622623125	0.9649658303571428
33	0.9645582432432432	0.9660815315315315	0.9628050090090089	0.9382454234234234	0.9320607477477477
23	0.9640805094339622	0.9620114433962265	0.9588605754716981	0.9370615660377358	0.9466579528301887
16	0.8847189400000001	0.88869276	0.88487628	0.86723589	0.86438384
26	0.95914528	0.9612418599999999	0.95565885	0.94097244	0.9423383099999999
35	0.9606117373737373	0.9585399797979799	0.9572635757575757	0.9173520707070707	0.9354299696969697
18	0.9795049081632654	0.9786843061224489	0.976183724489796	0.9555398775510204	0.9600055306122448
37	0.9344686770833334	0.9362458541666667	0.9341749270833333	0.8911274270833333	0.9287398958333334
10	0.8713341684210527	0.8682725157894737	0.8674499052631579	0.8640291263157895	0.864680747368421
34	0.9275109879518072	0.9255043614457832	0.923726361445783	0.8890783734939759	0.9162493975903614
13	0.9703605060240964	0.971947108433735	0.9707498192771085	0.9346934819277108	0.9516770722891567
36	0.931077024691358	0.9333885308641976	0.9335238888888889	0.8960295185185184
20	0.9776807402597403	0.9767521558441558	0.9747079480519479	0.9563248441558441	0.953658025974026
14	0.979050527027027	0.9773308783783784	0.9735498243243244	0.9606032027027027	0.9657680540540541
15	0.9664447857142857	0.9702239	0.9688311714285713	0.9034910428571429	0.9553211857142857
6	0.9483880476190476	0.9488509047619048	0.9475506190476191	0.9337897301587301	0.9323371428571429
24	0.8015993620689654	0.818911724137931	0.8857457068965517	0.7747183103448275	0.763616724137931
8	0.9749840925925926	0.9740183518518519	0.9688297222222223	0.9624217407407407	0.9598287407407406
30	0.9359709361702128	0.9321000638297873	0.9295115531914894	0.904427340425532	0.9102311702127659
17	0.9308046744186046	0.9260322558139534	0.9290154418604651	0.8971111860465116	0.9115473488372093
21	0.9515291481481482	0.950161037037037	0.9485561481481481	0.930039888888889	0.9295774814814814
29	0.8788934615384616	0.8744808846153845	0.8751066923076922	0.8607364615384616	0.8691260769230769
9	0.8454215263157895	0.8780182631578948	0.8669358421052632	0.8621873157894736	0.8294711052631579
12	0.972731588235294	0.9746703529411765	0.9759608235294117	0.9462043529411766	0.9585395294117648
31	0.9122877272727272	0.9146206363636363	0.9108307272727273	0.9025788181818182	0.9091431818181818
19	0.7768014444444444	0.7918471111111111	0.7876175555555556	0.7464195555555555	0.7822274444444444
32	0.9062202500000001	0.9042405	0.90137325	0.875925	0.9183552500000001
