# Supplementary material for: Towards fair decentralized benchmarking of healthcare AI algorithms with the Federated Tumor Segmentation (FeTS) challenge
Source: Nat Commun. 2025 Jul 8;16:6274. doi: 10.1038/s41467-025-60466-1 (PMC12238412; doi:10.1038/s41467-025-60466-1)
Supplement: Supplementary file 4 — Source data [file 41467_2025_60466_MOESM4_ESM.zip › source_data_dir/per_figure_data/suppl-fig8_data_Dice_TC.csv]

dataset	10	11	54	12	8
4	0.869432776	0.854213488	0.85916796	0.881069336	0.839916384
11	0.797935880733945	0.7941975504587155	0.7772350366972477	0.7325839403669724	0.7431997064220184
27	0.9325526622516556	0.9320729205298013	0.930429834437086	0.922325880794702	0.9184902980132451
28	0.9489217874015748	0.9468241417322835	0.9387232125984252	0.9287103228346457	0.9172949527559056
22	0.8691239137931035	0.866896051724138	0.8621275948275862	0.8544976293103448	0.8285124913793104
7	0.9824585089285715	0.9813743660714286	0.9792112321428571	0.9672394732142857	0.9626386250000001
33	0.9408829639639639	0.9450597207207208	0.9504135405405405	0.9104131801801802	0.8874598018018018
23	0.9563189433962265	0.9493128773584906	0.9439700566037736	0.9130316509433962	0.9201794716981132
16	0.8123753499999999	0.81882953	0.82542041	0.79674921	0.79158295
26	0.9631830600000001	0.96313593	0.95977137	0.94087712	0.9090080399999999
35	0.9215164444444444	0.9207533030303031	0.9217810202020202	0.8963319191919191	0.8987563434343434
18	0.9726934489795919	0.9728380408163265	0.9713491734693877	0.954553	0.9544493775510204
37	0.91681115625	0.9176362083333333	0.9198562083333334	0.9063701354166667	0.90561675
10	0.8537918631578947	0.8616414736842105	0.8593578947368421	0.8364238105263158	0.8267870210526317
34	0.9328579036144579	0.932647843373494	0.9331647710843373	0.9166738554216867	0.9115104819277109
13	0.9748123975903615	0.9713625542168675	0.9713369036144579	0.9480535421686748	0.9461039879518072
36	0.8956601851851851	0.897724925925926	0.8857359012345679	0.8851032345679013
20	0.9817530389610389	0.9814317272727273	0.9747516883116883	0.9595775064935065	0.954439064935065
14	0.9769350405405406	0.9796051216216217	0.9777964864864864	0.9648933243243244	0.9604244324324325
15	0.9528652999999999	0.9562985999999999	0.9507090428571429	0.9098329428571428	0.9364421714285713
6	0.9665385555555556	0.9676665714285715	0.9656862380952381	0.9554149365079365	0.9536986825396825
24	0.7799900172413793	0.8047230344827586	0.8916597931034482	0.7363871206896552	0.6774217586206897
8	0.9106893703703703	0.907982962962963	0.8912357407407407	0.792453925925926	0.8533344074074074
30	0.6754165744680851	0.6709826170212766	0.6814875531914895	0.6806096170212765	0.657780914893617
17	0.8319980697674418	0.8336549302325581	0.8356248372093024	0.7888167441860465	0.8114169302325582
21	0.9410163333333332	0.9399175555555556	0.9365631111111111	0.9100195185185185	0.9079220370370371
29	0.8659501923076923	0.8674094615384615	0.8686804230769231	0.8721889230769231	0.8677407692307693
9	0.8195934736842105	0.8777372631578948	0.8643143684210527	0.7190675263157895	0.7693592631578948
12	0.9739976470588236	0.9761267647058824	0.9720538823529412	0.9449671176470588	0.9519232941176471
31	0.9388760909090909	0.9388047272727273	0.9371422727272727	0.9339072727272728	0.9301895454545455
19	0.8523825555555555	0.8520664444444445	0.8529124444444444	0.8431395555555556	0.8349623333333334
32	0.908947	0.90762125	0.9063685	0.8878775	0.90784675
