# Supplementary material for: Towards fair decentralized benchmarking of healthcare AI algorithms with the Federated Tumor Segmentation (FeTS) challenge
Source: Nat Commun. 2025 Jul 8;16:6274. doi: 10.1038/s41467-025-60466-1 (PMC12238412; doi:10.1038/s41467-025-60466-1)
Supplement: Supplementary file 4 — Source data [file 41467_2025_60466_MOESM4_ESM.zip › source_data_dir/per_figure_data/suppl-fig8_data_Dice_ET.csv]

dataset	10	11	54	12	8
4	0.88868724	0.855485672	0.855673744	0.879065092	0.87483102
11	0.8158592981651376	0.7022983073394495	0.7138792798165138	0.6734505642201835	0.7324547018348624
27	0.8850018410596027	0.8880778874172186	0.8869707086092716	0.8776276357615894	0.8679538741721855
28	0.9144515748031496	0.9158333228346457	0.9161034488188977	0.8931390236220472	0.8851498267716535
22	0.8987763965517241	0.8581002155172414	0.8560970603448276	0.8792590862068966	0.853224577586207
7	0.9696166428571429	0.9651556339285714	0.9642588125	0.9482504642857144	0.9417115535714286
33	0.93628490990991	0.9240660090090089	0.9222442432432433	0.9196030000000001	0.8882140990990991
23	0.9197755660377359	0.9211414905660377	0.9184937264150944	0.8731821226415094	0.887414537735849
16	0.78398945	0.80470152	0.81494153	0.77754323	0.78003384
26	0.93175916	0.93160335	0.92947649	0.90110472	0.8966474999999999
35	0.9309905050505051	0.9259112222222222	0.9264855757575757	0.8960382222222223	0.9081588787878788
18	0.9660374693877551	0.9543878775510204	0.9536196326530613	0.9336639285714285	0.9302459489795918
37	0.887747375	0.8894317708333334	0.8893913854166667	0.8725929479166666	0.8786156145833334
10	0.7815760105263158	0.7797015052631578	0.7800630947368421	0.7773368421052631	0.7739387578947368
34	0.9260926144578313	0.9230559879518072	0.9222161325301205	0.9111002771084338	0.9055200843373494
13	0.9636953614457832	0.95989778313253	0.9595167108433735	0.9313309999999999	0.9271188313253012
36	0.875726987654321	0.8831473086419753	0.8705374074074075	0.8576343950617283
20	0.9724841558441559	0.9706283506493506	0.9640766883116882	0.9425988441558442	0.941099064935065
14	0.9702047297297298	0.9647073783783784	0.9623180270270271	0.9533830540540541	0.9496295270270271
15	0.9337614999999999	0.9453497714285716	0.9455034	0.8987103285714285	0.9158295
6	0.9461025873015874	0.9432324126984127	0.9433937936507936	0.9229763968253969	0.9261231111111111
24	0.7635451206896552	0.7777439310344827	0.8609437068965516	0.7535278275862068	0.7090212758620689
8	0.9251676481481481	0.6433979074074074	0.6635297962962964	0.8374431481481481	0.8471391666666667
30	0.8046403617021277	0.7380403191489361	0.7311376595744681	0.7570287234042554	0.7280386382978723
17	0.801489488372093	0.8388308604651162	0.8368627674418604	0.7892693488372092	0.7988768837209302
21	0.87695	0.8761633333333334	0.8740218148148148	0.850140037037037	0.8441660370370371
29	0.8141438076923078	0.8108382692307692	0.8113901153846155	0.8184952307692307	0.8178343461538462
9	0.8709548947368421	0.7891326842105263	0.7470431052631579	0.8618963157894737	0.8098206842105263
12	0.9560185882352942	0.9605037058823529	0.9585913529411765	0.9225953529411764	0.9413627058823529
31	0.8800069090909091	0.8813099090909091	0.881392	0.8654966363636363	0.8722123636363637
19	0.8022332222222223	0.7980121111111111	0.7988774444444444	0.785126111111111	0.7927206666666666
32	0.8777465	0.8732165	0.86994825	0.84723225	0.875389
