# Supplementary material for: Towards fair decentralized benchmarking of healthcare AI algorithms with the Federated Tumor Segmentation (FeTS) challenge
Source: Nat Commun. 2025 Jul 8;16:6274. doi: 10.1038/s41467-025-60466-1 (PMC12238412; doi:10.1038/s41467-025-60466-1)
Supplement: Supplementary file 4 — Source data [file 41467_2025_60466_MOESM4_ESM.zip › source_data_dir/per_figure_data/suppl-fig8_data_Hausdorff95_WT.csv]

dataset	10	11	54	12	8
4	3.0340888999999995	2.95408122	4.438198224	4.2333812559999995	3.715362064
11	8.95968280733945	3.862173770642202	3.6352584036697246	9.31430095412844	8.264188788990825
27	4.074932649006623	4.2684673576158945	4.8576493311258275	4.307103841059602	4.962230754966887
28	3.0022204094488187	3.1838725433070865	3.084903992125984	3.035397566929134	4.461268133858268
22	3.5956277586206897	3.553322025862069	3.4570670086206894	10.245939931034481	10.177432344827587
7	2.3954295178571425	2.4049714107142854	2.5712451785714285	2.952838669642857	2.2977101875000003
33	2.063641918918919	2.144771	2.103996342342342	4.747189036036036	3.264222009009009
23	4.641036311320755	4.5276509622641505	4.784295122641509	3.8824059716981134	4.4450127264150945
16	7.15258216	7.150687400000001	7.130709749999999	12.58610243	11.762693449999999
26	3.1113809900000002	2.87064751	3.31370443	3.8629201699999998	4.08632385
35	3.2080868686868684	3.533134414141414	3.4179167979797977	7.549851292929294	3.6723383333333333
18	1.134710530612245	1.3636568571428571	1.13139706122449	3.013696908163265	1.3290820102040815
37	4.9015185	4.805847552083333	4.63683284375	8.333661729166666	5.359686833333334
10	6.0104663368421045	6.0111764315789475	5.385554	10.139236463157895	6.317801726315789
34	8.534792554216867	8.819832277108434	8.786754469879519	11.940718987951808	8.921323879518072
13	2.2200874939759037	2.424701843373494	1.935542530120482	4.690092156626506	2.2280503493975905
36	5.047744938271605	5.40506638271605	5.921727876543209	10.704916
20	1.3957939610389611	1.3977387792207794	2.0838224415584414	2.7106304025974026	1.96579687012987
14	1.3621353378378378	1.2328081756756757	1.3661458648648648	2.2792877432432435	1.6305307567567566
15	2.107287042857143	1.8884157142857143	1.8174324857142858	7.450906128571429	2.1376553
6	3.678561	4.060919873015873	4.139662523809524	5.078466761904761	4.786628031746032
24	16.846266448275863	9.611454689655172	7.095745448275863	10.637759310344828	16.888258258620688
8	2.5037741666666666	2.8254468888888886	2.9899637962962964	3.967684648148148	1.6531570370370372
30	2.83886044680851	3.053747106382979	2.97809085106383	4.156454531914894	3.451697787234042
17	5.261441790697674	5.993575441860465	5.928988697674418	5.505229162790697	4.51545488372093
21	5.553891333333333	6.004720740740741	6.527311925925926	4.622678666666666	4.308084259259259
29	5.77660873076923	5.896715653846154	5.861334884615385	8.581662115384615	5.706036423076923
9	24.532199210526315	6.993914421052632	7.119994	24.363903842105262	25.002770315789473
12	4.194894764705882	2.848995470588235	3.800724705882353	2.9376936470588237	2.3177034705882353
31	4.810549363636364	4.722345090909091	4.731818363636363	4.9688408181818176	4.525970999999999
19	21.37373911111111	19.352951444444447	19.815983000000003	23.028572444444443	19.42655022222222
32	11.223248000000002	11.250668500000002	11.25804925	15.694105	11.02541125
