# Supplementary material for: Towards fair decentralized benchmarking of healthcare AI algorithms with the Federated Tumor Segmentation (FeTS) challenge
Source: Nat Commun. 2025 Jul 8;16:6274. doi: 10.1038/s41467-025-60466-1 (PMC12238412; doi:10.1038/s41467-025-60466-1)
Supplement: Supplementary file 4 — Source data [file 41467_2025_60466_MOESM4_ESM.zip › source_data_dir/per_figure_data/suppl-fig8_data_Hausdorff95_TC.csv]

dataset	10	11	54	12	8
4	17.509603448	17.884084464	19.259666376000002	17.793143004	18.464505860000003
11	33.65780479357798	32.31827359174312	32.48075972018349	30.317808825688072	38.33268673853211
27	4.594814311258278	4.630308986754967	5.108072357615894	4.755803589403974	5.913152258278146
28	2.6546783543307084	2.539418212598425	2.6806500393700783	3.4875304881889764	3.666679062992126
22	21.869989405172415	19.008162370689657	19.249910336206895	22.76956475	29.455768137931038
7	2.171252339285714	2.1696943660714285	2.682659910714286	2.4389104821428575	2.475722303571428
33	1.7343110630630632	1.846698846846847	1.7393542702702702	6.338432405405405	19.80167751351351
23	2.4053223962264147	2.510389141509434	2.5678840943396226	3.3142688301886793	4.473644235849056
16	8.30356954	7.61513832	6.5970153400000004	17.83808153	10.2936992
26	1.58800823	2.17620447	2.21400294	2.51563672	3.7502405899999998
35	2.592750646464646	3.4334052222222224	2.704271424242424	3.407449909090909	2.676323717171717
18	1.1776369285714285	1.204726469387755	1.2164261020408162	1.7628488265306124	1.4801351326530614
37	4.52792309375	4.549731927083333	4.446534260416667	4.534365239583333	4.7398426562500005
10	5.127542421052632	4.792895947368421	4.796149336842105	11.047903294736843	7.372532652631579
34	11.26561051807229	7.137211506024096	6.922311024096386	7.212713096385541	7.312145530120483
13	1.2851353734939759	2.3738286626506024	1.5486398554216867	5.987629144578314	1.9644160843373495
36	12.98813961728395	4.2041808765432105	8.541834962962964	17.935232913580247
20	1.0974661948051947	1.1120976623376622	2.0881346883116882	1.3608551168831169	6.174062987012988
14	1.2467643378378377	1.200963027027027	1.2131896756756757	1.5204369864864866	1.6733712972972974
15	4.728203828571428	4.032176671428571	3.192156857142857	8.640416985714287	2.260844842857143
6	2.5380456666666666	2.4144234285714288	2.359971492063492	2.604066111111111	2.727559142857143
24	28.309600465517242	9.824172137931033	5.745337155172414	24.071679482758622	41.90331231034483
8	9.039475018518518	3.4632284814814818	4.389423981481481	13.011518074074074	3.629799925925926
30	70.13064334042554	70.37366110638298	55.07498217021277	63.269689404255324	62.68535000000001
17	14.292256558139536	6.287335255813954	6.344168930232558	16.597157860465117	7.937900418604651
21	2.316246037037037	2.4807621851851853	2.4626419999999998	2.450130481481481	4.209419296296296
29	4.645241153846154	4.496290115384616	4.368050038461538	3.6721591923076926	3.8792985384615384
9	45.2418382631579	5.072869052631579	6.224756684210526	63.182149105263164	46.4124472631579
12	1.3371794705882352	1.2473051176470589	1.3059591764705882	2.5842515294117647	1.774341176470588
31	2.024003636363636	2.0916235454545453	2.0309909999999998	2.109061909090909	2.1228748181818182
19	10.970175888888889	9.708564666666668	9.300795222222222	10.897604111111113	10.15314988888889
32	3.25	3.20776775	3.20776775	3.75	3.18301275
