# Supplementary material for: Towards fair decentralized benchmarking of healthcare AI algorithms with the Federated Tumor Segmentation (FeTS) challenge
Source: Nat Commun. 2025 Jul 8;16:6274. doi: 10.1038/s41467-025-60466-1 (PMC12238412; doi:10.1038/s41467-025-60466-1)
Supplement: Supplementary file 4 — Source data [file 41467_2025_60466_MOESM4_ESM.zip › source_data_dir/per_figure_data/suppl-fig8_data_Hausdorff95_ET.csv]

dataset	10	11	54	12	8
4	15.013644136	18.764796108000002	19.967054007999998	12.965479272	7.205420084
11	31.3686596146789	59.885903417431194	51.77869393577982	58.453921073394504	36.00799556880734
27	6.59463484768212	4.201129470198675	4.65476557615894	4.176946271523179	4.684394152317881
28	2.331144196850394	2.3728402992125988	2.338215188976378	2.86959231496063	3.1298909763779528
22	14.156687422413793	21.234386637931035	21.425429336206896	14.594239836206897	24.250487836206897
7	2.1206169375	2.145370044642857	2.1940867232142858	2.2442509910714286	2.2831099464285716
33	4.4710349549549555	4.5618937747747745	4.52773036036036	1.4448116396396395	15.37728018018018
23	5.622897688679245	2.1732200283018868	2.0507021320754717	2.721414886792453	2.9382679622641508
16	38.22264793	16.17287527	15.20831875	27.3624107	19.666326310000002
26	1.4767381800000001	2.01704647	1.99625373	1.8723009099999999	1.99947879
35	2.1248496363636367	3.3144451212121213	2.524296525252525	2.691279303030303	2.1747421717171718
18	1.0261149693877551	4.801457938775511	4.817639428571429	4.93460737755102	4.941268183673469
37	11.437792302083333	4.032035062499999	3.8420374062500002	4.15192671875	3.796736072916667
10	7.653230852631579	3.8790066105263157	3.9002697157894737	7.871231105263158	4.761651747368421
34	6.065904096385542	2.4410689638554217	2.3019927590361444	2.260797807228916	2.0350822891566267
13	1.0546582168674699	2.088616891566265	1.034775301204819	5.665757421686747	5.7667003012048195
36	16.677261925925926	3.297588012345679	12.372935913580248	17.129014419753087
20	1.0663896883116881	1.0597602727272728	2.0348605324675324	1.3224285714285715	5.944495051948053
14	1.081827054054054	1.1155092432432432	1.1188780405405405	1.3097320945945945	1.2083723783783784
15	12.6815496	1.5031475857142857	2.0359025571428573	4.241099485714287	1.690357957142857
6	1.5064536349206348	1.491920126984127	1.4942739523809523	1.7453226984126984	1.6007913968253968
24	26.091606396551725	19.208762258620688	9.192511172413793	15.145209758620691	33.51022875862069
8	8.5185425	113.4767001851852	106.9255187962963	37.759775777777776	35.97420066666667
30	35.175686680851065	51.80343597872341	52.23313927659574	36.551203765957446	43.79558336170213
17	39.13244095348838	13.722003325581396	13.386567604651162	23.089184790697676	23.231096418604654
21	2.7649811851851855	2.8340841851851852	2.925273185185185	2.568189111111111	16.97796814814815
29	3.7409821153846154	3.6385492692307695	3.623865115384615	2.990982769230769	2.954675346153846
9	2.497895894736842	41.232369000000006	60.91277421052631	2.920632894736842	21.899965157894737
12	1.2448398823529412	1.1420125882352943	1.0674273529411764	2.5365454117647057	1.2529742941176472
31	1.5174665454545455	1.5808097272727273	1.5408531818181819	1.7492176363636363	1.552224090909091
19	8.052887444444444	6.991411777777778	6.519532222222222	8.566853000000002	7.350488888888888
32	1.6401197499999998	1.78656625	1.78656625	2.1425212499999997	1.6401197499999998
