# Supplementary material for: Towards fair decentralized benchmarking of healthcare AI algorithms with the Federated Tumor Segmentation (FeTS) challenge
Source: Nat Commun. 2025 Jul 8;16:6274. doi: 10.1038/s41467-025-60466-1 (PMC12238412; doi:10.1038/s41467-025-60466-1)
Supplement: Supplementary file 4 — Source data [file 41467_2025_60466_MOESM4_ESM.zip › source_data_dir/per_figure_data/suppl-fig22_data_Dice_WT.csv]

dataset	A1	A2	A3
C13	0.9238644680524111	0.9137016362223475	0.843955266942324
C07	0.9031616863082047	0.902310357451261	0.8483552185343398
C08	0.4482045099753146	0.6171403550377065	0.4874095102026039
C18	0.9537479553008854	0.9184072800795741	0.8583432458698713
C00	0.9391330818133742	0.8975348859918222	0.791236533604282
C21	0.9316163112980356	0.8941214791286939
C17	0.9507851101694549	0.9221549766321221	0.8643410403782648
C26	0.9206118025262038	0.9249768155255439	0.8525814723256154
C06	0.9268481292935875	0.9147422458586332	0.772299923709415
C11	0.9738929752817158	0.9654579280488568	0.9115741495000671
C27	0.6950864004821761	0.694818382972625	0.6089762527869899
C04	0.907764644131149	0.8998944041738333	0.8348249503727215
C01	0.8584217405940043	0.864838485956441	0.7902750100888792
C16	0.9564561108609136	0.9336742346583577	0.8199643986798304
C30	0.9282000924257019	0.9054912069305605	0.8555238039131532
C12	0.8800025786936756	0.8764928955192828	0.7989927049237455
C03	0.8965175662877779	0.8700683679709591	0.6977825161212438
C28	0.9644615323128255	0.9460281070148445	0.9192585860955376
C15	0.6196710312876484	0.5185533050460861	0.36134566535692647
C19	0.9382219989160008	0.8928451594251965	0.6376619283692574
C20	0.9064757475521787	0.9069583857538515	0.8889657585492869
