# Supplementary material for: Towards fair decentralized benchmarking of healthcare AI algorithms with the Federated Tumor Segmentation (FeTS) challenge
Source: Nat Commun. 2025 Jul 8;16:6274. doi: 10.1038/s41467-025-60466-1 (PMC12238412; doi:10.1038/s41467-025-60466-1)
Supplement: Supplementary file 4 — Source data [file 41467_2025_60466_MOESM4_ESM.zip › source_data_dir/per_figure_data/suppl-fig22_data_Dice_TC.csv]

dataset	A1	A2	A3
C13	0.8124451978258554	0.8240176838421223	0.7036833235796709
C07	0.8861050506989859	0.9190117517623939	0.7855084326242775
C08	0.5121676551204589	0.4184539594731657	0.2520030710851502
C18	0.8465679796355663	0.8269945718969245	0.6960686077619641
C00	0.9179084393583651	0.8748138714047288	0.7250558441796658
C21	0.8791055830354327	0.8694019543459781
C17	0.9596073674728297	0.9460896453171269	0.7861310247877389
C26	0.8242945292236254	0.8099325969858964	0.6506379267521271
C06	0.8634310069288783	0.8523229727470443	0.7307444196461329
C11	0.9313476883020447	0.9546949808037554	0.8531380826639761
C27	0.3225211399647242	0.3241191079564851	0.22136407111972045
C04	0.8730078338529468	0.8322777804373221	0.6139728214400112
C01	0.7480445477591632	0.7893460545318137	0.658111975676193
C16	0.9343325294025561	0.8726354918622786	0.7889617384152927
C30	0.9026206917434956	0.8471223516513494	0.7230040668206539
C12	0.9543995314891323	0.9520771266153071	0.8128629649873484
C03	0.8143198032853114	0.8159669066013984	0.598508511814117
C28	0.8419731331995793	0.9022133494645606	0.7309589213750101
C15	0.10195204977797859	0.10556767404260556	0.08992761532963825
C19	0.8408656997614254	0.46663778586308047	0.47839222074724785
C20	0.9327583028994765	0.9061971813365313	0.7525122819455112
