# Supplementary material for: Towards fair decentralized benchmarking of healthcare AI algorithms with the Federated Tumor Segmentation (FeTS) challenge
Source: Nat Commun. 2025 Jul 8;16:6274. doi: 10.1038/s41467-025-60466-1 (PMC12238412; doi:10.1038/s41467-025-60466-1)
Supplement: Supplementary file 4 — Source data [file 41467_2025_60466_MOESM4_ESM.zip › source_data_dir/per_figure_data/suppl-fig22_data_Dice_ET.csv]

dataset	A1	A2	A3
C13	0.8495013939064306	0.8613647703946338	0.7693916798762949
C07	0.8479237577993463	0.8652965762911391	0.7858190222133079
C08	0.6429092943853935	0.6553113910447572	0.32457777111955377
C18	0.8952416425198559	0.8700687517956776	0.7601324182369645
C00	0.9341161650228393	0.8679800114491696	0.844781155450357
C21	0.8575933419947633	0.8600803317742807
C17	0.9397465971420293	0.9305161763577539	0.9016657346682659
C26	0.8914471920369657	0.8876951030328235	0.8347174004539093
C06	0.8749964272177554	0.8103570781605121	0.7971831732680508
C11	0.9295588219109836	0.9231260158039719	0.8467449442522166
C27	0.17499219791846232	0.23325802704359133	0.05588624207835491
C04	0.8599281335865555	0.8250653511035503	0.7429770269942606
C01	0.7953966031815318	0.8240623778458704	0.7689189381249635
C16	0.9230919874609187	0.8477412827011834	0.8293531423245967
C30	0.7796697457726272	0.7986347199587934	0.7065250016425071
C12	0.9439016141202742	0.936138121744303	0.8885468367143532
C03	0.8521257860773791	0.7653147263033755	0.6158472057089234
C28	0.9104848414183591	0.8993601520588547	0.8514378369121253
C15	0.05100989282769991	0.05273468735007196	0.045152389313934525
C19	0.7872265104442817	0.5783379470896148	0.31831491772463877
C20	0.9091678621170503	0.9071758968071792	0.8433836815847977
