# Supplementary material for: Towards fair decentralized benchmarking of healthcare AI algorithms with the Federated Tumor Segmentation (FeTS) challenge
Source: Nat Commun. 2025 Jul 8;16:6274. doi: 10.1038/s41467-025-60466-1 (PMC12238412; doi:10.1038/s41467-025-60466-1)
Supplement: Supplementary file 4 — Source data [file 41467_2025_60466_MOESM4_ESM.zip › source_data_dir/per_figure_data/suppl-fig22_data_Hausdorff95_WT.csv]

dataset	A1	A2	A3
C13	3.631734380361423	9.306658238161523	32.60368858372384
C07	8.56900242811691	8.560593567575822	39.35561945971399
C08	99.76153684513181	41.69925078633769	60.55620834696081
C18	3.328417652706681	9.996588949308018	35.2702991650228
C00	2.711648868312873	10.604659545352266	37.758990587001904
C21	8.500587151857934	7.2309274026409245
C17	3.06989325887144	9.839854326656374	26.85150939644002
C26	4.056559096595275	3.3843258822232523	21.546178098758364
C06	8.768593389981476	12.059405817546681	46.01268816347846
C11	1.3968532730868277	2.3716133906875068	28.30717397702766
C27	31.4099872691792	13.827815979174991	34.32962504318272
C04	8.888841837468938	9.313028970443852	32.030272597977714
C01	5.732263033305338	5.720638955680932	16.352107313006968
C16	1.872872472512734	4.790455756023151	22.649558754237066
C30	5.899256988553977	8.282104337311369	29.143803583113137
C12	6.01264643891957	9.86203603653477	43.99497362729835
C03	7.494297571546866	8.17654181798686	46.190227164580094
C28	2.037013508618129	2.419995541678893	8.072430840054643
C15	6.276590769048953	6.581377712091246	57.15383997366323
C19	4.205064020291728	3.0423390012385285	68.16181386846965
C20	6.5	6.396785087785885	7.40810819389405
