# Supplementary material for: Towards fair decentralized benchmarking of healthcare AI algorithms with the Federated Tumor Segmentation (FeTS) challenge
Source: Nat Commun. 2025 Jul 8;16:6274. doi: 10.1038/s41467-025-60466-1 (PMC12238412; doi:10.1038/s41467-025-60466-1)
Supplement: Supplementary file 4 — Source data [file 41467_2025_60466_MOESM4_ESM.zip › source_data_dir/per_figure_data/suppl-fig22_data_Hausdorff95_TC.csv]

dataset	A1	A2	A3
C13	21.211463841773494	23.662309243571137	58.991382688007356
C07	8.912806948276963	2.2265304900102207	48.38760471140308
C08	128.8063576633332	123.71633029013951	160.95988979824486
C18	5.7728825478134	5.935070244961348	44.62517847362762
C00	1.8845100404595165	7.147586344039935	54.081137831555054
C21	3.572358117486253	21.929455695123824
C17	2.1395165122153	3.1529583489983377	31.91559104468642
C26	6.124852206136672	6.9717746879725295	40.30839747218758
C06	9.644946759945055	7.4240887956382995	45.314704534336414
C11	2.580643652491039	1.8086842708032218	43.901566512004685
C27	53.12266991673913	53.67250250095286	86.6946191869898
C04	25.950363780240334	27.973810323065276	46.99591445465029
C01	13.173768022543575	9.274537551367583	35.26219378748524
C16	3.468796256674565	33.325475675327745	38.46066212386635
C30	2.52508330564346	31.151370719762365	45.28344612299323
C12	2.0526927747662786	1.5397534140763427	49.357826258243115
C03	8.454672853084425	8.173144898717133	55.51740941360992
C28	6.3993711052457805	4.056650636404985	22.119007836695292
C15	23.93545566898476	21.474922534794807	67.54150838758082
C19	3.6425211278800327	96.82761154500093	77.01677853894896
C20	4.7912878474779	8.55626989054873	16.779328647843116
