# Supplementary material for: Towards fair decentralized benchmarking of healthcare AI algorithms with the Federated Tumor Segmentation (FeTS) challenge
Source: Nat Commun. 2025 Jul 8;16:6274. doi: 10.1038/s41467-025-60466-1 (PMC12238412; doi:10.1038/s41467-025-60466-1)
Supplement: Supplementary file 4 — Source data [file 41467_2025_60466_MOESM4_ESM.zip › source_data_dir/per_figure_data/suppl-fig22_data_Hausdorff95_ET.csv]

dataset	A1	A2	A3
C13	18.761321422781414	23.079971882809513	45.18772463994355
C07	7.259669971130307	6.374053141852458	12.805565449132086
C08	122.62829072642492	112.71470065351457	164.12069057484476
C18	3.454445121519637	17.801924070411733	40.69155711379333
C00	1.4369057648582781	24.789325603536064	25.589234990577772
C21	21.06918662667463	20.735846247980838
C17	1.78919296616654	2.280009169750824	2.798668024458545
C26	1.5812378703798298	1.4528853851371033	13.303135375058478
C06	8.706838143083372	29.405404125497626	19.93375898202839
C11	1.2107557566876503	1.0690355937288492	2.4043299749957883
C27	307.3412528179752	285.3925078687921	351.2387427163414
C04	23.69768225233734	24.53109313007721	16.640227531227374
C01	10.161504257010309	6.5236064222660195	23.60608676318809
C16	3.108993123541229	32.85221023212903	10.102687378288751
C30	30.87287837168839	30.655478094606455	54.31594496465179
C12	1.2664693550105963	1.2494338990091758	24.446562959433017
C03	7.170279138153143	41.149717105005344	67.33697357203515
C28	2.1591188987385466	2.1571348402636774	8.90977681768445
C15	327.16072671999046	327.17223431598006	327.16072671999046
C19	3.7445843828495273	95.48694901144334	139.54786989146803
C20	1.5	1.5	3.0955735647785554
