# Supplementary material for: Towards fair decentralized benchmarking of healthcare AI algorithms with the Federated Tumor Segmentation (FeTS) challenge
Source: Nat Commun. 2025 Jul 8;16:6274. doi: 10.1038/s41467-025-60466-1 (PMC12238412; doi:10.1038/s41467-025-60466-1)
Supplement: Supplementary file 4 — Source data [file 41467_2025_60466_MOESM4_ESM.zip › source_data_dir/per_figure_data/suppl-fig23_data_blobplot_left.csv]

model	rank	count	norm_counts
A1	1	101	0.8817460317460318
A1	2	25	0.21825396825396826
A2	2	86	0.7507936507936509
A2	1	39	0.3404761904761905
A2	3	1	0.00873015873015873
A3	3	125	1.0912698412698414
A3	1	1	0.00873015873015873
