# Supplementary material for: Towards fair decentralized benchmarking of healthcare AI algorithms with the Federated Tumor Segmentation (FeTS) challenge
Source: Nat Commun. 2025 Jul 8;16:6274. doi: 10.1038/s41467-025-60466-1 (PMC12238412; doi:10.1038/s41467-025-60466-1)
Supplement: Supplementary file 4 — Source data [file 41467_2025_60466_MOESM4_ESM.zip › source_data_dir/per_figure_data/suppl-fig23_data_matrix_right.csv]

	A1	A2	A3
A1	0	24	96
A2	3	0	89
A3	0	0	0
