# Supplementary material for: Towards fair decentralized benchmarking of healthcare AI algorithms with the Federated Tumor Segmentation (FeTS) challenge
Source: Nat Commun. 2025 Jul 8;16:6274. doi: 10.1038/s41467-025-60466-1 (PMC12238412; doi:10.1038/s41467-025-60466-1)
Supplement: Supplementary file 4 — Source data [file 41467_2025_60466_MOESM4_ESM.zip › source_data_dir/per_figure_data/suppl-fig2_sex_stats.csv]

dataset	male	female	n/a
4	0.5985489721886336	0.4014510278113664	0.0
6	0.5625	0.421875	0.015625
7	0.0	0.0	1.0
8	0.375	0.25	0.375
9	0.6666666666666666	0.3333333333333333	0.0
10	0.594059405940594	0.40594059405940597	0.0
11	0.39819004524886875	0.31221719457013575	0.2895927601809955
12	0.0	0.0	1.0
13	0.5887850467289719	0.411214953271028	0.0
14	0.6025641025641025	0.3974358974358974	0.0
15	0.6428571428571429	0.35714285714285715	0.0
16	0.62	0.38	0.0
17	0.5581395348837209	0.4418604651162791	0.0
18	0.5423728813559322	0.4576271186440678	0.0
19	0.4782608695652174	0.5217391304347826	0.0
20	0.6419753086419753	0.35802469135802467	0.0
21	0.0	0.0	1.0
22	0.5483870967741935	0.45161290322580644	0.0
23	0.6	0.4	0.0
24	0.72	0.28	0.0
26	0.65	0.35	0.0
27	0.6006546644844517	0.3993453355155483	0.0
28	0.605	0.395	0.0
29	0.5625	0.4375	0.0
30	0.6125	0.3875	0.0
31	0.35106382978723405	0.3617021276595745	0.2872340425531915
32	0.0	0.0	1.0
33	0.7	0.2	0.1
34	0.5614035087719298	0.43859649122807015	0.0
35	0.54	0.46	0.0
36	0.0	0.0	1.0
37	0.7222222222222222	0.2777777777777778	0.0
