# Supplementary material for: Towards fair decentralized benchmarking of healthcare AI algorithms with the Federated Tumor Segmentation (FeTS) challenge
Source: Nat Commun. 2025 Jul 8;16:6274. doi: 10.1038/s41467-025-60466-1 (PMC12238412; doi:10.1038/s41467-025-60466-1)
Supplement: Supplementary file 4 — Source data [file 41467_2025_60466_MOESM4_ESM.zip › source_data_dir/per_figure_data/suppl-fig2_idh_stats.csv]

dataset	Mut	Wild	n/a
4	0.11608222490931076	0.5828295042321644	0.3010882708585248
6	0.0	1.0	0.0
7	0.0	0.0	1.0
8	0.0	0.0	1.0
9	0.1111111111111111	0.5	0.3888888888888889
10	0.0594059405940594	0.3465346534653465	0.594059405940594
11	0.2579185520361991	0.3257918552036199	0.416289592760181
12	0.0	0.0	1.0
13	0.018691588785046728	0.42990654205607476	0.5514018691588785
14	0.05128205128205128	0.9102564102564102	0.038461538461538464
15	0.08571428571428572	0.8714285714285714	0.04285714285714286
16	0.09	0.83	0.08
17	0.0	0.0	1.0
18	0.03389830508474576	0.6610169491525424	0.3050847457627119
19	0.0	0.0	1.0
20	0.037037037037037035	0.6296296296296297	0.3333333333333333
21	0.0	0.0	1.0
22	0.16129032258064516	0.8387096774193549	0.0
23	0.025	0.975	0.0
24	0.22	0.78	0.0
26	0.0	0.0	1.0
27	0.02618657937806874	0.8166939443535188	0.15711947626841244
28	0.06	0.94	0.0
29	0.0	0.0	1.0
30	0.0125	0.175	0.8125
31	0.07446808510638298	0.5957446808510638	0.32978723404255317
32	0.0	0.0	1.0
33	0.0	0.0	1.0
34	0.017543859649122806	0.9824561403508771	0.0
35	0.12	0.88	0.0
36	0.0	0.0	1.0
37	0.046296296296296294	0.4722222222222222	0.48148148148148145
