# Supplementary material for: Towards fair decentralized benchmarking of healthcare AI algorithms with the Federated Tumor Segmentation (FeTS) challenge
Source: Nat Commun. 2025 Jul 8;16:6274. doi: 10.1038/s41467-025-60466-1 (PMC12238412; doi:10.1038/s41467-025-60466-1)
Supplement: Supplementary file 4 — Source data [file 41467_2025_60466_MOESM4_ESM.zip › source_data_dir/per_figure_data/suppl-fig2_age_stats.csv]

dataset	mean	std	min	max
4	60.44787182587666	14.160519951632406	10.0	89.0
6	60.85857142857143	11.194285714285714	36.0	82.0
7
8
9	52.33333333333333	17.0	12.0	72.0
10	55.705940594059406	13.782673267326732	25.0	90.0
11	40.11452229299364	16.50286624203822
12
13	58.98915887850467	10.79	29.3	79.1
14	59.09871794871795	10.83705128205128	22.52	81.7
15	64.03785714285715	10.347142857142856	35.0	85.0
16	63.0826	12.804200000000002	22.0	87.0
17			31.0	82.0
18	58.883559322033896	10.958305084745763	23.0	77.0
19	38.77869565217391	19.870434782608697	5.0	76.0
20	58.90617283950617
21
22	53.737096774193546
23	60.42	9.986	28.0	79.0
24	53.232	15.756	18.0	84.0
26	62.426
27	63.00288052373159	12.3940589198036	18.65	88.5
28	60.6665	13.444500000000001	18.0	94.0
29	56.934375	12.32625	27.0	80.3
30	51.01675	13.591750000000001	15.0	81.0
31	58.24358208955223	13.76507462686567	23.27	83.66
32			44.33	75.32
33
34	61.03333333333333	12.943508771929825	18.0	86.0
35	57.1666	14.3568	19.0	78.0
36
37	57.55	13.005555555555555	24.0	85.0
