# Supplementary material for: Towards fair decentralized benchmarking of healthcare AI algorithms with the Federated Tumor Segmentation (FeTS) challenge
Source: Nat Commun. 2025 Jul 8;16:6274. doi: 10.1038/s41467-025-60466-1 (PMC12238412; doi:10.1038/s41467-025-60466-1)
Supplement: Supplementary file 4 — Source data [file 41467_2025_60466_MOESM4_ESM.zip › source_data_dir/per_figure_data/suppl-fig20_data.csv]

team	communication_metric
ibbm	0.723021
MIP-FED	0.715238
METU-FL	0.770361
MIP-TRAVEL	0.727636
Shoulders	0.735796
Team_Alpaca	0.741559
HT-TUAS	0.793723
MiRL	0.720293
BCN-AIM	0.755072
