# Supplementary material for: Towards fair decentralized benchmarking of healthcare AI algorithms with the Federated Tumor Segmentation (FeTS) challenge
Source: Nat Commun. 2025 Jul 8;16:6274. doi: 10.1038/s41467-025-60466-1 (PMC12238412; doi:10.1038/s41467-025-60466-1)
Supplement: Supplementary file 4 — Source data [file 41467_2025_60466_MOESM4_ESM.zip › source_data_dir/per_figure_data/suppl-fig19_data.csv]

case_idx	team	Dice_WT	Dice_TC	Dice_ET	Hausdorff95_WT	Hausdorff95_TC	Hausdorff95_ET	Hausdorff95_mean	Dice_mean
FeTS21_Testing_001	ibbm	0.87986	0.74334	0.6179	4.24264	8.06226	4.12311	5.476003333333334	0.7470333333333333
FeTS21_Testing_001	MIP-FED	0.84187	0.25368	0.55076	62.28242	37.69615	38.37382	46.11746333333334	0.5487700000000001
FeTS21_Testing_001	METU-FL	0.87181	0.7466	0.59254	5.0	7.0	5.38516	5.795053333333333	0.7369833333333333
FeTS21_Testing_001	MIP-TRAVEL	0.67917	0.20988	0.26022	62.68971	79.34734	77.39347	73.14350666666667	0.38309
FeTS21_Testing_001	CUHK	0.8741	0.26988	0.58113	5.0	36.79674	37.11738	26.304706666666664	0.5750366666666666
FeTS21_Testing_001	Alpaca	0.86082	0.30739	0.52299	51.05634	39.29376	40.00375	43.45128333333333	0.5637333333333333
FeTS21_Testing_001	HT-TUAS	0.88841	0.44867	0.79543	4.12311	32.75668	1.73205	12.870613333333333	0.7108366666666667
FeTS21_Testing_001	MiRL	0.53848	0.07466	0.03544	30.56141	59.35486	59.71851	49.878260000000004	0.21619333333333335
FeTS21_Testing_001	BCN-AIM	0.87752	0.7676	0.64938	4.69042	23.3891	3.74166	10.607059999999999	0.7648333333333333
FeTS21_Testing_002	ibbm	0.92087	0.43997	0.0	6.08276	15.65248	373.12866	131.6213	0.45361333333333337
FeTS21_Testing_002	MIP-FED	0.93274	0.81022	0.0	5.38516	12.20656	373.12866	130.24012666666667	0.5809866666666667
FeTS21_Testing_002	METU-FL	0.89016	0.80672	0.0	7.0	7.14143	373.12866	129.09003	0.5656266666666666
FeTS21_Testing_002	MIP-TRAVEL	0.84757	0.00079	0.0	13.92839	34.6338	373.12866	140.56361666666666	0.2827866666666667
FeTS21_Testing_002	CUHK	0.93226	0.88364	0.0	4.47214	5.74456	373.12866	127.78178666666668	0.6053000000000001
FeTS21_Testing_002	Alpaca	0.895	0.85704	0.0	31.637	27.78489	373.12866	144.1835166666667	0.5840133333333334
FeTS21_Testing_002	HT-TUAS	0.9335	0.88304	0.0	4.89898	8.30662	373.12866	128.77808666666667	0.6055133333333333
FeTS21_Testing_002	MiRL	0.45269	0.36017	0.0	48.06246	49.64877	373.12866	156.94663	0.2709533333333333
FeTS21_Testing_002	BCN-AIM	0.93621	0.89002	0.0	3.60555	4.58258	373.12866	127.10559666666667	0.6087433333333333
FeTS21_Testing_003	ibbm	0.78758	0.59621	0.4348	68.79353	95.05262	94.08028	85.97547666666668	0.6061966666666666
FeTS21_Testing_003	MIP-FED	0.55426	0.26027	0.17819	75.62142	99.0101	98.83775	91.15642333333334	0.3309066666666666
FeTS21_Testing_003	METU-FL	0.60856	0.26583	0.20731	67.51	90.80749	90.84602	83.05450333333334	0.3605666666666667
FeTS21_Testing_003	MIP-TRAVEL	0.48731	0.20095	0.16042	72.67049	96.33795	96.80393	88.60412333333333	0.28289333333333333
FeTS21_Testing_003	CUHK	0.64122	0.36645	0.28035	72.89719	96.7688	96.50907	88.72501999999999	0.42934
FeTS21_Testing_003	Alpaca	0.6071	0.33456	0.24087	74.96666	97.87441	97.45255	90.09787333333334	0.3941766666666666
FeTS21_Testing_003	HT-TUAS	0.85188	0.70932	0.63303	14.45683	45.5302	4.0	21.32901	0.73141
FeTS21_Testing_003	MiRL	0.52365	0.12516	0.05282	26.49528	45.01111	45.14421	38.88353333333334	0.23387666666666662
FeTS21_Testing_003	BCN-AIM	0.8659	0.71564	0.63343	6.3992	13.0384	7.07107	8.836223333333333	0.7383233333333333
FeTS21_Testing_004	ibbm	0.73417	0.73422	0.62532	21.0	16.15549	10.81665	15.990713333333332	0.6979033333333332
FeTS21_Testing_004	MIP-FED	0.40525	0.27716	0.31934	62.20129	63.98164	62.16912	62.784016666666666	0.33391666666666664
FeTS21_Testing_004	METU-FL	0.70565	0.7611	0.58334	49.98	33.12099	25.47548	36.19215666666667	0.6833633333333333
FeTS21_Testing_004	MIP-TRAVEL	0.40345	0.25606	0.33152	60.84406	63.16645	62.20129	62.07059999999999	0.3303433333333334
FeTS21_Testing_004	CUHK	0.50639	0.38882	0.44051	57.70615	61.83931	59.69087	59.74544333333333	0.44524
FeTS21_Testing_004	Alpaca	0.49127	0.40566	0.46749	60.90156	62.05562	60.01666	60.991279999999996	0.45480666666666664
FeTS21_Testing_004	HT-TUAS	0.75943	0.75023	0.67852	16.76305	10.81665	3.16228	10.247326666666666	0.7293933333333333
FeTS21_Testing_004	MiRL	0.56208	0.48248	0.15976	46.50108	48.01042	42.00773	45.50641000000001	0.40144
FeTS21_Testing_004	BCN-AIM	0.70637	0.64298	0.55763	16.03122	12.36932	13.0384	13.812980000000001	0.63566
FeTS21_Testing_005	ibbm	0.68776	0.31804	0.58697	56.16939	14.49138	13.45362	28.03813	0.5309233333333333
FeTS21_Testing_005	MIP-FED	0.41244	0.39561	0.30949	63.32456	57.72348	68.33959	63.12921	0.3725133333333333
FeTS21_Testing_005	METU-FL	0.80062	0.33337	0.54119	6.40312	13.34166	14.49138	11.412053333333333	0.5583933333333334
FeTS21_Testing_005	MIP-TRAVEL	0.24691	0.15716	0.07733	68.27152	71.44928	81.22192	73.64757333333334	0.16046666666666667
FeTS21_Testing_005	CUHK	0.40621	0.30471	0.27903	63.07932	65.11144	73.94525	67.37867	0.32998333333333335
FeTS21_Testing_005	Alpaca	0.43414	0.37707	0.3708	63.45077	60.12986	70.64736	64.74266333333334	0.3940033333333333
FeTS21_Testing_005	HT-TUAS	0.72962	0.37745	0.55666	55.8856	14.62874	13.63635	28.05023	0.5545766666666667
FeTS21_Testing_005	MiRL	0.56332	0.50046	0.07229	55.87486	58.19837	68.52737	60.86686666666666	0.37868999999999997
FeTS21_Testing_005	BCN-AIM	0.66623	0.32097	0.57854	53.22312	16.43168	11.0	26.884933333333333	0.5219133333333333
FeTS21_Testing_006	ibbm	0.54005	0.0	0.0	6.55744	373.12866	373.12866	250.93825333333334	0.18001666666666669
FeTS21_Testing_006	MIP-FED	0.11201	0.00201	0.0	88.46355	87.88231	87.9713	88.10572	0.03800666666666667
FeTS21_Testing_006	METU-FL	0.26232	0.0	0.0	10.81665	373.12866	373.12866	252.35799	0.08744
FeTS21_Testing_006	MIP-TRAVEL	0.03803	0.0	0.0	93.92071	94.95051	93.8845	94.25190666666667	0.012676666666666668
FeTS21_Testing_006	CUHK	0.19875	0.00564	0.0	86.16844	81.33695	70.60164	79.36901	0.06813000000000001
FeTS21_Testing_006	Alpaca	0.07231	0.0	0.0	94.2242	87.96079	87.64702	89.94400333333333	0.024103333333333334
FeTS21_Testing_006	HT-TUAS	0.6326	0.0	0.0	5.09902	17.72005	373.12866	131.9825766666667	0.21086666666666667
FeTS21_Testing_006	MiRL	0.07355	0.0	0.0	78.18568	91.48224	91.48224	87.05005333333334	0.02451666666666667
FeTS21_Testing_006	BCN-AIM	0.41698	0.0	0.0	10.78191	373.12866	373.12866	252.34641000000002	0.13899333333333333
FeTS21_Testing_007	ibbm	0.91201	0.90194	0.81625	5.0	4.0	2.44949	3.816496666666667	0.8767333333333333
FeTS21_Testing_007	MIP-FED	0.89672	0.64379	0.73334	11.50216	17.02939	4.0	10.843849999999998	0.75795
FeTS21_Testing_007	METU-FL	0.90595	0.90054	0.81072	5.09902	5.38516	2.44949	4.311223333333333	0.8724033333333333
FeTS21_Testing_007	MIP-TRAVEL	0.89679	0.68602	0.76582	20.02498	9.48683	4.24264	11.251483333333333	0.7828766666666667
FeTS21_Testing_007	CUHK	0.89494	0.70246	0.82149	5.91608	15.93738	3.0	8.284486666666666	0.8062966666666668
FeTS21_Testing_007	Alpaca	0.8757	0.65854	0.77336	8.18535	15.81139	4.69042	9.562386666666667	0.7692
FeTS21_Testing_007	HT-TUAS	0.90494	0.76501	0.82006	5.38516	18.05547	2.23607	8.5589	0.8300033333333333
FeTS21_Testing_007	MiRL	0.51604	0.24433	0.1508	29.15476	37.37646	36.63332	34.38818	0.30372333333333335
FeTS21_Testing_007	BCN-AIM	0.90856	0.86878	0.80512	4.69042	9.43398	2.82843	5.650943333333333	0.86082
FeTS21_Testing_008	ibbm	0.36581	0.22938	0.11137	56.69215	62.44197	61.40033	60.178149999999995	0.23551999999999998
FeTS21_Testing_008	MIP-FED	0.28978	0.10489	0.06714	57.9051	61.81424	61.48171	60.400349999999996	0.15393666666666664
FeTS21_Testing_008	METU-FL	0.26199	0.15021	0.08971	59.38013	65.9242	64.85368	63.38600333333333	0.16730333333333333
FeTS21_Testing_008	MIP-TRAVEL	0.16809	0.01326	0.01171	60.84406	64.19502	63.56886	62.86931333333333	0.06435333333333333
FeTS21_Testing_008	CUHK	0.32411	0.19188	0.07785	56.09813	60.62178	60.3407	59.020203333333335	0.19794666666666663
FeTS21_Testing_008	Alpaca	0.31241	0.19774	0.07679	57.30619	61.53576	61.07004	59.970663333333334	0.19564666666666666
FeTS21_Testing_008	HT-TUAS	0.35458	0.23012	0.14116	55.98214	61.90315	61.12283	59.66937333333333	0.24195333333333333
FeTS21_Testing_008	MiRL	0.2194	0.08991	0.07331	58.5235	63.06346	62.87567	61.48754333333333	0.12754000000000001
FeTS21_Testing_008	BCN-AIM	0.63202	0.6387	0.40756	45.04442	53.33854	50.40833	49.597096666666665	0.5594266666666666
FeTS21_Testing_009	ibbm	0.84553	0.9023	0.86265	4.89898	3.4641	1.73205	3.365043333333334	0.8701599999999999
FeTS21_Testing_009	MIP-FED	0.66986	0.9275	0.85192	107.59926	3.0	2.23607	37.611776666666664	0.8164266666666666
FeTS21_Testing_009	METU-FL	0.8026	0.83979	0.78363	6.0	6.40312	5.0	5.80104	0.8086733333333335
FeTS21_Testing_009	MIP-TRAVEL	0.25131	0.43374	0.49944	106.47065	84.10113	78.5468	89.70619333333333	0.39482999999999996
FeTS21_Testing_009	CUHK	0.79471	0.93391	0.87478	7.07107	2.15344	1.41421	3.5462399999999996	0.8678
FeTS21_Testing_009	Alpaca	0.69145	0.92492	0.88359	94.37478	3.0	1.41421	32.92966333333333	0.83332
FeTS21_Testing_009	HT-TUAS	0.85787	0.93448	0.89611	5.0	1.73205	1.41421	2.71542	0.8961533333333334
FeTS21_Testing_009	MiRL	0.47734	0.35262	0.24204	18.81489	19.01841	19.26136	19.03155333333333	0.35733333333333334
FeTS21_Testing_009	BCN-AIM	0.80296	0.84388	0.7864	5.38516	6.0	5.0	5.46172	0.81108
FeTS21_Testing_010	ibbm	0.87873	0.0	0.0	2.82843	373.12866	373.12866	249.69525000000002	0.29291
FeTS21_Testing_010	MIP-FED	0.73448	0.0	0.0	92.1629	373.12866	373.12866	279.4734066666667	0.24482666666666666
FeTS21_Testing_010	METU-FL	0.55664	0.0	0.0	12.68858	373.12866	373.12866	252.9819666666667	0.18554666666666667
FeTS21_Testing_010	MIP-TRAVEL	0.23715	0.02992	0.00132	81.71903	74.56541	76.47876	77.58773333333333	0.08946333333333333
FeTS21_Testing_010	CUHK	0.91596	0.0	0.0	2.23607	373.12866	373.12866	249.4977966666667	0.30532
FeTS21_Testing_010	Alpaca	0.83717	0.0	0.0	78.39196	21.77154	15.0333	38.39893333333333	0.2790566666666667
FeTS21_Testing_010	HT-TUAS	0.88451	0.00158	0.0	2.82843	23.85372	373.12866	133.27027	0.29536333333333337
FeTS21_Testing_010	MiRL	0.71011	0.08905	0.00284	9.8995	17.56415	24.01145	17.158366666666666	0.2673333333333333
FeTS21_Testing_010	BCN-AIM	0.64443	0.0	0.0	10.48809	373.12866	373.12866	252.24847	0.21480999999999997
FeTS21_Testing_011	ibbm	0.0	0.0	1.0	81.84467	373.12866	0.0	151.65777666666668	0.3333333333333333
FeTS21_Testing_011	MIP-FED	0.09243	0.0	0.0	96.23409	75.95887	373.12866	181.77387333333334	0.03081
FeTS21_Testing_011	METU-FL	0.0	0.0	1.0	373.12866	373.12866	0.0	248.75244	0.3333333333333333
FeTS21_Testing_011	MIP-TRAVEL	0.03171	0.00707	0.0	99.0404	89.26477	373.12866	187.14461000000003	0.012926666666666668
FeTS21_Testing_011	CUHK	0.23235	0.0	0.0	85.06674	30.385	373.12866	162.86013333333335	0.07745
FeTS21_Testing_011	Alpaca	0.07321	0.0	0.0	84.78207	75.99671	373.12866	177.96914666666666	0.024403333333333332
FeTS21_Testing_011	HT-TUAS	0.04772	0.0	1.0	11.22497	373.12866	0.0	128.11787666666666	0.34924
FeTS21_Testing_011	MiRL	0.00559	0.0	0.0	80.14206	92.60021	373.12866	181.9569766666667	0.0018633333333333334
FeTS21_Testing_011	BCN-AIM	0.0	0.0	1.0	373.12866	373.12866	0.0	248.75244	0.3333333333333333
FeTS21_Testing_012	ibbm	0.84123	0.26973	0.68821	6.08276	17.02939	2.44949	8.520546666666666	0.5997233333333333
FeTS21_Testing_012	MIP-FED	0.68723	0.56966	0.28085	59.82474	37.66364	66.13017	54.53951666666668	0.51258
FeTS21_Testing_012	METU-FL	0.86337	0.42377	0.54647	5.74456	13.89244	12.08305	10.57335	0.6112033333333333
FeTS21_Testing_012	MIP-TRAVEL	0.40622	0.07977	0.03665	70.32069	73.06846	92.66634	78.68516333333334	0.17421333333333333
FeTS21_Testing_012	CUHK	0.8061	0.61819	0.4148	20.14944	11.57584	35.52388	22.416386666666664	0.6130300000000001
FeTS21_Testing_012	Alpaca	0.7295	0.60954	0.36721	51.07837	12.36932	37.78888	33.74552333333333	0.56875
FeTS21_Testing_012	HT-TUAS	0.85561	0.64684	0.6608	6.0	9.79796	7.0	7.59932	0.7210833333333334
FeTS21_Testing_012	MiRL	0.60786	0.45209	0.01788	20.46949	30.13304	43.30127	31.301266666666667	0.35927666666666663
FeTS21_Testing_012	BCN-AIM	0.83518	0.32844	0.58943	6.16441	12.0416	7.28011	8.495373333333333	0.58435
FeTS21_Testing_013	ibbm	0.75026	0.61988	0.65653	10.63015	11.04536	6.7082	9.461236666666666	0.6755566666666667
FeTS21_Testing_013	MIP-FED	0.41612	0.3251	0.43881	56.78908	64.94767	63.52834	61.75503	0.3933433333333333
FeTS21_Testing_013	METU-FL	0.67774	0.53886	0.60808	30.67572	57.5326	57.5934	48.60057333333333	0.6082266666666667
FeTS21_Testing_013	MIP-TRAVEL	0.25516	0.14072	0.22022	58.32667	71.23447	69.18815	66.24976333333332	0.20536666666666667
FeTS21_Testing_013	CUHK	0.54025	0.37156	0.51509	38.5357	57.48043	57.04384	51.01999000000001	0.47563333333333335
FeTS21_Testing_013	Alpaca	0.52746	0.43053	0.53887	52.93392	57.69749	57.67148	56.10096333333333	0.49895333333333336
FeTS21_Testing_013	HT-TUAS	0.78902	0.69924	0.75604	9.21954	16.30951	6.40312	10.644056666666666	0.7481
FeTS21_Testing_013	MiRL	0.63454	0.34944	0.18786	16.58312	37.21559	39.26831	31.02234	0.3906133333333333
FeTS21_Testing_013	BCN-AIM	0.69915	0.52129	0.53708	10.86278	12.32883	13.74773	12.313113333333334	0.58584
FeTS21_Testing_014	ibbm	0.54564	0.45944	0.31244	50.80354	62.18521	61.10646	58.03173666666667	0.43917333333333336
FeTS21_Testing_014	MIP-FED	0.35293	0.10623	0.11613	64.77654	67.62396	66.64833	66.34961	0.1917633333333333
FeTS21_Testing_014	METU-FL	0.40224	0.26732	0.20238	57.3498	64.44377	63.37981	61.72446	0.29064666666666666
FeTS21_Testing_014	MIP-TRAVEL	0.3369	0.1057	0.11396	71.47272	69.28925	67.57144	69.44447	0.18552
FeTS21_Testing_014	CUHK	0.38536	0.18636	0.14786	54.87258	65.89689	64.38827	61.71924666666666	0.23986
FeTS21_Testing_014	Alpaca	0.39266	0.19845	0.15713	60.0	66.27217	65.33758	63.869916666666676	0.24941333333333335
FeTS21_Testing_014	HT-TUAS	0.53265	0.44704	0.34367	49.40648	61.68468	59.74111	56.944089999999996	0.44111999999999996
FeTS21_Testing_014	MiRL	0.28231	0.14673	0.09084	57.3027	66.3325	65.93178	63.188993333333336	0.17329333333333333
FeTS21_Testing_014	BCN-AIM	0.65745	0.5843	0.49376	39.67367	56.93505	53.99074	50.19982000000001	0.5785033333333334
FeTS21_Testing_015	ibbm	0.76897	0.807	0.77785	7.0	1.73205	2.0	3.5773500000000005	0.7846066666666668
FeTS21_Testing_015	MIP-FED	0.33768	0.12064	0.18417	54.3783	70.42301	72.4058	65.73570333333333	0.21416333333333334
FeTS21_Testing_015	METU-FL	0.71791	0.43302	0.75942	9.43398	7.0	2.0	6.144659999999999	0.6367833333333334
FeTS21_Testing_015	MIP-TRAVEL	0.29996	0.22236	0.24194	63.13478	73.19153	73.23967	69.85532666666667	0.25475333333333333
FeTS21_Testing_015	CUHK	0.47615	0.34257	0.40341	47.68648	52.39275	52.12485	50.73469333333333	0.40737666666666666
FeTS21_Testing_015	Alpaca	0.40594	0.45891	0.51716	50.0999	26.19541	27.27998	34.52509666666666	0.46066999999999997
FeTS21_Testing_015	HT-TUAS	0.75978	0.63294	0.78534	9.06364	6.7082	1.73205	5.83463	0.72602
FeTS21_Testing_015	MiRL	0.61984	0.06772	0.06783	47.38301	67.88667	67.92864	61.06610666666666	0.25179666666666667
FeTS21_Testing_015	BCN-AIM	0.79043	0.6705	0.7717	6.08276	4.24264	2.0	4.108466666666667	0.7442099999999999
FeTS21_Testing_016	ibbm	0.84789	0.94744	0.70745	5.0	1.41421	1.41421	2.6094733333333333	0.83426
FeTS21_Testing_016	MIP-FED	0.73234	0.69276	0.50793	57.59861	46.20388	47.8534	50.55196333333333	0.6443433333333334
FeTS21_Testing_016	METU-FL	0.85934	0.90013	0.724	3.74166	4.24264	1.41421	3.1328366666666665	0.8278233333333332
FeTS21_Testing_016	MIP-TRAVEL	0.64029	0.33683	0.43154	72.61542	77.7036	78.38686	76.23529333333333	0.4695533333333333
FeTS21_Testing_016	CUHK	0.81692	0.85886	0.53105	8.06226	69.48777	69.81583	49.12195333333333	0.73561
FeTS21_Testing_016	Alpaca	0.79334	0.86703	0.59685	52.37557	74.52114	73.62744	66.84138333333334	0.7524066666666666
FeTS21_Testing_016	HT-TUAS	0.84946	0.90032	0.70844	4.89898	3.0	1.41421	3.1043966666666667	0.8194066666666666
FeTS21_Testing_016	MiRL	0.29777	0.10966	0.03137	40.95668	59.23681	58.1786	52.79069666666667	0.14626666666666666
FeTS21_Testing_016	BCN-AIM	0.84148	0.92108	0.71053	5.0	1.73205	1.41421	2.71542	0.8243633333333333
FeTS21_Testing_017	ibbm	0.70756	0.0	0.0	13.0384	373.12866	373.12866	253.09857333333335	0.23585333333333333
FeTS21_Testing_017	MIP-FED	0.60571	0.0	0.0	39.15354	373.12866	373.12866	261.80362	0.20190333333333332
FeTS21_Testing_017	METU-FL	0.70647	0.0	0.0	27.27636	373.12866	373.12866	257.84456	0.23549
FeTS21_Testing_017	MIP-TRAVEL	0.63237	0.0	0.0	45.88028	373.12866	373.12866	264.04586666666665	0.21079
FeTS21_Testing_017	CUHK	0.67868	0.0	0.0	9.8995	373.12866	373.12866	252.05227333333335	0.22622666666666666
FeTS21_Testing_017	Alpaca	0.70676	0.0	0.0	19.72308	373.12866	373.12866	255.32680000000002	0.2355866666666667
FeTS21_Testing_017	HT-TUAS	0.73547	0.0	0.0	10.24695	373.12866	373.12866	252.16809000000003	0.24515666666666666
FeTS21_Testing_017	MiRL	0.31135	0.0	0.0	23.04344	373.12866	373.12866	256.4335866666667	0.10378333333333334
FeTS21_Testing_017	BCN-AIM	0.65555	0.0	0.0	26.79552	373.12866	373.12866	257.68428	0.21851666666666666
FeTS21_Testing_018	ibbm	0.79644	0.89736	0.82992	6.16441	2.44949	1.73205	3.4486500000000007	0.84124
FeTS21_Testing_018	MIP-FED	0.54183	0.54136	0.60478	55.44366	68.7968	68.38165	64.20737000000001	0.5626566666666667
FeTS21_Testing_018	METU-FL	0.80497	0.90562	0.82959	6.0	2.23607	1.73205	3.3227066666666665	0.8467266666666666
FeTS21_Testing_018	MIP-TRAVEL	0.56683	0.66936	0.65874	59.91661	71.81922	68.8404	66.85874333333334	0.6316433333333333
FeTS21_Testing_018	CUHK	0.63798	0.73059	0.74858	51.25914	59.91661	57.29703	56.15759333333333	0.7057166666666667
FeTS21_Testing_018	Alpaca	0.61558	0.69235	0.72611	52.47857	58.62593	55.65159	55.58536333333333	0.6780133333333334
FeTS21_Testing_018	HT-TUAS	0.79308	0.8587	0.81315	7.07107	5.0	2.0	4.690356666666666	0.8216433333333333
FeTS21_Testing_018	MiRL	0.25792	0.08612	0.06376	61.07086	79.1827	78.6098	72.95445333333333	0.13593333333333332
FeTS21_Testing_018	BCN-AIM	0.79291	0.86533	0.81	6.55744	3.0	2.0	3.85248	0.8227466666666667
FeTS21_Testing_019	ibbm	0.84604	0.93541	0.63039	14.79865	2.23607	3.60555	6.88009	0.8039466666666666
FeTS21_Testing_019	MIP-FED	0.73274	0.74046	0.57708	54.05553	14.89966	5.91608	24.957089999999997	0.6834266666666666
FeTS21_Testing_019	METU-FL	0.89452	0.93047	0.62483	3.4641	2.44949	3.60555	3.1730466666666666	0.8166066666666666
FeTS21_Testing_019	MIP-TRAVEL	0.72655	0.87028	0.59406	54.21254	8.60232	4.89898	22.571279999999998	0.7302966666666668
FeTS21_Testing_019	CUHK	0.74405	0.78	0.63685	50.12834	14.03567	4.24264	22.802216666666666	0.7202999999999999
FeTS21_Testing_019	Alpaca	0.69397	0.74183	0.60237	54.16641	13.0	4.69042	23.952276666666666	0.67939
FeTS21_Testing_019	HT-TUAS	0.8444	0.86358	0.61552	14.3527	14.07125	4.12311	10.849019999999998	0.7745000000000001
FeTS21_Testing_019	MiRL	0.32384	0.15276	0.07068	62.498	75.13322	75.55131	71.06084333333332	0.18242666666666665
FeTS21_Testing_019	BCN-AIM	0.83824	0.91073	0.60926	16.67333	2.23607	3.74166	7.550353333333333	0.7860766666666666
FeTS21_Testing_020	ibbm	0.56754	0.82932	0.62522	40.50864	3.4641	3.31662	15.76312	0.6740266666666667
FeTS21_Testing_020	MIP-FED	0.34438	0.70886	0.5328	80.23092	84.89052	83.40623	82.84255666666667	0.52868
FeTS21_Testing_020	METU-FL	0.58654	0.82759	0.62489	41.10961	4.24264	3.31662	16.22295666666667	0.6796733333333332
FeTS21_Testing_020	MIP-TRAVEL	0.19341	0.52858	0.42859	84.74078	86.09704	84.5281	85.12197333333334	0.38352666666666674
FeTS21_Testing_020	CUHK	0.56846	0.80352	0.6662	74.14142	5.09902	4.12311	27.787849999999995	0.6793933333333334
FeTS21_Testing_020	Alpaca	0.43446	0.7295	0.55393	80.33679	6.7082	5.38516	30.81005	0.5726300000000001
FeTS21_Testing_020	HT-TUAS	0.54465	0.79948	0.60899	40.06245	3.60555	3.60555	15.75785	0.65104
FeTS21_Testing_020	MiRL	0.27017	0.18192	0.11011	51.58876	97.25379	96.73676	81.85977	0.1874
FeTS21_Testing_020	BCN-AIM	0.55858	0.8031	0.59332	26.9722	3.4641	3.74166	11.392653333333335	0.6516666666666667
FeTS21_Testing_021	ibbm	0.45914	0.64677	0.69324	15.70348	3.31662	3.16228	7.394126666666666	0.5997166666666667
FeTS21_Testing_021	MIP-FED	0.38791	0.06464	0.18777	51.23914	66.95819	75.15318	64.45017	0.21344
FeTS21_Testing_021	METU-FL	0.54228	0.67263	0.71116	10.86278	3.16228	3.16228	5.729113333333333	0.6420233333333333
FeTS21_Testing_021	MIP-TRAVEL	0.37727	0.09706	0.16293	53.00943	71.42933	75.37374	66.60416666666667	0.21241999999999997
FeTS21_Testing_021	CUHK	0.40127	0.15195	0.28383	41.15823	42.56407	44.73254	42.818279999999994	0.2790166666666667
FeTS21_Testing_021	Alpaca	0.38534	0.21477	0.29756	46.28175	43.78925	45.71925	45.26341666666667	0.29922333333333334
FeTS21_Testing_021	HT-TUAS	0.47185	0.34406	0.60491	15.36229	36.95673	28.55693	26.958650000000002	0.4736066666666667
FeTS21_Testing_021	MiRL	0.24511	0.00565	0.00565	54.15718	71.23903	71.23903	65.54508	0.08546999999999999
FeTS21_Testing_021	BCN-AIM	0.49851	0.56735	0.66082	12.12436	18.30795	4.0554	11.495903333333333	0.57556
FeTS21_Testing_022	ibbm	0.76142	0.81791	0.87438	13.0384	7.07107	2.0	7.369823333333333	0.8179033333333333
FeTS21_Testing_022	MIP-FED	0.61574	0.38839	0.64043	51.44026	61.06554	63.0912	58.53233333333333	0.5481866666666667
FeTS21_Testing_022	METU-FL	0.83304	0.77963	0.87193	6.40312	12.54789	2.0	6.98367	0.8281999999999999
FeTS21_Testing_022	MIP-TRAVEL	0.70008	0.71544	0.74737	50.01	59.95748	60.7499	56.90579333333333	0.7209633333333333
FeTS21_Testing_022	CUHK	0.65393	0.47165	0.73475	42.0119	55.22681	56.89376	51.37749	0.62011
FeTS21_Testing_022	Alpaca	0.6395	0.47831	0.76194	52.96225	55.36831	57.61423	55.31493	0.6265833333333334
FeTS21_Testing_022	HT-TUAS	0.74204	0.54028	0.87382	15.81139	14.21267	2.0	10.674686666666666	0.7187133333333332
FeTS21_Testing_022	MiRL	0.28794	0.09356	0.06114	44.37342	65.26868	66.78173	58.807943333333334	0.14754666666666663
FeTS21_Testing_022	BCN-AIM	0.78534	0.79219	0.8775	10.29563	10.86278	2.0	7.71947	0.8183433333333333
FeTS21_Testing_023	ibbm	0.76137	0.83337	0.72915	7.0	2.23607	2.23607	3.8240466666666664	0.77463
FeTS21_Testing_023	MIP-FED	0.55031	0.18551	0.3792	69.47122	74.59088	67.10142	70.38784	0.3716733333333333
FeTS21_Testing_023	METU-FL	0.69373	0.58247	0.67552	13.0	23.49998	15.76066	17.420213333333333	0.6505733333333333
FeTS21_Testing_023	MIP-TRAVEL	0.54446	0.33568	0.37255	75.3326	128.09762	127.1094	110.17987333333333	0.41756333333333334
FeTS21_Testing_023	CUHK	0.72073	0.42164	0.53219	15.07149	42.76856	30.4138	29.41795	0.5581866666666667
FeTS21_Testing_023	Alpaca	0.65337	0.4322	0.50211	43.55456	49.20569	29.27627	40.67884	0.5292266666666666
FeTS21_Testing_023	HT-TUAS	0.7681	0.65896	0.69453	6.48074	26.61941	8.24621	13.782119999999999	0.7071966666666666
FeTS21_Testing_023	MiRL	0.39312	0.0396	0.02778	70.37151	105.15702	105.07973	93.53608666666666	0.1535
FeTS21_Testing_023	BCN-AIM	0.77054	0.79146	0.70617	6.08276	13.14061	3.0	7.407790000000001	0.7560566666666667
FeTS21_Testing_024	ibbm	0.91184	0.94225	0.83787	5.38516	1.41421	1.73205	2.843806666666667	0.89732
FeTS21_Testing_024	MIP-FED	0.70683	0.85808	0.72685	53.76802	4.98485	4.89898	21.217283333333334	0.76392
FeTS21_Testing_024	METU-FL	0.91729	0.94333	0.8438	4.89898	1.41421	1.41421	2.5757999999999996	0.9014733333333332
FeTS21_Testing_024	MIP-TRAVEL	0.67194	0.83805	0.76096	72.86288	27.51727	4.24264	34.87426333333333	0.7569833333333333
FeTS21_Testing_024	CUHK	0.86443	0.89848	0.82445	5.74456	3.0	2.23607	3.6602099999999997	0.8624533333333333
FeTS21_Testing_024	Alpaca	0.81555	0.85251	0.77838	12.81015	4.24264	2.82843	6.6270733333333345	0.81548
FeTS21_Testing_024	HT-TUAS	0.90127	0.9283	0.82139	4.56601	2.0	2.23607	2.9340266666666666	0.8836533333333333
FeTS21_Testing_024	MiRL	0.29648	0.26144	0.16098	27.5318	31.12876	29.68164	29.447400000000002	0.23963333333333334
FeTS21_Testing_024	BCN-AIM	0.88643	0.90539	0.80628	6.08276	10.67708	2.44949	6.403110000000001	0.8660333333333333
FeTS21_Testing_025	ibbm	0.87755	0.88546	0.7996	4.24264	2.58212	2.0	2.9415866666666663	0.8542033333333333
FeTS21_Testing_025	MIP-FED	0.63185	0.52009	0.57863	51.5131	52.61559	40.42277	48.183820000000004	0.5768566666666667
FeTS21_Testing_025	METU-FL	0.87362	0.88033	0.79385	3.74166	2.82843	2.0	2.8566966666666667	0.8492666666666665
FeTS21_Testing_025	MIP-TRAVEL	0.73176	0.71021	0.65755	51.92735	25.15949	22.11334	33.06672666666666	0.69984
FeTS21_Testing_025	CUHK	0.78751	0.70078	0.7359	13.56466	10.44031	4.89898	9.63465	0.7413966666666667
FeTS21_Testing_025	Alpaca	0.73096	0.61077	0.70381	51.5558	9.64882	6.32456	22.509726666666666	0.6818466666666666
FeTS21_Testing_025	HT-TUAS	0.83938	0.82633	0.76148	5.91608	4.0	2.82843	4.248170000000001	0.8090633333333334
FeTS21_Testing_025	MiRL	0.21428	0.08524	0.06194	58.26663	57.91373	56.74857	57.64297666666667	0.12048666666666667
FeTS21_Testing_025	BCN-AIM	0.8539	0.84195	0.7694	4.58258	3.16228	2.44949	3.3981166666666667	0.8217500000000001
FeTS21_Testing_026	ibbm	0.90951	0.80376	0.69329	4.12311	8.544	3.31662	5.32791	0.8021866666666666
FeTS21_Testing_026	MIP-FED	0.84204	0.81512	0.59309	32.34192	21.37756	5.38516	19.70154666666667	0.7500833333333333
FeTS21_Testing_026	METU-FL	0.91493	0.90004	0.74455	3.60555	5.09902	2.23607	3.64688	0.8531733333333333
FeTS21_Testing_026	MIP-TRAVEL	0.85447	0.49264	0.58087	39.49366	9.27362	5.0	17.922426666666667	0.64266
FeTS21_Testing_026	CUHK	0.88323	0.82669	0.61854	8.06226	10.95673	4.24264	7.753876666666668	0.7761533333333333
FeTS21_Testing_026	Alpaca	0.84009	0.82997	0.6677	43.18565	9.69536	3.60555	18.828853333333335	0.7792533333333332
FeTS21_Testing_026	HT-TUAS	0.88727	0.85307	0.71316	6.16441	11.18034	3.16228	6.835676666666665	0.8178333333333333
FeTS21_Testing_026	MiRL	0.35617	0.29041	0.11818	46.70118	51.34199	50.27972	49.440963333333336	0.25492
FeTS21_Testing_026	BCN-AIM	0.90181	0.87566	0.6735	4.47214	9.0	3.60555	5.692563333333333	0.81699
FeTS21_Testing_027	ibbm	0.92689	0.93263	0.8317	2.23607	2.23607	1.41421	1.9621166666666665	0.8970733333333333
FeTS21_Testing_027	MIP-FED	0.85576	0.60079	0.707	34.66987	42.73172	4.12311	27.174899999999997	0.7211833333333333
FeTS21_Testing_027	METU-FL	0.92136	0.83565	0.83078	2.82843	14.17745	1.41421	6.14003	0.8625966666666667
FeTS21_Testing_027	MIP-TRAVEL	0.88684	0.77313	0.77724	22.22611	8.3666	2.23607	10.942926666666665	0.8124033333333333
FeTS21_Testing_027	CUHK	0.91253	0.74128	0.80194	3.0	13.60147	1.73205	6.111173333333333	0.8185833333333333
FeTS21_Testing_027	Alpaca	0.89747	0.61156	0.78346	6.48074	14.56022	2.0	7.680319999999999	0.7641633333333333
FeTS21_Testing_027	HT-TUAS	0.92149	0.75902	0.80959	2.44949	16.24808	1.41421	6.703926666666668	0.8300333333333333
FeTS21_Testing_027	MiRL	0.46222	0.15982	0.08865	45.12206	75.05664	73.48537	64.55469	0.23689666666666667
FeTS21_Testing_027	BCN-AIM	0.92088	0.82266	0.81561	2.82843	13.45362	1.41421	5.898753333333334	0.85305
FeTS21_Testing_028	ibbm	0.95145	0.91216	0.76916	1.73205	3.60555	1.41421	2.2506033333333333	0.87759
FeTS21_Testing_028	MIP-FED	0.92917	0.66088	0.62857	6.0	19.33908	3.0	9.44636	0.73954
FeTS21_Testing_028	METU-FL	0.95107	0.8933	0.76262	1.73205	20.24846	1.41421	7.798240000000001	0.8689966666666668
FeTS21_Testing_028	MIP-TRAVEL	0.93371	0.63744	0.70448	3.31662	19.10497	2.0	8.14053	0.7585433333333333
FeTS21_Testing_028	CUHK	0.94167	0.74682	0.77066	2.23607	12.24745	1.41421	5.299243333333334	0.8197166666666668
FeTS21_Testing_028	Alpaca	0.94014	0.67802	0.71458	2.23607	11.44552	1.73205	5.13788	0.77758
FeTS21_Testing_028	HT-TUAS	0.94858	0.86002	0.73177	1.73205	13.60147	1.41421	5.582576666666667	0.84679
FeTS21_Testing_028	MiRL	0.48873	0.16715	0.05641	41.93328	62.94442	62.27118	55.71629333333334	0.23743
FeTS21_Testing_028	BCN-AIM	0.94473	0.88361	0.74091	2.0	21.04756	1.41421	8.153923333333333	0.8564166666666666
FeTS21_Testing_029	ibbm	0.92766	0.95806	0.87572	2.0	1.0	1.0	1.3333333333333333	0.9204800000000001
FeTS21_Testing_029	MIP-FED	0.79306	0.59352	0.69642	67.96322	86.39733	75.20239	76.52098	0.6943333333333334
FeTS21_Testing_029	METU-FL	0.90019	0.86303	0.79981	3.0	6.32456	3.16228	4.16228	0.8543433333333333
FeTS21_Testing_029	MIP-TRAVEL	0.84035	0.6121	0.7764	56.11595	20.61553	17.91647	31.54931666666667	0.74295
FeTS21_Testing_029	CUHK	0.90359	0.84884	0.83291	2.44949	12.68858	2.82843	5.988833333333333	0.86178
FeTS21_Testing_029	Alpaca	0.90284	0.81085	0.83785	2.44949	12.8841	9.16515	8.166246666666668	0.8505133333333333
FeTS21_Testing_029	HT-TUAS	0.92622	0.94048	0.88199	2.23607	1.41421	1.0	1.550093333333333	0.91623
FeTS21_Testing_029	MiRL	0.41441	0.12863	0.07008	37.88403	46.00435	45.39824	43.09554000000001	0.20437333333333332
FeTS21_Testing_029	BCN-AIM	0.91979	0.93394	0.86685	2.23607	1.41421	1.0	1.550093333333333	0.90686
FeTS21_Testing_030	ibbm	0.91854	0.8693	0.70786	2.23607	2.82843	2.44949	2.5046633333333332	0.8319000000000001
FeTS21_Testing_030	MIP-FED	0.89898	0.73936	0.63542	9.69766	19.20937	4.47214	11.12639	0.7579199999999999
FeTS21_Testing_030	METU-FL	0.91083	0.75116	0.65873	3.0	17.23369	12.14906	10.79425	0.7735733333333333
FeTS21_Testing_030	MIP-TRAVEL	0.87711	0.73647	0.62926	20.5426	19.87461	11.33125	17.249486666666666	0.7476133333333332
FeTS21_Testing_030	CUHK	0.90437	0.84617	0.71247	3.0	6.45358	2.44949	3.9676899999999997	0.8210033333333334
FeTS21_Testing_030	Alpaca	0.89671	0.84276	0.6652	3.60555	4.24264	3.16228	3.6701566666666667	0.8015566666666666
FeTS21_Testing_030	HT-TUAS	0.92023	0.87967	0.69364	2.44949	2.23607	2.44949	2.3783499999999997	0.8311800000000001
FeTS21_Testing_030	MiRL	0.43639	0.09356	0.04272	27.09243	55.00864	55.61475	45.905273333333334	0.19089
FeTS21_Testing_030	BCN-AIM	0.90754	0.81902	0.67445	3.0	21.84033	5.38516	10.075163333333334	0.8003366666666668
FeTS21_Testing_031	ibbm	0.94331	0.95392	0.86307	2.82843	2.44949	1.41421	2.2307099999999997	0.9201
FeTS21_Testing_031	MIP-FED	0.80487	0.84555	0.76738	50.71686	58.25118	39.10243	49.35682333333333	0.8059333333333333
FeTS21_Testing_031	METU-FL	0.94634	0.95712	0.86717	2.23607	2.23607	1.41421	1.9621166666666665	0.9235433333333333
FeTS21_Testing_031	MIP-TRAVEL	0.89377	0.79115	0.80465	43.3705	14.28286	3.31662	20.323326666666667	0.8298566666666667
FeTS21_Testing_031	CUHK	0.92372	0.90068	0.82309	5.09902	11.57584	2.23607	6.3036433333333335	0.8824966666666666
FeTS21_Testing_031	Alpaca	0.91016	0.92796	0.83932	10.04988	3.74166	2.23607	5.342536666666667	0.8924799999999999
FeTS21_Testing_031	HT-TUAS	0.93618	0.95146	0.85998	3.60555	2.82843	1.73205	2.7220099999999996	0.9158733333333333
FeTS21_Testing_031	MiRL	0.37099	0.29805	0.1837	28.3399	33.48134	32.64965	31.490296666666666	0.28424666666666665
FeTS21_Testing_031	BCN-AIM	0.93294	0.94728	0.85652	4.24264	3.31662	1.73205	3.097103333333333	0.9122466666666668
FeTS21_Testing_032	ibbm	0.90851	0.93491	0.81818	4.69042	2.82843	2.0	3.17295	0.8872
FeTS21_Testing_032	MIP-FED	0.88836	0.62256	0.69588	33.24154	22.83966	4.47214	20.184446666666663	0.7356000000000001
FeTS21_Testing_032	METU-FL	0.88836	0.92195	0.81778	6.0	3.60555	2.23607	3.9472066666666668	0.8760300000000001
FeTS21_Testing_032	MIP-TRAVEL	0.89074	0.82125	0.76161	9.01108	27.85498	3.74166	13.53590666666667	0.8245333333333335
FeTS21_Testing_032	CUHK	0.90947	0.70316	0.81783	5.0	15.0	2.23607	7.412023333333333	0.8101533333333334
FeTS21_Testing_032	Alpaca	0.90965	0.6155	0.78166	6.7082	13.60147	3.0	7.76989	0.7689366666666667
FeTS21_Testing_032	HT-TUAS	0.91205	0.78606	0.79914	4.69042	17.72005	2.23607	8.215513333333334	0.8324166666666667
FeTS21_Testing_032	MiRL	0.56304	0.15754	0.08696	29.49576	56.75385	56.93856	47.72939	0.26918000000000003
FeTS21_Testing_032	BCN-AIM	0.90312	0.87885	0.79504	5.83095	5.09902	2.44949	4.459820000000001	0.8590033333333333
FeTS21_Testing_033	ibbm	0.87711	0.94875	0.8859	6.08276	1.73205	1.41421	3.07634	0.90392
FeTS21_Testing_033	MIP-FED	0.75903	0.70221	0.79037	41.02926	40.45986	29.08608	36.858399999999996	0.7505366666666667
FeTS21_Testing_033	METU-FL	0.87035	0.94969	0.88184	5.74456	1.41421	1.41421	2.8576599999999996	0.9006266666666667
FeTS21_Testing_033	MIP-TRAVEL	0.81361	0.72491	0.75719	70.21253	84.38602	83.86894	79.48916333333334	0.7652366666666667
FeTS21_Testing_033	CUHK	0.8384	0.82397	0.84007	10.48809	6.40312	1.41421	6.1018066666666675	0.8341466666666667
FeTS21_Testing_033	Alpaca	0.78829	0.68642	0.86141	29.34536	9.27362	1.73205	13.450343333333334	0.7787066666666668
FeTS21_Testing_033	HT-TUAS	0.85695	0.91273	0.87747	7.34847	5.38516	1.41421	4.7159466666666665	0.8823833333333333
FeTS21_Testing_033	MiRL	0.30518	0.16368	0.10529	59.07368	68.91662	67.65353	65.21461	0.19138333333333332
FeTS21_Testing_033	BCN-AIM	0.86117	0.92816	0.87838	6.63325	2.0	1.41421	3.3491533333333336	0.8892366666666667
FeTS21_Testing_034	ibbm	0.92065	0.89448	0.74467	2.44949	4.12311	3.74166	3.4380866666666665	0.8532666666666667
FeTS21_Testing_034	MIP-FED	0.90074	0.63832	0.67603	7.48331	17.14643	13.63818	12.755973333333332	0.7383633333333334
FeTS21_Testing_034	METU-FL	0.91976	0.89787	0.74832	2.44949	3.60555	3.31662	3.123886666666667	0.8553166666666666
FeTS21_Testing_034	MIP-TRAVEL	0.92128	0.80034	0.68322	29.42788	44.77723	20.47803	31.56104666666667	0.8016133333333334
FeTS21_Testing_034	CUHK	0.91367	0.73854	0.77925	3.0	12.32883	4.58258	6.637136666666667	0.8104866666666667
FeTS21_Testing_034	Alpaca	0.9037	0.64078	0.71796	6.16441	12.68858	6.7082	8.520396666666665	0.7541466666666667
FeTS21_Testing_034	HT-TUAS	0.92039	0.81305	0.73829	2.44949	15.06652	4.12311	7.21304	0.82391
FeTS21_Testing_034	MiRL	0.37739	0.13808	0.07562	51.42956	70.82372	71.26535	64.50621	0.19703
FeTS21_Testing_034	BCN-AIM	0.9152	0.88849	0.72672	2.82843	9.43398	4.3589	5.540436666666667	0.8434699999999999
FeTS21_Testing_035	ibbm	0.88303	0.85276	0.7949	6.7082	4.0	2.44949	4.3858966666666666	0.8435633333333333
FeTS21_Testing_035	MIP-FED	0.5859	0.60662	0.60682	77.23341	83.72574	79.6508	80.20331666666668	0.59978
FeTS21_Testing_035	METU-FL	0.87567	0.86267	0.80581	6.78233	3.74166	2.23607	4.253353333333333	0.8480500000000001
FeTS21_Testing_035	MIP-TRAVEL	0.65853	0.62235	0.61833	78.87585	73.15395	68.77499	73.60159666666667	0.6330699999999999
FeTS21_Testing_035	CUHK	0.83184	0.7912	0.78279	56.61537	72.36056	4.58258	44.51950333333334	0.8019433333333333
FeTS21_Testing_035	Alpaca	0.7396	0.71941	0.69501	76.32169	12.84523	7.0	32.055640000000004	0.7180066666666667
FeTS21_Testing_035	HT-TUAS	0.87172	0.84023	0.78857	6.32456	3.74166	2.23607	4.100763333333333	0.8335066666666666
FeTS21_Testing_035	MiRL	0.31768	0.15833	0.09536	40.82891	45.7012	42.59343	43.04118	0.1904566666666667
FeTS21_Testing_035	BCN-AIM	0.87135	0.83919	0.77411	7.0	3.74166	2.44949	4.39705	0.8282166666666666
FeTS21_Testing_036	ibbm	0.43	0.72874	0.76286	13.0384	4.58258	1.73205	6.45101	0.6405333333333334
FeTS21_Testing_036	MIP-FED	0.1746	0.36655	0.44207	72.31182	66.50864	80.61819	73.14621666666666	0.32774
FeTS21_Testing_036	METU-FL	0.61193	0.7196	0.77704	9.0	4.69042	1.73205	5.1408233333333335	0.7028566666666666
FeTS21_Testing_036	MIP-TRAVEL	0.17725	0.55391	0.45384	73.66139	93.23626	98.83623	88.57796	0.395
FeTS21_Testing_036	CUHK	0.33441	0.6654	0.75701	44.14748	46.59184	5.83095	32.19009	0.5856066666666666
FeTS21_Testing_036	Alpaca	0.25298	0.71859	0.71374	54.61044	42.52999	11.04762	36.06268333333333	0.56177
FeTS21_Testing_036	HT-TUAS	0.41981	0.74195	0.74658	14.07125	5.09902	2.23607	7.135446666666667	0.6361133333333334
FeTS21_Testing_036	MiRL	0.17609	0.09433	0.0503	91.41663	97.57561	101.61914	96.87046	0.10690666666666666
FeTS21_Testing_036	BCN-AIM	0.54671	0.74262	0.75446	9.11043	4.47214	2.0	5.19419	0.6812633333333333
FeTS21_Testing_037	ibbm	0.93258	0.91329	0.7536	1.73205	1.41421	1.41421	1.5201566666666666	0.8664900000000001
FeTS21_Testing_037	MIP-FED	0.52591	0.57213	0.51284	70.0	77.13624	59.03389	68.72337666666665	0.53696
FeTS21_Testing_037	METU-FL	0.92161	0.92072	0.75761	2.0	1.41421	1.41421	1.609473333333333	0.8666466666666667
FeTS21_Testing_037	MIP-TRAVEL	0.66781	0.72958	0.56579	70.2282	59.03643	56.44466	61.90309666666667	0.6543933333333334
FeTS21_Testing_037	CUHK	0.87423	0.85678	0.75722	13.35289	16.61322	1.41421	10.460106666666666	0.8294099999999999
FeTS21_Testing_037	Alpaca	0.81356	0.83037	0.71008	69.05795	6.57987	1.73205	25.78995666666667	0.7846700000000001
FeTS21_Testing_037	HT-TUAS	0.91798	0.8813	0.72816	2.0	2.0	1.41421	1.8047366666666667	0.84248
FeTS21_Testing_037	MiRL	0.34093	0.16093	0.072	44.93996	43.0581	39.78943	42.59583000000001	0.19128666666666663
FeTS21_Testing_037	BCN-AIM	0.92078	0.88772	0.73413	2.0	2.0	1.41421	1.8047366666666667	0.8475433333333333
FeTS21_Testing_038	ibbm	0.94626	0.94306	0.79108	2.23607	2.23607	2.0	2.15738	0.8934666666666667
FeTS21_Testing_038	MIP-FED	0.90832	0.84656	0.61859	7.28011	4.47214	4.24264	5.33163	0.7911566666666667
FeTS21_Testing_038	METU-FL	0.94764	0.94964	0.78122	2.23607	2.0	2.23607	2.15738	0.8928333333333334
FeTS21_Testing_038	MIP-TRAVEL	0.92735	0.7089	0.70977	15.29378	10.34408	3.74166	9.793173333333334	0.7820066666666667
FeTS21_Testing_038	CUHK	0.91954	0.90002	0.80928	4.12311	3.74166	2.0	3.288256666666667	0.8762800000000001
FeTS21_Testing_038	Alpaca	0.89396	0.83517	0.71717	13.80561	6.7082	4.0	8.17127	0.8154333333333333
FeTS21_Testing_038	HT-TUAS	0.9348	0.93537	0.76857	3.16228	2.23607	2.23607	2.5448066666666667	0.8795799999999999
FeTS21_Testing_038	MiRL	0.42864	0.24233	0.0895	38.39271	51.5558	52.64979	47.53276666666667	0.25349000000000005
FeTS21_Testing_038	BCN-AIM	0.93631	0.93569	0.77794	2.82843	2.23607	2.23607	2.433523333333333	0.8833133333333333
FeTS21_Testing_039	ibbm	0.92729	0.95562	0.81604	3.0	2.44949	1.41421	2.2879	0.89965
FeTS21_Testing_039	MIP-FED	0.90864	0.79834	0.74085	8.544	11.7047	2.44949	7.566063333333333	0.8159433333333334
FeTS21_Testing_039	METU-FL	0.92155	0.9265	0.82541	3.60555	4.69042	1.41421	3.236726666666667	0.8911533333333334
FeTS21_Testing_039	MIP-TRAVEL	0.80402	0.50633	0.79182	10.44031	3.60555	2.0	5.34862	0.7007233333333334
FeTS21_Testing_039	CUHK	0.92643	0.9075	0.80021	3.16228	6.40312	2.0	3.8551333333333333	0.8780466666666666
FeTS21_Testing_039	Alpaca	0.92401	0.86975	0.82351	4.0	7.2111	1.41421	4.208436666666667	0.8724233333333333
FeTS21_Testing_039	HT-TUAS	0.93272	0.92088	0.84472	3.0	9.8995	1.0	4.633166666666667	0.8994400000000001
FeTS21_Testing_039	MiRL	0.525	0.30207	0.11615	55.17246	71.30919	68.41601	64.96588666666666	0.31440666666666667
FeTS21_Testing_039	BCN-AIM	0.92388	0.92971	0.84378	3.16228	3.74166	1.0	2.634646666666667	0.8991233333333334
FeTS21_Testing_040	ibbm	0.91699	0.93687	0.87214	2.0	2.23607	2.23607	2.15738	0.9086666666666666
FeTS21_Testing_040	MIP-FED	0.70244	0.73895	0.75331	76.90254	77.33175	66.70832	73.64753666666667	0.7315666666666667
FeTS21_Testing_040	METU-FL	0.91508	0.93951	0.87234	2.0	2.0	2.0	2.0	0.9089766666666667
FeTS21_Testing_040	MIP-TRAVEL	0.73118	0.79272	0.80776	78.43469	56.96358	51.61395	62.33740666666667	0.7772200000000001
FeTS21_Testing_040	CUHK	0.87057	0.90589	0.86295	5.83095	5.09902	2.23607	4.38868	0.8798033333333333
FeTS21_Testing_040	Alpaca	0.83613	0.86612	0.86092	65.48129	3.74166	2.23607	23.81967333333333	0.85439
FeTS21_Testing_040	HT-TUAS	0.9047	0.9338	0.86364	2.23607	2.0	2.23607	2.15738	0.9007133333333334
FeTS21_Testing_040	MiRL	0.41196	0.2031	0.14698	36.24707	33.52835	32.07803	33.95115	0.2540133333333333
FeTS21_Testing_040	BCN-AIM	0.90308	0.93117	0.86612	2.23607	2.23607	2.23607	2.23607	0.9001233333333333
FeTS21_Testing_041	ibbm	0.91182	0.81864	0.78185	2.44949	6.16441	1.73205	3.4486500000000007	0.8374366666666666
FeTS21_Testing_041	MIP-FED	0.86645	0.53129	0.63912	19.41649	22.44994	6.618	16.16147666666667	0.6789533333333334
FeTS21_Testing_041	METU-FL	0.90559	0.53596	0.71067	5.0	16.43168	5.83095	9.087543333333334	0.7174066666666666
FeTS21_Testing_041	MIP-TRAVEL	0.90007	0.74725	0.69536	6.40312	6.16441	3.16228	5.24327	0.7808933333333333
FeTS21_Testing_041	CUHK	0.89155	0.68427	0.73798	5.0	12.99031	3.0	6.996770000000001	0.7712666666666667
FeTS21_Testing_041	Alpaca	0.89008	0.5929	0.69219	5.09902	14.3527	3.60555	7.685756666666667	0.7250566666666667
FeTS21_Testing_041	HT-TUAS	0.91274	0.76427	0.75635	3.0	12.40967	2.23607	5.881913333333333	0.81112
FeTS21_Testing_041	MiRL	0.51456	0.16638	0.07246	65.62012	78.19463	86.56212	76.79229	0.2511333333333333
FeTS21_Testing_041	BCN-AIM	0.89919	0.77522	0.74472	4.24264	10.04988	2.23607	5.509530000000001	0.8063766666666666
FeTS21_Testing_042	ibbm	0.8395	0.60551	0.79376	4.24264	7.07107	1.41421	4.242640000000001	0.7462566666666666
FeTS21_Testing_042	MIP-FED	0.73524	0.15345	0.14188	50.21952	69.69792	78.75214	66.22319333333333	0.34352333333333335
FeTS21_Testing_042	METU-FL	0.85143	0.4048	0.82546	4.0	11.44552	1.0	5.481840000000001	0.6938966666666667
FeTS21_Testing_042	MIP-TRAVEL	0.66072	0.43708	0.40142	84.72308	79.31992	84.6847	82.90923333333335	0.4997399999999999
FeTS21_Testing_042	CUHK	0.77446	0.35586	0.43953	7.81025	28.67054	32.20869	22.896493333333336	0.5232833333333333
FeTS21_Testing_042	Alpaca	0.76087	0.41009	0.52168	9.38083	28.01785	32.05308	23.15058666666667	0.5642133333333333
FeTS21_Testing_042	HT-TUAS	0.82895	0.63641	0.79809	5.09902	6.48841	2.11803	4.568486666666668	0.7544833333333333
FeTS21_Testing_042	MiRL	0.33759	0.02395	0.01479	66.13698	85.68547	94.80717	82.20987333333333	0.12544333333333332
FeTS21_Testing_042	BCN-AIM	0.80941	0.57828	0.7592	5.09902	7.07107	3.60555	5.258546666666667	0.71563
FeTS21_Testing_043	ibbm	0.88535	0.91449	0.83729	4.89898	2.23607	1.41421	2.8497533333333336	0.8790433333333333
FeTS21_Testing_043	MIP-FED	0.73498	0.82246	0.74759	48.33218	6.0	3.0	19.110726666666668	0.7683433333333333
FeTS21_Testing_043	METU-FL	0.88546	0.89877	0.82738	5.09902	3.0	1.41421	3.1710766666666665	0.8705366666666666
FeTS21_Testing_043	MIP-TRAVEL	0.74582	0.74763	0.75772	57.68709	25.99519	3.16228	28.94818666666666	0.75039
FeTS21_Testing_043	CUHK	0.87073	0.83297	0.81868	5.38516	4.58258	1.73205	3.89993	0.8407933333333334
FeTS21_Testing_043	Alpaca	0.84475	0.84392	0.80051	17.74824	4.89898	2.23607	8.294429999999998	0.8297266666666667
FeTS21_Testing_043	HT-TUAS	0.88365	0.89137	0.81752	3.74166	2.82843	1.41421	2.6614333333333335	0.8641800000000001
FeTS21_Testing_043	MiRL	0.61199	0.38312	0.2521	16.52271	18.81489	17.23369	17.52376333333333	0.41573666666666664
FeTS21_Testing_043	BCN-AIM	0.88622	0.88961	0.81272	4.69042	3.16228	1.73205	3.1949166666666664	0.86285
FeTS21_Testing_044	ibbm	0.81629	0.93914	0.79162	6.55744	1.0	2.23607	3.2645033333333333	0.8490166666666666
FeTS21_Testing_044	MIP-FED	0.30553	0.44943	0.44044	87.47685	64.02343	60.40115	70.63381	0.3984666666666667
FeTS21_Testing_044	METU-FL	0.84734	0.93619	0.81039	4.24264	1.0	2.0	2.414213333333333	0.86464
FeTS21_Testing_044	MIP-TRAVEL	0.26694	0.57974	0.50736	86.77154	84.56802	77.48742	82.94232666666666	0.45134666666666673
FeTS21_Testing_044	CUHK	0.67	0.77674	0.73137	26.71797	27.74887	26.30779	26.924876666666666	0.7260366666666668
FeTS21_Testing_044	Alpaca	0.46009	0.70327	0.7	88.62816	24.83948	24.54485	46.00416333333333	0.62112
FeTS21_Testing_044	HT-TUAS	0.7532	0.91762	0.77197	8.5615	1.41421	2.44949	4.141733333333334	0.8142633333333333
FeTS21_Testing_044	MiRL	0.36977	0.22323	0.13539	45.5785	24.28992	23.54144	31.136620000000004	0.24279666666666666
FeTS21_Testing_044	BCN-AIM	0.785	0.91879	0.77276	5.65685	1.41421	2.44949	3.1735166666666665	0.8255166666666667
FeTS21_Testing_045	ibbm	0.80606	0.85094	0.71977	8.77496	4.24264	3.0	5.339200000000001	0.7922566666666667
FeTS21_Testing_045	MIP-FED	0.56133	0.44319	0.54924	62.2053	26.77686	24.91686	37.966339999999995	0.5179199999999999
FeTS21_Testing_045	METU-FL	0.77621	0.50868	0.69487	9.21954	23.04344	3.4641	11.909026666666668	0.65992
FeTS21_Testing_045	MIP-TRAVEL	0.70922	0.51522	0.57477	66.67833	45.05108	31.21212	47.64717666666667	0.5997366666666667
FeTS21_Testing_045	CUHK	0.70422	0.50123	0.57326	23.02173	21.65641	10.19804	18.29206	0.5929033333333332
FeTS21_Testing_045	Alpaca	0.62415	0.44569	0.63344	47.89572	23.28089	9.84886	27.00849	0.5677599999999999
FeTS21_Testing_045	HT-TUAS	0.78892	0.55889	0.71716	8.83176	21.0238	2.82843	10.894663333333334	0.6883233333333333
FeTS21_Testing_045	MiRL	0.24162	0.08114	0.03594	64.79197	73.72313	73.71974	70.74494666666668	0.11956666666666667
FeTS21_Testing_045	BCN-AIM	0.73136	0.65076	0.69269	26.94439	15.36229	3.74166	15.349446666666667	0.6916033333333335
FeTS21_Testing_046	ibbm	0.89827	0.90997	0.80252	4.3589	3.0	2.44949	3.269463333333333	0.8702533333333333
FeTS21_Testing_046	MIP-FED	0.85318	0.72982	0.74914	7.87401	7.61577	4.12311	6.53763	0.7773800000000001
FeTS21_Testing_046	METU-FL	0.89114	0.89592	0.8133	5.19615	3.60555	2.23607	3.679256666666667	0.8667866666666667
FeTS21_Testing_046	MIP-TRAVEL	0.87774	0.67073	0.76752	6.16441	5.38516	3.74166	5.097076666666666	0.7719966666666668
FeTS21_Testing_046	CUHK	0.8775	0.79236	0.74181	5.38516	5.38516	4.0	4.92344	0.80389
FeTS21_Testing_046	Alpaca	0.88067	0.76509	0.7883	4.89898	7.0	3.16228	5.0204200000000005	0.8113533333333334
FeTS21_Testing_046	HT-TUAS	0.89008	0.8593	0.81767	5.09902	4.69042	2.23607	4.008503333333333	0.8556833333333334
FeTS21_Testing_046	MiRL	0.4031	0.18863	0.13135	34.53983	58.48932	57.36201	50.13038666666667	0.24102666666666664
FeTS21_Testing_046	BCN-AIM	0.88955	0.88873	0.81069	5.09902	3.60555	2.44949	3.7180200000000005	0.86299
FeTS21_Testing_047	ibbm	0.92237	0.9637	0.80997	2.23607	1.41421	1.41421	1.688163333333333	0.89868
FeTS21_Testing_047	MIP-FED	0.88953	0.71959	0.67327	10.80507	36.06938	3.74166	16.87203666666667	0.7607966666666667
FeTS21_Testing_047	METU-FL	0.92566	0.96372	0.81172	2.23607	1.41421	1.41421	1.688163333333333	0.9003666666666668
FeTS21_Testing_047	MIP-TRAVEL	0.93753	0.71022	0.76102	2.23607	6.40312	2.23607	3.6250866666666663	0.8029233333333332
FeTS21_Testing_047	CUHK	0.91145	0.83503	0.8061	3.0	14.3527	1.73205	6.361583333333333	0.85086
FeTS21_Testing_047	Alpaca	0.9052	0.75612	0.77446	4.0	12.68858	2.0	6.2295266666666675	0.8119266666666666
FeTS21_Testing_047	HT-TUAS	0.91715	0.84408	0.78817	2.44949	22.49444	1.73205	8.891993333333334	0.8498000000000001
FeTS21_Testing_047	MiRL	0.42954	0.1784	0.07166	54.65711	86.61409	86.59677	75.95599	0.22653333333333334
FeTS21_Testing_047	BCN-AIM	0.91245	0.91074	0.79552	2.82843	14.31782	1.73205	6.292766666666666	0.8729033333333334
FeTS21_Testing_048	ibbm	0.87672	0.72726	0.67046	5.38516	6.7082	2.23607	4.7764766666666665	0.7581466666666666
FeTS21_Testing_048	MIP-FED	0.74534	0.41209	0.5345	84.71718	19.11805	18.46618	40.767136666666666	0.5639766666666667
FeTS21_Testing_048	METU-FL	0.87554	0.5444	0.56351	5.38516	9.8995	8.07461	7.786423333333333	0.66115
FeTS21_Testing_048	MIP-TRAVEL	0.44723	0.23593	0.27239	82.10359	84.66995	84.45709	83.74354333333333	0.31851666666666667
FeTS21_Testing_048	CUHK	0.82884	0.55323	0.63488	6.78233	16.79286	15.48056	13.018583333333334	0.6723166666666667
FeTS21_Testing_048	Alpaca	0.78871	0.52414	0.55573	78.44807	16.61325	15.16575	36.742356666666666	0.6228600000000001
FeTS21_Testing_048	HT-TUAS	0.86413	0.62786	0.60133	5.91608	10.84894	3.31662	6.69388	0.6977733333333332
FeTS21_Testing_048	MiRL	0.39944	0.07017	0.04998	61.10646	68.27884	68.19824	65.86118	0.17319666666666667
FeTS21_Testing_048	BCN-AIM	0.79727	0.44876	0.59458	47.39198	60.93439	48.74731	52.35789333333333	0.6135366666666666
FeTS21_Testing_049	ibbm	0.922	0.91835	0.88903	1.73205	1.73205	2.23607	1.9000566666666667	0.9097933333333333
FeTS21_Testing_049	MIP-FED	0.68173	0.65798	0.78296	37.37646	32.39599	8.60232	26.12492333333333	0.7075566666666666
FeTS21_Testing_049	METU-FL	0.9153	0.89639	0.88492	2.23607	2.44949	2.0	2.22852	0.8988700000000001
FeTS21_Testing_049	MIP-TRAVEL	0.70422	0.80057	0.80104	41.47288	44.01136	27.51541	37.66655	0.7686099999999999
FeTS21_Testing_049	CUHK	0.8279	0.7224	0.87817	6.43029	7.14143	2.44949	5.340403333333334	0.8094899999999999
FeTS21_Testing_049	Alpaca	0.78616	0.63251	0.83218	23.79075	7.81025	4.82598	12.142326666666667	0.7502833333333334
FeTS21_Testing_049	HT-TUAS	0.89644	0.88149	0.88778	2.23607	2.44949	2.82843	2.5046633333333332	0.88857
FeTS21_Testing_049	MiRL	0.24105	0.12254	0.10331	45.05552	63.27796	62.94601	57.09316333333334	0.15563333333333332
FeTS21_Testing_049	BCN-AIM	0.89948	0.85819	0.87186	2.23607	4.12311	2.93137	3.09685	0.87651
FeTS21_Testing_050	ibbm	0.85225	0.88544	0.66127	7.34847	3.16228	3.43461	4.648453333333333	0.7996533333333332
FeTS21_Testing_050	MIP-FED	0.6043	0.75453	0.56488	61.89063	49.68601	43.09872	51.55845333333334	0.6412366666666667
FeTS21_Testing_050	METU-FL	0.85214	0.90791	0.66709	9.0	2.0	3.0	4.666666666666667	0.8090466666666667
FeTS21_Testing_050	MIP-TRAVEL	0.57877	0.66576	0.49034	60.87692	55.80323	51.58488	56.088343333333334	0.5782900000000001
FeTS21_Testing_050	CUHK	0.80777	0.82769	0.67776	8.61391	8.06226	5.0	7.22539	0.7710733333333334
FeTS21_Testing_050	Alpaca	0.65954	0.81955	0.61628	65.31462	7.48331	5.19615	25.99802666666667	0.6984566666666666
FeTS21_Testing_050	HT-TUAS	0.84546	0.8545	0.63545	7.26631	4.12311	3.60555	4.998323333333333	0.77847
FeTS21_Testing_050	MiRL	0.23729	0.1001	0.04877	83.33066	96.02604	95.46727	91.60798999999999	0.12871999999999997
FeTS21_Testing_050	BCN-AIM	0.83003	0.86288	0.63733	18.41195	3.60555	3.60555	8.541016666666668	0.7767466666666666
FeTS21_Testing_051	ibbm	0.89559	0.8522	0.7809	5.0	7.2111	14.89966	9.03692	0.8428966666666667
FeTS21_Testing_051	MIP-FED	0.76558	0.71792	0.71763	36.51027	7.14143	2.82843	15.493376666666665	0.73371
FeTS21_Testing_051	METU-FL	0.89181	0.8537	0.78217	6.16441	9.0	6.16441	7.109606666666667	0.8425600000000001
FeTS21_Testing_051	MIP-TRAVEL	0.75736	0.73799	0.7444	38.22303	40.52221	3.74166	27.49563333333333	0.7465833333333333
FeTS21_Testing_051	CUHK	0.84505	0.75604	0.7695	11.7047	6.55744	2.0	6.754046666666667	0.7901966666666667
FeTS21_Testing_051	Alpaca	0.80816	0.71824	0.77508	33.6006	6.63325	2.23607	14.156640000000001	0.76716
FeTS21_Testing_051	HT-TUAS	0.88184	0.80832	0.77534	6.0	6.7082	6.40312	6.370439999999999	0.8218333333333333
FeTS21_Testing_051	MiRL	0.30736	0.13267	0.08732	41.24318	51.96104	50.80207	48.00209666666666	0.17578333333333332
FeTS21_Testing_051	BCN-AIM	0.88476	0.82564	0.77553	6.32456	8.0	5.07922	6.467926666666667	0.8286433333333333
FeTS21_Testing_052	ibbm	0.91659	0.92042	0.809	3.60555	3.74166	2.0	3.115736666666667	0.8820033333333334
FeTS21_Testing_052	MIP-FED	0.86016	0.87756	0.74598	18.13836	7.0	3.74166	9.626673333333333	0.8279
FeTS21_Testing_052	METU-FL	0.91244	0.91379	0.80191	4.12311	4.24264	2.23607	3.5339399999999994	0.8760466666666668
FeTS21_Testing_052	MIP-TRAVEL	0.81221	0.738	0.71257	26.41969	8.06226	3.16228	12.548076666666667	0.7542599999999999
FeTS21_Testing_052	CUHK	0.89509	0.8929	0.79488	5.0	6.9282	2.23607	4.721423333333333	0.8609566666666667
FeTS21_Testing_052	Alpaca	0.86362	0.8803	0.79338	8.60232	6.40312	2.23607	5.74717	0.8457666666666667
FeTS21_Testing_052	HT-TUAS	0.91338	0.92558	0.80983	4.0	3.16228	2.23607	3.1327833333333337	0.88293
FeTS21_Testing_052	MiRL	0.57386	0.4582	0.29541	38.30144	41.24318	34.35404	37.96622	0.44249
FeTS21_Testing_052	BCN-AIM	0.87786	0.86292	0.74894	6.08276	9.8995	3.60555	6.52927	0.8299066666666667
FeTS21_Testing_053	ibbm	0.93548	0.96117	0.84892	2.23607	1.41421	2.82843	2.15957	0.91519
FeTS21_Testing_053	MIP-FED	0.90136	0.67721	0.76317	5.38516	20.3224	8.94427	11.550609999999999	0.78058
FeTS21_Testing_053	METU-FL	0.93558	0.95027	0.86301	2.23607	1.73205	2.23607	2.0680633333333334	0.9162866666666667
FeTS21_Testing_053	MIP-TRAVEL	0.91212	0.91669	0.7998	6.48074	6.16441	5.0	5.881716666666667	0.8762033333333333
FeTS21_Testing_053	CUHK	0.88307	0.74262	0.86755	82.05669	85.77178	2.44949	56.75932	0.83108
FeTS21_Testing_053	Alpaca	0.83552	0.64291	0.80973	85.14106	99.09087	4.12311	62.785013333333325	0.76272
FeTS21_Testing_053	HT-TUAS	0.92581	0.84443	0.84728	2.82843	18.38478	3.0	8.07107	0.8725066666666667
FeTS21_Testing_053	MiRL	0.37436	0.11912	0.08085	68.73864	90.54281	90.21613	83.16586000000001	0.19144333333333333
FeTS21_Testing_053	BCN-AIM	0.9093	0.94344	0.83578	6.7082	2.23607	3.0	3.9814233333333333	0.8961733333333332
FeTS21_Testing_054	ibbm	0.90458	0.88705	0.80018	8.7178	4.0	2.0	4.9059333333333335	0.8639366666666667
FeTS21_Testing_054	MIP-FED	0.84483	0.53627	0.64623	19.0	28.04906	10.86278	19.303946666666665	0.6757766666666667
FeTS21_Testing_054	METU-FL	0.89947	0.88464	0.798	10.0	3.74166	2.0	5.2472199999999996	0.8607033333333334
FeTS21_Testing_054	MIP-TRAVEL	0.88489	0.79306	0.74012	7.48331	7.0	3.60555	6.02962	0.8060233333333334
FeTS21_Testing_054	CUHK	0.87016	0.70099	0.77768	12.76714	11.74734	5.74456	10.086346666666666	0.7829433333333333
FeTS21_Testing_054	Alpaca	0.86036	0.56423	0.72781	14.4222	12.0416	5.91608	10.793293333333333	0.7174666666666667
FeTS21_Testing_054	HT-TUAS	0.89747	0.76151	0.77334	9.05539	16.43168	2.23607	9.241046666666668	0.8107733333333335
FeTS21_Testing_054	MiRL	0.41807	0.10106	0.05974	31.20897	54.12947	54.26785	46.53543	0.19295666666666667
FeTS21_Testing_054	BCN-AIM	0.89189	0.81908	0.77091	9.64365	6.63325	2.23607	6.170989999999999	0.8272933333333334
FeTS21_Testing_055	ibbm	0.89688	0.85254	0.75334	5.09902	7.07107	2.23607	4.802053333333333	0.8342533333333333
FeTS21_Testing_055	MIP-FED	0.87256	0.67489	0.6671	6.0	19.41649	3.74166	9.719383333333333	0.7381833333333333
FeTS21_Testing_055	METU-FL	0.89216	0.86408	0.75419	5.19615	7.0	2.0	4.73205	0.8368099999999999
FeTS21_Testing_055	MIP-TRAVEL	0.87868	0.732	0.71014	6.0	7.48331	3.0	5.494436666666666	0.7736066666666667
FeTS21_Testing_055	CUHK	0.88955	0.76671	0.74998	4.69042	13.74773	2.23607	6.891406666666666	0.80208
FeTS21_Testing_055	Alpaca	0.8878	0.70917	0.73748	5.09902	13.74773	2.23607	7.027606666666666	0.77815
FeTS21_Testing_055	HT-TUAS	0.89425	0.77092	0.73804	4.58258	16.43168	2.23607	7.750109999999999	0.8010700000000001
FeTS21_Testing_055	MiRL	0.52412	0.26967	0.13966	30.59412	51.42956	50.6853	44.23632666666666	0.31115
FeTS21_Testing_055	BCN-AIM	0.89089	0.80041	0.73549	5.73579	17.22643	2.23607	8.39943	0.80893
FeTS21_Testing_056	ibbm	0.89723	0.91321	0.77894	2.44949	2.44949	2.44949	2.44949	0.8631266666666666
FeTS21_Testing_056	MIP-FED	0.74965	0.67243	0.61193	33.59985	12.68858	11.88905	19.392493333333334	0.6780033333333333
FeTS21_Testing_056	METU-FL	0.88029	0.91697	0.79344	3.74166	2.23607	2.23607	2.737933333333333	0.8635666666666667
FeTS21_Testing_056	MIP-TRAVEL	0.75303	0.77321	0.64054	38.75564	13.74773	12.40967	21.637680000000003	0.72226
FeTS21_Testing_056	CUHK	0.78703	0.6559	0.73158	6.16441	10.24695	6.48074	7.630700000000001	0.7248366666666667
FeTS21_Testing_056	Alpaca	0.79121	0.6751	0.68699	8.48528	7.87401	6.0	7.453096666666667	0.7177666666666666
FeTS21_Testing_056	HT-TUAS	0.87107	0.89748	0.75687	3.60555	2.44949	3.0	3.0183466666666665	0.8418066666666667
FeTS21_Testing_056	MiRL	0.24215	0.09414	0.05346	34.53983	62.68174	64.19502	53.80553	0.12991666666666665
FeTS21_Testing_056	BCN-AIM	0.8614	0.90124	0.75094	4.12311	2.44949	3.0	3.1908666666666665	0.83786
FeTS21_Testing_057	ibbm	0.88033	0.94128	0.74273	3.60555	2.0	2.23607	2.6138733333333333	0.85478
FeTS21_Testing_057	MIP-FED	0.79906	0.8859	0.66574	40.64849	3.0	4.47214	16.040210000000002	0.7835666666666666
FeTS21_Testing_057	METU-FL	0.87516	0.93166	0.73202	4.12311	2.44949	2.23607	2.936223333333333	0.84628
FeTS21_Testing_057	MIP-TRAVEL	0.60958	0.7146	0.59388	48.9183	74.63913	71.54544	65.03429	0.6393533333333333
FeTS21_Testing_057	CUHK	0.84011	0.91136	0.72846	5.38516	3.74166	2.23607	3.78763	0.8266433333333333
FeTS21_Testing_057	Alpaca	0.8126	0.8636	0.71102	6.55744	4.47214	3.0	4.676526666666667	0.79574
FeTS21_Testing_057	HT-TUAS	0.86364	0.89625	0.7201	4.12311	18.4567	2.44949	8.343100000000002	0.8266633333333333
FeTS21_Testing_057	MiRL	0.47039	0.28811	0.16292	23.04344	39.10243	38.48376	33.543209999999995	0.30713999999999997
FeTS21_Testing_057	BCN-AIM	0.8489	0.89726	0.72068	5.38516	5.65685	2.44949	4.497166666666668	0.82228
FeTS21_Testing_058	ibbm	0.0	0.0	0.0	373.12866	373.12866	373.12866	373.12866	0.0
FeTS21_Testing_058	MIP-FED	0.03526	0.02428	0.03338	92.77769	24.65461	20.90455	46.112283333333345	0.030973333333333335
FeTS21_Testing_058	METU-FL	0.0	0.0	0.0	373.12866	373.12866	373.12866	373.12866	0.0
FeTS21_Testing_058	MIP-TRAVEL	0.10463	0.25379	0.30593	93.47727	19.51922	19.0	43.99883	0.22145
FeTS21_Testing_058	CUHK	0.06633	0.14896	0.16738	93.19818	24.91987	24.43358	47.51721	0.12755666666666668
FeTS21_Testing_058	Alpaca	0.08488	0.19578	0.21934	95.05262	25.35153	24.93993	48.448026666666664	0.16666666666666666
FeTS21_Testing_058	HT-TUAS	0.00127	0.00135	0.0	43.48965	28.00981	373.12866	148.20937333333333	0.0008733333333333333
FeTS21_Testing_058	MiRL	0.03601	0.0011	0.00091	37.58324	43.18565	42.57934	41.116076666666665	0.012673333333333333
FeTS21_Testing_058	BCN-AIM	0.0	0.0	0.0	373.12866	373.12866	373.12866	373.12866	0.0
FeTS21_Testing_059	ibbm	0.79688	0.87573	0.82005	6.16441	4.58258	3.74166	4.82955	0.8308866666666667
FeTS21_Testing_059	MIP-FED	0.68736	0.68624	0.73688	50.4579	15.0	3.0	22.8193	0.7034933333333333
FeTS21_Testing_059	METU-FL	0.8186	0.83026	0.84696	5.47723	6.78233	1.41421	4.557923333333334	0.83194
FeTS21_Testing_059	MIP-TRAVEL	0.7281	0.67784	0.78494	52.00961	3.16228	2.23607	19.135986666666668	0.7302933333333333
FeTS21_Testing_059	CUHK	0.75408	0.77119	0.82058	19.01709	11.57584	1.73205	10.774993333333333	0.78195
FeTS21_Testing_059	Alpaca	0.73406	0.71533	0.80193	35.35534	12.32883	2.23607	16.640079999999998	0.7504400000000001
FeTS21_Testing_059	HT-TUAS	0.8046	0.78706	0.84469	6.72674	12.24745	1.41421	6.796133333333334	0.8121166666666667
FeTS21_Testing_059	MiRL	0.41721	0.19962	0.12632	52.97169	65.82553	64.66838	61.1552	0.24771666666666667
FeTS21_Testing_059	BCN-AIM	0.80034	0.85605	0.83534	6.7082	6.16441	1.41421	4.762273333333334	0.8305766666666666
FeTS21_Testing_060	ibbm	0.59504	0.85975	0.57562	12.5698	6.40312	2.23607	7.069663333333334	0.6768033333333333
FeTS21_Testing_060	MIP-FED	0.39054	0.55872	0.17408	79.38514	58.59437	58.9627	65.64740333333333	0.37444666666666665
FeTS21_Testing_060	METU-FL	0.63076	0.85727	0.57385	11.0	6.78233	2.0	6.594110000000001	0.6872933333333333
FeTS21_Testing_060	MIP-TRAVEL	0.38318	0.29244	0.17677	78.39005	82.26117	82.29945	80.98355666666667	0.28413
FeTS21_Testing_060	CUHK	0.5014	0.75043	0.27383	52.50523	22.29795	26.77686	33.860013333333335	0.5085533333333333
FeTS21_Testing_060	Alpaca	0.45947	0.76002	0.38664	80.61017	61.29811	30.08322	57.3305	0.5353766666666666
FeTS21_Testing_060	HT-TUAS	0.60686	0.8535	0.58488	13.92839	3.31662	2.44949	6.5648333333333335	0.6817466666666667
FeTS21_Testing_060	MiRL	0.32881	0.16603	0.04491	55.44366	59.36329	68.78517	61.19737333333333	0.17991666666666664
FeTS21_Testing_060	BCN-AIM	0.63183	0.87329	0.57825	7.0	5.83095	2.23607	5.02234	0.6944566666666666
FeTS21_Testing_061	ibbm	0.9052	0.91703	0.82989	4.0	3.31662	2.23607	3.18423	0.88404
FeTS21_Testing_061	MIP-FED	0.79991	0.33677	0.62945	43.68066	55.82741	52.41183	50.63996666666667	0.58871
FeTS21_Testing_061	METU-FL	0.8835	0.56875	0.82011	5.0	20.45238	16.18332	13.878566666666666	0.7574533333333333
FeTS21_Testing_061	MIP-TRAVEL	0.89108	0.84594	0.73345	47.24087	47.62982	48.08273	47.65114	0.82349
FeTS21_Testing_061	CUHK	0.8706	0.44284	0.8003	6.7082	18.70829	21.52206	15.646183333333335	0.70458
FeTS21_Testing_061	Alpaca	0.83334	0.31363	0.73941	23.36664	22.69251	21.40793	22.48902666666667	0.6287933333333333
FeTS21_Testing_061	HT-TUAS	0.88739	0.67745	0.81735	5.38516	17.5784	3.0	8.65452	0.7940633333333333
FeTS21_Testing_061	MiRL	0.31101	0.05394	0.03315	56.47123	85.16455	88.02272	76.55283333333334	0.1327
FeTS21_Testing_061	BCN-AIM	0.88978	0.63121	0.79754	5.19615	18.3303	14.34049	12.622313333333333	0.7728433333333333
FeTS21_Testing_062	ibbm	0.95568	0.94275	0.85707	1.73205	2.0	1.41421	1.71542	0.9184999999999999
FeTS21_Testing_062	MIP-FED	0.90514	0.73643	0.72308	13.89226	15.3574	3.31662	10.855426666666666	0.7882166666666667
FeTS21_Testing_062	METU-FL	0.9554	0.94657	0.85771	1.73205	1.73205	1.41421	1.6261033333333332	0.9198933333333333
FeTS21_Testing_062	MIP-TRAVEL	0.94089	0.72864	0.79337	3.0	7.0	2.23607	4.07869	0.8209666666666666
FeTS21_Testing_062	CUHK	0.93476	0.84108	0.83732	3.0	8.12404	1.73205	4.285363333333334	0.8710533333333333
FeTS21_Testing_062	Alpaca	0.92024	0.73635	0.81098	5.47723	9.64365	2.0	5.70696	0.8225233333333334
FeTS21_Testing_062	HT-TUAS	0.94423	0.90184	0.83071	2.23607	5.74456	1.41421	3.1316133333333336	0.8922599999999999
FeTS21_Testing_062	MiRL	0.33611	0.12714	0.06842	68.62944	94.81034	93.42912	85.62296666666667	0.17722333333333337
FeTS21_Testing_062	BCN-AIM	0.94119	0.91309	0.83516	2.44949	3.0	1.41421	2.2879	0.8964799999999999
FeTS21_Testing_063	ibbm	0.89258	0.84295	0.85049	8.60232	3.60555	3.16228	5.123383333333333	0.8620066666666667
FeTS21_Testing_063	MIP-FED	0.52146	0.75411	0.84958	62.24147	5.19615	6.46134	24.632986666666664	0.7083833333333334
FeTS21_Testing_063	METU-FL	0.68018	0.83659	0.83981	39.2218	4.12311	3.60555	15.650153333333334	0.7855266666666667
FeTS21_Testing_063	MIP-TRAVEL	0.37246	0.65071	0.7187	64.45929	55.44637	33.15417	51.01994333333334	0.5806233333333334
FeTS21_Testing_063	CUHK	0.72328	0.80141	0.87483	15.00832	7.34847	5.47723	9.278006666666666	0.79984
FeTS21_Testing_063	Alpaca	0.48274	0.68007	0.76205	42.44467	7.68115	6.7082	18.944673333333334	0.64162
FeTS21_Testing_063	HT-TUAS	0.77762	0.83532	0.88056	15.06652	3.4641	3.0	7.176873333333333	0.8311666666666667
FeTS21_Testing_063	MiRL	0.1748	0.07776	0.07503	59.91411	78.52388	78.45381	72.29726666666667	0.10919666666666666
FeTS21_Testing_063	BCN-AIM	0.85399	0.82813	0.84239	7.87401	3.16228	3.16228	4.732856666666667	0.8415033333333334
FeTS21_Testing_064	ibbm	0.89224	0.9632	0.92007	7.61577	1.0	2.0	3.5385900000000006	0.92517
FeTS21_Testing_064	MIP-FED	0.54593	0.8452	0.82951	56.09813	61.78875	57.24945	58.37877666666666	0.7402133333333333
FeTS21_Testing_064	METU-FL	0.92295	0.97309	0.93606	6.16441	1.0	1.41421	2.8595400000000004	0.9440333333333334
FeTS21_Testing_064	MIP-TRAVEL	0.43548	0.87247	0.83331	62.91741	62.37788	58.96779	61.42102666666667	0.7137533333333334
FeTS21_Testing_064	CUHK	0.82073	0.9354	0.92214	9.38083	3.31662	2.23607	4.97784	0.8927566666666666
FeTS21_Testing_064	Alpaca	0.65704	0.91179	0.88988	44.96443	2.82843	3.31662	17.036493333333333	0.81957
FeTS21_Testing_064	HT-TUAS	0.85706	0.94425	0.90851	9.0	1.0	2.44949	4.149830000000001	0.9032733333333334
FeTS21_Testing_064	MiRL	0.26497	0.21406	0.18093	27.51363	28.03569	26.8682	27.472506666666664	0.21998666666666666
FeTS21_Testing_064	BCN-AIM	0.877	0.94619	0.89868	7.07107	1.41421	2.82843	3.771236666666667	0.90729
FeTS21_Testing_065	ibbm	0.91997	0.92795	0.84566	4.24264	1.41421	1.41421	2.35702	0.89786
FeTS21_Testing_065	MIP-FED	0.83607	0.24595	0.54038	29.22841	36.35932	30.96608	32.184603333333335	0.5408
FeTS21_Testing_065	METU-FL	0.91253	0.48757	0.81802	4.58258	17.08801	10.19804	10.622876666666668	0.7393733333333333
FeTS21_Testing_065	MIP-TRAVEL	0.88098	0.67582	0.68633	11.57584	19.67232	18.78829	16.678816666666666	0.74771
FeTS21_Testing_065	CUHK	0.88507	0.35779	0.6844	7.81025	18.83746	19.33132	15.326343333333334	0.64242
FeTS21_Testing_065	Alpaca	0.86654	0.27939	0.63741	12.68858	18.20988	19.26136	16.719939999999998	0.5944466666666667
FeTS21_Testing_065	HT-TUAS	0.91305	0.45952	0.80802	4.58258	17.02939	1.41421	7.675393333333333	0.7268633333333333
FeTS21_Testing_065	MiRL	0.31311	0.03684	0.01863	54.35071	77.98077	78.23682	70.18943333333333	0.12285999999999998
FeTS21_Testing_065	BCN-AIM	0.90437	0.49057	0.81554	5.91608	15.81139	1.41421	7.713893333333334	0.7368266666666666
FeTS21_Testing_066	ibbm	0.87993	0.9009	0.88245	3.0	2.0	1.0	2.0	0.88776
FeTS21_Testing_066	MIP-FED	0.81267	0.76746	0.69592	49.29503	64.24134	59.29249	57.60962	0.7586833333333334
FeTS21_Testing_066	METU-FL	0.88781	0.86939	0.8819	3.16228	3.47825	1.41421	2.6849133333333337	0.8797
FeTS21_Testing_066	MIP-TRAVEL	0.72721	0.61586	0.69705	54.28858	63.29494	62.16832	59.91728	0.68004
FeTS21_Testing_066	CUHK	0.83364	0.85803	0.8173	4.58258	3.31662	2.44949	3.4495633333333338	0.8363233333333334
FeTS21_Testing_066	Alpaca	0.796	0.81831	0.79246	9.97494	6.07035	4.58258	6.875956666666667	0.8022566666666667
FeTS21_Testing_066	HT-TUAS	0.88446	0.88147	0.87754	3.0	1.54135	1.0	1.8471166666666665	0.8811566666666666
FeTS21_Testing_066	MiRL	0.64666	0.1056	0.07917	35.58089	58.66345	58.19579	50.81337666666667	0.27714333333333335
FeTS21_Testing_066	BCN-AIM	0.87373	0.86431	0.86819	4.0	2.0	1.0	2.3333333333333335	0.8687433333333333
FeTS21_Testing_067	ibbm	0.90048	0.95883	0.84291	10.19804	1.41421	1.73205	4.4481	0.9007399999999999
FeTS21_Testing_067	MIP-FED	0.6842	0.72997	0.70886	57.46303	74.11882	47.82677	59.80287333333334	0.7076766666666666
FeTS21_Testing_067	METU-FL	0.90112	0.96009	0.85096	14.4222	1.41421	1.73205	5.856153333333334	0.9040566666666666
FeTS21_Testing_067	MIP-TRAVEL	0.73114	0.77664	0.7382	53.27288	44.57578	22.59313	40.147263333333335	0.74866
FeTS21_Testing_067	CUHK	0.84203	0.86826	0.84187	46.41121	67.30824	2.23607	38.65184	0.85072
FeTS21_Testing_067	Alpaca	0.79139	0.79891	0.77548	52.40229	11.40175	4.12311	22.64238333333333	0.7885933333333334
FeTS21_Testing_067	HT-TUAS	0.87957	0.93582	0.82689	7.07107	1.73205	2.0	3.60104	0.88076
FeTS21_Testing_067	MiRL	0.30982	0.17826	0.10776	24.83948	31.16087	31.0	29.000116666666667	0.1986133333333333
FeTS21_Testing_067	BCN-AIM	0.89106	0.93506	0.81634	5.09902	1.41421	2.23607	2.9164333333333334	0.8808199999999999
FeTS21_Testing_068	ibbm	0.94759	0.96748	0.91046	1.73205	1.0	1.0	1.2440166666666668	0.9418433333333334
FeTS21_Testing_068	MIP-FED	0.89614	0.81913	0.77214	32.95451	17.8059	4.24264	18.33435	0.8291366666666667
FeTS21_Testing_068	METU-FL	0.94359	0.96578	0.90999	1.73205	1.41421	1.0	1.3820866666666667	0.9397866666666667
FeTS21_Testing_068	MIP-TRAVEL	0.91693	0.7559	0.85643	29.3428	8.60232	2.82843	13.591183333333333	0.8430866666666667
FeTS21_Testing_068	CUHK	0.9315	0.90356	0.87791	2.44949	4.12311	2.0	2.857533333333333	0.9043233333333333
FeTS21_Testing_068	Alpaca	0.92402	0.79893	0.85216	3.4641	8.13937	2.82843	4.810633333333333	0.85837
FeTS21_Testing_068	HT-TUAS	0.9422	0.95008	0.89261	1.73205	1.41421	1.41421	1.5201566666666666	0.9282966666666667
FeTS21_Testing_068	MiRL	0.43282	0.21222	0.12688	51.11751	76.35018	73.97973	67.14914	0.25730666666666663
FeTS21_Testing_068	BCN-AIM	0.94092	0.94533	0.891	2.0	1.73205	1.41421	1.71542	0.92575
FeTS21_Testing_069	ibbm	0.92215	0.9557	0.89375	2.44949	1.41421	1.0	1.6212333333333333	0.9238666666666667
FeTS21_Testing_069	MIP-FED	0.86203	0.82804	0.77838	33.05223	15.58038	3.0	17.21087	0.8228166666666666
FeTS21_Testing_069	METU-FL	0.91748	0.96039	0.90476	3.31662	1.41421	1.0	1.9102766666666666	0.9275433333333334
FeTS21_Testing_069	MIP-TRAVEL	0.87853	0.74749	0.78175	37.05402	37.33631	10.04988	28.14673666666667	0.80259
FeTS21_Testing_069	CUHK	0.88793	0.84403	0.87641	3.60555	29.5804	1.41421	11.533386666666665	0.8694566666666667
FeTS21_Testing_069	Alpaca	0.89007	0.85184	0.83157	3.74166	9.94987	2.54422	5.4119166666666665	0.8578266666666666
FeTS21_Testing_069	HT-TUAS	0.91967	0.94048	0.86929	2.44949	1.41421	1.41421	1.7593033333333332	0.9098133333333333
FeTS21_Testing_069	MiRL	0.51778	0.16283	0.09034	39.24028	71.42829	70.87806	60.51554333333333	0.25698333333333334
FeTS21_Testing_069	BCN-AIM	0.8926	0.94301	0.87042	5.19615	1.41421	1.41421	2.674856666666667	0.9020100000000001
FeTS21_Testing_070	ibbm	0.934	0.97286	0.9401	3.16228	1.0	1.0	1.72076	0.9489866666666668
FeTS21_Testing_070	MIP-FED	0.89349	0.74417	0.80882	19.23538	13.56466	3.31662	12.038886666666665	0.8154933333333333
FeTS21_Testing_070	METU-FL	0.9488	0.97859	0.94573	2.23607	1.0	1.0	1.4120233333333332	0.9577066666666667
FeTS21_Testing_070	MIP-TRAVEL	0.92267	0.82948	0.8617	10.0	7.48331	2.23607	6.573126666666667	0.8712833333333333
FeTS21_Testing_070	CUHK	0.91393	0.87805	0.92347	5.0	4.12311	1.0	3.3743700000000003	0.90515
FeTS21_Testing_070	Alpaca	0.91397	0.67687	0.89495	5.83095	11.44552	1.41421	6.230226666666667	0.8285966666666668
FeTS21_Testing_070	HT-TUAS	0.937	0.95002	0.91583	2.82843	1.41421	1.41421	1.8856166666666665	0.9342833333333335
FeTS21_Testing_070	MiRL	0.58421	0.24996	0.16728	66.48308	94.21677	92.43917	84.37967333333334	0.33381666666666665
FeTS21_Testing_070	BCN-AIM	0.92562	0.94368	0.91537	3.74166	1.41421	1.0	2.051956666666667	0.9282233333333334
FeTS21_Testing_071	ibbm	0.9287	0.82685	0.83932	2.44949	6.16441	2.0	3.537966666666667	0.8649566666666666
FeTS21_Testing_071	MIP-FED	0.91857	0.66232	0.74275	3.16228	38.32754	4.69042	15.393413333333333	0.7745466666666667
FeTS21_Testing_071	METU-FL	0.92089	0.56716	0.76762	4.12311	19.13113	16.55294	13.269060000000001	0.75189
FeTS21_Testing_071	MIP-TRAVEL	0.91102	0.79529	0.76154	3.60555	10.63015	3.60555	5.947083333333334	0.8226166666666668
FeTS21_Testing_071	CUHK	0.92706	0.75301	0.82807	2.44949	36.72874	2.44949	13.875906666666666	0.8360466666666667
FeTS21_Testing_071	Alpaca	0.92122	0.71939	0.79487	2.82843	34.00367	3.0	13.277366666666666	0.8118266666666667
FeTS21_Testing_071	HT-TUAS	0.93887	0.73179	0.82934	2.23607	36.74235	2.23607	13.738163333333333	0.8333333333333334
FeTS21_Testing_071	MiRL	0.49788	0.17912	0.10937	23.79075	68.06027	66.91151	52.920843333333345	0.2621233333333333
FeTS21_Testing_071	BCN-AIM	0.89281	0.5965	0.68405	5.83095	27.20294	20.3224	17.78543	0.7244533333333334
FeTS21_Testing_072	ibbm	0.92797	0.94349	0.93421	3.0	2.82843	1.0	2.276143333333333	0.9352233333333334
FeTS21_Testing_072	MIP-FED	0.87825	0.7154	0.80849	9.21954	14.4222	5.09902	9.580253333333333	0.8007133333333334
FeTS21_Testing_072	METU-FL	0.9274	0.93388	0.93999	3.0	7.14143	1.0	3.71381	0.9337566666666667
FeTS21_Testing_072	MIP-TRAVEL	0.91197	0.83328	0.86302	6.7082	8.60232	3.0	6.103506666666667	0.8694233333333333
FeTS21_Testing_072	CUHK	0.89305	0.79506	0.89849	4.58258	16.40122	2.44949	7.811096666666667	0.8622
FeTS21_Testing_072	Alpaca	0.8839	0.68505	0.88333	5.09902	11.35782	3.0	6.485613333333333	0.8174266666666666
FeTS21_Testing_072	HT-TUAS	0.92107	0.8819	0.91852	3.0	12.0416	1.41421	5.48527	0.9071633333333334
FeTS21_Testing_072	MiRL	0.45798	0.16485	0.12074	27.3313	46.09772	45.36078	39.5966	0.24785666666666664
FeTS21_Testing_072	BCN-AIM	0.89892	0.86679	0.87666	4.12311	18.00276	14.86607	12.330646666666667	0.8807899999999999
FeTS21_Testing_073	ibbm	0.94879	0.94846	0.89363	1.0	1.0	1.41421	1.13807	0.9302933333333333
FeTS21_Testing_073	MIP-FED	0.49843	0.64355	0.77225	81.9451	91.23596	70.32354	81.1682	0.6380766666666666
FeTS21_Testing_073	METU-FL	0.94417	0.9505	0.90044	1.41421	1.0	1.41421	1.2761399999999998	0.9317033333333334
FeTS21_Testing_073	MIP-TRAVEL	0.49266	0.82565	0.81804	82.92527	69.44062	67.80227	73.38938666666665	0.7121166666666666
FeTS21_Testing_073	CUHK	0.89396	0.8723	0.90089	3.0	2.23607	1.41421	2.21676	0.88905
FeTS21_Testing_073	Alpaca	0.79218	0.77559	0.877	81.66395	4.12311	2.0	29.262353333333333	0.8149233333333333
FeTS21_Testing_073	HT-TUAS	0.93413	0.93492	0.88883	1.41421	1.33137	1.73205	1.492543333333333	0.9192933333333334
FeTS21_Testing_073	MiRL	0.31052	0.12425	0.10281	31.257	32.573	32.08738	31.97246	0.17919333333333332
FeTS21_Testing_073	BCN-AIM	0.93487	0.93183	0.88739	1.41421	1.41421	2.0	1.609473333333333	0.91803
FeTS21_Testing_074	ibbm	0.90384	0.91486	0.87988	6.7082	2.0	1.41421	3.374136666666667	0.8995266666666666
FeTS21_Testing_074	MIP-FED	0.82644	0.5665	0.69676	8.06226	14.3527	7.34847	9.921143333333333	0.6965666666666666
FeTS21_Testing_074	METU-FL	0.89085	0.8711	0.87949	8.0	6.48074	1.41421	5.2983166666666675	0.88048
FeTS21_Testing_074	MIP-TRAVEL	0.89769	0.76129	0.81856	11.78983	9.8995	2.23607	7.975133333333332	0.8258466666666667
FeTS21_Testing_074	CUHK	0.85865	0.63002	0.83688	6.40312	12.8841	4.69042	7.992546666666667	0.7751833333333332
FeTS21_Testing_074	Alpaca	0.83513	0.52848	0.81184	7.0	14.45683	5.74456	9.06713	0.7251500000000001
FeTS21_Testing_074	HT-TUAS	0.87608	0.73358	0.86136	7.0	13.92839	1.41421	7.447533333333333	0.8236733333333333
FeTS21_Testing_074	MiRL	0.35531	0.16146	0.10538	37.16181	55.54098	54.8908	49.19786333333334	0.20738333333333334
FeTS21_Testing_074	BCN-AIM	0.87794	0.76034	0.86637	7.0	11.87434	1.41421	6.76285	0.8348833333333333
FeTS21_Testing_075	ibbm	0.78529	0.89085	0.83114	7.2111	2.23607	2.23607	3.894413333333333	0.8357600000000001
FeTS21_Testing_075	MIP-FED	0.73076	0.64723	0.65016	34.82958	42.55467	42.94182	40.10869	0.67605
FeTS21_Testing_075	METU-FL	0.76725	0.36271	0.54926	6.7082	28.75761	29.0663	21.51070333333333	0.55974
FeTS21_Testing_075	MIP-TRAVEL	0.73099	0.59185	0.71965	27.09612	35.01998	39.96748	34.02786	0.6808299999999999
FeTS21_Testing_075	CUHK	0.75058	0.82267	0.7848	9.8995	19.41778	9.27362	12.863633333333333	0.7860166666666667
FeTS21_Testing_075	Alpaca	0.72399	0.81523	0.80512	14.45683	17.91647	10.44986	14.274386666666667	0.7814466666666666
FeTS21_Testing_075	HT-TUAS	0.80209	0.8393	0.8416	7.0	23.02281	2.23607	10.75296	0.8276633333333333
FeTS21_Testing_075	MiRL	0.37298	0.07094	0.05886	34.78505	54.89718	54.6443	48.10884333333333	0.16759333333333334
FeTS21_Testing_075	BCN-AIM	0.79098	0.66588	0.81332	6.40312	29.83287	27.5318	21.255930000000003	0.7567266666666667
FeTS21_Testing_076	ibbm	0.82772	0.63965	0.66072	9.0	11.7047	8.06226	9.588986666666669	0.7093633333333335
FeTS21_Testing_076	MIP-FED	0.6263	0.46892	0.59422	41.49096	30.43025	11.73242	27.884543333333337	0.5631466666666666
FeTS21_Testing_076	METU-FL	0.85228	0.76349	0.6551	7.07107	9.16515	6.16441	7.466876666666667	0.7569566666666666
FeTS21_Testing_076	MIP-TRAVEL	0.6268	0.3863	0.61495	38.91658	38.84585	14.17745	30.646626666666663	0.5426833333333333
FeTS21_Testing_076	CUHK	0.73117	0.38634	0.64289	22.75961	13.15295	9.10768	15.006746666666666	0.5868
FeTS21_Testing_076	Alpaca	0.6995	0.42725	0.65669	31.01612	10.04988	7.54983	16.205276666666666	0.59448
FeTS21_Testing_076	HT-TUAS	0.82997	0.63929	0.65702	7.28011	10.7238	8.30662	8.770176666666666	0.70876
FeTS21_Testing_076	MiRL	0.50589	0.37891	0.14311	18.84144	32.66497	32.34192	27.949443333333335	0.3426366666666667
FeTS21_Testing_076	BCN-AIM	0.8016	0.65129	0.62279	11.04536	11.44552	9.94987	10.813583333333334	0.6918933333333334
FeTS21_Testing_077	ibbm	0.94752	0.96214	0.94161	2.23607	1.41421	1.0	1.550093333333333	0.9504233333333333
FeTS21_Testing_077	MIP-FED	0.90524	0.7433	0.78532	4.12311	28.63564	18.24823	17.002326666666665	0.8112866666666667
FeTS21_Testing_077	METU-FL	0.94533	0.96387	0.9517	2.23607	1.41421	1.0	1.550093333333333	0.9536333333333333
FeTS21_Testing_077	MIP-TRAVEL	0.91329	0.85085	0.84967	25.37716	43.21747	31.16568	33.253436666666666	0.87127
FeTS21_Testing_077	CUHK	0.92255	0.80844	0.89376	3.60555	14.3527	3.0	6.986083333333333	0.8749166666666667
FeTS21_Testing_077	Alpaca	0.90741	0.69461	0.88589	4.12311	11.31591	5.47723	6.972083333333333	0.8293033333333333
FeTS21_Testing_077	HT-TUAS	0.93762	0.90703	0.92826	2.44949	6.79692	1.41421	3.5535400000000004	0.9243033333333334
FeTS21_Testing_077	MiRL	0.49544	0.20477	0.15333	29.1719	48.06038	46.36809	41.20012333333333	0.28451333333333334
FeTS21_Testing_077	BCN-AIM	0.91061	0.84119	0.89082	5.09902	22.22611	11.09054	12.805223333333332	0.8808733333333333
FeTS21_Testing_078	ibbm	0.76385	0.87277	0.6247	13.56466	2.82843	6.08276	7.49195	0.7537733333333335
FeTS21_Testing_078	MIP-FED	0.25827	0.65617	0.50657	99.15342	74.57211	77.78046	83.83533	0.47367
FeTS21_Testing_078	METU-FL	0.81215	0.87532	0.62739	11.04536	2.82843	6.08276	6.652183333333333	0.77162
FeTS21_Testing_078	MIP-TRAVEL	0.23469	0.69024	0.47671	103.04853	75.82743	77.52774	85.4679	0.4672133333333333
FeTS21_Testing_078	CUHK	0.65449	0.85618	0.64924	67.97904	2.23607	5.0	25.071703333333332	0.71997
FeTS21_Testing_078	Alpaca	0.43486	0.85994	0.61847	79.12648	2.44949	5.39897	28.991646666666668	0.6377566666666666
FeTS21_Testing_078	HT-TUAS	0.74835	0.87584	0.63273	13.56466	3.0	6.15625	7.573636666666666	0.7523066666666667
FeTS21_Testing_078	MiRL	0.22496	0.17281	0.08792	75.23962	77.81517	78.67655	77.24378	0.16189666666666666
FeTS21_Testing_078	BCN-AIM	0.81092	0.86862	0.62845	8.77496	3.0	6.0	5.924986666666666	0.76933
FeTS21_Testing_079	ibbm	0.92118	0.95734	0.83235	2.44949	1.41421	1.41421	1.7593033333333332	0.9036233333333333
FeTS21_Testing_079	MIP-FED	0.78693	0.71392	0.71585	89.58795	11.87434	3.60555	35.02261333333333	0.7389
FeTS21_Testing_079	METU-FL	0.91641	0.95185	0.84015	2.44949	2.0	1.41421	1.9545666666666666	0.9028033333333333
FeTS21_Testing_079	MIP-TRAVEL	0.7829	0.59789	0.56658	90.74139	99.93723	99.0	96.55954000000001	0.6491233333333334
FeTS21_Testing_079	CUHK	0.88367	0.86643	0.84127	5.65685	7.67788	1.41421	4.916313333333334	0.86379
FeTS21_Testing_079	Alpaca	0.83287	0.69672	0.79539	89.36442	9.69536	2.23607	33.76528333333333	0.7749933333333333
FeTS21_Testing_079	HT-TUAS	0.90457	0.94087	0.81667	3.16228	1.73205	1.41421	2.1028466666666668	0.8873700000000001
FeTS21_Testing_079	MiRL	0.48037	0.22643	0.11745	80.23092	89.76079	89.20762	86.39977666666668	0.27475
FeTS21_Testing_079	BCN-AIM	0.90068	0.92482	0.81928	3.60555	2.23607	1.41421	2.4186099999999997	0.8815933333333333
FeTS21_Testing_080	ibbm	0.83508	0.82204	0.84699	6.7082	7.0	7.28011	6.996103333333333	0.8347033333333332
FeTS21_Testing_080	MIP-FED	0.53041	0.58853	0.58207	60.64652	53.23674	64.41351	59.43225666666667	0.5670033333333334
FeTS21_Testing_080	METU-FL	0.75947	0.65195	0.71505	11.18034	10.28589	8.77496	10.080396666666667	0.7088233333333335
FeTS21_Testing_080	MIP-TRAVEL	0.55503	0.59632	0.71459	61.59464	53.16813	65.01038	59.92438333333333	0.6219799999999999
FeTS21_Testing_080	CUHK	0.83694	0.8395	0.8803	7.87401	5.74456	1.73205	5.116873333333333	0.8522466666666667
FeTS21_Testing_080	Alpaca	0.76459	0.802	0.87042	54.44998	4.3589	1.41421	20.07436333333333	0.8123366666666666
FeTS21_Testing_080	HT-TUAS	0.84774	0.82092	0.84639	6.16441	5.0	7.28011	6.148173333333333	0.83835
FeTS21_Testing_080	MiRL	0.51611	0.22633	0.16316	13.95348	21.93171	21.47091	19.1187	0.30186666666666667
FeTS21_Testing_080	BCN-AIM	0.84399	0.81511	0.81698	5.38516	4.47214	5.0	4.952433333333333	0.82536
FeTS21_Testing_081	ibbm	0.91693	0.93716	0.93342	1.41421	1.0	1.41421	1.2761399999999998	0.92917
FeTS21_Testing_081	MIP-FED	0.5399	0.51532	0.71207	60.58218	84.5695	85.31295	76.82154333333334	0.5890966666666667
FeTS21_Testing_081	METU-FL	0.90172	0.94396	0.94296	1.73205	1.0	1.0	1.2440166666666668	0.9295466666666666
FeTS21_Testing_081	MIP-TRAVEL	0.5517	0.56065	0.71222	60.67124	79.10499	79.19722	72.99115	0.60819
FeTS21_Testing_081	CUHK	0.83953	0.77012	0.93134	4.58258	3.74166	2.82843	3.717556666666667	0.8469966666666666
FeTS21_Testing_081	Alpaca	0.78858	0.65879	0.879	47.88946	5.74456	5.0	19.544673333333332	0.7754566666666666
FeTS21_Testing_081	HT-TUAS	0.89847	0.8936	0.93201	2.0	1.41421	1.41421	1.609473333333333	0.9080266666666666
FeTS21_Testing_081	MiRL	0.2936	0.05949	0.05596	25.84471	109.60155	109.47191	81.63938999999999	0.13635
FeTS21_Testing_081	BCN-AIM	0.89101	0.89314	0.92528	2.0	1.41421	2.0	1.8047366666666667	0.9031433333333333
FeTS21_Testing_082	ibbm	0.93287	0.97199	0.92801	2.23607	1.0	1.0	1.4120233333333332	0.94429
FeTS21_Testing_082	MIP-FED	0.83774	0.64626	0.77147	46.15192	37.0	30.43025	37.86072333333333	0.7518233333333333
FeTS21_Testing_082	METU-FL	0.93203	0.90408	0.91394	2.23607	13.49074	1.0	5.5756033333333335	0.9166833333333333
FeTS21_Testing_082	MIP-TRAVEL	0.88448	0.65612	0.82272	42.89638	28.7967	22.91288	31.535320000000002	0.7877733333333333
FeTS21_Testing_082	CUHK	0.88947	0.73267	0.88951	5.09902	15.67003	2.0	7.589683333333333	0.8372166666666666
FeTS21_Testing_082	Alpaca	0.88379	0.78279	0.88384	8.24621	13.43688	1.41421	7.6991000000000005	0.85014
FeTS21_Testing_082	HT-TUAS	0.93515	0.91803	0.90328	2.23607	11.7047	1.0	4.9802566666666666	0.9188200000000001
FeTS21_Testing_082	MiRL	0.42815	0.17583	0.10464	35.22783	52.86776	51.88449	46.66002666666666	0.23620666666666665
FeTS21_Testing_082	BCN-AIM	0.90015	0.87662	0.83523	4.69042	21.74856	16.0	14.146326666666667	0.8706666666666667
FeTS21_Testing_083	ibbm	0.86318	0.93654	0.81647	2.44949	1.41421	2.23607	2.0332566666666665	0.8720633333333333
FeTS21_Testing_083	MIP-FED	0.82503	0.84354	0.73439	36.75051	6.16441	5.86075	16.258556666666667	0.8009866666666666
FeTS21_Testing_083	METU-FL	0.86602	0.93519	0.82228	2.44949	1.41421	2.0	1.9545666666666666	0.8744966666666666
FeTS21_Testing_083	MIP-TRAVEL	0.77552	0.90508	0.75157	56.13377	8.77496	6.97846	23.962396666666663	0.8107233333333334
FeTS21_Testing_083	CUHK	0.82656	0.89455	0.82134	3.60555	8.06226	5.70446	5.790756666666667	0.8474833333333333
FeTS21_Testing_083	Alpaca	0.81304	0.72803	0.75714	3.74166	8.06226	8.12404	6.642653333333333	0.76607
FeTS21_Testing_083	HT-TUAS	0.8504	0.9418	0.81476	3.0	1.41421	2.23607	2.21676	0.8689866666666667
FeTS21_Testing_083	MiRL	0.37735	0.08496	0.04843	29.22328	46.62617	47.36032	41.069923333333335	0.17024666666666666
FeTS21_Testing_083	BCN-AIM	0.84553	0.94428	0.79459	3.0	1.41421	2.23607	2.21676	0.8614666666666667
FeTS21_Testing_084	ibbm	0.95318	0.95402	0.88303	1.73205	1.0	1.0	1.2440166666666668	0.9300766666666668
FeTS21_Testing_084	MIP-FED	0.74883	0.74788	0.64116	55.44231	61.32699	54.34427	57.03785666666667	0.7126233333333333
FeTS21_Testing_084	METU-FL	0.94598	0.9633	0.90161	1.73205	1.0	1.0	1.2440166666666668	0.9369633333333334
FeTS21_Testing_084	MIP-TRAVEL	0.78398	0.64722	0.70195	51.48932	62.58674	57.3986	57.15822	0.7110500000000001
FeTS21_Testing_084	CUHK	0.90389	0.88657	0.87661	3.4641	4.0	1.41421	2.959436666666667	0.8890233333333333
FeTS21_Testing_084	Alpaca	0.87553	0.83526	0.79184	25.33772	7.0	3.0	11.779240000000001	0.83421
FeTS21_Testing_084	HT-TUAS	0.92881	0.92968	0.8518	2.23607	2.0	1.0	1.7453566666666667	0.9034300000000001
FeTS21_Testing_084	MiRL	0.33988	0.19112	0.08801	40.28771	51.47232	49.65884	47.13962333333333	0.2063366666666667
FeTS21_Testing_084	BCN-AIM	0.93468	0.92673	0.86014	2.23607	2.0	1.0	1.7453566666666667	0.9071833333333333
FeTS21_Testing_085	ibbm	0.98068	0.9816	0.96495	1.0	1.0	1.0	1.0	0.9757433333333333
FeTS21_Testing_085	MIP-FED	0.96059	0.95474	0.90265	30.69202	1.41421	1.0	11.035409999999999	0.9393266666666666
FeTS21_Testing_085	METU-FL	0.97558	0.98247	0.96354	1.0	1.0	1.0	1.0	0.9738633333333334
FeTS21_Testing_085	MIP-TRAVEL	0.8537	0.63524	0.92206	74.13299	47.00266	1.0	40.71188333333333	0.8036666666666666
FeTS21_Testing_085	CUHK	0.95774	0.97053	0.94078	1.41421	1.41421	1.0	1.27614	0.9563499999999999
FeTS21_Testing_085	Alpaca	0.93005	0.91983	0.95284	3.16228	4.12311	1.0	2.7617966666666667	0.9342400000000001
FeTS21_Testing_085	HT-TUAS	0.9707	0.97063	0.95145	1.0	1.0	1.0	1.0	0.96426
FeTS21_Testing_085	MiRL	0.49574	0.3127	0.16625	30.23243	33.98529	33.43651	32.55141	0.32489666666666667
FeTS21_Testing_085	BCN-AIM	0.9728	0.96724	0.95521	1.0	1.0	1.0	1.0	0.9650833333333333
FeTS21_Testing_086	ibbm	0.96558	0.9804	0.96258	1.41421	1.0	1.0	1.13807	0.96952
FeTS21_Testing_086	MIP-FED	0.87162	0.79911	0.88006	40.25171	12.36932	7.28011	19.96704666666667	0.8502633333333333
FeTS21_Testing_086	METU-FL	0.96362	0.98291	0.96751	1.41421	1.0	1.0	1.13807	0.9713466666666667
FeTS21_Testing_086	MIP-TRAVEL	0.90143	0.86303	0.91266	53.76802	12.42375	6.40312	24.198296666666668	0.8923733333333334
FeTS21_Testing_086	CUHK	0.92977	0.91153	0.93977	2.82843	5.91608	1.41421	3.3862400000000004	0.9270233333333332
FeTS21_Testing_086	Alpaca	0.89887	0.75977	0.92552	5.19615	9.69536	3.18543	6.025646666666667	0.8613866666666666
FeTS21_Testing_086	HT-TUAS	0.94021	0.96668	0.95312	2.23607	1.0	1.0	1.4120233333333332	0.9533366666666666
FeTS21_Testing_086	MiRL	0.33611	0.1811	0.14155	48.05206	54.08327	52.17279	51.43604	0.21958666666666668
FeTS21_Testing_086	BCN-AIM	0.94206	0.96228	0.95136	2.0	1.0	1.0	1.3333333333333333	0.9518999999999999
FeTS21_Testing_087	ibbm	0.78058	0.95026	0.8857	13.00768	1.0	1.41421	5.140630000000001	0.8721800000000001
FeTS21_Testing_087	MIP-FED	0.66585	0.76379	0.67337	66.07155	80.28231	78.74643	75.03343	0.7010033333333334
FeTS21_Testing_087	METU-FL	0.22857	0.46192	0.23503	43.04649	6.16441	6.16441	18.458436666666667	0.30850666666666665
FeTS21_Testing_087	MIP-TRAVEL	0.41638	0.70928	0.65316	90.76205	79.01709	77.07399	82.28437666666666	0.5929399999999999
FeTS21_Testing_087	CUHK	0.84271	0.87179	0.84683	3.4641	5.65685	1.73205	3.617666666666667	0.8537766666666666
FeTS21_Testing_087	Alpaca	0.7379	0.88959	0.82777	19.33908	5.0	2.0	8.779693333333332	0.81842
FeTS21_Testing_087	HT-TUAS	0.82675	0.95073	0.86833	10.81665	1.0	1.41421	4.410286666666667	0.8819366666666667
FeTS21_Testing_087	MiRL	0.55908	0.3367	0.23096	25.69922	29.42788	29.08608	28.07106	0.37558
FeTS21_Testing_087	BCN-AIM	0.66569	0.89288	0.81583	12.68858	2.82843	2.23607	5.917693333333332	0.7914666666666667
FeTS21_Testing_088	ibbm	0.79956	0.91937	0.8929	7.61577	3.31662	2.23607	4.3894866666666665	0.8706100000000001
FeTS21_Testing_088	MIP-FED	0.69039	0.72474	0.76719	56.62508	13.19091	6.0	25.271996666666666	0.72744
FeTS21_Testing_088	METU-FL	0.87708	0.91738	0.9229	4.58258	4.0	1.0	3.194193333333333	0.9057866666666667
FeTS21_Testing_088	MIP-TRAVEL	0.43251	0.73046	0.79759	74.74624	45.73839	42.62157	54.36873333333333	0.65352
FeTS21_Testing_088	CUHK	0.73396	0.77967	0.88694	11.18034	9.27362	1.9732	7.475719999999999	0.8001900000000001
FeTS21_Testing_088	Alpaca	0.71363	0.74507	0.88718	13.89244	9.69536	2.23607	8.607956666666666	0.7819599999999999
FeTS21_Testing_088	HT-TUAS	0.78482	0.87123	0.91133	8.30662	8.544	1.41421	6.088276666666666	0.8557933333333333
FeTS21_Testing_088	MiRL	0.442	0.25139	0.1718	21.86321	28.37252	28.3249	26.186876666666667	0.28839666666666663
FeTS21_Testing_088	BCN-AIM	0.82869	0.92178	0.91015	5.38516	2.0	1.41421	2.933123333333333	0.8868733333333333
FeTS21_Testing_089	ibbm	0.96136	0.96933	0.94351	1.41421	1.0	1.0	1.13807	0.9580666666666667
FeTS21_Testing_089	MIP-FED	0.94477	0.76088	0.79066	3.0	19.65706	2.44949	8.36885	0.8321033333333333
FeTS21_Testing_089	METU-FL	0.96496	0.97178	0.95372	1.41421	1.0	1.0	1.13807	0.9634866666666667
FeTS21_Testing_089	MIP-TRAVEL	0.92362	0.67335	0.83139	43.87653	8.06226	3.0	18.31293	0.8094533333333334
FeTS21_Testing_089	CUHK	0.95028	0.73224	0.86856	2.0	21.77154	1.41421	8.39525	0.8503599999999999
FeTS21_Testing_089	Alpaca	0.94987	0.70791	0.89189	2.0	20.04994	1.0	7.683313333333333	0.8498899999999999
FeTS21_Testing_089	HT-TUAS	0.96199	0.83928	0.93984	1.41421	22.09072	1.0	8.16831	0.9137033333333333
FeTS21_Testing_089	MiRL	0.54519	0.19288	0.10325	23.62202	44.9216	46.75147	38.43169666666667	0.28043999999999997
FeTS21_Testing_089	BCN-AIM	0.95926	0.95211	0.93329	1.41421	1.41421	1.0	1.27614	0.9482200000000001
FeTS21_Testing_090	ibbm	0.93264	0.95849	0.93185	2.44949	1.0	1.0	1.4831633333333334	0.9409933333333332
FeTS21_Testing_090	MIP-FED	0.85795	0.62202	0.76949	65.10376	16.40122	12.58168	31.362219999999997	0.74982
FeTS21_Testing_090	METU-FL	0.92783	0.9672	0.94354	2.82843	1.0	1.0	1.6094766666666667	0.94619
FeTS21_Testing_090	MIP-TRAVEL	0.90287	0.76226	0.81398	69.12308	62.93647	46.54244	59.53399666666667	0.8263699999999999
FeTS21_Testing_090	CUHK	0.89785	0.7786	0.88181	4.12311	12.5698	9.53939	8.744100000000001	0.8527533333333333
FeTS21_Testing_090	Alpaca	0.87557	0.6394	0.83482	65.2227	12.4499	9.48683	29.053143333333335	0.7832633333333333
FeTS21_Testing_090	HT-TUAS	0.91768	0.91786	0.90622	3.16228	4.3589	1.0	2.8403933333333335	0.9139200000000001
FeTS21_Testing_090	MiRL	0.40138	0.12496	0.08395	38.3197	47.12749	46.5489	43.99869666666667	0.20343
FeTS21_Testing_090	BCN-AIM	0.9116	0.92374	0.90696	3.4641	1.41421	1.0	1.9594366666666667	0.9141
FeTS21_Testing_091	ibbm	0.89056	0.91984	0.79922	4.0	2.44949	1.41421	2.621233333333333	0.8698733333333334
FeTS21_Testing_091	MIP-FED	0.847	0.7872	0.68316	16.76305	7.79734	3.74166	9.434016666666666	0.7724533333333333
FeTS21_Testing_091	METU-FL	0.87393	0.81506	0.78588	4.69042	16.40122	1.41421	7.50195	0.8249566666666667
FeTS21_Testing_091	MIP-TRAVEL	0.70279	0.7432	0.64904	31.08054	60.61353	56.85948	49.51785	0.6983433333333333
FeTS21_Testing_091	CUHK	0.86719	0.77407	0.80705	5.0	10.86278	1.41421	5.758996666666667	0.8161033333333334
FeTS21_Testing_091	Alpaca	0.85638	0.72376	0.76663	6.16441	10.81665	2.23607	6.405709999999999	0.7822566666666667
FeTS21_Testing_091	HT-TUAS	0.8883	0.82683	0.76738	3.74166	11.6619	2.0	5.801186666666666	0.8275033333333331
FeTS21_Testing_091	MiRL	0.50151	0.22972	0.1338	20.24846	32.17142	31.44837	27.956083333333336	0.28834333333333334
FeTS21_Testing_091	BCN-AIM	0.87631	0.8764	0.7755	4.12311	4.3589	1.73205	3.4046866666666666	0.8427366666666667
FeTS21_Testing_092	ibbm	0.84296	0.84155	0.83733	7.0	3.74166	2.44949	4.39705	0.8406133333333333
FeTS21_Testing_092	MIP-FED	0.76824	0.75098	0.73132	46.28012	36.49657	16.15394	32.97687666666667	0.75018
FeTS21_Testing_092	METU-FL	0.83713	0.81323	0.78987	7.48331	4.47214	3.31662	5.0906899999999995	0.8134100000000001
FeTS21_Testing_092	MIP-TRAVEL	0.8167	0.74257	0.6986	52.35456	46.05649	44.85529	47.755446666666664	0.7526233333333333
FeTS21_Testing_092	CUHK	0.85519	0.77321	0.76715	5.47723	6.55744	5.91608	5.983583333333333	0.7985166666666667
FeTS21_Testing_092	Alpaca	0.85492	0.74403	0.70887	10.24695	7.87401	7.81025	8.643736666666667	0.7692733333333334
FeTS21_Testing_092	HT-TUAS	0.8555	0.80687	0.81197	5.74456	4.12311	3.31662	4.394763333333334	0.8247800000000001
FeTS21_Testing_092	MiRL	0.56378	0.19341	0.14389	50.63793	84.02976	85.3528	73.34016333333334	0.30035999999999996
FeTS21_Testing_092	BCN-AIM	0.84794	0.82477	0.81889	6.7082	4.12311	3.0	4.610436666666666	0.8305333333333333
FeTS21_Testing_093	ibbm	0.81165	0.89999	0.8551	5.0	3.0	4.3589	4.119633333333334	0.8555800000000001
FeTS21_Testing_093	MIP-FED	0.65369	0.67621	0.70114	51.11458	65.03845	63.85139	60.00147333333334	0.6770133333333334
FeTS21_Testing_093	METU-FL	0.81872	0.89899	0.8565	4.89898	3.0	3.74166	3.8802133333333333	0.85807
FeTS21_Testing_093	MIP-TRAVEL	0.70475	0.80376	0.76286	49.73932	66.67083	65.36819	60.59278	0.7571233333333334
FeTS21_Testing_093	CUHK	0.75455	0.80009	0.81969	8.7178	62.62547	46.70385	39.34904	0.7914433333333334
FeTS21_Testing_093	Alpaca	0.71578	0.74954	0.79121	28.78358	65.7499	63.37981	52.63776333333333	0.7521766666666666
FeTS21_Testing_093	HT-TUAS	0.80826	0.88911	0.85594	4.89898	2.82843	4.3589	4.028770000000001	0.8511033333333332
FeTS21_Testing_093	MiRL	0.26742	0.16486	0.1437	26.4764	37.47532	33.77869	32.57680333333334	0.19199333333333332
FeTS21_Testing_093	BCN-AIM	0.80406	0.88256	0.84643	5.0	3.31662	4.89898	4.4052	0.84435
FeTS21_Testing_094	ibbm	0.92214	0.92403	0.88786	2.82843	2.44949	1.73205	2.336656666666667	0.9113433333333333
FeTS21_Testing_094	MIP-FED	0.79103	0.78563	0.71624	78.47292	54.461	52.09126	61.67506	0.7643
FeTS21_Testing_094	METU-FL	0.92418	0.93552	0.89771	2.82843	2.0	1.41421	2.08088	0.9191366666666667
FeTS21_Testing_094	MIP-TRAVEL	0.61191	0.70591	0.74309	82.51394	76.9672	70.57762	76.68625333333334	0.68697
FeTS21_Testing_094	CUHK	0.88905	0.85971	0.84895	4.12311	5.38516	2.44949	3.98592	0.8659033333333332
FeTS21_Testing_094	Alpaca	0.86523	0.87384	0.86136	64.62043	4.0	2.44949	23.68997333333333	0.86681
FeTS21_Testing_094	HT-TUAS	0.91275	0.91817	0.87598	3.0	2.44949	2.0	2.483163333333333	0.9023
FeTS21_Testing_094	MiRL	0.5907	0.3152	0.23427	16.91154	20.88061	20.3224	19.371516666666665	0.38005666666666665
FeTS21_Testing_094	BCN-AIM	0.91253	0.92251	0.88235	3.0	2.23607	1.73205	2.3227066666666665	0.9057966666666667
FeTS21_Testing_095	ibbm	0.9045	0.9457	0.91544	3.16228	2.0	1.41421	2.1921633333333332	0.9218800000000001
FeTS21_Testing_095	MIP-FED	0.65258	0.67822	0.73718	44.69899	47.10202	38.81366	43.53822333333333	0.6893266666666666
FeTS21_Testing_095	METU-FL	0.84121	0.90856	0.87389	6.40312	4.12311	2.82843	4.451553333333333	0.8745533333333334
FeTS21_Testing_095	MIP-TRAVEL	0.67262	0.76494	0.77727	46.95743	38.67816	36.21187	40.61582000000001	0.7382766666666667
FeTS21_Testing_095	CUHK	0.85516	0.83098	0.89283	4.58258	8.06226	4.18885	5.61123	0.8596566666666666
FeTS21_Testing_095	Alpaca	0.80709	0.72415	0.86156	24.28992	8.544	5.38516	12.739693333333333	0.7976
FeTS21_Testing_095	HT-TUAS	0.89128	0.93474	0.91667	3.60555	1.73205	1.41421	2.2506033333333333	0.91423
FeTS21_Testing_095	MiRL	0.2935	0.14015	0.11238	27.80288	29.96665	29.81275	29.19409333333333	0.18201
FeTS21_Testing_095	BCN-AIM	0.87091	0.92392	0.89971	4.24264	2.0	1.73205	2.65823	0.89818
FeTS21_Testing_096	ibbm	0.85636	0.06888	0.00268	4.12311	6.78233	19.36747	10.09097	0.3093066666666667
FeTS21_Testing_096	MIP-FED	0.42741	0.01409	0.0	67.63135	64.44764	65.38081	65.81993333333334	0.14716666666666667
FeTS21_Testing_096	METU-FL	0.16673	0.0	0.0	22.73763	16.52571	373.12866	137.46400000000003	0.05557666666666666
FeTS21_Testing_096	MIP-TRAVEL	0.44467	0.09844	0.02346	72.45378	68.01066	70.13273	70.19905666666666	0.18885666666666667
FeTS21_Testing_096	CUHK	0.75913	0.01684	0.0	8.3666	19.44992	20.22375	16.013423333333332	0.25865666666666665
FeTS21_Testing_096	Alpaca	0.68461	0.00716	0.0085	31.0	18.78829	18.84144	22.876576666666665	0.23342333333333332
FeTS21_Testing_096	HT-TUAS	0.84953	0.15927	0.09734	5.0	14.86607	11.81946	10.561843333333334	0.3687133333333333
FeTS21_Testing_096	MiRL	0.53308	0.02595	0.02596	37.86819	53.79591	53.79591	48.48667	0.19499666666666668
FeTS21_Testing_096	BCN-AIM	0.78769	0.15204	0.10805	7.07107	10.7238	11.3929	9.729256666666666	0.34925999999999996
FeTS21_Testing_097	ibbm	0.94702	0.96288	0.91246	2.0	1.41421	1.41421	1.609473333333333	0.9407866666666665
FeTS21_Testing_097	MIP-FED	0.82534	0.84282	0.80528	48.63127	8.544	4.12311	20.432793333333333	0.82448
FeTS21_Testing_097	METU-FL	0.94546	0.96139	0.9198	2.23607	1.41421	1.0	1.550093333333333	0.9422166666666666
FeTS21_Testing_097	MIP-TRAVEL	0.86194	0.87813	0.83912	58.24946	23.68544	3.60555	28.51348333333333	0.85973
FeTS21_Testing_097	CUHK	0.90185	0.9349	0.88904	3.60555	4.58258	1.73205	3.3067266666666675	0.9085966666666666
FeTS21_Testing_097	Alpaca	0.87641	0.85589	0.8606	5.0	6.08276	3.0	4.694253333333333	0.8643000000000001
FeTS21_Testing_097	HT-TUAS	0.91504	0.95407	0.89171	3.16228	1.41421	1.73205	2.1028466666666668	0.9202733333333333
FeTS21_Testing_097	MiRL	0.45264	0.30121	0.21856	51.07837	60.42351	57.07889	56.19359	0.32413666666666663
FeTS21_Testing_097	BCN-AIM	0.92063	0.95846	0.89909	2.82843	1.41421	1.41421	1.8856166666666665	0.92606
FeTS21_Testing_098	ibbm	0.8912	0.88412	0.81338	5.38516	4.0	2.0	3.795053333333333	0.8629000000000001
FeTS21_Testing_098	MIP-FED	0.8224	0.80568	0.6911	30.75711	5.83095	4.24264	13.610233333333333	0.7730600000000001
FeTS21_Testing_098	METU-FL	0.82197	0.83732	0.75136	10.63015	6.32456	8.17002	8.37491	0.80355
FeTS21_Testing_098	MIP-TRAVEL	0.78322	0.65688	0.78322	35.61039	6.78233	3.16228	15.185000000000002	0.7411066666666667
FeTS21_Testing_098	CUHK	0.87439	0.75656	0.7828	4.3589	5.0	2.23607	3.86499	0.8045833333333333
FeTS21_Testing_098	Alpaca	0.84688	0.76465	0.78907	6.08276	5.19615	2.0	4.426303333333333	0.8002000000000001
FeTS21_Testing_098	HT-TUAS	0.90135	0.9081	0.80607	4.24264	3.0	1.73205	2.991563333333333	0.8718400000000001
FeTS21_Testing_098	MiRL	0.47542	0.37151	0.15763	17.18136	18.97367	19.33908	18.498036666666664	0.3348533333333333
FeTS21_Testing_098	BCN-AIM	0.86109	0.84079	0.74789	8.24621	5.0	4.0	5.748736666666666	0.81659
FeTS21_Testing_099	ibbm	0.89888	0.89718	0.91195	4.12311	5.19615	1.0	3.4397533333333334	0.90267
FeTS21_Testing_099	MIP-FED	0.84452	0.36203	0.69643	8.06226	36.51027	21.70943	22.093986666666666	0.6343266666666666
FeTS21_Testing_099	METU-FL	0.89264	0.72093	0.89172	4.24264	17.46425	1.41421	7.707033333333334	0.8350966666666667
FeTS21_Testing_099	MIP-TRAVEL	0.92648	0.82193	0.81221	3.74166	21.26263	18.1659	14.390063333333336	0.8535400000000001
FeTS21_Testing_099	CUHK	0.87761	0.44803	0.84787	5.09902	32.18851	16.67333	17.986953333333336	0.7245033333333333
FeTS21_Testing_099	Alpaca	0.86318	0.39014	0.80942	6.40312	30.00333	17.14059	17.849013333333332	0.68758
FeTS21_Testing_099	HT-TUAS	0.88781	0.47986	0.87519	4.58258	30.4795	1.41421	12.158763333333333	0.74762
FeTS21_Testing_099	MiRL	0.4024	0.08931	0.05283	42.73231	70.63852	72.24265	61.871159999999996	0.18151333333333333
FeTS21_Testing_099	BCN-AIM	0.87868	0.56414	0.89283	5.0	27.59619	1.41421	11.336799999999998	0.7785500000000001
FeTS21_Testing_100	ibbm	0.92623	0.93777	0.90407	2.82843	2.0	1.41421	2.08088	0.9226899999999999
FeTS21_Testing_100	MIP-FED	0.63204	0.63132	0.68034	88.4138	82.0975	81.00833	83.83987666666667	0.6479
FeTS21_Testing_100	METU-FL	0.91649	0.94481	0.914	3.0	2.0	1.41421	2.13807	0.9251
FeTS21_Testing_100	MIP-TRAVEL	0.52647	0.67588	0.66893	91.24692	94.53571	87.67896	91.15386333333333	0.62376
FeTS21_Testing_100	CUHK	0.86881	0.83626	0.87732	3.74166	8.544	6.7082	6.331286666666666	0.8607966666666668
FeTS21_Testing_100	Alpaca	0.843	0.74304	0.84782	66.01439	8.76639	8.06226	27.614346666666666	0.8112866666666667
FeTS21_Testing_100	HT-TUAS	0.91071	0.90406	0.88591	2.23607	2.0	2.0	2.07869	0.9002266666666667
FeTS21_Testing_100	MiRL	0.24372	0.07861	0.06426	83.93539	93.51952	93.30059	90.25183333333332	0.12886333333333333
FeTS21_Testing_100	BCN-AIM	0.90447	0.90211	0.87634	2.90564	2.0	2.0	2.30188	0.8943066666666666
FeTS21_Testing_101	ibbm	0.52062	1.0	1.0	7.0	0.0	0.0	2.3333333333333335	0.8402066666666667
FeTS21_Testing_101	MIP-FED	0.43374	0.0	0.0	48.05672	373.12866	373.12866	264.77134666666666	0.14458000000000001
FeTS21_Testing_101	METU-FL	0.0	1.0	1.0	373.12866	0.0	0.0	124.37622	0.6666666666666666
FeTS21_Testing_101	MIP-TRAVEL	0.04597	0.0	0.0	82.9759	373.12866	373.12866	276.4110733333334	0.015323333333333333
FeTS21_Testing_101	CUHK	0.50234	0.0	0.0	9.05539	373.12866	373.12866	251.77090333333334	0.16744666666666666
FeTS21_Testing_101	Alpaca	0.45496	0.0	0.0	65.65592	373.12866	373.12866	270.6377466666667	0.15165333333333333
FeTS21_Testing_101	HT-TUAS	0.45532	0.0	1.0	10.07469	373.12866	0.0	127.73445	0.48510666666666663
FeTS21_Testing_101	MiRL	0.34533	0.0	0.0	18.46618	373.12866	373.12866	254.90783333333334	0.11511
FeTS21_Testing_101	BCN-AIM	0.06923	1.0	1.0	21.34006	0.0	0.0	7.113353333333333	0.6897433333333334
FeTS21_Testing_102	ibbm	0.92254	0.0	1.0	3.74166	373.12866	0.0	125.62344000000002	0.6408466666666667
FeTS21_Testing_102	MIP-FED	0.79624	0.00763	0.0	82.77681	95.781	373.12866	183.89549000000002	0.2679566666666667
FeTS21_Testing_102	METU-FL	0.92258	0.0	1.0	3.0	373.12866	0.0	125.37622	0.64086
FeTS21_Testing_102	MIP-TRAVEL	0.37291	0.0	0.0	79.1031	118.97059	373.12866	190.40078333333335	0.12430333333333334
FeTS21_Testing_102	CUHK	0.8595	0.01006	0.0	71.0352	105.33589	373.12866	183.16658333333336	0.28985333333333335
FeTS21_Testing_102	Alpaca	0.77501	0.00813	0.0	69.06519	105.10138	373.12866	182.43174333333334	0.26104666666666665
FeTS21_Testing_102	HT-TUAS	0.92826	0.0074	0.0	3.4641	33.1308	373.12866	136.57452	0.31188666666666665
FeTS21_Testing_102	MiRL	0.44321	0.00172	0.0	57.20402	93.2376	373.12866	174.52342666666667	0.14831
FeTS21_Testing_102	BCN-AIM	0.91382	0.0	1.0	5.74456	28.63476	0.0	11.459773333333333	0.63794
FeTS21_Testing_103	ibbm	0.08504	0.0	0.0	52.63934	373.12866	373.12866	266.2988866666667	0.02834666666666667
FeTS21_Testing_103	MIP-FED	0.06582	0.0	0.0	77.95512	373.12866	373.12866	274.73748	0.02194
FeTS21_Testing_103	METU-FL	0.05684	0.0	0.0	78.15369	373.12866	373.12866	274.80367	0.018946666666666667
FeTS21_Testing_103	MIP-TRAVEL	0.03684	0.0	0.0	81.35386	373.12866	373.12866	275.87039333333337	0.01228
FeTS21_Testing_103	CUHK	0.06126	0.0	0.0	76.56076	373.12866	373.12866	274.27269333333334	0.02042
FeTS21_Testing_103	Alpaca	0.04714	0.0	0.0	79.858	373.12866	373.12866	275.37177333333335	0.015713333333333333
FeTS21_Testing_103	HT-TUAS	0.08597	0.0	0.0	46.75468	373.12866	373.12866	264.33733333333333	0.028656666666666667
FeTS21_Testing_103	MiRL	0.05939	0.0	0.0	78.77817	373.12866	373.12866	275.01183	0.019796666666666667
FeTS21_Testing_103	BCN-AIM	0.21369	1.0	1.0	41.7732	0.0	0.0	13.9244	0.7378966666666665
FeTS21_Testing_104	ibbm	0.0	1.0	1.0	50.007	0.0	0.0	16.669	0.6666666666666666
FeTS21_Testing_104	MIP-FED	0.00392	0.0	0.0	64.81435	373.12866	373.12866	270.35722333333337	0.0013066666666666667
FeTS21_Testing_104	METU-FL	0.0	1.0	1.0	84.65223	0.0	0.0	28.21741	0.6666666666666666
FeTS21_Testing_104	MIP-TRAVEL	0.00172	0.0	0.0	74.35321	373.12866	373.12866	273.53684333333337	0.0005733333333333334
FeTS21_Testing_104	CUHK	0.00034	0.0	0.0	49.28742	373.12866	373.12866	265.18158	0.00011333333333333334
FeTS21_Testing_104	Alpaca	0.00185	0.0	0.0	78.41779	373.12866	373.12866	274.8917033333334	0.0006166666666666667
FeTS21_Testing_104	HT-TUAS	0.0	1.0	1.0	76.48856	0.0	0.0	25.49618666666667	0.6666666666666666
FeTS21_Testing_104	MiRL	0.0	0.0	0.0	33.94111	373.12866	373.12866	260.06614333333334	0.0
FeTS21_Testing_104	BCN-AIM	0.0	1.0	1.0	38.98201	0.0	0.0	12.994003333333334	0.6666666666666666
FeTS21_Testing_105	ibbm	0.0	1.0	1.0	86.48844	0.0	0.0	28.82948	0.6666666666666666
FeTS21_Testing_105	MIP-FED	0.10612	0.0	0.0	90.64712	373.12866	373.12866	278.96814666666666	0.03537333333333333
FeTS21_Testing_105	METU-FL	0.0	1.0	1.0	373.12866	0.0	0.0	124.37622	0.6666666666666666
FeTS21_Testing_105	MIP-TRAVEL	0.03091	0.0	0.0	97.88258	373.12866	373.12866	281.3799666666667	0.010303333333333333
FeTS21_Testing_105	CUHK	0.44927	1.0	1.0	70.97323	0.0	0.0	23.657743333333332	0.8164233333333334
FeTS21_Testing_105	Alpaca	0.05795	0.0	0.0	84.26743	373.12866	373.12866	276.84158333333335	0.019316666666666666
FeTS21_Testing_105	HT-TUAS	0.08623	1.0	1.0	12.37941	0.0	0.0	4.12647	0.69541
FeTS21_Testing_105	MiRL	0.0	0.0	0.0	87.6513	373.12866	373.12866	277.96954	0.0
FeTS21_Testing_105	BCN-AIM	0.0	1.0	1.0	373.12866	0.0	0.0	124.37622	0.6666666666666666
FeTS21_Testing_106	ibbm	0.57613	1.0	1.0	13.34166	0.0	0.0	4.44722	0.85871
FeTS21_Testing_106	MIP-FED	0.58074	0.0	0.0	60.66754	373.12866	373.12866	268.97495333333336	0.19358
FeTS21_Testing_106	METU-FL	0.58979	0.0	0.0	11.0	373.12866	373.12866	252.4191066666667	0.19659666666666667
FeTS21_Testing_106	MIP-TRAVEL	0.23712	0.0	0.0	80.25584	373.12866	373.12866	275.5043866666667	0.07904
FeTS21_Testing_106	CUHK	0.56527	0.0	0.0	14.96663	373.12866	373.12866	253.74131666666668	0.18842333333333336
FeTS21_Testing_106	Alpaca	0.56504	0.0	0.0	15.3948	373.12866	373.12866	253.88404	0.18834666666666666
FeTS21_Testing_106	HT-TUAS	0.61204	0.0	1.0	12.40967	373.12866	0.0	128.51277666666667	0.5373466666666666
FeTS21_Testing_106	MiRL	0.62141	0.0	0.0	10.77033	373.12866	373.12866	252.34255	0.20713666666666666
FeTS21_Testing_106	BCN-AIM	0.6761	0.0	1.0	7.68115	373.12866	0.0	126.93660333333334	0.5587
FeTS21_Testing_107	ibbm	0.66952	0.17429	0.0	11.18034	14.5808	373.12866	132.96326666666667	0.28126999999999996
FeTS21_Testing_107	MIP-FED	0.67891	0.06323	0.0	42.86607	65.8559	373.12866	160.61687666666668	0.24738000000000002
FeTS21_Testing_107	METU-FL	0.72056	0.15889	0.0	8.0	59.67914	373.12866	146.93593333333334	0.29314999999999997
FeTS21_Testing_107	MIP-TRAVEL	0.29226	0.01047	0.0	80.30567	81.49233	373.12866	178.3088866666667	0.10091
FeTS21_Testing_107	CUHK	0.64602	0.05586	0.0	10.95445	63.09754	373.12866	149.06021666666666	0.23396000000000003
FeTS21_Testing_107	Alpaca	0.5765	0.05049	0.0	84.29709	23.84305	373.12866	160.42293333333336	0.2089966666666667
FeTS21_Testing_107	HT-TUAS	0.69904	0.14671	0.0	8.3666	66.99627	373.12866	149.49717666666666	0.28191666666666665
FeTS21_Testing_107	MiRL	0.39879	0.01106	0.0	22.89105	39.73223	373.12866	145.25064666666668	0.13661666666666666
FeTS21_Testing_107	BCN-AIM	0.69836	0.18106	0.0	8.0	12.67076	373.12866	131.26647333333335	0.29314
FeTS21_Testing_108	ibbm	0.69266	0.0	0.0	10.19804	373.12866	373.12866	252.15178666666668	0.23088666666666668
FeTS21_Testing_108	MIP-FED	0.63221	0.0	0.0	70.3278	373.12866	373.12866	272.19504	0.21073666666666668
FeTS21_Testing_108	METU-FL	0.7464	0.0	0.0	7.68115	373.12866	373.12866	251.31282333333334	0.2488
FeTS21_Testing_108	MIP-TRAVEL	0.3466	0.0	0.0	77.07788	373.12866	373.12866	274.44506666666666	0.11553333333333334
FeTS21_Testing_108	CUHK	0.65021	0.0	0.0	13.96424	373.12866	373.12866	253.4071866666667	0.21673666666666666
FeTS21_Testing_108	Alpaca	0.60356	0.0	0.0	70.85902	373.12866	373.12866	272.37211333333335	0.20118666666666665
FeTS21_Testing_108	HT-TUAS	0.70187	0.0	0.0	9.8995	373.12866	373.12866	252.05227333333335	0.23395666666666667
FeTS21_Testing_108	MiRL	0.40623	0.0	0.0	24.71841	373.12866	373.12866	256.99191	0.13541
FeTS21_Testing_108	BCN-AIM	0.71915	0.0	1.0	7.87401	373.12866	0.0	127.00089000000001	0.57305
FeTS21_Testing_109	ibbm	0.47967	0.0	0.0	19.44222	373.12866	373.12866	255.23318000000003	0.15989
FeTS21_Testing_109	MIP-FED	0.50613	0.0	0.0	53.6619	373.12866	373.12866	266.63974	0.16871
FeTS21_Testing_109	METU-FL	0.52036	0.0	0.0	18.86796	373.12866	373.12866	255.04175999999998	0.17345333333333335
FeTS21_Testing_109	MIP-TRAVEL	0.23417	0.0	0.0	57.14018	373.12866	373.12866	267.7991666666667	0.07805666666666666
FeTS21_Testing_109	CUHK	0.47626	0.0	0.0	22.04541	373.12866	373.12866	256.10091000000006	0.15875333333333333
FeTS21_Testing_109	Alpaca	0.45429	0.0	0.0	35.60899	373.12866	373.12866	260.62210333333337	0.15143
FeTS21_Testing_109	HT-TUAS	0.50104	0.0	0.0	18.35756	373.12866	373.12866	254.87162666666669	0.16701333333333335
FeTS21_Testing_109	MiRL	0.27314	0.0	0.0	28.39014	373.12866	373.12866	258.21582	0.09104666666666666
FeTS21_Testing_109	BCN-AIM	0.65491	0.0	0.0	10.0	373.12866	373.12866	252.08577333333335	0.21830333333333332
FeTS21_Testing_110	ibbm	0.83162	0.80126	0.74475	10.04988	5.47723	4.24264	6.589916666666667	0.7925433333333333
FeTS21_Testing_110	MIP-FED	0.8372	0.63235	0.69722	11.7047	9.05539	6.32456	9.028216666666665	0.7222566666666665
FeTS21_Testing_110	METU-FL	0.83852	0.83221	0.76866	8.3666	4.47214	3.60555	5.48143	0.81313
FeTS21_Testing_110	MIP-TRAVEL	0.58064	0.42774	0.49039	45.29901	56.60389	54.81788	52.24026	0.49959
FeTS21_Testing_110	CUHK	0.79169	0.67875	0.79231	10.63015	10.06725	5.09902	8.598806666666666	0.75425
FeTS21_Testing_110	Alpaca	0.751	0.57372	0.62576	12.54391	10.48809	7.87401	10.302003333333333	0.6501600000000001
FeTS21_Testing_110	HT-TUAS	0.81849	0.77848	0.75666	9.43398	6.63325	4.0	6.689076666666668	0.7845433333333333
FeTS21_Testing_110	MiRL	0.28897	0.09243	0.07473	45.62894	60.06663	59.76621	55.15392666666667	0.15204333333333334
FeTS21_Testing_110	BCN-AIM	0.82771	0.80585	0.75654	9.0	4.3589	3.60555	5.654816666666666	0.7967
FeTS21_Testing_111	ibbm	0.93164	0.87554	0.85209	4.47214	7.87401	3.0	5.115383333333333	0.8864233333333335
FeTS21_Testing_111	MIP-FED	0.93928	0.6348	0.82938	4.12311	16.76305	4.24264	8.376266666666666	0.8011533333333333
FeTS21_Testing_111	METU-FL	0.92157	0.61022	0.85994	6.0	20.85665	3.31662	10.057756666666666	0.7972433333333333
FeTS21_Testing_111	MIP-TRAVEL	0.82472	0.70945	0.74608	55.11669	23.85582	6.40312	28.458543333333335	0.7600833333333333
FeTS21_Testing_111	CUHK	0.93611	0.60597	0.82919	4.24264	17.11724	3.0	8.119959999999999	0.7904233333333334
FeTS21_Testing_111	Alpaca	0.93017	0.57082	0.84699	5.0	17.89134	3.16228	8.68454	0.78266
FeTS21_Testing_111	HT-TUAS	0.94036	0.63108	0.85663	4.3589	17.11724	3.0	8.158713333333333	0.8093566666666666
FeTS21_Testing_111	MiRL	0.58833	0.24286	0.20231	44.55334	68.51277	67.21607	60.094060000000006	0.34450000000000003
FeTS21_Testing_111	BCN-AIM	0.93052	0.65903	0.86229	5.38516	15.6205	3.0	8.001886666666666	0.8172799999999999
FeTS21_Testing_112	ibbm	0.96209	0.93893	0.77873	1.41421	2.0	2.23607	1.8834266666666666	0.89325
FeTS21_Testing_112	MIP-FED	0.95134	0.85942	0.68686	2.44949	4.58258	3.74166	3.5912433333333333	0.83254
FeTS21_Testing_112	METU-FL	0.96254	0.93855	0.77594	1.73205	2.0	2.44949	2.060513333333333	0.8923433333333333
FeTS21_Testing_112	MIP-TRAVEL	0.90047	0.80803	0.70463	48.27007	52.16608	4.89898	35.111709999999995	0.8043766666666666
FeTS21_Testing_112	CUHK	0.96431	0.89627	0.79538	1.41421	3.60555	2.23607	2.4186099999999997	0.8853200000000001
FeTS21_Testing_112	Alpaca	0.95448	0.8124	0.72737	3.0	8.52345	3.16228	4.895243333333333	0.8314166666666667
FeTS21_Testing_112	HT-TUAS	0.96522	0.90479	0.76703	1.41421	3.60555	2.82843	2.6160633333333334	0.8790133333333333
FeTS21_Testing_112	MiRL	0.40519	0.21988	0.11001	33.24154	42.63801	41.44876	39.10943666666666	0.24502666666666664
FeTS21_Testing_112	BCN-AIM	0.96498	0.9176	0.75095	1.41421	2.44949	2.82843	2.2307099999999997	0.8778433333333333
FeTS21_Testing_113	ibbm	0.86685	0.5321	0.52933	3.60555	11.40175	10.77033	8.592543333333333	0.64276
FeTS21_Testing_113	MIP-FED	0.84009	0.38362	0.57638	10.6981	24.04578	21.0	18.581293333333335	0.60003
FeTS21_Testing_113	METU-FL	0.86262	0.21007	0.35058	4.0	29.83287	25.80698	19.879949999999997	0.47442333333333336
FeTS21_Testing_113	MIP-TRAVEL	0.73936	0.15742	0.24092	48.27007	62.81003	63.51653	58.19887666666667	0.3792333333333333
FeTS21_Testing_113	CUHK	0.83814	0.5122	0.5831	5.19615	25.65341	25.57425	18.807936666666667	0.64448
FeTS21_Testing_113	Alpaca	0.81832	0.34703	0.38366	6.0	30.28201	30.18277	22.154926666666668	0.5163366666666667
FeTS21_Testing_113	HT-TUAS	0.86732	0.48176	0.52211	4.0	18.27567	13.0767	11.784123333333334	0.62373
FeTS21_Testing_113	MiRL	0.53541	0.04597	0.04225	21.0	45.71652	45.71652	37.47768	0.20787666666666668
FeTS21_Testing_113	BCN-AIM	0.85239	0.57516	0.55451	4.47214	11.78983	11.22497	9.162313333333332	0.6606866666666668
FeTS21_Testing_114	ibbm	0.9638	0.95236	0.93636	2.23607	1.94641	1.0	1.7274933333333333	0.95084
FeTS21_Testing_114	MIP-FED	0.93008	0.63115	0.76271	4.58258	18.0	6.0	9.527526666666667	0.7746466666666668
FeTS21_Testing_114	METU-FL	0.96253	0.96371	0.94789	2.44949	1.41421	1.0	1.6212333333333333	0.9580433333333334
FeTS21_Testing_114	MIP-TRAVEL	0.90586	0.70684	0.84373	48.0177	24.68198	9.48683	27.395503333333334	0.81881
FeTS21_Testing_114	CUHK	0.94782	0.70182	0.89615	3.4641	16.76305	7.07107	9.099406666666667	0.8485966666666668
FeTS21_Testing_114	Alpaca	0.9339	0.61332	0.84408	4.24264	14.45683	8.06226	8.920576666666667	0.7970999999999999
FeTS21_Testing_114	HT-TUAS	0.94968	0.89193	0.92301	3.0	16.12451	1.41421	6.846240000000001	0.9215399999999999
FeTS21_Testing_114	MiRL	0.51019	0.21084	0.14118	32.77194	49.39636	49.10194	43.756746666666665	0.28740333333333334
FeTS21_Testing_114	BCN-AIM	0.96048	0.92558	0.92529	2.44949	2.44949	1.0	1.9663266666666666	0.9371166666666667
FeTS21_Testing_115	ibbm	0.82698	0.88287	0.76071	7.68115	2.44949	2.23607	4.122236666666667	0.8235199999999999
FeTS21_Testing_115	MIP-FED	0.32523	0.38715	0.2336	75.93221	81.04937	80.67837	79.21998333333333	0.3153266666666667
FeTS21_Testing_115	METU-FL	0.84043	0.88595	0.7672	5.83095	2.44949	2.0	3.426813333333333	0.8311933333333333
FeTS21_Testing_115	MIP-TRAVEL	0.11895	0.09434	0.07716	86.40023	88.26098	88.3544	87.67187	0.09681666666666666
FeTS21_Testing_115	CUHK	0.53999	0.35505	0.3762	70.63993	75.31567	73.89181	73.28247	0.42374666666666666
FeTS21_Testing_115	Alpaca	0.40621	0.53819	0.53532	71.01408	72.04166	71.09149	71.38241000000001	0.49323999999999996
FeTS21_Testing_115	HT-TUAS	0.77852	0.89789	0.78395	9.11043	2.44949	2.23607	4.598663333333333	0.8201200000000001
FeTS21_Testing_115	MiRL	0.59452	0.44603	0.28836	65.49313	69.54136	69.18815	68.07421333333333	0.44297000000000003
FeTS21_Testing_115	BCN-AIM	0.83629	0.89271	0.76333	5.0	2.44949	2.23607	3.2285199999999996	0.8307766666666666
FeTS21_Testing_116	ibbm	0.94424	0.92672	0.90305	2.44949	2.0	3.0	2.483163333333333	0.92467
FeTS21_Testing_116	MIP-FED	0.9215	0.47684	0.865	41.4367	15.81139	6.16441	21.137500000000003	0.7544466666666666
FeTS21_Testing_116	METU-FL	0.89798	0.93287	0.90511	7.34847	2.0	2.82843	4.058966666666667	0.9119866666666666
FeTS21_Testing_116	MIP-TRAVEL	0.83482	0.86493	0.85148	67.14909	85.61542	82.10359	78.28936666666667	0.85041
FeTS21_Testing_116	CUHK	0.9446	0.52007	0.88586	2.82843	14.75296	3.60555	7.062313333333333	0.78351
FeTS21_Testing_116	Alpaca	0.93696	0.44443	0.90043	3.60555	14.96663	4.12311	7.565096666666666	0.7606066666666668
FeTS21_Testing_116	HT-TUAS	0.94549	0.63673	0.90352	2.82843	15.26434	3.31662	7.136463333333334	0.82858
FeTS21_Testing_116	MiRL	0.43796	0.11148	0.10262	50.94065	72.37956	72.09681	65.13900666666667	0.21735333333333337
FeTS21_Testing_116	BCN-AIM	0.94622	0.63279	0.90568	3.0	12.0	3.16228	6.054093333333333	0.8282299999999999
FeTS21_Testing_117	ibbm	0.85806	0.89618	0.71067	6.08276	4.3589	3.0	4.480553333333334	0.8216366666666667
FeTS21_Testing_117	MIP-FED	0.59228	0.56638	0.66188	49.82971	6.48074	5.19615	20.5022	0.6068466666666666
FeTS21_Testing_117	METU-FL	0.84644	0.8453	0.71434	6.32456	11.44552	4.12311	7.2977300000000005	0.8020266666666668
FeTS21_Testing_117	MIP-TRAVEL	0.37122	0.4087	0.59371	57.02982	54.46742	44.11519	51.870810000000006	0.45787666666666665
FeTS21_Testing_117	CUHK	0.74065	0.72894	0.66973	11.40175	7.50992	4.89898	7.936883333333334	0.7131066666666667
FeTS21_Testing_117	Alpaca	0.61925	0.59267	0.63313	52.06534	7.81025	6.0	21.95853	0.6150166666666667
FeTS21_Testing_117	HT-TUAS	0.84164	0.88366	0.73245	7.07107	5.0	3.0	5.023689999999999	0.8192499999999999
FeTS21_Testing_117	MiRL	0.52297	0.36967	0.19761	17.74824	24.8586	23.72762	22.111486666666668	0.3634166666666667
FeTS21_Testing_117	BCN-AIM	0.86034	0.86995	0.71929	6.16441	5.0	3.16228	4.775563333333333	0.8165266666666667
FeTS21_Testing_118	ibbm	0.87878	0.92122	0.851	5.38516	2.82843	3.0	3.7378633333333333	0.8836666666666666
FeTS21_Testing_118	MIP-FED	0.8469	0.82814	0.8214	57.43474	11.35782	4.58258	24.458379999999995	0.8321466666666667
FeTS21_Testing_118	METU-FL	0.8817	0.92511	0.85731	5.19615	2.82843	2.82843	3.6176700000000004	0.88804
FeTS21_Testing_118	MIP-TRAVEL	0.71293	0.8139	0.759	68.88396	54.74258	8.13317	43.91990333333334	0.7619433333333333
FeTS21_Testing_118	CUHK	0.87855	0.86855	0.83277	5.47723	10.48809	3.16228	6.375866666666666	0.8599566666666667
FeTS21_Testing_118	Alpaca	0.88248	0.78482	0.84808	5.65685	11.35782	3.16228	6.725650000000001	0.83846
FeTS21_Testing_118	HT-TUAS	0.8848	0.8932	0.84714	5.09902	16.03122	3.16228	8.097506666666666	0.8750466666666666
FeTS21_Testing_118	MiRL	0.53243	0.23175	0.19796	30.14216	50.20956	49.72022	43.35731333333333	0.32071333333333335
FeTS21_Testing_118	BCN-AIM	0.88386	0.92415	0.85381	5.38516	2.82843	3.0	3.7378633333333333	0.8872733333333332
FeTS21_Testing_119	ibbm	0.61975	0.82952	0.82427	42.93542	63.17159	61.76973	55.958913333333335	0.7578466666666667
FeTS21_Testing_119	MIP-FED	0.46617	0.60523	0.6123	50.08992	65.87868	65.39878	60.45579333333334	0.5612333333333334
FeTS21_Testing_119	METU-FL	0.60198	0.86995	0.8685	47.1805	8.77496	3.60555	19.85367	0.7801433333333333
FeTS21_Testing_119	MIP-TRAVEL	0.48992	0.43692	0.47233	51.41741	64.77654	64.58134	60.25843	0.46639
FeTS21_Testing_119	CUHK	0.53827	0.57525	0.62468	45.01111	66.1003	65.62774	58.91305	0.5794
FeTS21_Testing_119	Alpaca	0.52187	0.50036	0.55514	46.34598	65.88627	65.71149	59.31458	0.52579
FeTS21_Testing_119	HT-TUAS	0.65125	0.81227	0.83732	34.48043	59.61543	11.57584	35.2239	0.7669466666666667
FeTS21_Testing_119	MiRL	0.41195	0.15928	0.15337	44.68781	64.43602	64.27286	57.79889666666666	0.24153333333333335
FeTS21_Testing_119	BCN-AIM	0.65727	0.84179	0.84835	13.92839	8.77496	5.09902	9.267456666666666	0.78247
FeTS21_Testing_120	ibbm	0.8525	0.91451	0.85764	5.0	2.44949	2.82843	3.4259733333333333	0.8748833333333333
FeTS21_Testing_120	MIP-FED	0.59509	0.65688	0.59572	83.62924	102.77159	101.71431	96.03838	0.6158966666666666
FeTS21_Testing_120	METU-FL	0.69583	0.70981	0.70666	80.85172	106.0382	105.09638	97.32876666666668	0.7041
FeTS21_Testing_120	MIP-TRAVEL	0.3411	0.28559	0.29075	86.96551	104.17773	103.96466	98.3693	0.3058133333333333
FeTS21_Testing_120	CUHK	0.6551	0.71934	0.68384	76.74634	103.86241	101.28573	93.96482666666667	0.6860933333333333
FeTS21_Testing_120	Alpaca	0.54211	0.54584	0.53322	86.75252	106.19322	105.09519	99.34697666666666	0.54039
FeTS21_Testing_120	HT-TUAS	0.83805	0.92066	0.85222	6.40312	2.23607	3.0	3.87973	0.8703099999999999
FeTS21_Testing_120	MiRL	0.48212	0.25628	0.21636	73.94964	98.45303	97.35707	89.91991333333333	0.31825333333333333
FeTS21_Testing_120	BCN-AIM	0.84241	0.89323	0.84377	5.83095	3.31662	3.16228	4.103283333333334	0.8598033333333334
FeTS21_Testing_121	ibbm	0.92022	0.68144	0.67686	4.3589	7.2111	5.09902	5.55634	0.7595066666666668
FeTS21_Testing_121	MIP-FED	0.89853	0.61446	0.65348	57.33803	8.06226	6.16441	23.8549	0.7221566666666667
FeTS21_Testing_121	METU-FL	0.90339	0.57706	0.59584	4.58258	10.81665	9.43398	8.277736666666668	0.6920966666666667
FeTS21_Testing_121	MIP-TRAVEL	0.51371	0.35892	0.47015	87.40709	85.38618	78.26238	83.68521666666668	0.44759333333333334
FeTS21_Testing_121	CUHK	0.89723	0.66504	0.71046	6.48074	8.0	6.0	6.826913333333334	0.7575766666666666
FeTS21_Testing_121	Alpaca	0.8689	0.56472	0.58555	7.81025	10.0	8.0	8.603416666666666	0.6730566666666666
FeTS21_Testing_121	HT-TUAS	0.91458	0.67981	0.68831	5.0	7.07107	5.29066	5.787243333333333	0.7609
FeTS21_Testing_121	MiRL	0.37717	0.11881	0.10154	27.0	29.42788	29.22328	28.550386666666668	0.1991733333333333
FeTS21_Testing_121	BCN-AIM	0.91546	0.69764	0.69293	4.69042	6.7082	5.0	5.466206666666667	0.7686766666666668
FeTS21_Testing_122	ibbm	0.90564	0.90188	0.89151	2.23607	1.41421	2.0	1.8834266666666666	0.8996766666666667
FeTS21_Testing_122	MIP-FED	0.48828	0.76401	0.82944	73.11635	61.92727	62.28162	65.77508	0.6939099999999999
FeTS21_Testing_122	METU-FL	0.88265	0.90731	0.89246	3.16228	1.41421	2.0	2.1921633333333332	0.89414
FeTS21_Testing_122	MIP-TRAVEL	0.22681	0.23662	0.28041	74.87323	72.01389	71.3586	72.74857333333334	0.24794666666666668
FeTS21_Testing_122	CUHK	0.86713	0.80855	0.86743	3.31662	4.9798	2.0	3.43214	0.8477033333333334
FeTS21_Testing_122	Alpaca	0.82916	0.70906	0.86856	49.26459	7.68115	2.23607	19.72727	0.80226
FeTS21_Testing_122	HT-TUAS	0.87911	0.88233	0.88704	3.0	2.0	2.23607	2.4120233333333334	0.8828266666666668
FeTS21_Testing_122	MiRL	0.35712	0.11199	0.10816	29.89983	40.11234	39.78442	36.598863333333334	0.19242333333333336
FeTS21_Testing_122	BCN-AIM	0.88121	0.87941	0.88982	3.0	1.73205	2.0	2.2440166666666665	0.88348
FeTS21_Testing_123	ibbm	0.91045	0.95292	0.87882	5.09902	5.0	2.23607	4.111696666666666	0.9140633333333333
FeTS21_Testing_123	MIP-FED	0.79317	0.77044	0.71856	62.84107	77.12976	74.52516	71.49866333333334	0.7607233333333334
FeTS21_Testing_123	METU-FL	0.87076	0.87438	0.83621	6.7082	16.94105	13.15295	12.2674	0.86045
FeTS21_Testing_123	MIP-TRAVEL	0.695	0.62086	0.63912	60.19801	75.21104	73.7855	69.73151666666666	0.65166
FeTS21_Testing_123	CUHK	0.85607	0.88533	0.81512	41.01219	66.39654	19.64688	42.35187	0.8521733333333333
FeTS21_Testing_123	Alpaca	0.81069	0.79329	0.81234	53.36478	69.2629	63.19494	61.940873333333336	0.8054399999999999
FeTS21_Testing_123	HT-TUAS	0.89916	0.94906	0.87786	5.83095	5.47723	2.23607	4.51475	0.9086933333333334
FeTS21_Testing_123	MiRL	0.50401	0.33118	0.2568	21.72556	26.57066	26.1916	24.829273333333333	0.3639966666666666
FeTS21_Testing_123	BCN-AIM	0.90084	0.93824	0.877	5.65685	7.218	2.23607	5.036973333333333	0.9053599999999999
FeTS21_Testing_124	ibbm	0.89983	0.92416	0.82758	8.60232	4.0	3.0	5.200773333333333	0.8838566666666666
FeTS21_Testing_124	MIP-FED	0.838	0.7472	0.7315	32.03123	33.0	31.257	32.09607666666667	0.7722333333333333
FeTS21_Testing_124	METU-FL	0.89925	0.90676	0.82464	10.09951	10.44031	3.16228	7.9007	0.8768833333333333
FeTS21_Testing_124	MIP-TRAVEL	0.5889	0.48914	0.48688	72.95204	74.55133	73.45066	73.65134333333333	0.52164
FeTS21_Testing_124	CUHK	0.83805	0.78491	0.7882	16.30797	18.89444	10.0	15.06747	0.8037199999999999
FeTS21_Testing_124	Alpaca	0.82292	0.74521	0.73558	12.08305	11.35782	9.21954	10.886803333333333	0.7679033333333334
FeTS21_Testing_124	HT-TUAS	0.87811	0.90662	0.82893	9.94987	6.0	3.0	6.316623333333333	0.87122
FeTS21_Testing_124	MiRL	0.44995	0.3074	0.2304	23.87467	26.01922	25.72936	25.20775	0.32925
FeTS21_Testing_124	BCN-AIM	0.86659	0.91134	0.82235	11.87434	4.12311	3.16228	6.386576666666667	0.8667600000000001
FeTS21_Testing_125	ibbm	0.64266	0.37405	0.34085	8.77496	7.68115	7.2249	7.89367	0.45252
FeTS21_Testing_125	MIP-FED	0.4216	0.06059	0.05297	60.61353	83.1709	82.70792	75.49745	0.17838666666666667
FeTS21_Testing_125	METU-FL	0.27116	0.32493	0.25953	15.00499	8.24621	9.11043	10.78721	0.28520666666666666
FeTS21_Testing_125	MIP-TRAVEL	0.17347	0.01229	0.01144	70.54786	91.77146	91.94156	84.75362666666666	0.06573333333333334
FeTS21_Testing_125	CUHK	0.4902	0.09959	0.09712	53.38071	77.20622	76.79616	69.12769666666667	0.22897
FeTS21_Testing_125	Alpaca	0.37063	0.05639	0.05539	65.38425	85.43418	84.91761	78.57867999999999	0.16080333333333333
FeTS21_Testing_125	HT-TUAS	0.70753	0.6442	0.57519	6.0	4.24264	4.22471	4.82245	0.6423066666666667
FeTS21_Testing_125	MiRL	0.42227	0.12678	0.12317	41.53312	58.88421	58.81624	53.07785666666666	0.22407333333333335
FeTS21_Testing_125	BCN-AIM	0.46199	0.18505	0.15192	13.0	10.46898	10.80739	11.425456666666667	0.26632000000000006
FeTS21_Testing_126	ibbm	0.91642	0.90818	0.79249	3.0	6.32456	3.0	4.108186666666667	0.8723633333333334
FeTS21_Testing_126	MIP-FED	0.87515	0.6607	0.72736	6.0	41.73608	25.48136	24.40581333333333	0.7544033333333333
FeTS21_Testing_126	METU-FL	0.90307	0.78984	0.72379	3.74166	21.89059	17.53567	14.389306666666664	0.8055666666666667
FeTS21_Testing_126	MIP-TRAVEL	0.71416	0.4206	0.51028	69.95713	100.98267	100.10195	90.34724999999999	0.5483466666666666
FeTS21_Testing_126	CUHK	0.88669	0.75492	0.74266	4.58258	22.38303	16.52725	14.49762	0.7947566666666667
FeTS21_Testing_126	Alpaca	0.84225	0.64359	0.68236	32.07803	65.00769	48.27007	48.45193	0.7227333333333333
FeTS21_Testing_126	HT-TUAS	0.91466	0.89755	0.80141	3.16228	16.52271	2.82843	7.504473333333333	0.8712066666666667
FeTS21_Testing_126	MiRL	0.55419	0.20231	0.14162	19.0	35.95831	35.35534	30.10455	0.2993733333333333
FeTS21_Testing_126	BCN-AIM	0.91428	0.90226	0.79309	3.16228	8.94427	3.0	5.035516666666666	0.8698766666666665
FeTS21_Testing_127	ibbm	0.90261	0.14096	0.341	10.34408	22.93469	22.89105	18.723273333333335	0.46152333333333334
FeTS21_Testing_127	MIP-FED	0.6869	0.12617	0.21286	74.73286	88.1873	89.31797	84.07937666666668	0.34197666666666665
FeTS21_Testing_127	METU-FL	0.87419	0.09604	0.20831	12.64911	28.57621	27.6767	22.967339999999997	0.3928466666666666
FeTS21_Testing_127	MIP-TRAVEL	0.55857	0.0885	0.10581	72.53275	84.81156	85.72631	81.02354000000001	0.25096
FeTS21_Testing_127	CUHK	0.76429	0.12988	0.31234	72.56514	85.30416	85.70677	81.19202333333334	0.40216999999999997
FeTS21_Testing_127	Alpaca	0.68398	0.1059	0.19071	73.84443	85.94184	86.29832	82.02819666666666	0.32686333333333334
FeTS21_Testing_127	HT-TUAS	0.90786	0.1314	0.41676	9.8995	22.4722	20.83267	17.73479	0.48534000000000005
FeTS21_Testing_127	MiRL	0.57239	0.03593	0.03298	49.73128	61.60357	61.60357	57.646139999999995	0.21376666666666666
FeTS21_Testing_127	BCN-AIM	0.91194	0.129	0.39879	12.08305	21.58703	20.24846	17.972846666666666	0.47991
FeTS21_Testing_128	ibbm	0.92772	0.64421	0.70683	4.12311	30.51884	30.63168	21.757876666666665	0.7595866666666667
FeTS21_Testing_128	MIP-FED	0.81089	0.23325	0.33021	63.71028	85.21737	85.21737	78.04834	0.4581166666666667
FeTS21_Testing_128	METU-FL	0.90598	0.77176	0.75393	10.44031	47.06644	46.51881	34.67518666666667	0.8105566666666667
FeTS21_Testing_128	MIP-TRAVEL	0.66781	0.16555	0.19268	65.67344	85.11757	85.12344	78.63815	0.34201333333333334
FeTS21_Testing_128	CUHK	0.79968	0.24335	0.36631	58.48932	83.19255	83.79141	75.15776	0.4697799999999999
FeTS21_Testing_128	Alpaca	0.70305	0.17595	0.20566	61.49797	84.10113	83.67795	76.42568333333332	0.36155333333333334
FeTS21_Testing_128	HT-TUAS	0.93218	0.63204	0.81738	3.16228	23.72762	3.0	9.9633	0.7938666666666667
FeTS21_Testing_128	MiRL	0.39206	0.05598	0.04624	48.75192	68.20557	67.95587	61.63778666666667	0.16476
FeTS21_Testing_128	BCN-AIM	0.93335	0.82189	0.79504	3.31662	5.0	3.0	3.772206666666667	0.8500933333333333
FeTS21_Testing_129	ibbm	0.81163	0.75246	0.66672	3.60555	3.60555	3.16228	3.4577933333333335	0.7436033333333333
FeTS21_Testing_129	MIP-FED	0.69789	0.66506	0.60138	49.0102	8.06226	6.16441	21.078956666666667	0.6547766666666667
FeTS21_Testing_129	METU-FL	0.81986	0.77454	0.7013	3.4641	3.60555	3.0	3.35655	0.7652333333333333
FeTS21_Testing_129	MIP-TRAVEL	0.44498	0.36615	0.40018	55.75841	62.80127	61.87891	60.14619666666667	0.40376999999999996
FeTS21_Testing_129	CUHK	0.79621	0.72235	0.6773	4.12311	4.12311	3.60555	3.9505899999999996	0.7319533333333332
FeTS21_Testing_129	Alpaca	0.78457	0.6993	0.62825	5.0	6.7082	4.47214	5.393446666666667	0.70404
FeTS21_Testing_129	HT-TUAS	0.82198	0.76833	0.68543	3.60555	3.60555	3.16228	3.4577933333333335	0.7585799999999999
FeTS21_Testing_129	MiRL	0.46968	0.31283	0.24137	17.49286	24.59675	24.20744	22.099016666666667	0.3412933333333334
FeTS21_Testing_129	BCN-AIM	0.81495	0.74123	0.6614	3.4641	3.74166	3.4641	3.55662	0.7391933333333333
FeTS21_Testing_130	ibbm	0.65963	0.79507	0.78411	71.02957	2.23607	2.23607	25.167236666666668	0.74627
FeTS21_Testing_130	MIP-FED	0.44198	0.56542	0.56719	81.3391	89.59743	89.69086	86.87579666666666	0.5248633333333333
FeTS21_Testing_130	METU-FL	0.14947	0.20894	0.22571	55.76737	54.27845	54.22175	54.75585666666666	0.19470666666666667
FeTS21_Testing_130	MIP-TRAVEL	0.19556	0.06134	0.08822	80.86872	89.51843	89.18296	86.52337	0.11504000000000002
FeTS21_Testing_130	CUHK	0.67353	0.71455	0.70656	61.48171	80.65606	80.39931	74.17902666666667	0.6982133333333334
FeTS21_Testing_130	Alpaca	0.46631	0.56479	0.58378	81.49233	84.70772	83.80334	83.33446333333332	0.5382933333333333
FeTS21_Testing_130	HT-TUAS	0.67244	0.78135	0.80705	7.28011	2.0	2.23607	3.8387266666666666	0.7536133333333334
FeTS21_Testing_130	MiRL	0.21384	0.04666	0.0071	57.53781	75.61085	75.59762	69.58209333333333	0.0892
FeTS21_Testing_130	BCN-AIM	0.39667	0.08247	0.08488	16.42711	54.57106	54.38198	41.79338333333333	0.18800666666666666
FeTS21_Testing_131	ibbm	0.85468	0.91835	0.82921	6.40312	2.0	2.44949	3.6175366666666675	0.8674133333333334
FeTS21_Testing_131	MIP-FED	0.67297	0.72573	0.70642	81.35078	103.80077	99.46331	94.87162000000001	0.7017066666666666
FeTS21_Testing_131	METU-FL	0.85955	0.82266	0.83007	6.62567	15.52418	2.23607	8.128639999999999	0.8374266666666667
FeTS21_Testing_131	MIP-TRAVEL	0.48599	0.29694	0.31998	77.31106	104.37864	102.10191	94.59720333333333	0.3676366666666666
FeTS21_Testing_131	CUHK	0.83707	0.58716	0.82686	14.57908	22.91288	3.0	13.49732	0.7503633333333334
FeTS21_Testing_131	Alpaca	0.85	0.45218	0.82807	6.48074	24.20744	2.44949	11.04589	0.7100833333333333
FeTS21_Testing_131	HT-TUAS	0.8534	0.63027	0.82519	6.16441	22.93469	2.44949	10.516196666666668	0.7696200000000001
FeTS21_Testing_131	MiRL	0.58213	0.11589	0.09081	19.62142	40.26847	40.02499	33.30496	0.26294333333333336
FeTS21_Testing_131	BCN-AIM	0.85655	0.7741	0.82418	6.32456	16.91154	2.82843	8.688176666666667	0.8182766666666668
FeTS21_Testing_132	ibbm	0.57663	0.88734	0.888	25.31798	2.0	2.0	9.77266	0.7839900000000001
FeTS21_Testing_132	MIP-FED	0.27203	0.16719	0.1805	97.46281	112.16372	111.88834	107.17162333333333	0.20657333333333336
FeTS21_Testing_132	METU-FL	0.52975	0.88229	0.88168	12.72792	2.23607	2.82843	5.930806666666666	0.7645733333333334
FeTS21_Testing_132	MIP-TRAVEL	0.18477	0.05196	0.06005	98.99495	117.17935	116.86616	111.01348666666667	0.09892666666666666
FeTS21_Testing_132	CUHK	0.37536	0.26586	0.36112	67.26812	101.08412	100.027	89.45974666666666	0.3341133333333333
FeTS21_Testing_132	Alpaca	0.2593	0.11272	0.1567	78.92401	102.59703	102.74921	94.75675000000001	0.17623999999999998
FeTS21_Testing_132	HT-TUAS	0.59831	0.89328	0.90036	25.37716	1.41421	1.41421	9.401860000000001	0.7973166666666667
FeTS21_Testing_132	MiRL	0.34179	0.0705	0.06922	57.43953	92.20087	92.11949	80.58663	0.16050333333333333
FeTS21_Testing_132	BCN-AIM	0.54785	0.87637	0.88463	29.49576	2.0	2.0	11.165253333333334	0.7696166666666667
FeTS21_Testing_133	ibbm	0.72907	0.32956	0.31154	5.09902	5.91608	5.91608	5.643726666666667	0.4567233333333333
FeTS21_Testing_133	MIP-FED	0.54074	0.57944	0.55465	78.04486	4.24264	4.24264	28.843379999999996	0.5582766666666666
FeTS21_Testing_133	METU-FL	0.01528	0.0	0.0	28.08914	373.12866	373.12866	258.11548666666664	0.005093333333333333
FeTS21_Testing_133	MIP-TRAVEL	0.17673	0.21274	0.32436	82.34683	84.22589	83.30546	83.29272666666667	0.2379433333333333
FeTS21_Testing_133	CUHK	0.77718	0.61657	0.55521	5.65685	4.12311	4.24264	4.6742	0.6496533333333333
FeTS21_Testing_133	Alpaca	0.708	0.72695	0.66071	19.03154	2.82843	3.0	8.286656666666667	0.6985533333333334
FeTS21_Testing_133	HT-TUAS	0.57425	0.48157	0.38988	7.48331	5.83095	6.16441	6.49289	0.4819
FeTS21_Testing_133	MiRL	0.55823	0.06394	0.06527	51.44317	74.44293	74.33034	66.73881333333334	0.2291466666666667
FeTS21_Testing_133	BCN-AIM	0.0845	0.0	0.0	17.20465	373.12866	373.12866	254.48732333333336	0.02816666666666667
FeTS21_Testing_134	ibbm	0.89545	0.88558	0.79373	7.87401	12.08305	3.31662	7.757893333333333	0.8582533333333333
FeTS21_Testing_134	MIP-FED	0.66632	0.5127	0.49293	52.33546	65.22193	64.58289	60.71342666666667	0.5573166666666666
FeTS21_Testing_134	METU-FL	0.8978	0.90322	0.80422	9.0	10.0	3.0	7.333333333333333	0.8684133333333334
FeTS21_Testing_134	MIP-TRAVEL	0.57317	0.4482	0.44353	51.31277	64.4748	64.32729	60.03828666666667	0.48829999999999996
FeTS21_Testing_134	CUHK	0.74018	0.60601	0.61583	48.34253	62.23343	60.73714	57.104366666666664	0.6540066666666666
FeTS21_Testing_134	Alpaca	0.68831	0.59444	0.57225	51.77837	62.56996	61.60357	58.65063333333333	0.6183333333333333
FeTS21_Testing_134	HT-TUAS	0.89506	0.85102	0.79255	9.16515	12.12436	3.31662	8.202043333333334	0.84621
FeTS21_Testing_134	MiRL	0.46808	0.24977	0.18556	37.13489	48.34253	47.59202	44.35648	0.30113666666666666
FeTS21_Testing_134	BCN-AIM	0.89719	0.88092	0.79431	9.0	11.09054	3.16228	7.75094	0.8574733333333334
FeTS21_Testing_135	ibbm	0.77513	0.80292	0.7153	11.57584	8.12404	2.23607	7.311983333333333	0.7644500000000001
FeTS21_Testing_135	MIP-FED	0.68569	0.73409	0.69746	48.74423	4.0	3.0	18.58141	0.7057466666666666
FeTS21_Testing_135	METU-FL	0.79568	0.79238	0.70917	10.63015	8.12404	2.44949	7.067893333333334	0.7657433333333333
FeTS21_Testing_135	MIP-TRAVEL	0.31904	0.23102	0.25792	68.08083	73.72991	73.39618	71.73564	0.26932666666666666
FeTS21_Testing_135	CUHK	0.74178	0.7895	0.7117	13.04032	4.3589	2.23607	6.545096666666666	0.7476600000000001
FeTS21_Testing_135	Alpaca	0.66787	0.7369	0.67722	37.66962	32.01562	30.25722	33.31415333333333	0.6939966666666667
FeTS21_Testing_135	HT-TUAS	0.77263	0.79736	0.72674	12.0416	8.24621	2.23607	7.50796	0.7655766666666667
FeTS21_Testing_135	MiRL	0.44094	0.22195	0.16873	22.0	22.82542	22.75961	22.528343333333336	0.27720666666666666
FeTS21_Testing_135	BCN-AIM	0.78366	0.78984	0.71835	11.7047	8.77496	2.23607	7.57191	0.76395
FeTS21_Testing_136	ibbm	0.9436	0.95968	0.94463	2.82843	2.44949	1.41421	2.2307099999999997	0.9493033333333334
FeTS21_Testing_136	MIP-FED	0.60566	0.75142	0.76619	76.08548	56.86299	9.48683	47.478433333333335	0.7077566666666666
FeTS21_Testing_136	METU-FL	0.93142	0.93262	0.94725	4.12311	5.09902	1.41421	3.545446666666667	0.9370966666666667
FeTS21_Testing_136	MIP-TRAVEL	0.37428	0.46629	0.53068	73.53911	71.6303	68.62215	71.26385333333333	0.45708333333333334
FeTS21_Testing_136	CUHK	0.88204	0.86412	0.886	13.60147	10.3923	2.23607	8.74328	0.8773866666666668
FeTS21_Testing_136	Alpaca	0.83879	0.8793	0.90441	61.39666	7.68115	2.23607	23.771293333333332	0.8741666666666666
FeTS21_Testing_136	HT-TUAS	0.94719	0.95926	0.9444	2.82843	2.23607	1.41421	2.15957	0.9502833333333333
FeTS21_Testing_136	MiRL	0.56977	0.49222	0.3894	20.80865	23.86734	23.34524	22.673743333333334	0.48379666666666665
FeTS21_Testing_136	BCN-AIM	0.94743	0.95074	0.94654	3.0	3.0	1.41421	2.4714033333333334	0.9482366666666667
FeTS21_Testing_137	ibbm	0.91217	0.96707	0.95074	2.82843	1.0	1.73205	1.8534933333333334	0.9433266666666666
FeTS21_Testing_137	MIP-FED	0.81971	0.9089	0.90728	54.3139	3.68722	3.31662	20.439246666666666	0.8786300000000001
FeTS21_Testing_137	METU-FL	0.9083	0.96638	0.94919	3.16228	1.0	1.73205	1.9647766666666666	0.9412900000000001
FeTS21_Testing_137	MIP-TRAVEL	0.49796	0.85933	0.8654	61.94352	70.63568	60.91469	64.49796333333333	0.7408966666666666
FeTS21_Testing_137	CUHK	0.88901	0.9013	0.92909	3.16228	4.58258	2.0	3.2482866666666665	0.9064666666666666
FeTS21_Testing_137	Alpaca	0.86991	0.82908	0.94202	4.3589	7.0	2.44949	4.602796666666666	0.8803366666666667
FeTS21_Testing_137	HT-TUAS	0.89797	0.94758	0.94267	3.0	1.73205	2.44949	2.3938466666666667	0.9294066666666666
FeTS21_Testing_137	MiRL	0.60094	0.30992	0.27231	14.89966	23.38803	23.36664	20.551443333333335	0.39439
FeTS21_Testing_137	BCN-AIM	0.8877	0.94341	0.94586	3.60555	2.0	2.44949	2.6850133333333335	0.9256566666666667
FeTS21_Testing_138	ibbm	0.84588	0.80914	0.80618	7.0	6.40312	6.0	6.467706666666667	0.8203999999999999
FeTS21_Testing_138	MIP-FED	0.34235	0.57174	0.58412	65.56104	51.11261	13.0767	43.25011666666666	0.49940333333333337
FeTS21_Testing_138	METU-FL	0.94562	0.9274	0.92911	2.0	2.44949	2.44949	2.29966	0.9340433333333333
FeTS21_Testing_138	MIP-TRAVEL	0.1628	0.32481	0.33279	69.84161	73.13002	73.08215	72.01792666666667	0.2734666666666667
FeTS21_Testing_138	CUHK	0.80825	0.7851	0.7797	45.0888	7.68115	7.07107	19.947006666666667	0.7910166666666667
FeTS21_Testing_138	Alpaca	0.55231	0.7243	0.72739	64.02343	8.66025	7.68115	26.788276666666672	0.668
FeTS21_Testing_138	HT-TUAS	0.94232	0.91792	0.92026	1.73205	2.44949	2.44949	2.2103433333333333	0.9268333333333333
FeTS21_Testing_138	MiRL	0.44523	0.36677	0.36325	23.79075	24.67792	24.59675	24.355140000000002	0.39175000000000004
FeTS21_Testing_138	BCN-AIM	0.90978	0.88846	0.88295	3.60555	3.74166	4.24264	3.8632833333333334	0.89373
FeTS21_Testing_139	ibbm	0.93489	0.93399	0.88399	7.34847	5.0	2.44949	4.932653333333334	0.9176233333333332
FeTS21_Testing_139	MIP-FED	0.67777	0.72061	0.71662	43.56834	50.57667	48.88763	47.67754666666667	0.7050000000000001
FeTS21_Testing_139	METU-FL	0.88619	0.90293	0.86122	10.04988	7.0	3.16228	6.737386666666667	0.8834466666666666
FeTS21_Testing_139	MIP-TRAVEL	0.62333	0.68105	0.66426	43.47413	49.65884	48.37355	47.168839999999996	0.6562133333333334
FeTS21_Testing_139	CUHK	0.75332	0.76038	0.80241	41.70132	48.64155	45.65085	45.33124	0.7720366666666667
FeTS21_Testing_139	Alpaca	0.67158	0.70307	0.72681	45.05552	50.78386	49.44694	48.42877333333333	0.7004866666666666
FeTS21_Testing_139	HT-TUAS	0.90903	0.93434	0.89937	17.69181	7.2111	2.82843	9.24378	0.9142466666666667
FeTS21_Testing_139	MiRL	0.39647	0.31508	0.26133	28.87906	33.43651	32.77194	31.695836666666665	0.3242933333333333
FeTS21_Testing_139	BCN-AIM	0.91452	0.8993	0.84488	7.07107	5.47723	4.0	5.516099999999999	0.8862333333333333
FeTS21_Testing_140	ibbm	0.95008	0.94917	0.94554	1.73205	2.0	1.41421	1.71542	0.9482633333333332
FeTS21_Testing_140	MIP-FED	0.74914	0.54948	0.59648	61.06554	106.78015	105.70714	91.18427666666666	0.6317
FeTS21_Testing_140	METU-FL	0.95395	0.89493	0.94838	1.73205	14.89966	1.41421	6.0153066666666675	0.9324199999999999
FeTS21_Testing_140	MIP-TRAVEL	0.60228	0.28474	0.31946	59.90826	97.17716	96.43132	84.50558	0.40216
FeTS21_Testing_140	CUHK	0.9049	0.8037	0.87353	42.61455	84.59905	79.05947	68.75769000000001	0.8607100000000001
FeTS21_Testing_140	Alpaca	0.84736	0.75075	0.86779	56.36311	62.96825	54.42426	57.91854	0.8219666666666666
FeTS21_Testing_140	HT-TUAS	0.95446	0.88232	0.94595	1.41421	19.0	1.41421	7.276140000000001	0.9275766666666666
FeTS21_Testing_140	MiRL	0.69997	0.26159	0.22774	16.12451	42.34383	41.82165	33.42999666666666	0.39643333333333336
FeTS21_Testing_140	BCN-AIM	0.95518	0.93897	0.94211	1.41421	2.23607	1.41421	1.688163333333333	0.94542
FeTS21_Testing_141	ibbm	0.94177	0.96681	0.88734	8.60232	1.41421	2.44949	4.15534	0.9319733333333332
FeTS21_Testing_141	MIP-FED	0.76491	0.91272	0.83934	70.09993	25.82634	7.54983	34.49203333333333	0.8389899999999999
FeTS21_Testing_141	METU-FL	0.95616	0.96689	0.88411	3.0	1.41421	2.44949	2.2879	0.9357199999999999
FeTS21_Testing_141	MIP-TRAVEL	0.58986	0.79821	0.7473	69.64733	37.65634	31.257	46.18689	0.71179
FeTS21_Testing_141	CUHK	0.89399	0.91792	0.91409	20.12461	12.16552	2.0	11.430043333333336	0.9086666666666666
FeTS21_Testing_141	Alpaca	0.82268	0.92265	0.86336	45.79301	4.12311	4.0	17.97204	0.8695633333333334
FeTS21_Testing_141	HT-TUAS	0.91911	0.95673	0.8816	13.19091	1.73205	3.0	5.97432	0.9191466666666667
FeTS21_Testing_141	MiRL	0.38433	0.3605	0.27367	30.4795	32.32646	31.76476	31.52357333333333	0.33949999999999997
FeTS21_Testing_141	BCN-AIM	0.94617	0.95926	0.85991	4.12311	1.73205	3.65999	3.1717166666666667	0.92178
FeTS21_Testing_142	ibbm	0.93417	0.9113	0.88135	3.31662	3.60555	3.0	3.30739	0.90894
FeTS21_Testing_142	MIP-FED	0.8888	0.70666	0.70352	6.16441	9.21954	7.07107	7.485006666666667	0.7663266666666667
FeTS21_Testing_142	METU-FL	0.92204	0.80279	0.92872	3.74166	19.33908	15.55635	12.87903	0.8845166666666667
FeTS21_Testing_142	MIP-TRAVEL	0.81645	0.46102	0.52835	12.08305	13.22492	12.36932	12.559096666666667	0.60194
FeTS21_Testing_142	CUHK	0.90635	0.86353	0.83979	4.24264	7.54983	3.16228	4.984916666666667	0.8698900000000002
FeTS21_Testing_142	Alpaca	0.89468	0.80726	0.80021	4.24264	7.61577	4.58258	5.4803299999999995	0.83405
FeTS21_Testing_142	HT-TUAS	0.94405	0.96269	0.95197	2.23607	1.41421	1.0	1.550093333333333	0.9529033333333334
FeTS21_Testing_142	MiRL	0.5746	0.25785	0.20335	31.79623	46.65833	45.57412	41.342893333333336	0.34526666666666667
FeTS21_Testing_142	BCN-AIM	0.91392	0.85669	0.87113	5.0	27.09243	23.74763	18.613353333333333	0.88058
FeTS21_Testing_143	ibbm	0.91256	0.95166	0.91602	3.74166	3.16228	1.0	2.634646666666667	0.9267466666666667
FeTS21_Testing_143	MIP-FED	0.88064	0.83049	0.78074	10.78423	8.30662	2.23607	7.108973333333334	0.8306233333333332
FeTS21_Testing_143	METU-FL	0.86215	0.88531	0.82007	7.34847	7.68115	7.0	7.343206666666667	0.8558433333333334
FeTS21_Testing_143	MIP-TRAVEL	0.68928	0.5648	0.84073	36.84019	6.9282	2.23607	15.334819999999999	0.69827
FeTS21_Testing_143	CUHK	0.84729	0.90346	0.89178	7.61577	8.48528	1.41421	5.83842	0.8808433333333333
FeTS21_Testing_143	Alpaca	0.79242	0.93008	0.86496	10.04988	6.48074	2.0	6.176873333333333	0.8624866666666667
FeTS21_Testing_143	HT-TUAS	0.90766	0.95123	0.9088	3.74166	2.0	1.0	2.24722	0.9225633333333333
FeTS21_Testing_143	MiRL	0.57573	0.42848	0.20961	22.93469	26.92582	25.5147	25.125070000000004	0.4046066666666667
FeTS21_Testing_143	BCN-AIM	0.86974	0.85205	0.85236	7.0	10.95445	4.12311	7.359186666666667	0.85805
FeTS21_Testing_144	ibbm	0.8974	0.94638	0.91439	3.0	1.41421	1.41421	1.9428066666666666	0.9193899999999999
FeTS21_Testing_144	MIP-FED	0.86668	0.8703	0.86248	65.93178	6.9282	3.0	25.28666	0.8664866666666667
FeTS21_Testing_144	METU-FL	0.88815	0.76794	0.93255	4.0	18.0	1.0	7.666666666666667	0.86288
FeTS21_Testing_144	MIP-TRAVEL	0.60868	0.51408	0.63688	75.02766	81.59657	55.9017	70.84197666666667	0.5865466666666667
FeTS21_Testing_144	CUHK	0.85462	0.88644	0.89235	4.24264	4.47214	1.73205	3.482276666666666	0.8778033333333334
FeTS21_Testing_144	Alpaca	0.83672	0.79638	0.89913	5.83095	5.83095	1.73205	4.46465	0.8440766666666667
FeTS21_Testing_144	HT-TUAS	0.89413	0.94808	0.93542	3.0	1.41421	1.0	1.8047366666666667	0.9258766666666668
FeTS21_Testing_144	MiRL	0.53654	0.21645	0.1712	20.0	42.39104	41.96427	34.78510333333333	0.30806333333333336
FeTS21_Testing_144	BCN-AIM	0.8967	0.92226	0.93957	3.0	2.23607	1.0	2.07869	0.9195100000000002
FeTS21_Testing_145	ibbm	0.90524	0.0	0.0	4.69042	373.12866	373.12866	250.31591333333336	0.30174666666666666
FeTS21_Testing_145	MIP-FED	0.93295	0.0649	0.0	5.0	13.60147	21.0	13.20049	0.3326166666666666
FeTS21_Testing_145	METU-FL	0.89508	0.34906	0.02764	5.65685	9.48683	17.72005	10.954576666666668	0.42392666666666673
FeTS21_Testing_145	MIP-TRAVEL	0.86433	0.01998	0.00147	36.62581	14.11378	30.68061	27.140066666666666	0.29526
FeTS21_Testing_145	CUHK	0.92265	0.02557	0.00216	4.12311	13.15295	20.09975	12.458603333333334	0.3167933333333333
FeTS21_Testing_145	Alpaca	0.89736	0.03661	0.00394	6.32456	12.36932	21.0	13.231293333333333	0.31263666666666673
FeTS21_Testing_145	HT-TUAS	0.95264	0.06301	0.01307	2.23607	10.74009	10.01247	7.662876666666667	0.34290666666666664
FeTS21_Testing_145	MiRL	0.61778	0.15922	0.00722	26.4764	38.01316	48.11445	37.53467	0.2614066666666667
FeTS21_Testing_145	BCN-AIM	0.92154	0.03739	0.03161	3.74166	13.19091	9.48683	8.806466666666667	0.33018000000000003
FeTS21_Testing_146	ibbm	0.94223	0.92946	0.89535	3.0	3.0	2.0	2.6666666666666665	0.9223466666666668
FeTS21_Testing_146	MIP-FED	0.93077	0.80236	0.82942	5.0	7.07107	3.31662	5.12923	0.8541833333333333
FeTS21_Testing_146	METU-FL	0.9383	0.53844	0.83052	4.47214	27.21672	23.59343	18.42743	0.7690866666666666
FeTS21_Testing_146	MIP-TRAVEL	0.79866	0.59796	0.74168	39.86226	28.06064	10.19804	26.040313333333334	0.7127666666666667
FeTS21_Testing_146	CUHK	0.93456	0.8154	0.87742	2.44949	8.48528	2.23607	4.39028	0.8757933333333333
FeTS21_Testing_146	Alpaca	0.9218	0.82132	0.89892	3.0	9.84886	1.73205	4.860303333333333	0.88068
FeTS21_Testing_146	HT-TUAS	0.95768	0.89636	0.90071	1.41421	18.38478	2.23607	7.345020000000001	0.91825
FeTS21_Testing_146	MiRL	0.62251	0.13841	0.10605	25.34758	41.08528	40.80441	35.745756666666665	0.28899
FeTS21_Testing_146	BCN-AIM	0.93537	0.78331	0.81644	4.12311	28.02141	24.49898	18.88116666666667	0.84504
FeTS21_Testing_147	ibbm	0.89453	0.62273	0.77899	4.24264	9.43398	6.13992	6.605513333333334	0.7654166666666667
FeTS21_Testing_147	MIP-FED	0.83748	0.25892	0.38121	70.52517	17.02939	15.29706	34.28387333333334	0.4925366666666667
FeTS21_Testing_147	METU-FL	0.87058	0.67914	0.78344	7.34847	9.48683	7.48331	8.106203333333333	0.77772
FeTS21_Testing_147	MIP-TRAVEL	0.62632	0.46714	0.6143	77.65308	58.22027	59.90784	65.26039666666667	0.5692533333333333
FeTS21_Testing_147	CUHK	0.88453	0.38724	0.58524	3.74166	11.57584	8.24621	7.85457	0.6190033333333333
FeTS21_Testing_147	Alpaca	0.87258	0.44731	0.70308	7.34847	10.11429	7.07107	8.177943333333333	0.6743233333333333
FeTS21_Testing_147	HT-TUAS	0.88869	0.57431	0.7745	4.12311	9.96992	6.40312	6.83205	0.7458333333333332
FeTS21_Testing_147	MiRL	0.50066	0.24365	0.12284	23.11492	26.79552	27.76689	25.892443333333333	0.28905000000000003
FeTS21_Testing_147	BCN-AIM	0.90055	0.61945	0.76107	3.31662	9.94987	6.55744	6.607976666666667	0.7603566666666667
FeTS21_Testing_148	ibbm	0.94293	0.83622	0.91298	2.82843	7.0	1.73205	3.853493333333334	0.8973766666666667
FeTS21_Testing_148	MIP-FED	0.91763	0.61106	0.78626	3.74166	15.0	14.49138	11.07768	0.7716500000000001
FeTS21_Testing_148	METU-FL	0.93605	0.80815	0.89331	3.0	5.47723	3.31662	3.931283333333333	0.8791700000000001
FeTS21_Testing_148	MIP-TRAVEL	0.92229	0.70462	0.82929	14.14214	11.0	14.30733	13.149823333333332	0.8187333333333333
FeTS21_Testing_148	CUHK	0.93279	0.68577	0.90222	3.0	11.22497	2.23607	5.4870133333333335	0.8402600000000001
FeTS21_Testing_148	Alpaca	0.92628	0.6118	0.88238	3.31662	12.08305	3.16228	6.187316666666667	0.80682
FeTS21_Testing_148	HT-TUAS	0.93924	0.73187	0.90584	2.82843	11.0	2.0	5.276143333333334	0.8589833333333333
FeTS21_Testing_148	MiRL	0.49469	0.20906	0.12621	65.67039	74.04053	84.38602	74.69897999999999	0.27665333333333336
FeTS21_Testing_148	BCN-AIM	0.93136	0.77294	0.90818	3.16228	9.48683	1.73205	4.79372	0.8708266666666665
FeTS21_Testing_149	ibbm	0.91573	0.93071	0.89769	11.78983	3.0	1.41421	5.401346666666666	0.91471
FeTS21_Testing_149	MIP-FED	0.89578	0.81855	0.82627	28.24889	6.40312	2.44949	12.367166666666664	0.8468666666666667
FeTS21_Testing_149	METU-FL	0.89582	0.85989	0.88738	35.48239	35.32704	2.23607	24.348499999999998	0.88103
FeTS21_Testing_149	MIP-TRAVEL	0.86578	0.77008	0.87932	36.06938	10.04988	2.23607	16.118443333333335	0.8383933333333333
FeTS21_Testing_149	CUHK	0.91564	0.7636	0.90034	5.0	12.80625	1.41421	6.40682	0.85986
FeTS21_Testing_149	Alpaca	0.9087	0.64766	0.88841	7.54983	13.0384	1.73205	7.4400933333333334	0.8149233333333333
FeTS21_Testing_149	HT-TUAS	0.91454	0.89677	0.88429	6.32456	6.7082	1.41421	4.8156566666666665	0.8985333333333333
FeTS21_Testing_149	MiRL	0.49923	0.19	0.12069	26.24881	51.07837	50.69517	42.67411666666666	0.26997333333333334
FeTS21_Testing_149	BCN-AIM	0.91028	0.90418	0.89029	36.24914	5.83095	1.41421	14.498099999999999	0.9015833333333333
FeTS21_Testing_150	ibbm	0.86263	0.88181	0.82826	6.32456	12.20656	3.0	7.177040000000001	0.8575666666666667
FeTS21_Testing_150	MIP-FED	0.65729	0.87097	0.74753	81.69455	49.53181	5.65685	45.627736666666664	0.7585966666666666
FeTS21_Testing_150	METU-FL	0.62223	0.53025	0.53823	20.54264	24.04163	23.62202	22.735429999999997	0.56357
FeTS21_Testing_150	MIP-TRAVEL	0.34255	0.41051	0.45471	81.79242	91.12436	85.42599	86.11425666666668	0.40259
FeTS21_Testing_150	CUHK	0.80711	0.90255	0.79833	45.76237	5.09902	2.0	17.620463333333333	0.8359966666666666
FeTS21_Testing_150	Alpaca	0.72557	0.86451	0.82044	52.97075	8.30662	2.23607	21.17114666666667	0.8035066666666667
FeTS21_Testing_150	HT-TUAS	0.86222	0.90699	0.85961	5.83095	7.34847	1.41421	4.864543333333334	0.8762733333333333
FeTS21_Testing_150	MiRL	0.52044	0.34507	0.24081	12.52996	17.91647	17.94436	16.130263333333332	0.36877333333333334
FeTS21_Testing_150	BCN-AIM	0.80554	0.7828	0.72686	10.29563	16.15549	15.26434	13.905153333333333	0.7717333333333333
FeTS21_Testing_151	ibbm	0.91812	0.87258	0.90735	4.47214	8.48528	2.23607	5.064496666666666	0.8993500000000001
FeTS21_Testing_151	MIP-FED	0.91238	0.79308	0.8639	50.26927	8.30662	3.74166	20.772516666666668	0.8564533333333334
FeTS21_Testing_151	METU-FL	0.9169	0.87588	0.91495	6.0	8.30662	2.0	5.4355400000000005	0.9025766666666667
FeTS21_Testing_151	MIP-TRAVEL	0.76655	0.71452	0.80813	81.49663	11.44552	5.09902	32.680389999999996	0.7630666666666667
FeTS21_Testing_151	CUHK	0.92152	0.80666	0.90661	4.0	8.77496	2.44949	5.074816666666667	0.8782633333333334
FeTS21_Testing_151	Alpaca	0.91903	0.74512	0.90481	5.0	9.27362	2.23607	5.503229999999999	0.8563200000000001
FeTS21_Testing_151	HT-TUAS	0.92819	0.87038	0.90427	4.12311	7.54983	2.44949	4.707476666666667	0.9009466666666667
FeTS21_Testing_151	MiRL	0.61658	0.35527	0.25095	21.0	33.61547	36.19392	30.269796666666668	0.40759999999999996
FeTS21_Testing_151	BCN-AIM	0.92487	0.87445	0.90896	4.58258	7.54983	2.23607	4.789493333333334	0.9027599999999999
FeTS21_Testing_152	ibbm	0.92543	0.81118	0.59755	3.0	7.68115	4.35309	5.011413333333333	0.7780533333333333
FeTS21_Testing_152	MIP-FED	0.7088	0.87392	0.51146	68.77499	4.12311	4.89898	25.93236	0.69806
FeTS21_Testing_152	METU-FL	0.91726	0.9272	0.57124	3.0	3.0	5.0	3.6666666666666665	0.8052333333333334
FeTS21_Testing_152	MIP-TRAVEL	0.55924	0.66553	0.54186	69.26038	9.0	5.56704	27.942473333333336	0.5888766666666666
FeTS21_Testing_152	CUHK	0.89683	0.90035	0.62676	4.0	3.60555	4.0	3.868516666666667	0.80798
FeTS21_Testing_152	Alpaca	0.79409	0.88716	0.53949	65.56218	4.0	5.38516	24.982446666666664	0.7402466666666667
FeTS21_Testing_152	HT-TUAS	0.92059	0.8961	0.59101	3.20858	3.16228	4.24264	3.5378333333333334	0.8025666666666668
FeTS21_Testing_152	MiRL	0.30842	0.2899	0.05584	29.42788	29.68164	30.36445	29.82465666666667	0.21805333333333332
FeTS21_Testing_152	BCN-AIM	0.92254	0.87534	0.626	3.0	4.24264	3.74166	3.661433333333333	0.80796
FeTS21_Testing_153	ibbm	0.93149	0.8659	0.89534	2.44949	5.47723	2.23607	3.3875966666666666	0.8975766666666667
FeTS21_Testing_153	MIP-FED	0.85546	0.76061	0.78153	76.10913	50.81535	41.76422	56.22956666666666	0.7992
FeTS21_Testing_153	METU-FL	0.92958	0.8699	0.90993	2.44949	5.0	1.73205	3.060513333333333	0.9031366666666667
FeTS21_Testing_153	MIP-TRAVEL	0.82454	0.79428	0.82928	74.11005	54.1904	29.0337	52.44471666666667	0.8160333333333334
FeTS21_Testing_153	CUHK	0.90547	0.81601	0.85476	4.0	10.29563	5.38516	6.5602633333333324	0.8587466666666668
FeTS21_Testing_153	Alpaca	0.871	0.74733	0.84868	73.85256	12.72792	9.16515	31.91521	0.8223366666666667
FeTS21_Testing_153	HT-TUAS	0.91923	0.86667	0.87764	3.0	5.74456	2.44949	3.7313500000000004	0.8878466666666668
FeTS21_Testing_153	MiRL	0.31668	0.17176	0.10819	41.06093	58.67623	57.98276	52.57330666666667	0.19887666666666667
FeTS21_Testing_153	BCN-AIM	0.91686	0.84636	0.88708	3.0	6.16441	2.23607	3.80016	0.8834333333333334
FeTS21_Testing_154	ibbm	0.51105	0.64946	0.5983	21.2132	25.47548	24.35159	23.680090000000003	0.58627
FeTS21_Testing_154	MIP-FED	0.37755	0.46208	0.43935	75.61548	80.27453	35.72884	63.87295	0.4263266666666667
FeTS21_Testing_154	METU-FL	0.49803	0.6762	0.6765	24.79112	31.65438	30.23491	28.893469999999997	0.61691
FeTS21_Testing_154	MIP-TRAVEL	0.30786	0.39489	0.36046	72.07774	69.07243	63.2503	68.13349000000001	0.35440333333333335
FeTS21_Testing_154	CUHK	0.42105	0.5061	0.53499	28.44292	29.1376	28.39014	28.656886666666665	0.4873799999999999
FeTS21_Testing_154	Alpaca	0.38288	0.43247	0.43005	45.19568	31.01612	29.46184	35.22454666666667	0.41513333333333335
FeTS21_Testing_154	HT-TUAS	0.47747	0.62636	0.61796	22.39531	26.87006	25.01999	24.761786666666666	0.5739299999999999
FeTS21_Testing_154	MiRL	0.19275	0.13025	0.09181	50.24938	50.02	49.05099	49.773456666666675	0.13827
FeTS21_Testing_154	BCN-AIM	0.54575	0.79458	0.73154	16.67333	13.42012	3.60555	11.232999999999999	0.6906233333333333
FeTS21_Testing_155	ibbm	0.81443	0.82519	0.38681	10.67708	4.58258	4.12311	6.460923333333334	0.6754766666666666
FeTS21_Testing_155	MIP-FED	0.78045	0.82432	0.35028	29.01724	11.57584	7.22145	15.938176666666665	0.6516833333333333
FeTS21_Testing_155	METU-FL	0.85531	0.84242	0.41758	4.58258	4.3589	3.60555	4.182343333333333	0.7051033333333333
FeTS21_Testing_155	MIP-TRAVEL	0.65219	0.48376	0.30694	46.52956	50.38154	48.67237	48.52782333333334	0.48096333333333335
FeTS21_Testing_155	CUHK	0.78193	0.81873	0.30421	12.0416	9.48683	5.65685	9.06176	0.6349566666666666
FeTS21_Testing_155	Alpaca	0.77896	0.7967	0.38142	11.87434	6.40312	4.69042	7.65596	0.6523599999999999
FeTS21_Testing_155	HT-TUAS	0.82152	0.8253	0.39673	8.7178	5.0	4.12311	5.94697	0.6811833333333333
FeTS21_Testing_155	MiRL	0.37172	0.21151	0.0709	41.80909	44.99389	45.62894	44.14397333333333	0.21804333333333334
FeTS21_Testing_155	BCN-AIM	0.82222	0.84568	0.38248	9.0	4.24264	4.12311	5.7885833333333325	0.6834600000000001
FeTS21_Testing_156	ibbm	0.89262	0.95996	0.84204	5.19615	2.23607	1.41421	2.94881	0.8982066666666667
FeTS21_Testing_156	MIP-FED	0.82162	0.74305	0.76582	29.1376	8.30662	3.31662	13.586946666666668	0.77683
FeTS21_Testing_156	METU-FL	0.88175	0.94443	0.83715	6.7082	6.31655	1.73205	4.918933333333334	0.8877766666666665
FeTS21_Testing_156	MIP-TRAVEL	0.52921	0.42431	0.74152	32.74141	28.86174	7.54983	23.050993333333334	0.5650133333333333
FeTS21_Testing_156	CUHK	0.87261	0.88777	0.78925	6.48074	8.3666	3.0	5.949113333333333	0.8498766666666667
FeTS21_Testing_156	Alpaca	0.85325	0.92607	0.81896	13.45362	6.48074	2.23607	7.390143333333334	0.8660933333333333
FeTS21_Testing_156	HT-TUAS	0.88662	0.94804	0.84037	5.19615	3.16228	1.41421	3.257546666666667	0.8916766666666667
FeTS21_Testing_156	MiRL	0.57847	0.49446	0.20819	18.46618	27.313	27.74887	24.509349999999998	0.42704000000000003
FeTS21_Testing_156	BCN-AIM	0.83469	0.86843	0.74071	8.544	24.53569	20.12461	17.73476666666667	0.8146100000000001
FeTS21_Testing_157	ibbm	0.9077	0.88372	0.82287	9.94987	2.82843	1.41421	4.730836666666668	0.87143
FeTS21_Testing_157	MIP-FED	0.60667	0.84952	0.76178	89.78307	3.60555	2.82843	32.07234999999999	0.7393233333333334
FeTS21_Testing_157	METU-FL	0.93215	0.88659	0.80942	2.82843	3.0	1.73205	2.52016	0.8760533333333335
FeTS21_Testing_157	MIP-TRAVEL	0.27786	0.58019	0.60154	89.17399	81.61495	75.20704	81.99866	0.48652999999999996
FeTS21_Testing_157	CUHK	0.89941	0.86635	0.86025	7.07107	3.74166	1.41421	4.075646666666667	0.8753366666666667
FeTS21_Testing_157	Alpaca	0.77664	0.85521	0.81547	87.49857	4.12311	1.73205	31.11791	0.8157733333333334
FeTS21_Testing_157	HT-TUAS	0.89409	0.8647	0.77639	11.57584	3.08114	2.23607	5.631016666666667	0.84506
FeTS21_Testing_157	MiRL	0.36025	0.20089	0.11904	28.47806	34.42383	34.11744	32.339776666666666	0.22672666666666666
FeTS21_Testing_157	BCN-AIM	0.91965	0.87031	0.80612	6.0	3.0	1.73205	3.5773500000000005	0.8653599999999999
FeTS21_Testing_158	ibbm	0.80145	0.78095	0.7528	8.12404	4.73213	4.12311	5.6597599999999995	0.7784
FeTS21_Testing_158	MIP-FED	0.6787	0.47197	0.59167	59.00847	11.22497	10.7238	26.985746666666667	0.58078
FeTS21_Testing_158	METU-FL	0.829	0.79008	0.75866	5.83095	4.47214	4.12311	4.808733333333333	0.79258
FeTS21_Testing_158	MIP-TRAVEL	0.49853	0.4883	0.51659	66.24953	73.57989	73.27346	71.03429333333334	0.50114
FeTS21_Testing_158	CUHK	0.74284	0.56636	0.70893	9.69536	10.0	9.48683	9.727396666666666	0.6727099999999999
FeTS21_Testing_158	Alpaca	0.70911	0.45619	0.58778	18.28933	10.44031	9.94987	12.89317	0.58436
FeTS21_Testing_158	HT-TUAS	0.78346	0.74615	0.76934	8.48528	6.08276	3.74166	6.103233333333333	0.7663166666666666
FeTS21_Testing_158	MiRL	0.25896	0.07813	0.06599	26.30589	35.0	35.22783	32.177906666666665	0.13436
FeTS21_Testing_158	BCN-AIM	0.79129	0.73074	0.72426	7.54983	5.09902	4.58258	5.74381	0.7487633333333333
FeTS21_Testing_159	ibbm	0.82243	0.95233	0.91308	5.91608	1.0	1.0	2.6386933333333333	0.8959466666666667
FeTS21_Testing_159	MIP-FED	0.45152	0.89604	0.86651	71.59609	4.73213	1.41421	25.91414333333333	0.7380233333333334
FeTS21_Testing_159	METU-FL	0.84384	0.95769	0.91627	4.47214	1.41421	1.0	2.2954499999999998	0.9059333333333334
FeTS21_Testing_159	MIP-TRAVEL	0.40496	0.67594	0.76345	71.5891	65.40642	63.0	66.66517333333333	0.6147833333333333
FeTS21_Testing_159	CUHK	0.78048	0.89292	0.89588	7.20414	5.74456	1.0	4.649566666666666	0.8564266666666667
FeTS21_Testing_159	Alpaca	0.75014	0.91879	0.90039	17.20465	5.0	1.0	7.734883333333333	0.8564400000000001
FeTS21_Testing_159	HT-TUAS	0.80903	0.92709	0.90336	6.32456	1.73205	1.0	3.0188699999999997	0.8798266666666668
FeTS21_Testing_159	MiRL	0.4738	0.31661	0.21416	41.36665	46.75094	44.63575	44.251113333333336	0.33485666666666664
FeTS21_Testing_159	BCN-AIM	0.81707	0.93559	0.91285	5.19615	1.41421	1.0	2.5367866666666665	0.8885033333333334
FeTS21_Testing_160	ibbm	0.94875	0.94125	0.9135	2.23607	1.41421	1.0	1.550093333333333	0.9345
FeTS21_Testing_160	MIP-FED	0.50135	0.75834	0.79501	71.72866	53.79405	45.84866	57.12379000000001	0.6849
FeTS21_Testing_160	METU-FL	0.93752	0.94715	0.91743	3.74166	1.41421	1.0	2.051956666666667	0.9340333333333334
FeTS21_Testing_160	MIP-TRAVEL	0.48686	0.68754	0.80636	71.17584	56.93856	55.39856	61.170986666666664	0.6602533333333334
FeTS21_Testing_160	CUHK	0.89525	0.84459	0.9125	7.34847	8.60232	1.0	5.650263333333334	0.8841133333333334
FeTS21_Testing_160	Alpaca	0.84072	0.77987	0.88934	55.94104	8.0	1.41421	21.785083333333333	0.8366433333333333
FeTS21_Testing_160	HT-TUAS	0.92467	0.91347	0.90261	3.60555	1.41421	1.0	2.0065866666666667	0.9135833333333334
FeTS21_Testing_160	MiRL	0.38435	0.19039	0.12691	21.9545	29.15476	28.94823	26.68583	0.23388333333333333
FeTS21_Testing_160	BCN-AIM	0.93021	0.91212	0.90534	3.0	1.41421	1.0	1.8047366666666667	0.9158900000000001
FeTS21_Testing_161	ibbm	0.82965	0.92412	0.91154	10.81665	1.41421	1.41421	4.548356666666667	0.8884366666666667
FeTS21_Testing_161	MIP-FED	0.42341	0.84132	0.84816	93.68431	3.16228	2.0	32.94886333333333	0.7042966666666667
FeTS21_Testing_161	METU-FL	0.85935	0.92447	0.91007	11.71962	1.41421	1.41421	4.849346666666667	0.8979633333333333
FeTS21_Testing_161	MIP-TRAVEL	0.11242	0.44293	0.7033	91.76601	92.97204	94.82826	93.18876999999999	0.41955000000000003
FeTS21_Testing_161	CUHK	0.77002	0.85927	0.87589	4.58258	3.0	1.41421	2.99893	0.83506
FeTS21_Testing_161	Alpaca	0.71945	0.85869	0.87996	93.97766	4.3589	2.23607	33.524210000000004	0.8193666666666667
FeTS21_Testing_161	HT-TUAS	0.81379	0.90932	0.90847	10.81665	1.73205	1.41421	4.654303333333334	0.8771933333333334
FeTS21_Testing_161	MiRL	0.51751	0.41127	0.38905	14.45683	13.0767	13.0	13.511176666666666	0.4392766666666667
FeTS21_Testing_161	BCN-AIM	0.81265	0.92047	0.91328	11.18034	1.41421	1.41421	4.6695866666666666	0.8821333333333333
FeTS21_Testing_162	ibbm	0.86879	0.69943	0.61069	7.14143	27.65863	25.94224	20.247433333333333	0.7263033333333334
FeTS21_Testing_162	MIP-FED	0.82609	0.40345	0.46085	17.60682	33.49627	33.43651	28.17986666666667	0.5634633333333333
FeTS21_Testing_162	METU-FL	0.84832	0.70479	0.61882	13.0	39.57272	35.86084	29.477853333333332	0.7239766666666667
FeTS21_Testing_162	MIP-TRAVEL	0.80634	0.36506	0.47096	36.53081	44.07494	40.35096	40.31890333333333	0.5474533333333333
FeTS21_Testing_162	CUHK	0.8509	0.55596	0.57383	10.3923	36.33318	35.18522	27.303566666666665	0.66023
FeTS21_Testing_162	Alpaca	0.82555	0.46903	0.46948	15.52418	39.03844	37.65634	30.739653333333337	0.5880200000000001
FeTS21_Testing_162	HT-TUAS	0.85553	0.56267	0.62339	7.54983	28.72281	25.77887	20.683836666666664	0.6805300000000001
FeTS21_Testing_162	MiRL	0.47256	0.13579	0.06771	33.46565	51.73973	51.55628	45.58722	0.22535333333333332
FeTS21_Testing_162	BCN-AIM	0.87456	0.7775	0.72778	6.48074	20.3224	13.49074	13.431293333333334	0.7932800000000001
FeTS21_Testing_163	ibbm	0.88696	0.72181	0.70068	7.14143	32.49228	23.52126	21.05165666666667	0.7698166666666667
FeTS21_Testing_163	MIP-FED	0.82291	0.27929	0.39854	63.0	88.13172	89.53938	80.2237	0.5002466666666666
FeTS21_Testing_163	METU-FL	0.87667	0.64589	0.66565	10.48809	38.48376	32.52691	27.166253333333334	0.7294033333333333
FeTS21_Testing_163	MIP-TRAVEL	0.89232	0.59286	0.60672	11.7047	47.53472	47.00638	35.41526666666667	0.6973000000000001
FeTS21_Testing_163	CUHK	0.82486	0.29983	0.46907	66.10598	89.82761	91.88253	82.60537333333333	0.5312533333333334
FeTS21_Testing_163	Alpaca	0.81426	0.31272	0.43111	67.27555	93.68564	94.35703	85.10607333333333	0.5193633333333333
FeTS21_Testing_163	HT-TUAS	0.88291	0.46884	0.70665	9.8995	37.06751	23.39016	23.452389999999998	0.6861333333333333
FeTS21_Testing_163	MiRL	0.45	0.10164	0.05921	61.55485	81.61281	81.87307	75.01357666666667	0.20361666666666667
FeTS21_Testing_163	BCN-AIM	0.88319	0.5567	0.72987	9.11043	31.38471	14.88115	18.458763333333334	0.7232533333333334
FeTS21_Testing_164	ibbm	0.93498	0.93821	0.91267	2.82843	1.0	1.0	1.6094766666666667	0.92862
FeTS21_Testing_164	MIP-FED	0.87087	0.41223	0.78469	39.56008	45.59605	18.05547	34.403866666666666	0.6892633333333333
FeTS21_Testing_164	METU-FL	0.91762	0.85759	0.88895	3.74166	27.79208	21.93171	17.821816666666667	0.8880533333333333
FeTS21_Testing_164	MIP-TRAVEL	0.86407	0.54782	0.71776	73.3553	86.60023	85.84288	81.93280333333333	0.7098833333333333
FeTS21_Testing_164	CUHK	0.90383	0.65234	0.90083	4.47214	22.44994	1.0	9.307360000000001	0.819
FeTS21_Testing_164	Alpaca	0.88638	0.54791	0.83858	5.83095	19.0263	11.57584	12.144363333333333	0.7576233333333332
FeTS21_Testing_164	HT-TUAS	0.92262	0.79061	0.89316	4.0	24.09771	1.0	9.699236666666666	0.8687966666666668
FeTS21_Testing_164	MiRL	0.3874	0.078	0.05432	44.04543	54.21254	53.71406	50.65734333333334	0.17324000000000003
FeTS21_Testing_164	BCN-AIM	0.90577	0.83133	0.88581	5.38516	23.85372	1.0	10.079626666666666	0.8743033333333333
FeTS21_Testing_165	ibbm	0.89671	0.93504	0.87129	5.83095	1.41421	1.41421	2.8864566666666662	0.9010133333333333
FeTS21_Testing_165	MIP-FED	0.86367	0.69152	0.76623	37.12748	15.68439	3.31662	18.709496666666666	0.7738066666666666
FeTS21_Testing_165	METU-FL	0.90364	0.9346	0.87342	5.09902	1.73205	1.41421	2.748426666666667	0.9038866666666666
FeTS21_Testing_165	MIP-TRAVEL	0.84838	0.79546	0.82016	66.58829	17.46425	2.23607	28.762869999999996	0.8213333333333334
FeTS21_Testing_165	CUHK	0.86998	0.80996	0.87546	7.07107	11.18034	1.73205	6.661153333333334	0.8518
FeTS21_Testing_165	Alpaca	0.85811	0.66314	0.82804	8.77496	11.44552	2.23607	7.485516666666666	0.7830966666666667
FeTS21_Testing_165	HT-TUAS	0.88974	0.90678	0.85454	6.32456	2.82843	1.41421	3.5223999999999998	0.8836866666666667
FeTS21_Testing_165	MiRL	0.48743	0.14977	0.09885	19.31321	40.0125	40.23058	33.185430000000004	0.24534999999999998
FeTS21_Testing_165	BCN-AIM	0.88639	0.91301	0.85252	6.7082	2.23607	1.41421	3.4528266666666667	0.8839733333333332
FeTS21_Testing_166	ibbm	0.79546	0.91513	0.92379	8.12404	4.3589	2.23607	4.906336666666667	0.8781266666666666
FeTS21_Testing_166	MIP-FED	0.72527	0.70797	0.84216	18.22087	28.90328	23.43075	23.5183	0.7584666666666667
FeTS21_Testing_166	METU-FL	0.81218	0.88675	0.92181	7.14143	11.04536	2.0	6.728930000000001	0.87358
FeTS21_Testing_166	MIP-TRAVEL	0.75697	0.82324	0.88656	15.0	15.42725	7.22835	12.551866666666667	0.8222566666666667
FeTS21_Testing_166	CUHK	0.74332	0.8328	0.90518	9.16515	14.0	5.65685	9.607333333333335	0.8271000000000001
FeTS21_Testing_166	Alpaca	0.72462	0.68863	0.90527	9.84886	10.81665	7.07107	9.245526666666665	0.7728400000000001
FeTS21_Testing_166	HT-TUAS	0.76629	0.8912	0.91454	9.05539	14.3527	2.44949	8.619193333333333	0.8573433333333335
FeTS21_Testing_166	MiRL	0.28702	0.13872	0.11527	29.08608	39.33192	40.16217	36.19339	0.18033666666666667
FeTS21_Testing_166	BCN-AIM	0.79439	0.9011	0.91766	7.34847	4.24264	2.82843	4.806513333333334	0.87105
