# Supplementary material for: Towards fair decentralized benchmarking of healthcare AI algorithms with the Federated Tumor Segmentation (FeTS) challenge
Source: Nat Commun. 2025 Jul 8;16:6274. doi: 10.1038/s41467-025-60466-1 (PMC12238412; doi:10.1038/s41467-025-60466-1)
Supplement: Supplementary file 4 — Source data [file 41467_2025_60466_MOESM4_ESM.zip › source_data_dir/per_figure_data/suppl-fig21_data.csv]

case_idx	team	cum_rank_plus_comm
FeTS21_Testing_001	ibbm	4.0
FeTS21_Testing_001	MIP-FED	7.444444444444445
FeTS21_Testing_001	METU-FL	2.9444444444444446
FeTS21_Testing_001	MIP-TRAVEL	7.666666666666667
FeTS21_Testing_001	Shoulders	4.944444444444445
FeTS21_Testing_001	Team_Alpaca	5.666666666666667
FeTS21_Testing_001	HT-TUAS	1.6666666666666667
FeTS21_Testing_001	MiRL	8.11111111111111
FeTS21_Testing_001	BCN-AIM	2.5555555555555554
FeTS21_Testing_002	ibbm	6.0
FeTS21_Testing_002	MIP-FED	6.0
FeTS21_Testing_002	METU-FL	4.222222222222222
FeTS21_Testing_002	MIP-TRAVEL	6.666666666666667
FeTS21_Testing_002	Shoulders	3.888888888888889
FeTS21_Testing_002	Team_Alpaca	5.222222222222222
FeTS21_Testing_002	HT-TUAS	2.7777777777777777
FeTS21_Testing_002	MiRL	7.666666666666667
FeTS21_Testing_002	BCN-AIM	2.5555555555555554
FeTS21_Testing_003	ibbm	5.0
FeTS21_Testing_003	MIP-FED	8.333333333333334
FeTS21_Testing_003	METU-FL	3.888888888888889
FeTS21_Testing_003	MIP-TRAVEL	6.888888888888889
FeTS21_Testing_003	Shoulders	5.222222222222222
FeTS21_Testing_003	Team_Alpaca	5.777777777777778
FeTS21_Testing_003	HT-TUAS	1.6666666666666667
FeTS21_Testing_003	MiRL	6.444444444444445
FeTS21_Testing_003	BCN-AIM	1.7777777777777777
FeTS21_Testing_004	ibbm	4.0
FeTS21_Testing_004	MIP-FED	8.555555555555555
FeTS21_Testing_004	METU-FL	3.0
FeTS21_Testing_004	MIP-TRAVEL	7.444444444444445
FeTS21_Testing_004	Shoulders	5.777777777777778
FeTS21_Testing_004	Team_Alpaca	5.777777777777778
FeTS21_Testing_004	HT-TUAS	1.2222222222222223
FeTS21_Testing_004	MiRL	6.333333333333333
FeTS21_Testing_004	BCN-AIM	2.888888888888889
FeTS21_Testing_005	ibbm	4.555555555555555
FeTS21_Testing_005	MIP-FED	6.555555555555555
FeTS21_Testing_005	METU-FL	2.4444444444444446
FeTS21_Testing_005	MIP-TRAVEL	7.888888888888889
FeTS21_Testing_005	Shoulders	6.666666666666667
FeTS21_Testing_005	Team_Alpaca	5.444444444444445
FeTS21_Testing_005	HT-TUAS	2.3333333333333335
FeTS21_Testing_005	MiRL	6.0
FeTS21_Testing_005	BCN-AIM	3.111111111111111
FeTS21_Testing_006	ibbm	5.722222222222222
FeTS21_Testing_006	MIP-FED	5.888888888888889
FeTS21_Testing_006	METU-FL	4.5
FeTS21_Testing_006	MIP-TRAVEL	6.333333333333333
FeTS21_Testing_006	Shoulders	3.888888888888889
FeTS21_Testing_006	Team_Alpaca	5.111111111111111
FeTS21_Testing_006	HT-TUAS	2.7222222222222223
FeTS21_Testing_006	MiRL	6.222222222222222
FeTS21_Testing_006	BCN-AIM	4.611111111111111
FeTS21_Testing_007	ibbm	3.5
FeTS21_Testing_007	MIP-FED	7.666666666666667
FeTS21_Testing_007	METU-FL	2.5
FeTS21_Testing_007	MIP-TRAVEL	6.111111111111111
FeTS21_Testing_007	Shoulders	4.888888888888889
FeTS21_Testing_007	Team_Alpaca	5.777777777777778
FeTS21_Testing_007	HT-TUAS	2.888888888888889
FeTS21_Testing_007	MiRL	8.666666666666666
FeTS21_Testing_007	BCN-AIM	3.0
FeTS21_Testing_008	ibbm	4.888888888888889
FeTS21_Testing_008	MIP-FED	7.111111111111111
FeTS21_Testing_008	METU-FL	5.444444444444445
FeTS21_Testing_008	MIP-TRAVEL	7.777777777777778
FeTS21_Testing_008	Shoulders	4.0
FeTS21_Testing_008	Team_Alpaca	4.222222222222222
FeTS21_Testing_008	HT-TUAS	2.3333333333333335
FeTS21_Testing_008	MiRL	7.555555555555555
FeTS21_Testing_008	BCN-AIM	1.6666666666666667
FeTS21_Testing_009	ibbm	4.666666666666667
FeTS21_Testing_009	MIP-FED	6.611111111111111
FeTS21_Testing_009	METU-FL	4.611111111111111
FeTS21_Testing_009	MIP-TRAVEL	7.666666666666667
FeTS21_Testing_009	Shoulders	3.7777777777777777
FeTS21_Testing_009	Team_Alpaca	4.055555555555555
FeTS21_Testing_009	HT-TUAS	1.2222222222222223
FeTS21_Testing_009	MiRL	8.0
FeTS21_Testing_009	BCN-AIM	4.388888888888889
FeTS21_Testing_010	ibbm	5.833333333333333
FeTS21_Testing_010	MIP-FED	7.444444444444445
FeTS21_Testing_010	METU-FL	5.111111111111111
FeTS21_Testing_010	MIP-TRAVEL	5.111111111111111
FeTS21_Testing_010	Shoulders	4.777777777777778
FeTS21_Testing_010	Team_Alpaca	4.277777777777778
FeTS21_Testing_010	HT-TUAS	2.888888888888889
FeTS21_Testing_010	MiRL	4.333333333333333
FeTS21_Testing_010	BCN-AIM	5.222222222222222
FeTS21_Testing_011	ibbm	5.555555555555555
FeTS21_Testing_011	MIP-FED	6.277777777777778
FeTS21_Testing_011	METU-FL	4.5
FeTS21_Testing_011	MIP-TRAVEL	5.444444444444445
FeTS21_Testing_011	Shoulders	4.611111111111111
FeTS21_Testing_011	Team_Alpaca	4.611111111111111
FeTS21_Testing_011	HT-TUAS	2.888888888888889
FeTS21_Testing_011	MiRL	6.277777777777778
FeTS21_Testing_011	BCN-AIM	4.833333333333333
FeTS21_Testing_012	ibbm	4.777777777777778
FeTS21_Testing_012	MIP-FED	7.666666666666667
FeTS21_Testing_012	METU-FL	3.0
FeTS21_Testing_012	MIP-TRAVEL	7.888888888888889
FeTS21_Testing_012	Shoulders	4.333333333333333
FeTS21_Testing_012	Team_Alpaca	4.888888888888889
FeTS21_Testing_012	HT-TUAS	1.4444444444444444
FeTS21_Testing_012	MiRL	7.333333333333333
FeTS21_Testing_012	BCN-AIM	3.6666666666666665
FeTS21_Testing_013	ibbm	3.5555555555555554
FeTS21_Testing_013	MIP-FED	8.222222222222221
FeTS21_Testing_013	METU-FL	3.6666666666666665
FeTS21_Testing_013	MIP-TRAVEL	7.888888888888889
FeTS21_Testing_013	Shoulders	5.444444444444445
FeTS21_Testing_013	Team_Alpaca	5.444444444444445
FeTS21_Testing_013	HT-TUAS	1.2222222222222223
FeTS21_Testing_013	MiRL	6.333333333333333
FeTS21_Testing_013	BCN-AIM	3.2222222222222223
FeTS21_Testing_014	ibbm	4.111111111111111
FeTS21_Testing_014	MIP-FED	8.11111111111111
FeTS21_Testing_014	METU-FL	3.5555555555555554
FeTS21_Testing_014	MIP-TRAVEL	7.777777777777778
FeTS21_Testing_014	Shoulders	5.222222222222222
FeTS21_Testing_014	Team_Alpaca	5.111111111111111
FeTS21_Testing_014	HT-TUAS	1.8888888888888888
FeTS21_Testing_014	MiRL	7.555555555555555
FeTS21_Testing_014	BCN-AIM	1.6666666666666667
FeTS21_Testing_015	ibbm	3.5555555555555554
FeTS21_Testing_015	MIP-FED	8.333333333333334
FeTS21_Testing_015	METU-FL	3.3333333333333335
FeTS21_Testing_015	MIP-TRAVEL	7.555555555555555
FeTS21_Testing_015	Shoulders	5.666666666666667
FeTS21_Testing_015	Team_Alpaca	5.0
FeTS21_Testing_015	HT-TUAS	1.8888888888888888
FeTS21_Testing_015	MiRL	7.333333333333333
FeTS21_Testing_015	BCN-AIM	2.3333333333333335
FeTS21_Testing_016	ibbm	4.0
FeTS21_Testing_016	MIP-FED	7.333333333333333
FeTS21_Testing_016	METU-FL	2.1666666666666665
FeTS21_Testing_016	MIP-TRAVEL	7.666666666666667
FeTS21_Testing_016	Shoulders	5.666666666666667
FeTS21_Testing_016	Team_Alpaca	5.666666666666667
FeTS21_Testing_016	HT-TUAS	2.0555555555555554
FeTS21_Testing_016	MiRL	7.666666666666667
FeTS21_Testing_016	BCN-AIM	2.7777777777777777
FeTS21_Testing_017	ibbm	5.111111111111111
FeTS21_Testing_017	MIP-FED	7.0
FeTS21_Testing_017	METU-FL	4.111111111111111
FeTS21_Testing_017	MIP-TRAVEL	6.0
FeTS21_Testing_017	Shoulders	4.555555555555555
FeTS21_Testing_017	Team_Alpaca	4.333333333333333
FeTS21_Testing_017	HT-TUAS	2.888888888888889
FeTS21_Testing_017	MiRL	6.444444444444445
FeTS21_Testing_017	BCN-AIM	4.555555555555555
FeTS21_Testing_018	ibbm	3.5
FeTS21_Testing_018	MIP-FED	8.0
FeTS21_Testing_018	METU-FL	1.5
FeTS21_Testing_018	MIP-TRAVEL	7.0
FeTS21_Testing_018	Shoulders	5.222222222222222
FeTS21_Testing_018	Team_Alpaca	5.111111111111111
FeTS21_Testing_018	HT-TUAS	2.7222222222222223
FeTS21_Testing_018	MiRL	8.666666666666666
FeTS21_Testing_018	BCN-AIM	3.2777777777777777
FeTS21_Testing_019	ibbm	3.5555555555555554
FeTS21_Testing_019	MIP-FED	7.888888888888889
FeTS21_Testing_019	METU-FL	1.9444444444444444
FeTS21_Testing_019	MIP-TRAVEL	6.111111111111111
FeTS21_Testing_019	Shoulders	4.777777777777778
FeTS21_Testing_019	Team_Alpaca	5.666666666666667
FeTS21_Testing_019	HT-TUAS	3.111111111111111
FeTS21_Testing_019	MiRL	8.666666666666666
FeTS21_Testing_019	BCN-AIM	3.2777777777777777
FeTS21_Testing_020	ibbm	3.6666666666666665
FeTS21_Testing_020	MIP-FED	7.666666666666667
FeTS21_Testing_020	METU-FL	2.388888888888889
FeTS21_Testing_020	MIP-TRAVEL	7.555555555555555
FeTS21_Testing_020	Shoulders	4.111111111111111
FeTS21_Testing_020	Team_Alpaca	5.555555555555555
FeTS21_Testing_020	HT-TUAS	2.7777777777777777
FeTS21_Testing_020	MiRL	8.11111111111111
FeTS21_Testing_020	BCN-AIM	3.1666666666666665
FeTS21_Testing_021	ibbm	4.055555555555555
FeTS21_Testing_021	MIP-FED	7.777777777777778
FeTS21_Testing_021	METU-FL	1.3888888888888888
FeTS21_Testing_021	MIP-TRAVEL	7.444444444444445
FeTS21_Testing_021	Shoulders	5.222222222222222
FeTS21_Testing_021	Team_Alpaca	5.222222222222222
FeTS21_Testing_021	HT-TUAS	2.7777777777777777
FeTS21_Testing_021	MiRL	8.333333333333334
FeTS21_Testing_021	BCN-AIM	2.7777777777777777
FeTS21_Testing_022	ibbm	3.7222222222222223
FeTS21_Testing_022	MIP-FED	8.333333333333334
FeTS21_Testing_022	METU-FL	2.2777777777777777
FeTS21_Testing_022	MIP-TRAVEL	6.0
FeTS21_Testing_022	Shoulders	5.555555555555555
FeTS21_Testing_022	Team_Alpaca	5.666666666666667
FeTS21_Testing_022	HT-TUAS	2.8333333333333335
FeTS21_Testing_022	MiRL	8.333333333333334
FeTS21_Testing_022	BCN-AIM	2.2777777777777777
FeTS21_Testing_023	ibbm	3.4444444444444446
FeTS21_Testing_023	MIP-FED	7.777777777777778
FeTS21_Testing_023	METU-FL	3.3333333333333335
FeTS21_Testing_023	MIP-TRAVEL	7.555555555555555
FeTS21_Testing_023	Shoulders	5.111111111111111
FeTS21_Testing_023	Team_Alpaca	5.111111111111111
FeTS21_Testing_023	HT-TUAS	2.2222222222222223
FeTS21_Testing_023	MiRL	8.333333333333334
FeTS21_Testing_023	BCN-AIM	2.111111111111111
FeTS21_Testing_024	ibbm	3.7222222222222223
FeTS21_Testing_024	MIP-FED	7.777777777777778
FeTS21_Testing_024	METU-FL	1.5
FeTS21_Testing_024	MIP-TRAVEL	7.222222222222222
FeTS21_Testing_024	Shoulders	4.388888888888889
FeTS21_Testing_024	Team_Alpaca	5.333333333333333
FeTS21_Testing_024	HT-TUAS	2.2777777777777777
FeTS21_Testing_024	MiRL	8.444444444444445
FeTS21_Testing_024	BCN-AIM	4.333333333333333
FeTS21_Testing_025	ibbm	3.1666666666666665
FeTS21_Testing_025	MIP-FED	8.11111111111111
FeTS21_Testing_025	METU-FL	1.8333333333333333
FeTS21_Testing_025	MIP-TRAVEL	6.444444444444445
FeTS21_Testing_025	Shoulders	5.222222222222222
FeTS21_Testing_025	Team_Alpaca	5.555555555555555
FeTS21_Testing_025	HT-TUAS	3.0
FeTS21_Testing_025	MiRL	8.666666666666666
FeTS21_Testing_025	BCN-AIM	3.0
FeTS21_Testing_026	ibbm	4.444444444444445
FeTS21_Testing_026	MIP-FED	7.666666666666667
FeTS21_Testing_026	METU-FL	1.3333333333333333
FeTS21_Testing_026	MIP-TRAVEL	6.444444444444445
FeTS21_Testing_026	Shoulders	5.333333333333333
FeTS21_Testing_026	Team_Alpaca	5.166666666666667
FeTS21_Testing_026	HT-TUAS	2.7777777777777777
FeTS21_Testing_026	MiRL	8.666666666666666
FeTS21_Testing_026	BCN-AIM	3.1666666666666665
FeTS21_Testing_027	ibbm	3.1666666666666665
FeTS21_Testing_027	MIP-FED	8.333333333333334
FeTS21_Testing_027	METU-FL	2.6666666666666665
FeTS21_Testing_027	MIP-TRAVEL	5.777777777777778
FeTS21_Testing_027	Shoulders	5.0
FeTS21_Testing_027	Team_Alpaca	5.444444444444445
FeTS21_Testing_027	HT-TUAS	2.8333333333333335
FeTS21_Testing_027	MiRL	8.666666666666666
FeTS21_Testing_027	BCN-AIM	3.111111111111111
FeTS21_Testing_028	ibbm	3.4444444444444446
FeTS21_Testing_028	MIP-FED	8.0
FeTS21_Testing_028	METU-FL	2.7777777777777777
FeTS21_Testing_028	MIP-TRAVEL	6.555555555555555
FeTS21_Testing_028	Shoulders	4.166666666666667
FeTS21_Testing_028	Team_Alpaca	4.833333333333333
FeTS21_Testing_028	HT-TUAS	2.6666666666666665
FeTS21_Testing_028	MiRL	8.666666666666666
FeTS21_Testing_028	BCN-AIM	3.888888888888889
FeTS21_Testing_029	ibbm	3.2222222222222223
FeTS21_Testing_029	MIP-FED	8.666666666666666
FeTS21_Testing_029	METU-FL	4.111111111111111
FeTS21_Testing_029	MIP-TRAVEL	6.777777777777778
FeTS21_Testing_029	Shoulders	4.722222222222222
FeTS21_Testing_029	Team_Alpaca	4.833333333333333
FeTS21_Testing_029	HT-TUAS	1.6666666666666667
FeTS21_Testing_029	MiRL	8.222222222222221
FeTS21_Testing_029	BCN-AIM	2.7777777777777777
FeTS21_Testing_030	ibbm	3.5555555555555554
FeTS21_Testing_030	MIP-FED	7.222222222222222
FeTS21_Testing_030	METU-FL	4.222222222222222
FeTS21_Testing_030	MIP-TRAVEL	7.111111111111111
FeTS21_Testing_030	Shoulders	3.7777777777777777
FeTS21_Testing_030	Team_Alpaca	4.555555555555555
FeTS21_Testing_030	HT-TUAS	1.4444444444444444
FeTS21_Testing_030	MiRL	8.666666666666666
FeTS21_Testing_030	BCN-AIM	4.444444444444445
FeTS21_Testing_031	ibbm	3.611111111111111
FeTS21_Testing_031	MIP-FED	8.555555555555555
FeTS21_Testing_031	METU-FL	1.3888888888888888
FeTS21_Testing_031	MIP-TRAVEL	6.888888888888889
FeTS21_Testing_031	Shoulders	5.388888888888889
FeTS21_Testing_031	Team_Alpaca	4.944444444444445
FeTS21_Testing_031	HT-TUAS	2.388888888888889
FeTS21_Testing_031	MiRL	8.222222222222221
FeTS21_Testing_031	BCN-AIM	3.611111111111111
FeTS21_Testing_032	ibbm	3.388888888888889
FeTS21_Testing_032	MIP-FED	8.166666666666666
FeTS21_Testing_032	METU-FL	3.1666666666666665
FeTS21_Testing_032	MIP-TRAVEL	6.333333333333333
FeTS21_Testing_032	Shoulders	4.111111111111111
FeTS21_Testing_032	Team_Alpaca	4.888888888888889
FeTS21_Testing_032	HT-TUAS	2.611111111111111
FeTS21_Testing_032	MiRL	8.555555555555555
FeTS21_Testing_032	BCN-AIM	3.7777777777777777
FeTS21_Testing_033	ibbm	3.5555555555555554
FeTS21_Testing_033	MIP-FED	7.777777777777778
FeTS21_Testing_033	METU-FL	1.7777777777777777
FeTS21_Testing_033	MIP-TRAVEL	7.222222222222222
FeTS21_Testing_033	Shoulders	4.888888888888889
FeTS21_Testing_033	Team_Alpaca	5.555555555555555
FeTS21_Testing_033	HT-TUAS	2.888888888888889
FeTS21_Testing_033	MiRL	8.333333333333334
FeTS21_Testing_033	BCN-AIM	3.0
FeTS21_Testing_034	ibbm	3.7777777777777777
FeTS21_Testing_034	MIP-FED	8.0
FeTS21_Testing_034	METU-FL	1.8888888888888888
FeTS21_Testing_034	MIP-TRAVEL	6.111111111111111
FeTS21_Testing_034	Shoulders	4.666666666666667
FeTS21_Testing_034	Team_Alpaca	5.444444444444445
FeTS21_Testing_034	HT-TUAS	2.7777777777777777
FeTS21_Testing_034	MiRL	8.666666666666666
FeTS21_Testing_034	BCN-AIM	3.6666666666666665
FeTS21_Testing_035	ibbm	3.9444444444444446
FeTS21_Testing_035	MIP-FED	8.555555555555555
FeTS21_Testing_035	METU-FL	1.8333333333333333
FeTS21_Testing_035	MIP-TRAVEL	7.111111111111111
FeTS21_Testing_035	Shoulders	5.222222222222222
FeTS21_Testing_035	Team_Alpaca	5.333333333333333
FeTS21_Testing_035	HT-TUAS	1.8333333333333333
FeTS21_Testing_035	MiRL	7.666666666666667
FeTS21_Testing_035	BCN-AIM	3.5
FeTS21_Testing_036	ibbm	3.9444444444444446
FeTS21_Testing_036	MIP-FED	8.11111111111111
FeTS21_Testing_036	METU-FL	1.9444444444444444
FeTS21_Testing_036	MIP-TRAVEL	7.0
FeTS21_Testing_036	Shoulders	5.0
FeTS21_Testing_036	Team_Alpaca	5.111111111111111
FeTS21_Testing_036	HT-TUAS	2.888888888888889
FeTS21_Testing_036	MiRL	8.555555555555555
FeTS21_Testing_036	BCN-AIM	2.4444444444444446
FeTS21_Testing_037	ibbm	3.611111111111111
FeTS21_Testing_037	MIP-FED	8.555555555555555
FeTS21_Testing_037	METU-FL	1.9444444444444444
FeTS21_Testing_037	MIP-TRAVEL	7.111111111111111
FeTS21_Testing_037	Shoulders	4.555555555555555
FeTS21_Testing_037	Team_Alpaca	5.333333333333333
FeTS21_Testing_037	HT-TUAS	2.8333333333333335
FeTS21_Testing_037	MiRL	7.888888888888889
FeTS21_Testing_037	BCN-AIM	3.1666666666666665
FeTS21_Testing_038	ibbm	3.6666666666666665
FeTS21_Testing_038	MIP-FED	7.555555555555555
FeTS21_Testing_038	METU-FL	1.9444444444444444
FeTS21_Testing_038	MIP-TRAVEL	6.666666666666667
FeTS21_Testing_038	Shoulders	4.277777777777778
FeTS21_Testing_038	Team_Alpaca	6.0
FeTS21_Testing_038	HT-TUAS	3.0
FeTS21_Testing_038	MiRL	8.666666666666666
FeTS21_Testing_038	BCN-AIM	3.2222222222222223
FeTS21_Testing_039	ibbm	3.9444444444444446
FeTS21_Testing_039	MIP-FED	8.0
FeTS21_Testing_039	METU-FL	3.4444444444444446
FeTS21_Testing_039	MIP-TRAVEL	6.388888888888889
FeTS21_Testing_039	Shoulders	4.888888888888889
FeTS21_Testing_039	Team_Alpaca	4.666666666666667
FeTS21_Testing_039	HT-TUAS	2.111111111111111
FeTS21_Testing_039	MiRL	8.666666666666666
FeTS21_Testing_039	BCN-AIM	2.888888888888889
FeTS21_Testing_040	ibbm	3.888888888888889
FeTS21_Testing_040	MIP-FED	8.555555555555555
FeTS21_Testing_040	METU-FL	1.5555555555555556
FeTS21_Testing_040	MIP-TRAVEL	7.111111111111111
FeTS21_Testing_040	Shoulders	5.0
FeTS21_Testing_040	Team_Alpaca	5.111111111111111
FeTS21_Testing_040	HT-TUAS	2.4444444444444446
FeTS21_Testing_040	MiRL	7.888888888888889
FeTS21_Testing_040	BCN-AIM	3.4444444444444446
FeTS21_Testing_041	ibbm	3.1666666666666665
FeTS21_Testing_041	MIP-FED	8.333333333333334
FeTS21_Testing_041	METU-FL	4.388888888888889
FeTS21_Testing_041	MIP-TRAVEL	5.055555555555555
FeTS21_Testing_041	Shoulders	4.833333333333333
FeTS21_Testing_041	Team_Alpaca	5.555555555555555
FeTS21_Testing_041	HT-TUAS	1.9444444444444444
FeTS21_Testing_041	MiRL	8.666666666666666
FeTS21_Testing_041	BCN-AIM	3.0555555555555554
FeTS21_Testing_042	ibbm	3.8333333333333335
FeTS21_Testing_042	MIP-FED	7.888888888888889
FeTS21_Testing_042	METU-FL	2.2222222222222223
FeTS21_Testing_042	MIP-TRAVEL	6.888888888888889
FeTS21_Testing_042	Shoulders	5.555555555555555
FeTS21_Testing_042	Team_Alpaca	4.888888888888889
FeTS21_Testing_042	HT-TUAS	1.8333333333333333
FeTS21_Testing_042	MiRL	8.555555555555555
FeTS21_Testing_042	BCN-AIM	3.3333333333333335
FeTS21_Testing_043	ibbm	3.5555555555555554
FeTS21_Testing_043	MIP-FED	8.0
FeTS21_Testing_043	METU-FL	2.3333333333333335
FeTS21_Testing_043	MIP-TRAVEL	7.333333333333333
FeTS21_Testing_043	Shoulders	4.833333333333333
FeTS21_Testing_043	Team_Alpaca	5.333333333333333
FeTS21_Testing_043	HT-TUAS	2.111111111111111
FeTS21_Testing_043	MiRL	8.222222222222221
FeTS21_Testing_043	BCN-AIM	3.2777777777777777
FeTS21_Testing_044	ibbm	3.611111111111111
FeTS21_Testing_044	MIP-FED	8.333333333333334
FeTS21_Testing_044	METU-FL	1.5
FeTS21_Testing_044	MIP-TRAVEL	7.333333333333333
FeTS21_Testing_044	Shoulders	5.444444444444445
FeTS21_Testing_044	Team_Alpaca	5.666666666666667
FeTS21_Testing_044	HT-TUAS	2.888888888888889
FeTS21_Testing_044	MiRL	7.222222222222222
FeTS21_Testing_044	BCN-AIM	3.0
FeTS21_Testing_045	ibbm	3.111111111111111
FeTS21_Testing_045	MIP-FED	8.0
FeTS21_Testing_045	METU-FL	3.111111111111111
FeTS21_Testing_045	MIP-TRAVEL	6.444444444444445
FeTS21_Testing_045	Shoulders	5.333333333333333
FeTS21_Testing_045	Team_Alpaca	5.333333333333333
FeTS21_Testing_045	HT-TUAS	1.7777777777777777
FeTS21_Testing_045	MiRL	8.555555555555555
FeTS21_Testing_045	BCN-AIM	3.3333333333333335
FeTS21_Testing_046	ibbm	3.611111111111111
FeTS21_Testing_046	MIP-FED	8.11111111111111
FeTS21_Testing_046	METU-FL	2.3333333333333335
FeTS21_Testing_046	MIP-TRAVEL	6.277777777777778
FeTS21_Testing_046	Shoulders	5.944444444444445
FeTS21_Testing_046	Team_Alpaca	4.666666666666667
FeTS21_Testing_046	HT-TUAS	2.2222222222222223
FeTS21_Testing_046	MiRL	8.666666666666666
FeTS21_Testing_046	BCN-AIM	3.1666666666666665
FeTS21_Testing_047	ibbm	3.6666666666666665
FeTS21_Testing_047	MIP-FED	8.222222222222221
FeTS21_Testing_047	METU-FL	1.6666666666666667
FeTS21_Testing_047	MIP-TRAVEL	5.111111111111111
FeTS21_Testing_047	Shoulders	5.0
FeTS21_Testing_047	Team_Alpaca	5.333333333333333
FeTS21_Testing_047	HT-TUAS	3.4444444444444446
FeTS21_Testing_047	MiRL	8.666666666666666
FeTS21_Testing_047	BCN-AIM	3.888888888888889
FeTS21_Testing_048	ibbm	3.0555555555555554
FeTS21_Testing_048	MIP-FED	7.666666666666667
FeTS21_Testing_048	METU-FL	2.611111111111111
FeTS21_Testing_048	MIP-TRAVEL	7.555555555555555
FeTS21_Testing_048	Shoulders	4.222222222222222
FeTS21_Testing_048	Team_Alpaca	4.888888888888889
FeTS21_Testing_048	HT-TUAS	2.111111111111111
FeTS21_Testing_048	MiRL	8.11111111111111
FeTS21_Testing_048	BCN-AIM	4.777777777777778
FeTS21_Testing_049	ibbm	3.111111111111111
FeTS21_Testing_049	MIP-FED	7.888888888888889
FeTS21_Testing_049	METU-FL	2.1666666666666665
FeTS21_Testing_049	MIP-TRAVEL	6.777777777777778
FeTS21_Testing_049	Shoulders	4.777777777777778
FeTS21_Testing_049	Team_Alpaca	5.555555555555555
FeTS21_Testing_049	HT-TUAS	2.388888888888889
FeTS21_Testing_049	MiRL	8.666666666666666
FeTS21_Testing_049	BCN-AIM	3.6666666666666665
FeTS21_Testing_050	ibbm	3.6666666666666665
FeTS21_Testing_050	MIP-FED	7.666666666666667
FeTS21_Testing_050	METU-FL	1.8888888888888888
FeTS21_Testing_050	MIP-TRAVEL	7.111111111111111
FeTS21_Testing_050	Shoulders	4.444444444444445
FeTS21_Testing_050	Team_Alpaca	5.444444444444445
FeTS21_Testing_050	HT-TUAS	2.611111111111111
FeTS21_Testing_050	MiRL	8.666666666666666
FeTS21_Testing_050	BCN-AIM	3.5
FeTS21_Testing_051	ibbm	4.444444444444445
FeTS21_Testing_051	MIP-FED	7.111111111111111
FeTS21_Testing_051	METU-FL	2.888888888888889
FeTS21_Testing_051	MIP-TRAVEL	6.555555555555555
FeTS21_Testing_051	Shoulders	4.222222222222222
FeTS21_Testing_051	Team_Alpaca	4.444444444444445
FeTS21_Testing_051	HT-TUAS	3.0
FeTS21_Testing_051	MiRL	8.666666666666666
FeTS21_Testing_051	BCN-AIM	3.6666666666666665
FeTS21_Testing_052	ibbm	3.3333333333333335
FeTS21_Testing_052	MIP-FED	7.555555555555555
FeTS21_Testing_052	METU-FL	2.7222222222222223
FeTS21_Testing_052	MIP-TRAVEL	7.0
FeTS21_Testing_052	Shoulders	4.388888888888889
FeTS21_Testing_052	Team_Alpaca	4.611111111111111
FeTS21_Testing_052	HT-TUAS	1.5
FeTS21_Testing_052	MiRL	8.666666666666666
FeTS21_Testing_052	BCN-AIM	5.222222222222222
FeTS21_Testing_053	ibbm	3.611111111111111
FeTS21_Testing_053	MIP-FED	7.333333333333333
FeTS21_Testing_053	METU-FL	1.7222222222222223
FeTS21_Testing_053	MIP-TRAVEL	5.444444444444445
FeTS21_Testing_053	Shoulders	5.111111111111111
FeTS21_Testing_053	Team_Alpaca	6.444444444444445
FeTS21_Testing_053	HT-TUAS	3.0555555555555554
FeTS21_Testing_053	MiRL	8.333333333333334
FeTS21_Testing_053	BCN-AIM	3.9444444444444446
FeTS21_Testing_054	ibbm	3.2777777777777777
FeTS21_Testing_054	MIP-FED	8.333333333333334
FeTS21_Testing_054	METU-FL	2.1666666666666665
FeTS21_Testing_054	MIP-TRAVEL	4.777777777777778
FeTS21_Testing_054	Shoulders	5.222222222222222
FeTS21_Testing_054	Team_Alpaca	5.888888888888889
FeTS21_Testing_054	HT-TUAS	3.1666666666666665
FeTS21_Testing_054	MiRL	8.666666666666666
FeTS21_Testing_054	BCN-AIM	3.5
FeTS21_Testing_055	ibbm	3.9444444444444446
FeTS21_Testing_055	MIP-FED	8.277777777777779
FeTS21_Testing_055	METU-FL	2.0
FeTS21_Testing_055	MIP-TRAVEL	6.166666666666667
FeTS21_Testing_055	Shoulders	4.277777777777778
FeTS21_Testing_055	Team_Alpaca	4.666666666666667
FeTS21_Testing_055	HT-TUAS	2.6666666666666665
FeTS21_Testing_055	MiRL	8.666666666666666
FeTS21_Testing_055	BCN-AIM	4.333333333333333
FeTS21_Testing_056	ibbm	3.5555555555555554
FeTS21_Testing_056	MIP-FED	7.888888888888889
FeTS21_Testing_056	METU-FL	1.6666666666666667
FeTS21_Testing_056	MIP-TRAVEL	6.888888888888889
FeTS21_Testing_056	Shoulders	5.666666666666667
FeTS21_Testing_056	Team_Alpaca	5.0
FeTS21_Testing_056	HT-TUAS	2.388888888888889
FeTS21_Testing_056	MiRL	8.555555555555555
FeTS21_Testing_056	BCN-AIM	3.388888888888889
FeTS21_Testing_057	ibbm	3.111111111111111
FeTS21_Testing_057	MIP-FED	7.222222222222222
FeTS21_Testing_057	METU-FL	2.0555555555555554
FeTS21_Testing_057	MIP-TRAVEL	7.666666666666667
FeTS21_Testing_057	Shoulders	4.055555555555555
FeTS21_Testing_057	Team_Alpaca	5.333333333333333
FeTS21_Testing_057	HT-TUAS	3.3333333333333335
FeTS21_Testing_057	MiRL	8.222222222222221
FeTS21_Testing_057	BCN-AIM	4.0
FeTS21_Testing_058	ibbm	7.555555555555555
FeTS21_Testing_058	MIP-FED	5.222222222222222
FeTS21_Testing_058	METU-FL	5.888888888888889
FeTS21_Testing_058	MIP-TRAVEL	3.111111111111111
FeTS21_Testing_058	Shoulders	3.7777777777777777
FeTS21_Testing_058	Team_Alpaca	3.5555555555555554
FeTS21_Testing_058	HT-TUAS	4.0
FeTS21_Testing_058	MiRL	5.666666666666667
FeTS21_Testing_058	BCN-AIM	6.222222222222222
FeTS21_Testing_059	ibbm	4.777777777777778
FeTS21_Testing_059	MIP-FED	8.0
FeTS21_Testing_059	METU-FL	2.0
FeTS21_Testing_059	MIP-TRAVEL	6.055555555555555
FeTS21_Testing_059	Shoulders	4.777777777777778
FeTS21_Testing_059	Team_Alpaca	5.388888888888889
FeTS21_Testing_059	HT-TUAS	2.5555555555555554
FeTS21_Testing_059	MiRL	8.666666666666666
FeTS21_Testing_059	BCN-AIM	2.7777777777777777
FeTS21_Testing_060	ibbm	4.277777777777778
FeTS21_Testing_060	MIP-FED	7.777777777777778
FeTS21_Testing_060	METU-FL	2.4444444444444446
FeTS21_Testing_060	MIP-TRAVEL	7.333333333333333
FeTS21_Testing_060	Shoulders	5.222222222222222
FeTS21_Testing_060	Team_Alpaca	5.666666666666667
FeTS21_Testing_060	HT-TUAS	2.2222222222222223
FeTS21_Testing_060	MiRL	8.0
FeTS21_Testing_060	BCN-AIM	2.0555555555555554
FeTS21_Testing_061	ibbm	3.0
FeTS21_Testing_061	MIP-FED	8.11111111111111
FeTS21_Testing_061	METU-FL	3.2222222222222223
FeTS21_Testing_061	MIP-TRAVEL	5.666666666666667
FeTS21_Testing_061	Shoulders	5.111111111111111
FeTS21_Testing_061	Team_Alpaca	5.555555555555555
FeTS21_Testing_061	HT-TUAS	2.3333333333333335
FeTS21_Testing_061	MiRL	8.666666666666666
FeTS21_Testing_061	BCN-AIM	3.3333333333333335
FeTS21_Testing_062	ibbm	3.5555555555555554
FeTS21_Testing_062	MIP-FED	8.11111111111111
FeTS21_Testing_062	METU-FL	1.6666666666666667
FeTS21_Testing_062	MIP-TRAVEL	6.166666666666667
FeTS21_Testing_062	Shoulders	5.055555555555555
FeTS21_Testing_062	Team_Alpaca	5.777777777777778
FeTS21_Testing_062	HT-TUAS	2.7222222222222223
FeTS21_Testing_062	MiRL	8.666666666666666
FeTS21_Testing_062	BCN-AIM	3.2777777777777777
FeTS21_Testing_063	ibbm	3.7222222222222223
FeTS21_Testing_063	MIP-FED	6.888888888888889
FeTS21_Testing_063	METU-FL	3.5555555555555554
FeTS21_Testing_063	MIP-TRAVEL	7.444444444444445
FeTS21_Testing_063	Shoulders	4.444444444444445
FeTS21_Testing_063	Team_Alpaca	5.888888888888889
FeTS21_Testing_063	HT-TUAS	1.8888888888888888
FeTS21_Testing_063	MiRL	8.444444444444445
FeTS21_Testing_063	BCN-AIM	2.7222222222222223
FeTS21_Testing_064	ibbm	3.888888888888889
FeTS21_Testing_064	MIP-FED	8.222222222222221
FeTS21_Testing_064	METU-FL	1.4444444444444444
FeTS21_Testing_064	MIP-TRAVEL	7.444444444444445
FeTS21_Testing_064	Shoulders	4.555555555555555
FeTS21_Testing_064	Team_Alpaca	5.333333333333333
FeTS21_Testing_064	HT-TUAS	2.7777777777777777
FeTS21_Testing_064	MiRL	7.888888888888889
FeTS21_Testing_064	BCN-AIM	3.4444444444444446
FeTS21_Testing_065	ibbm	3.111111111111111
FeTS21_Testing_065	MIP-FED	8.333333333333334
FeTS21_Testing_065	METU-FL	2.8333333333333335
FeTS21_Testing_065	MIP-TRAVEL	5.444444444444445
FeTS21_Testing_065	Shoulders	5.555555555555555
FeTS21_Testing_065	Team_Alpaca	5.666666666666667
FeTS21_Testing_065	HT-TUAS	2.388888888888889
FeTS21_Testing_065	MiRL	8.666666666666666
FeTS21_Testing_065	BCN-AIM	3.0
FeTS21_Testing_066	ibbm	3.5555555555555554
FeTS21_Testing_066	MIP-FED	8.11111111111111
FeTS21_Testing_066	METU-FL	2.6666666666666665
FeTS21_Testing_066	MIP-TRAVEL	7.444444444444445
FeTS21_Testing_066	Shoulders	4.888888888888889
FeTS21_Testing_066	Team_Alpaca	5.444444444444445
FeTS21_Testing_066	HT-TUAS	1.6111111111111112
FeTS21_Testing_066	MiRL	8.0
FeTS21_Testing_066	BCN-AIM	3.2777777777777777
FeTS21_Testing_067	ibbm	3.7222222222222223
FeTS21_Testing_067	MIP-FED	8.666666666666666
FeTS21_Testing_067	METU-FL	1.8333333333333333
FeTS21_Testing_067	MIP-TRAVEL	6.777777777777778
FeTS21_Testing_067	Shoulders	5.166666666666667
FeTS21_Testing_067	Team_Alpaca	5.333333333333333
FeTS21_Testing_067	HT-TUAS	2.5555555555555554
FeTS21_Testing_067	MiRL	7.777777777777778
FeTS21_Testing_067	BCN-AIM	3.1666666666666665
FeTS21_Testing_068	ibbm	3.1666666666666665
FeTS21_Testing_068	MIP-FED	8.11111111111111
FeTS21_Testing_068	METU-FL	2.0
FeTS21_Testing_068	MIP-TRAVEL	6.611111111111111
FeTS21_Testing_068	Shoulders	5.0
FeTS21_Testing_068	Team_Alpaca	5.611111111111111
FeTS21_Testing_068	HT-TUAS	2.2222222222222223
FeTS21_Testing_068	MiRL	8.666666666666666
FeTS21_Testing_068	BCN-AIM	3.611111111111111
FeTS21_Testing_069	ibbm	3.5
FeTS21_Testing_069	MIP-FED	7.777777777777778
FeTS21_Testing_069	METU-FL	2.0
FeTS21_Testing_069	MIP-TRAVEL	7.111111111111111
FeTS21_Testing_069	Shoulders	5.0
FeTS21_Testing_069	Team_Alpaca	4.888888888888889
FeTS21_Testing_069	HT-TUAS	2.4444444444444446
FeTS21_Testing_069	MiRL	8.666666666666666
FeTS21_Testing_069	BCN-AIM	3.611111111111111
FeTS21_Testing_070	ibbm	3.888888888888889
FeTS21_Testing_070	MIP-FED	8.222222222222221
FeTS21_Testing_070	METU-FL	1.5555555555555556
FeTS21_Testing_070	MIP-TRAVEL	6.222222222222222
FeTS21_Testing_070	Shoulders	4.722222222222222
FeTS21_Testing_070	Team_Alpaca	5.611111111111111
FeTS21_Testing_070	HT-TUAS	2.5555555555555554
FeTS21_Testing_070	MiRL	8.666666666666666
FeTS21_Testing_070	BCN-AIM	3.5555555555555554
FeTS21_Testing_071	ibbm	3.2777777777777777
FeTS21_Testing_071	MIP-FED	7.222222222222222
FeTS21_Testing_071	METU-FL	4.555555555555555
FeTS21_Testing_071	MIP-TRAVEL	5.111111111111111
FeTS21_Testing_071	Shoulders	3.9444444444444446
FeTS21_Testing_071	Team_Alpaca	4.222222222222222
FeTS21_Testing_071	HT-TUAS	2.2222222222222223
FeTS21_Testing_071	MiRL	8.666666666666666
FeTS21_Testing_071	BCN-AIM	5.777777777777778
FeTS21_Testing_072	ibbm	3.2777777777777777
FeTS21_Testing_072	MIP-FED	7.888888888888889
FeTS21_Testing_072	METU-FL	1.8333333333333333
FeTS21_Testing_072	MIP-TRAVEL	5.5
FeTS21_Testing_072	Shoulders	5.222222222222222
FeTS21_Testing_072	Team_Alpaca	5.277777777777778
FeTS21_Testing_072	HT-TUAS	2.4444444444444446
FeTS21_Testing_072	MiRL	8.666666666666666
FeTS21_Testing_072	BCN-AIM	4.888888888888889
FeTS21_Testing_073	ibbm	3.5
FeTS21_Testing_073	MIP-FED	8.444444444444445
FeTS21_Testing_073	METU-FL	1.9444444444444444
FeTS21_Testing_073	MIP-TRAVEL	7.111111111111111
FeTS21_Testing_073	Shoulders	4.222222222222222
FeTS21_Testing_073	Team_Alpaca	5.5
FeTS21_Testing_073	HT-TUAS	2.6666666666666665
FeTS21_Testing_073	MiRL	7.888888888888889
FeTS21_Testing_073	BCN-AIM	3.7222222222222223
FeTS21_Testing_074	ibbm	3.2777777777777777
FeTS21_Testing_074	MIP-FED	8.0
FeTS21_Testing_074	METU-FL	2.611111111111111
FeTS21_Testing_074	MIP-TRAVEL	5.0
FeTS21_Testing_074	Shoulders	4.888888888888889
FeTS21_Testing_074	Team_Alpaca	5.888888888888889
FeTS21_Testing_074	HT-TUAS	3.2777777777777777
FeTS21_Testing_074	MiRL	8.666666666666666
FeTS21_Testing_074	BCN-AIM	3.388888888888889
FeTS21_Testing_075	ibbm	3.7222222222222223
FeTS21_Testing_075	MIP-FED	8.0
FeTS21_Testing_075	METU-FL	4.333333333333333
FeTS21_Testing_075	MIP-TRAVEL	6.444444444444445
FeTS21_Testing_075	Shoulders	4.333333333333333
FeTS21_Testing_075	Team_Alpaca	4.444444444444445
FeTS21_Testing_075	HT-TUAS	1.7222222222222223
FeTS21_Testing_075	MiRL	8.555555555555555
FeTS21_Testing_075	BCN-AIM	3.4444444444444446
FeTS21_Testing_076	ibbm	4.333333333333333
FeTS21_Testing_076	MIP-FED	7.888888888888889
FeTS21_Testing_076	METU-FL	1.6666666666666667
FeTS21_Testing_076	MIP-TRAVEL	7.222222222222222
FeTS21_Testing_076	Shoulders	5.444444444444445
FeTS21_Testing_076	Team_Alpaca	4.222222222222222
FeTS21_Testing_076	HT-TUAS	2.2222222222222223
FeTS21_Testing_076	MiRL	8.11111111111111
FeTS21_Testing_076	BCN-AIM	3.888888888888889
FeTS21_Testing_077	ibbm	3.388888888888889
FeTS21_Testing_077	MIP-FED	7.722222222222222
FeTS21_Testing_077	METU-FL	1.6111111111111112
FeTS21_Testing_077	MIP-TRAVEL	6.444444444444445
FeTS21_Testing_077	Shoulders	4.666666666666667
FeTS21_Testing_077	Team_Alpaca	5.277777777777778
FeTS21_Testing_077	HT-TUAS	2.3333333333333335
FeTS21_Testing_077	MiRL	8.666666666666666
FeTS21_Testing_077	BCN-AIM	4.888888888888889
FeTS21_Testing_078	ibbm	4.833333333333333
FeTS21_Testing_078	MIP-FED	8.0
FeTS21_Testing_078	METU-FL	2.5555555555555554
FeTS21_Testing_078	MIP-TRAVEL	7.222222222222222
FeTS21_Testing_078	Shoulders	3.7777777777777777
FeTS21_Testing_078	Team_Alpaca	4.444444444444445
FeTS21_Testing_078	HT-TUAS	2.7777777777777777
FeTS21_Testing_078	MiRL	8.333333333333334
FeTS21_Testing_078	BCN-AIM	3.0555555555555554
FeTS21_Testing_079	ibbm	3.5
FeTS21_Testing_079	MIP-FED	7.666666666666667
FeTS21_Testing_079	METU-FL	2.1666666666666665
FeTS21_Testing_079	MIP-TRAVEL	7.666666666666667
FeTS21_Testing_079	Shoulders	4.333333333333333
FeTS21_Testing_079	Team_Alpaca	5.555555555555555
FeTS21_Testing_079	HT-TUAS	2.4444444444444446
FeTS21_Testing_079	MiRL	8.11111111111111
FeTS21_Testing_079	BCN-AIM	3.5555555555555554
FeTS21_Testing_080	ibbm	4.722222222222222
FeTS21_Testing_080	MIP-FED	8.444444444444445
FeTS21_Testing_080	METU-FL	4.555555555555555
FeTS21_Testing_080	MIP-TRAVEL	7.222222222222222
FeTS21_Testing_080	Shoulders	3.3333333333333335
FeTS21_Testing_080	Team_Alpaca	3.6666666666666665
FeTS21_Testing_080	HT-TUAS	2.2777777777777777
FeTS21_Testing_080	MiRL	7.888888888888889
FeTS21_Testing_080	BCN-AIM	2.888888888888889
FeTS21_Testing_081	ibbm	3.4444444444444446
FeTS21_Testing_081	MIP-FED	8.333333333333334
FeTS21_Testing_081	METU-FL	1.6111111111111112
FeTS21_Testing_081	MIP-TRAVEL	6.888888888888889
FeTS21_Testing_081	Shoulders	4.888888888888889
FeTS21_Testing_081	Team_Alpaca	5.444444444444445
FeTS21_Testing_081	HT-TUAS	2.388888888888889
FeTS21_Testing_081	MiRL	8.333333333333334
FeTS21_Testing_081	BCN-AIM	3.6666666666666665
FeTS21_Testing_082	ibbm	3.3333333333333335
FeTS21_Testing_082	MIP-FED	8.444444444444445
FeTS21_Testing_082	METU-FL	2.4444444444444446
FeTS21_Testing_082	MIP-TRAVEL	6.666666666666667
FeTS21_Testing_082	Shoulders	5.0
FeTS21_Testing_082	Team_Alpaca	4.666666666666667
FeTS21_Testing_082	HT-TUAS	1.6666666666666667
FeTS21_Testing_082	MiRL	8.444444444444445
FeTS21_Testing_082	BCN-AIM	4.333333333333333
FeTS21_Testing_083	ibbm	4.0
FeTS21_Testing_083	MIP-FED	7.444444444444445
FeTS21_Testing_083	METU-FL	1.8888888888888888
FeTS21_Testing_083	MIP-TRAVEL	6.888888888888889
FeTS21_Testing_083	Shoulders	4.944444444444445
FeTS21_Testing_083	Team_Alpaca	5.944444444444445
FeTS21_Testing_083	HT-TUAS	2.3333333333333335
FeTS21_Testing_083	MiRL	8.444444444444445
FeTS21_Testing_083	BCN-AIM	3.111111111111111
FeTS21_Testing_084	ibbm	3.5
FeTS21_Testing_084	MIP-FED	8.333333333333334
FeTS21_Testing_084	METU-FL	1.7222222222222223
FeTS21_Testing_084	MIP-TRAVEL	7.333333333333333
FeTS21_Testing_084	Shoulders	4.777777777777778
FeTS21_Testing_084	Team_Alpaca	5.333333333333333
FeTS21_Testing_084	HT-TUAS	2.7222222222222223
FeTS21_Testing_084	MiRL	8.0
FeTS21_Testing_084	BCN-AIM	3.2777777777777777
FeTS21_Testing_085	ibbm	3.8333333333333335
FeTS21_Testing_085	MIP-FED	7.111111111111111
FeTS21_Testing_085	METU-FL	2.2777777777777777
FeTS21_Testing_085	MIP-TRAVEL	7.055555555555555
FeTS21_Testing_085	Shoulders	5.111111111111111
FeTS21_Testing_085	Team_Alpaca	5.277777777777778
FeTS21_Testing_085	HT-TUAS	2.7222222222222223
FeTS21_Testing_085	MiRL	8.333333333333334
FeTS21_Testing_085	BCN-AIM	3.2777777777777777
FeTS21_Testing_086	ibbm	3.611111111111111
FeTS21_Testing_086	MIP-FED	8.0
FeTS21_Testing_086	METU-FL	1.8333333333333333
FeTS21_Testing_086	MIP-TRAVEL	6.777777777777778
FeTS21_Testing_086	Shoulders	5.0
FeTS21_Testing_086	Team_Alpaca	5.666666666666667
FeTS21_Testing_086	HT-TUAS	2.4444444444444446
FeTS21_Testing_086	MiRL	8.555555555555555
FeTS21_Testing_086	BCN-AIM	3.111111111111111
FeTS21_Testing_087	ibbm	3.7777777777777777
FeTS21_Testing_087	MIP-FED	7.777777777777778
FeTS21_Testing_087	METU-FL	5.555555555555555
FeTS21_Testing_087	MIP-TRAVEL	7.222222222222222
FeTS21_Testing_087	Shoulders	3.6666666666666665
FeTS21_Testing_087	Team_Alpaca	4.111111111111111
FeTS21_Testing_087	HT-TUAS	1.4444444444444444
FeTS21_Testing_087	MiRL	7.666666666666667
FeTS21_Testing_087	BCN-AIM	3.7777777777777777
FeTS21_Testing_088	ibbm	4.5
FeTS21_Testing_088	MIP-FED	8.0
FeTS21_Testing_088	METU-FL	1.7777777777777777
FeTS21_Testing_088	MIP-TRAVEL	7.555555555555555
FeTS21_Testing_088	Shoulders	5.0
FeTS21_Testing_088	Team_Alpaca	5.166666666666667
FeTS21_Testing_088	HT-TUAS	2.611111111111111
FeTS21_Testing_088	MiRL	8.11111111111111
FeTS21_Testing_088	BCN-AIM	2.2777777777777777
FeTS21_Testing_089	ibbm	3.888888888888889
FeTS21_Testing_089	MIP-FED	7.333333333333333
FeTS21_Testing_089	METU-FL	1.7777777777777777
FeTS21_Testing_089	MIP-TRAVEL	6.888888888888889
FeTS21_Testing_089	Shoulders	5.611111111111111
FeTS21_Testing_089	Team_Alpaca	4.944444444444445
FeTS21_Testing_089	HT-TUAS	2.8333333333333335
FeTS21_Testing_089	MiRL	8.555555555555555
FeTS21_Testing_089	BCN-AIM	3.1666666666666665
FeTS21_Testing_090	ibbm	3.4444444444444446
FeTS21_Testing_090	MIP-FED	8.0
FeTS21_Testing_090	METU-FL	1.7777777777777777
FeTS21_Testing_090	MIP-TRAVEL	6.888888888888889
FeTS21_Testing_090	Shoulders	5.333333333333333
FeTS21_Testing_090	Team_Alpaca	5.555555555555555
FeTS21_Testing_090	HT-TUAS	2.611111111111111
FeTS21_Testing_090	MiRL	8.222222222222221
FeTS21_Testing_090	BCN-AIM	3.1666666666666665
FeTS21_Testing_091	ibbm	3.3333333333333335
FeTS21_Testing_091	MIP-FED	7.0
FeTS21_Testing_091	METU-FL	3.3333333333333335
FeTS21_Testing_091	MIP-TRAVEL	7.555555555555555
FeTS21_Testing_091	Shoulders	4.333333333333333
FeTS21_Testing_091	Team_Alpaca	5.333333333333333
FeTS21_Testing_091	HT-TUAS	2.7777777777777777
FeTS21_Testing_091	MiRL	8.333333333333334
FeTS21_Testing_091	BCN-AIM	3.0
FeTS21_Testing_092	ibbm	3.7777777777777777
FeTS21_Testing_092	MIP-FED	7.555555555555555
FeTS21_Testing_092	METU-FL	3.5
FeTS21_Testing_092	MIP-TRAVEL	7.333333333333333
FeTS21_Testing_092	Shoulders	4.222222222222222
FeTS21_Testing_092	Team_Alpaca	5.222222222222222
FeTS21_Testing_092	HT-TUAS	2.111111111111111
FeTS21_Testing_092	MiRL	8.555555555555555
FeTS21_Testing_092	BCN-AIM	2.7222222222222223
FeTS21_Testing_093	ibbm	3.9444444444444446
FeTS21_Testing_093	MIP-FED	8.333333333333334
FeTS21_Testing_093	METU-FL	1.6666666666666667
FeTS21_Testing_093	MIP-TRAVEL	7.0
FeTS21_Testing_093	Shoulders	5.333333333333333
FeTS21_Testing_093	Team_Alpaca	5.888888888888889
FeTS21_Testing_093	HT-TUAS	1.7777777777777777
FeTS21_Testing_093	MiRL	7.444444444444445
FeTS21_Testing_093	BCN-AIM	3.611111111111111
FeTS21_Testing_094	ibbm	3.8333333333333335
FeTS21_Testing_094	MIP-FED	8.11111111111111
FeTS21_Testing_094	METU-FL	1.3888888888888888
FeTS21_Testing_094	MIP-TRAVEL	7.555555555555555
FeTS21_Testing_094	Shoulders	5.388888888888889
FeTS21_Testing_094	Team_Alpaca	5.055555555555555
FeTS21_Testing_094	HT-TUAS	2.7777777777777777
FeTS21_Testing_094	MiRL	7.888888888888889
FeTS21_Testing_094	BCN-AIM	3.0
FeTS21_Testing_095	ibbm	3.3333333333333335
FeTS21_Testing_095	MIP-FED	8.555555555555555
FeTS21_Testing_095	METU-FL	3.6666666666666665
FeTS21_Testing_095	MIP-TRAVEL	7.0
FeTS21_Testing_095	Shoulders	4.666666666666667
FeTS21_Testing_095	Team_Alpaca	5.444444444444445
FeTS21_Testing_095	HT-TUAS	1.3888888888888888
FeTS21_Testing_095	MiRL	8.0
FeTS21_Testing_095	BCN-AIM	2.9444444444444446
FeTS21_Testing_096	ibbm	4.222222222222222
FeTS21_Testing_096	MIP-FED	8.11111111111111
FeTS21_Testing_096	METU-FL	5.555555555555555
FeTS21_Testing_096	MIP-TRAVEL	6.444444444444445
FeTS21_Testing_096	Shoulders	5.333333333333333
FeTS21_Testing_096	Team_Alpaca	4.888888888888889
FeTS21_Testing_096	HT-TUAS	1.6666666666666667
FeTS21_Testing_096	MiRL	6.444444444444445
FeTS21_Testing_096	BCN-AIM	2.3333333333333335
FeTS21_Testing_097	ibbm	3.4444444444444446
FeTS21_Testing_097	MIP-FED	8.11111111111111
FeTS21_Testing_097	METU-FL	1.8333333333333333
FeTS21_Testing_097	MIP-TRAVEL	6.888888888888889
FeTS21_Testing_097	Shoulders	4.944444444444445
FeTS21_Testing_097	Team_Alpaca	5.444444444444445
FeTS21_Testing_097	HT-TUAS	2.888888888888889
FeTS21_Testing_097	MiRL	8.555555555555555
FeTS21_Testing_097	BCN-AIM	2.888888888888889
FeTS21_Testing_098	ibbm	3.7222222222222223
FeTS21_Testing_098	MIP-FED	7.444444444444445
FeTS21_Testing_098	METU-FL	4.888888888888889
FeTS21_Testing_098	MIP-TRAVEL	6.666666666666667
FeTS21_Testing_098	Shoulders	4.388888888888889
FeTS21_Testing_098	Team_Alpaca	4.166666666666667
FeTS21_Testing_098	HT-TUAS	1.1111111111111112
FeTS21_Testing_098	MiRL	8.444444444444445
FeTS21_Testing_098	BCN-AIM	4.166666666666667
FeTS21_Testing_099	ibbm	3.2222222222222223
FeTS21_Testing_099	MIP-FED	8.333333333333334
FeTS21_Testing_099	METU-FL	2.5555555555555554
FeTS21_Testing_099	MIP-TRAVEL	4.222222222222222
FeTS21_Testing_099	Shoulders	5.555555555555555
FeTS21_Testing_099	Team_Alpaca	5.666666666666667
FeTS21_Testing_099	HT-TUAS	3.2222222222222223
FeTS21_Testing_099	MiRL	8.666666666666666
FeTS21_Testing_099	BCN-AIM	3.5555555555555554
FeTS21_Testing_100	ibbm	3.5555555555555554
FeTS21_Testing_100	MIP-FED	7.888888888888889
FeTS21_Testing_100	METU-FL	2.0
FeTS21_Testing_100	MIP-TRAVEL	7.444444444444445
FeTS21_Testing_100	Shoulders	4.888888888888889
FeTS21_Testing_100	Team_Alpaca	5.333333333333333
FeTS21_Testing_100	HT-TUAS	2.111111111111111
FeTS21_Testing_100	MiRL	8.333333333333334
FeTS21_Testing_100	BCN-AIM	3.4444444444444446
FeTS21_Testing_101	ibbm	3.5555555555555554
FeTS21_Testing_101	MIP-FED	7.222222222222222
FeTS21_Testing_101	METU-FL	3.6666666666666665
FeTS21_Testing_101	MIP-TRAVEL	6.777777777777778
FeTS21_Testing_101	Shoulders	5.111111111111111
FeTS21_Testing_101	Team_Alpaca	5.555555555555555
FeTS21_Testing_101	HT-TUAS	3.0
FeTS21_Testing_101	MiRL	6.777777777777778
FeTS21_Testing_101	BCN-AIM	3.3333333333333335
FeTS21_Testing_102	ibbm	5.222222222222222
FeTS21_Testing_102	MIP-FED	6.888888888888889
FeTS21_Testing_102	METU-FL	3.2222222222222223
FeTS21_Testing_102	MIP-TRAVEL	6.944444444444445
FeTS21_Testing_102	Shoulders	5.222222222222222
FeTS21_Testing_102	Team_Alpaca	5.0
FeTS21_Testing_102	HT-TUAS	2.7777777777777777
FeTS21_Testing_102	MiRL	6.444444444444445
FeTS21_Testing_102	BCN-AIM	3.2777777777777777
FeTS21_Testing_103	ibbm	5.444444444444445
FeTS21_Testing_103	MIP-FED	6.444444444444445
FeTS21_Testing_103	METU-FL	4.555555555555555
FeTS21_Testing_103	MIP-TRAVEL	6.444444444444445
FeTS21_Testing_103	Shoulders	5.111111111111111
FeTS21_Testing_103	Team_Alpaca	5.555555555555555
FeTS21_Testing_103	HT-TUAS	3.2222222222222223
FeTS21_Testing_103	MiRL	6.555555555555555
FeTS21_Testing_103	BCN-AIM	1.6666666666666667
FeTS21_Testing_104	ibbm	4.666666666666667
FeTS21_Testing_104	MIP-FED	6.777777777777778
FeTS21_Testing_104	METU-FL	3.5555555555555554
FeTS21_Testing_104	MIP-TRAVEL	6.111111111111111
FeTS21_Testing_104	Shoulders	5.555555555555555
FeTS21_Testing_104	Team_Alpaca	5.555555555555555
FeTS21_Testing_104	HT-TUAS	3.0
FeTS21_Testing_104	MiRL	6.666666666666667
FeTS21_Testing_104	BCN-AIM	3.111111111111111
FeTS21_Testing_105	ibbm	4.944444444444445
FeTS21_Testing_105	MIP-FED	7.222222222222222
FeTS21_Testing_105	METU-FL	3.7777777777777777
FeTS21_Testing_105	MIP-TRAVEL	6.666666666666667
FeTS21_Testing_105	Shoulders	3.3333333333333335
FeTS21_Testing_105	Team_Alpaca	5.444444444444445
FeTS21_Testing_105	HT-TUAS	2.111111111111111
FeTS21_Testing_105	MiRL	7.388888888888889
FeTS21_Testing_105	BCN-AIM	4.111111111111111
FeTS21_Testing_106	ibbm	4.222222222222222
FeTS21_Testing_106	MIP-FED	7.111111111111111
FeTS21_Testing_106	METU-FL	4.111111111111111
FeTS21_Testing_106	MIP-TRAVEL	6.666666666666667
FeTS21_Testing_106	Shoulders	5.777777777777778
FeTS21_Testing_106	Team_Alpaca	5.666666666666667
FeTS21_Testing_106	HT-TUAS	2.7777777777777777
FeTS21_Testing_106	MiRL	5.777777777777778
FeTS21_Testing_106	BCN-AIM	2.888888888888889
FeTS21_Testing_107	ibbm	5.0
FeTS21_Testing_107	MIP-FED	6.666666666666667
FeTS21_Testing_107	METU-FL	2.9444444444444446
FeTS21_Testing_107	MIP-TRAVEL	7.0
FeTS21_Testing_107	Shoulders	5.222222222222222
FeTS21_Testing_107	Team_Alpaca	5.333333333333333
FeTS21_Testing_107	HT-TUAS	3.3333333333333335
FeTS21_Testing_107	MiRL	6.666666666666667
FeTS21_Testing_107	BCN-AIM	2.8333333333333335
FeTS21_Testing_108	ibbm	5.555555555555555
FeTS21_Testing_108	MIP-FED	6.777777777777778
FeTS21_Testing_108	METU-FL	3.2222222222222223
FeTS21_Testing_108	MIP-TRAVEL	6.333333333333333
FeTS21_Testing_108	Shoulders	5.111111111111111
FeTS21_Testing_108	Team_Alpaca	5.333333333333333
FeTS21_Testing_108	HT-TUAS	3.3333333333333335
FeTS21_Testing_108	MiRL	6.555555555555555
FeTS21_Testing_108	BCN-AIM	2.7777777777777777
FeTS21_Testing_109	ibbm	5.555555555555555
FeTS21_Testing_109	MIP-FED	6.444444444444445
FeTS21_Testing_109	METU-FL	3.4444444444444446
FeTS21_Testing_109	MIP-TRAVEL	6.222222222222222
FeTS21_Testing_109	Shoulders	5.111111111111111
FeTS21_Testing_109	Team_Alpaca	5.111111111111111
FeTS21_Testing_109	HT-TUAS	3.2222222222222223
FeTS21_Testing_109	MiRL	6.444444444444445
FeTS21_Testing_109	BCN-AIM	3.4444444444444446
FeTS21_Testing_110	ibbm	4.777777777777778
FeTS21_Testing_110	MIP-FED	6.444444444444445
FeTS21_Testing_110	METU-FL	1.6111111111111112
FeTS21_Testing_110	MIP-TRAVEL	7.333333333333333
FeTS21_Testing_110	Shoulders	4.777777777777778
FeTS21_Testing_110	Team_Alpaca	6.0
FeTS21_Testing_110	HT-TUAS	2.7777777777777777
FeTS21_Testing_110	MiRL	8.666666666666666
FeTS21_Testing_110	BCN-AIM	2.611111111111111
FeTS21_Testing_111	ibbm	4.166666666666667
FeTS21_Testing_111	MIP-FED	5.555555555555555
FeTS21_Testing_111	METU-FL	4.555555555555555
FeTS21_Testing_111	MIP-TRAVEL	6.777777777777778
FeTS21_Testing_111	Shoulders	4.555555555555555
FeTS21_Testing_111	Team_Alpaca	5.222222222222222
FeTS21_Testing_111	HT-TUAS	2.4444444444444446
FeTS21_Testing_111	MiRL	8.555555555555555
FeTS21_Testing_111	BCN-AIM	3.1666666666666665
FeTS21_Testing_112	ibbm	3.8333333333333335
FeTS21_Testing_112	MIP-FED	7.444444444444445
FeTS21_Testing_112	METU-FL	2.7222222222222223
FeTS21_Testing_112	MIP-TRAVEL	7.444444444444445
FeTS21_Testing_112	Shoulders	3.611111111111111
FeTS21_Testing_112	Team_Alpaca	5.666666666666667
FeTS21_Testing_112	HT-TUAS	2.611111111111111
FeTS21_Testing_112	MiRL	8.444444444444445
FeTS21_Testing_112	BCN-AIM	3.2222222222222223
FeTS21_Testing_113	ibbm	3.5555555555555554
FeTS21_Testing_113	MIP-FED	6.0
FeTS21_Testing_113	METU-FL	4.166666666666667
FeTS21_Testing_113	MIP-TRAVEL	7.666666666666667
FeTS21_Testing_113	Shoulders	4.444444444444445
FeTS21_Testing_113	Team_Alpaca	5.666666666666667
FeTS21_Testing_113	HT-TUAS	2.388888888888889
FeTS21_Testing_113	MiRL	8.333333333333334
FeTS21_Testing_113	BCN-AIM	2.7777777777777777
FeTS21_Testing_114	ibbm	3.4444444444444446
FeTS21_Testing_114	MIP-FED	7.555555555555555
FeTS21_Testing_114	METU-FL	1.7222222222222223
FeTS21_Testing_114	MIP-TRAVEL	7.0
FeTS21_Testing_114	Shoulders	5.333333333333333
FeTS21_Testing_114	Team_Alpaca	5.444444444444445
FeTS21_Testing_114	HT-TUAS	3.111111111111111
FeTS21_Testing_114	MiRL	8.555555555555555
FeTS21_Testing_114	BCN-AIM	2.8333333333333335
FeTS21_Testing_115	ibbm	4.5
FeTS21_Testing_115	MIP-FED	8.222222222222221
FeTS21_Testing_115	METU-FL	1.9444444444444444
FeTS21_Testing_115	MIP-TRAVEL	8.0
FeTS21_Testing_115	Shoulders	6.111111111111111
FeTS21_Testing_115	Team_Alpaca	5.333333333333333
FeTS21_Testing_115	HT-TUAS	2.0555555555555554
FeTS21_Testing_115	MiRL	6.333333333333333
FeTS21_Testing_115	BCN-AIM	2.5
FeTS21_Testing_116	ibbm	3.9444444444444446
FeTS21_Testing_116	MIP-FED	7.555555555555555
FeTS21_Testing_116	METU-FL	2.7222222222222223
FeTS21_Testing_116	MIP-TRAVEL	7.111111111111111
FeTS21_Testing_116	Shoulders	4.611111111111111
FeTS21_Testing_116	Team_Alpaca	5.111111111111111
FeTS21_Testing_116	HT-TUAS	2.7222222222222223
FeTS21_Testing_116	MiRL	8.333333333333334
FeTS21_Testing_116	BCN-AIM	2.888888888888889
FeTS21_Testing_117	ibbm	3.5
FeTS21_Testing_117	MIP-FED	7.111111111111111
FeTS21_Testing_117	METU-FL	3.3333333333333335
FeTS21_Testing_117	MIP-TRAVEL	7.777777777777778
FeTS21_Testing_117	Shoulders	5.0
FeTS21_Testing_117	Team_Alpaca	5.777777777777778
FeTS21_Testing_117	HT-TUAS	2.0
FeTS21_Testing_117	MiRL	8.0
FeTS21_Testing_117	BCN-AIM	2.5
FeTS21_Testing_118	ibbm	4.444444444444445
FeTS21_Testing_118	MIP-FED	7.5
FeTS21_Testing_118	METU-FL	1.8888888888888888
FeTS21_Testing_118	MIP-TRAVEL	7.444444444444445
FeTS21_Testing_118	Shoulders	5.111111111111111
FeTS21_Testing_118	Team_Alpaca	4.833333333333333
FeTS21_Testing_118	HT-TUAS	2.888888888888889
FeTS21_Testing_118	MiRL	8.333333333333334
FeTS21_Testing_118	BCN-AIM	2.5555555555555554
FeTS21_Testing_119	ibbm	4.666666666666667
FeTS21_Testing_119	MIP-FED	7.555555555555555
FeTS21_Testing_119	METU-FL	2.388888888888889
FeTS21_Testing_119	MIP-TRAVEL	6.888888888888889
FeTS21_Testing_119	Shoulders	5.888888888888889
FeTS21_Testing_119	Team_Alpaca	6.111111111111111
FeTS21_Testing_119	HT-TUAS	2.2222222222222223
FeTS21_Testing_119	MiRL	7.222222222222222
FeTS21_Testing_119	BCN-AIM	2.0555555555555554
FeTS21_Testing_120	ibbm	3.2222222222222223
FeTS21_Testing_120	MIP-FED	7.0
FeTS21_Testing_120	METU-FL	4.666666666666667
FeTS21_Testing_120	MIP-TRAVEL	7.333333333333333
FeTS21_Testing_120	Shoulders	5.0
FeTS21_Testing_120	Team_Alpaca	6.444444444444445
FeTS21_Testing_120	HT-TUAS	1.6666666666666667
FeTS21_Testing_120	MiRL	6.888888888888889
FeTS21_Testing_120	BCN-AIM	2.7777777777777777
FeTS21_Testing_121	ibbm	3.7777777777777777
FeTS21_Testing_121	MIP-FED	6.666666666666667
FeTS21_Testing_121	METU-FL	4.222222222222222
FeTS21_Testing_121	MIP-TRAVEL	7.666666666666667
FeTS21_Testing_121	Shoulders	4.333333333333333
FeTS21_Testing_121	Team_Alpaca	5.666666666666667
FeTS21_Testing_121	HT-TUAS	2.3333333333333335
FeTS21_Testing_121	MiRL	8.222222222222221
FeTS21_Testing_121	BCN-AIM	2.111111111111111
FeTS21_Testing_122	ibbm	3.4444444444444446
FeTS21_Testing_122	MIP-FED	7.888888888888889
FeTS21_Testing_122	METU-FL	2.0
FeTS21_Testing_122	MIP-TRAVEL	7.777777777777778
FeTS21_Testing_122	Shoulders	4.833333333333333
FeTS21_Testing_122	Team_Alpaca	5.388888888888889
FeTS21_Testing_122	HT-TUAS	2.888888888888889
FeTS21_Testing_122	MiRL	7.777777777777778
FeTS21_Testing_122	BCN-AIM	3.0
FeTS21_Testing_123	ibbm	3.111111111111111
FeTS21_Testing_123	MIP-FED	8.333333333333334
FeTS21_Testing_123	METU-FL	3.4444444444444446
FeTS21_Testing_123	MIP-TRAVEL	7.333333333333333
FeTS21_Testing_123	Shoulders	5.111111111111111
FeTS21_Testing_123	Team_Alpaca	5.666666666666667
FeTS21_Testing_123	HT-TUAS	1.8888888888888888
FeTS21_Testing_123	MiRL	7.444444444444445
FeTS21_Testing_123	BCN-AIM	2.6666666666666665
FeTS21_Testing_124	ibbm	3.1666666666666665
FeTS21_Testing_124	MIP-FED	7.777777777777778
FeTS21_Testing_124	METU-FL	2.7222222222222223
FeTS21_Testing_124	MIP-TRAVEL	7.666666666666667
FeTS21_Testing_124	Shoulders	5.333333333333333
FeTS21_Testing_124	Team_Alpaca	5.222222222222222
FeTS21_Testing_124	HT-TUAS	1.9444444444444444
FeTS21_Testing_124	MiRL	8.0
FeTS21_Testing_124	BCN-AIM	3.1666666666666665
FeTS21_Testing_125	ibbm	3.6666666666666665
FeTS21_Testing_125	MIP-FED	7.666666666666667
FeTS21_Testing_125	METU-FL	3.3333333333333335
FeTS21_Testing_125	MIP-TRAVEL	8.0
FeTS21_Testing_125	Shoulders	5.333333333333333
FeTS21_Testing_125	Team_Alpaca	6.444444444444445
FeTS21_Testing_125	HT-TUAS	1.0
FeTS21_Testing_125	MiRL	6.0
FeTS21_Testing_125	BCN-AIM	3.5555555555555554
FeTS21_Testing_126	ibbm	3.388888888888889
FeTS21_Testing_126	MIP-FED	7.0
FeTS21_Testing_126	METU-FL	3.6666666666666665
FeTS21_Testing_126	MIP-TRAVEL	7.666666666666667
FeTS21_Testing_126	Shoulders	4.777777777777778
FeTS21_Testing_126	Team_Alpaca	6.333333333333333
FeTS21_Testing_126	HT-TUAS	1.7222222222222223
FeTS21_Testing_126	MiRL	7.888888888888889
FeTS21_Testing_126	BCN-AIM	2.5555555555555554
FeTS21_Testing_127	ibbm	4.0
FeTS21_Testing_127	MIP-FED	7.777777777777778
FeTS21_Testing_127	METU-FL	3.888888888888889
FeTS21_Testing_127	MIP-TRAVEL	6.888888888888889
FeTS21_Testing_127	Shoulders	5.222222222222222
FeTS21_Testing_127	Team_Alpaca	6.222222222222222
FeTS21_Testing_127	HT-TUAS	1.4444444444444444
FeTS21_Testing_127	MiRL	7.222222222222222
FeTS21_Testing_127	BCN-AIM	2.3333333333333335
FeTS21_Testing_128	ibbm	4.444444444444445
FeTS21_Testing_128	MIP-FED	7.777777777777778
FeTS21_Testing_128	METU-FL	3.0
FeTS21_Testing_128	MIP-TRAVEL	7.444444444444445
FeTS21_Testing_128	Shoulders	5.555555555555555
FeTS21_Testing_128	Team_Alpaca	5.888888888888889
FeTS21_Testing_128	HT-TUAS	1.6111111111111112
FeTS21_Testing_128	MiRL	7.333333333333333
FeTS21_Testing_128	BCN-AIM	1.9444444444444444
FeTS21_Testing_129	ibbm	4.444444444444445
FeTS21_Testing_129	MIP-FED	7.777777777777778
FeTS21_Testing_129	METU-FL	1.6111111111111112
FeTS21_Testing_129	MIP-TRAVEL	7.777777777777778
FeTS21_Testing_129	Shoulders	4.777777777777778
FeTS21_Testing_129	Team_Alpaca	5.333333333333333
FeTS21_Testing_129	HT-TUAS	1.7777777777777777
FeTS21_Testing_129	MiRL	8.11111111111111
FeTS21_Testing_129	BCN-AIM	3.388888888888889
FeTS21_Testing_130	ibbm	4.055555555555555
FeTS21_Testing_130	MIP-FED	7.444444444444445
FeTS21_Testing_130	METU-FL	4.0
FeTS21_Testing_130	MIP-TRAVEL	7.111111111111111
FeTS21_Testing_130	Shoulders	4.333333333333333
FeTS21_Testing_130	Team_Alpaca	5.333333333333333
FeTS21_Testing_130	HT-TUAS	1.2777777777777777
FeTS21_Testing_130	MiRL	7.0
FeTS21_Testing_130	BCN-AIM	4.444444444444445
FeTS21_Testing_131	ibbm	3.7777777777777777
FeTS21_Testing_131	MIP-FED	7.777777777777778
FeTS21_Testing_131	METU-FL	2.0
FeTS21_Testing_131	MIP-TRAVEL	7.666666666666667
FeTS21_Testing_131	Shoulders	5.222222222222222
FeTS21_Testing_131	Team_Alpaca	4.444444444444445
FeTS21_Testing_131	HT-TUAS	2.888888888888889
FeTS21_Testing_131	MiRL	7.888888888888889
FeTS21_Testing_131	BCN-AIM	3.3333333333333335
FeTS21_Testing_132	ibbm	3.7777777777777777
FeTS21_Testing_132	MIP-FED	7.777777777777778
FeTS21_Testing_132	METU-FL	2.888888888888889
FeTS21_Testing_132	MIP-TRAVEL	8.0
FeTS21_Testing_132	Shoulders	5.333333333333333
FeTS21_Testing_132	Team_Alpaca	6.111111111111111
FeTS21_Testing_132	HT-TUAS	1.2222222222222223
FeTS21_Testing_132	MiRL	6.777777777777778
FeTS21_Testing_132	BCN-AIM	3.111111111111111
FeTS21_Testing_133	ibbm	4.888888888888889
FeTS21_Testing_133	MIP-FED	5.833333333333333
FeTS21_Testing_133	METU-FL	6.111111111111111
FeTS21_Testing_133	MIP-TRAVEL	6.555555555555555
FeTS21_Testing_133	Shoulders	2.9444444444444446
FeTS21_Testing_133	Team_Alpaca	2.6666666666666665
FeTS21_Testing_133	HT-TUAS	3.0
FeTS21_Testing_133	MiRL	6.888888888888889
FeTS21_Testing_133	BCN-AIM	6.111111111111111
FeTS21_Testing_134	ibbm	4.055555555555555
FeTS21_Testing_134	MIP-FED	8.333333333333334
FeTS21_Testing_134	METU-FL	1.5
FeTS21_Testing_134	MIP-TRAVEL	7.222222222222222
FeTS21_Testing_134	Shoulders	5.333333333333333
FeTS21_Testing_134	Team_Alpaca	5.777777777777778
FeTS21_Testing_134	HT-TUAS	2.9444444444444446
FeTS21_Testing_134	MiRL	7.333333333333333
FeTS21_Testing_134	BCN-AIM	2.5
FeTS21_Testing_135	ibbm	4.0
FeTS21_Testing_135	MIP-FED	6.777777777777778
FeTS21_Testing_135	METU-FL	2.7222222222222223
FeTS21_Testing_135	MIP-TRAVEL	7.777777777777778
FeTS21_Testing_135	Shoulders	4.277777777777778
FeTS21_Testing_135	Team_Alpaca	6.111111111111111
FeTS21_Testing_135	HT-TUAS	2.388888888888889
FeTS21_Testing_135	MiRL	7.777777777777778
FeTS21_Testing_135	BCN-AIM	3.1666666666666665
FeTS21_Testing_136	ibbm	3.7777777777777777
FeTS21_Testing_136	MIP-FED	8.0
FeTS21_Testing_136	METU-FL	2.8333333333333335
FeTS21_Testing_136	MIP-TRAVEL	7.777777777777778
FeTS21_Testing_136	Shoulders	5.388888888888889
FeTS21_Testing_136	Team_Alpaca	5.055555555555555
FeTS21_Testing_136	HT-TUAS	1.7777777777777777
FeTS21_Testing_136	MiRL	7.777777777777778
FeTS21_Testing_136	BCN-AIM	2.611111111111111
FeTS21_Testing_137	ibbm	3.111111111111111
FeTS21_Testing_137	MIP-FED	7.333333333333333
FeTS21_Testing_137	METU-FL	2.0555555555555554
FeTS21_Testing_137	MIP-TRAVEL	7.666666666666667
FeTS21_Testing_137	Shoulders	4.833333333333333
FeTS21_Testing_137	Team_Alpaca	5.444444444444445
FeTS21_Testing_137	HT-TUAS	2.5555555555555554
FeTS21_Testing_137	MiRL	8.11111111111111
FeTS21_Testing_137	BCN-AIM	3.888888888888889
FeTS21_Testing_138	ibbm	5.0
FeTS21_Testing_138	MIP-FED	8.0
FeTS21_Testing_138	METU-FL	1.5555555555555556
FeTS21_Testing_138	MIP-TRAVEL	8.0
FeTS21_Testing_138	Shoulders	5.111111111111111
FeTS21_Testing_138	Team_Alpaca	5.444444444444445
FeTS21_Testing_138	HT-TUAS	1.4444444444444444
FeTS21_Testing_138	MiRL	7.444444444444445
FeTS21_Testing_138	BCN-AIM	3.0
FeTS21_Testing_139	ibbm	3.3333333333333335
FeTS21_Testing_139	MIP-FED	7.777777777777778
FeTS21_Testing_139	METU-FL	2.7777777777777777
FeTS21_Testing_139	MIP-TRAVEL	7.0
FeTS21_Testing_139	Shoulders	5.333333333333333
FeTS21_Testing_139	Team_Alpaca	6.555555555555555
FeTS21_Testing_139	HT-TUAS	2.0
FeTS21_Testing_139	MiRL	7.333333333333333
FeTS21_Testing_139	BCN-AIM	2.888888888888889
FeTS21_Testing_140	ibbm	4.0
FeTS21_Testing_140	MIP-FED	8.333333333333334
FeTS21_Testing_140	METU-FL	2.4444444444444446
FeTS21_Testing_140	MIP-TRAVEL	7.444444444444445
FeTS21_Testing_140	Shoulders	5.555555555555555
FeTS21_Testing_140	Team_Alpaca	5.444444444444445
FeTS21_Testing_140	HT-TUAS	2.111111111111111
FeTS21_Testing_140	MiRL	7.222222222222222
FeTS21_Testing_140	BCN-AIM	2.4444444444444446
FeTS21_Testing_141	ibbm	3.888888888888889
FeTS21_Testing_141	MIP-FED	7.888888888888889
FeTS21_Testing_141	METU-FL	1.7777777777777777
FeTS21_Testing_141	MIP-TRAVEL	7.444444444444445
FeTS21_Testing_141	Shoulders	4.333333333333333
FeTS21_Testing_141	Team_Alpaca	5.111111111111111
FeTS21_Testing_141	HT-TUAS	2.9444444444444446
FeTS21_Testing_141	MiRL	8.222222222222221
FeTS21_Testing_141	BCN-AIM	3.388888888888889
FeTS21_Testing_142	ibbm	3.7777777777777777
FeTS21_Testing_142	MIP-FED	7.222222222222222
FeTS21_Testing_142	METU-FL	3.7777777777777777
FeTS21_Testing_142	MIP-TRAVEL	6.888888888888889
FeTS21_Testing_142	Shoulders	4.277777777777778
FeTS21_Testing_142	Team_Alpaca	4.611111111111111
FeTS21_Testing_142	HT-TUAS	1.0
FeTS21_Testing_142	MiRL	8.666666666666666
FeTS21_Testing_142	BCN-AIM	4.777777777777778
FeTS21_Testing_143	ibbm	3.2222222222222223
FeTS21_Testing_143	MIP-FED	7.055555555555555
FeTS21_Testing_143	METU-FL	4.444444444444445
FeTS21_Testing_143	MIP-TRAVEL	6.5
FeTS21_Testing_143	Shoulders	4.777777777777778
FeTS21_Testing_143	Team_Alpaca	4.333333333333333
FeTS21_Testing_143	HT-TUAS	1.4444444444444444
FeTS21_Testing_143	MiRL	8.555555555555555
FeTS21_Testing_143	BCN-AIM	4.666666666666667
FeTS21_Testing_144	ibbm	3.9444444444444446
FeTS21_Testing_144	MIP-FED	7.222222222222222
FeTS21_Testing_144	METU-FL	3.6666666666666665
FeTS21_Testing_144	MIP-TRAVEL	7.666666666666667
FeTS21_Testing_144	Shoulders	5.055555555555555
FeTS21_Testing_144	Team_Alpaca	5.166666666666667
FeTS21_Testing_144	HT-TUAS	1.6111111111111112
FeTS21_Testing_144	MiRL	8.222222222222221
FeTS21_Testing_144	BCN-AIM	2.4444444444444446
FeTS21_Testing_145	ibbm	7.277777777777778
FeTS21_Testing_145	MIP-FED	6.333333333333333
FeTS21_Testing_145	METU-FL	2.888888888888889
FeTS21_Testing_145	MIP-TRAVEL	7.111111111111111
FeTS21_Testing_145	Shoulders	4.666666666666667
FeTS21_Testing_145	Team_Alpaca	4.944444444444445
FeTS21_Testing_145	HT-TUAS	1.7777777777777777
FeTS21_Testing_145	MiRL	7.0
FeTS21_Testing_145	BCN-AIM	3.0
FeTS21_Testing_146	ibbm	3.7222222222222223
FeTS21_Testing_146	MIP-FED	6.444444444444445
FeTS21_Testing_146	METU-FL	4.555555555555555
FeTS21_Testing_146	MIP-TRAVEL	7.111111111111111
FeTS21_Testing_146	Shoulders	4.055555555555555
FeTS21_Testing_146	Team_Alpaca	3.611111111111111
FeTS21_Testing_146	HT-TUAS	1.8333333333333333
FeTS21_Testing_146	MiRL	8.555555555555555
FeTS21_Testing_146	BCN-AIM	5.111111111111111
FeTS21_Testing_147	ibbm	3.6666666666666665
FeTS21_Testing_147	MIP-FED	8.0
FeTS21_Testing_147	METU-FL	2.9444444444444446
FeTS21_Testing_147	MIP-TRAVEL	7.111111111111111
FeTS21_Testing_147	Shoulders	5.222222222222222
FeTS21_Testing_147	Team_Alpaca	4.722222222222222
FeTS21_Testing_147	HT-TUAS	2.4444444444444446
FeTS21_Testing_147	MiRL	8.222222222222221
FeTS21_Testing_147	BCN-AIM	2.6666666666666665
FeTS21_Testing_148	ibbm	3.2222222222222223
FeTS21_Testing_148	MIP-FED	8.222222222222221
FeTS21_Testing_148	METU-FL	2.9444444444444446
FeTS21_Testing_148	MIP-TRAVEL	6.277777777777778
FeTS21_Testing_148	Shoulders	4.722222222222222
FeTS21_Testing_148	Team_Alpaca	5.444444444444445
FeTS21_Testing_148	HT-TUAS	2.3333333333333335
FeTS21_Testing_148	MiRL	8.666666666666666
FeTS21_Testing_148	BCN-AIM	3.1666666666666665
FeTS21_Testing_149	ibbm	3.611111111111111
FeTS21_Testing_149	MIP-FED	7.111111111111111
FeTS21_Testing_149	METU-FL	4.722222222222222
FeTS21_Testing_149	MIP-TRAVEL	6.5
FeTS21_Testing_149	Shoulders	3.8333333333333335
FeTS21_Testing_149	Team_Alpaca	4.888888888888889
FeTS21_Testing_149	HT-TUAS	2.611111111111111
FeTS21_Testing_149	MiRL	8.222222222222221
FeTS21_Testing_149	BCN-AIM	3.5
FeTS21_Testing_150	ibbm	4.111111111111111
FeTS21_Testing_150	MIP-FED	7.0
FeTS21_Testing_150	METU-FL	5.222222222222222
FeTS21_Testing_150	MIP-TRAVEL	7.777777777777778
FeTS21_Testing_150	Shoulders	3.6666666666666665
FeTS21_Testing_150	Team_Alpaca	4.222222222222222
FeTS21_Testing_150	HT-TUAS	1.2222222222222223
FeTS21_Testing_150	MiRL	7.444444444444445
FeTS21_Testing_150	BCN-AIM	4.333333333333333
FeTS21_Testing_151	ibbm	4.777777777777778
FeTS21_Testing_151	MIP-FED	7.277777777777778
FeTS21_Testing_151	METU-FL	2.7222222222222223
FeTS21_Testing_151	MIP-TRAVEL	7.444444444444445
FeTS21_Testing_151	Shoulders	4.388888888888889
FeTS21_Testing_151	Team_Alpaca	4.777777777777778
FeTS21_Testing_151	HT-TUAS	2.5555555555555554
FeTS21_Testing_151	MiRL	8.444444444444445
FeTS21_Testing_151	BCN-AIM	2.611111111111111
FeTS21_Testing_152	ibbm	5.0
FeTS21_Testing_152	MIP-FED	7.333333333333333
FeTS21_Testing_152	METU-FL	2.7777777777777777
FeTS21_Testing_152	MIP-TRAVEL	7.222222222222222
FeTS21_Testing_152	Shoulders	3.6666666666666665
FeTS21_Testing_152	Team_Alpaca	5.222222222222222
FeTS21_Testing_152	HT-TUAS	2.4444444444444446
FeTS21_Testing_152	MiRL	8.333333333333334
FeTS21_Testing_152	BCN-AIM	3.0
FeTS21_Testing_153	ibbm	3.6666666666666665
FeTS21_Testing_153	MIP-FED	8.11111111111111
FeTS21_Testing_153	METU-FL	1.5
FeTS21_Testing_153	MIP-TRAVEL	6.888888888888889
FeTS21_Testing_153	Shoulders	5.0
FeTS21_Testing_153	Team_Alpaca	5.666666666666667
FeTS21_Testing_153	HT-TUAS	2.5
FeTS21_Testing_153	MiRL	8.333333333333334
FeTS21_Testing_153	BCN-AIM	3.3333333333333335
FeTS21_Testing_154	ibbm	4.0
FeTS21_Testing_154	MIP-FED	7.888888888888889
FeTS21_Testing_154	METU-FL	3.2222222222222223
FeTS21_Testing_154	MIP-TRAVEL	7.444444444444445
FeTS21_Testing_154	Shoulders	4.777777777777778
FeTS21_Testing_154	Team_Alpaca	5.333333333333333
FeTS21_Testing_154	HT-TUAS	2.5555555555555554
FeTS21_Testing_154	MiRL	8.11111111111111
FeTS21_Testing_154	BCN-AIM	1.6666666666666667
FeTS21_Testing_155	ibbm	4.666666666666667
FeTS21_Testing_155	MIP-FED	7.222222222222222
FeTS21_Testing_155	METU-FL	1.5555555555555556
FeTS21_Testing_155	MIP-TRAVEL	7.555555555555555
FeTS21_Testing_155	Shoulders	5.777777777777778
FeTS21_Testing_155	Team_Alpaca	5.111111111111111
FeTS21_Testing_155	HT-TUAS	2.2222222222222223
FeTS21_Testing_155	MiRL	8.333333333333334
FeTS21_Testing_155	BCN-AIM	2.5555555555555554
FeTS21_Testing_156	ibbm	3.111111111111111
FeTS21_Testing_156	MIP-FED	7.333333333333333
FeTS21_Testing_156	METU-FL	2.7777777777777777
FeTS21_Testing_156	MIP-TRAVEL	7.555555555555555
FeTS21_Testing_156	Shoulders	4.777777777777778
FeTS21_Testing_156	Team_Alpaca	4.333333333333333
FeTS21_Testing_156	HT-TUAS	1.5555555555555556
FeTS21_Testing_156	MiRL	8.11111111111111
FeTS21_Testing_156	BCN-AIM	5.444444444444445
FeTS21_Testing_157	ibbm	3.8333333333333335
FeTS21_Testing_157	MIP-FED	7.666666666666667
FeTS21_Testing_157	METU-FL	2.1666666666666665
FeTS21_Testing_157	MIP-TRAVEL	7.666666666666667
FeTS21_Testing_157	Shoulders	3.8333333333333335
FeTS21_Testing_157	Team_Alpaca	5.0
FeTS21_Testing_157	HT-TUAS	3.7777777777777777
FeTS21_Testing_157	MiRL	8.0
FeTS21_Testing_157	BCN-AIM	3.0555555555555554
FeTS21_Testing_158	ibbm	3.9444444444444446
FeTS21_Testing_158	MIP-FED	7.666666666666667
FeTS21_Testing_158	METU-FL	1.6111111111111112
FeTS21_Testing_158	MIP-TRAVEL	7.444444444444445
FeTS21_Testing_158	Shoulders	5.0
FeTS21_Testing_158	Team_Alpaca	5.666666666666667
FeTS21_Testing_158	HT-TUAS	2.2222222222222223
FeTS21_Testing_158	MiRL	8.222222222222221
FeTS21_Testing_158	BCN-AIM	3.2222222222222223
FeTS21_Testing_159	ibbm	3.8333333333333335
FeTS21_Testing_159	MIP-FED	7.666666666666667
FeTS21_Testing_159	METU-FL	1.7777777777777777
FeTS21_Testing_159	MIP-TRAVEL	7.666666666666667
FeTS21_Testing_159	Shoulders	5.388888888888889
FeTS21_Testing_159	Team_Alpaca	4.833333333333333
FeTS21_Testing_159	HT-TUAS	2.9444444444444446
FeTS21_Testing_159	MiRL	8.0
FeTS21_Testing_159	BCN-AIM	2.888888888888889
FeTS21_Testing_160	ibbm	3.611111111111111
FeTS21_Testing_160	MIP-FED	8.222222222222221
FeTS21_Testing_160	METU-FL	2.1666666666666665
FeTS21_Testing_160	MIP-TRAVEL	7.444444444444445
FeTS21_Testing_160	Shoulders	4.666666666666667
FeTS21_Testing_160	Team_Alpaca	5.333333333333333
FeTS21_Testing_160	HT-TUAS	2.611111111111111
FeTS21_Testing_160	MiRL	7.888888888888889
FeTS21_Testing_160	BCN-AIM	3.0555555555555554
FeTS21_Testing_161	ibbm	3.8333333333333335
FeTS21_Testing_161	MIP-FED	7.666666666666667
FeTS21_Testing_161	METU-FL	2.3333333333333335
FeTS21_Testing_161	MIP-TRAVEL	7.555555555555555
FeTS21_Testing_161	Shoulders	4.444444444444445
FeTS21_Testing_161	Team_Alpaca	5.777777777777778
FeTS21_Testing_161	HT-TUAS	2.611111111111111
FeTS21_Testing_161	MiRL	7.888888888888889
FeTS21_Testing_161	BCN-AIM	2.888888888888889
FeTS21_Testing_162	ibbm	4.111111111111111
FeTS21_Testing_162	MIP-FED	7.0
FeTS21_Testing_162	METU-FL	3.7777777777777777
FeTS21_Testing_162	MIP-TRAVEL	7.222222222222222
FeTS21_Testing_162	Shoulders	4.777777777777778
FeTS21_Testing_162	Team_Alpaca	5.666666666666667
FeTS21_Testing_162	HT-TUAS	2.2222222222222223
FeTS21_Testing_162	MiRL	8.555555555555555
FeTS21_Testing_162	BCN-AIM	1.6666666666666667
FeTS21_Testing_163	ibbm	3.6666666666666665
FeTS21_Testing_163	MIP-FED	7.888888888888889
FeTS21_Testing_163	METU-FL	3.2222222222222223
FeTS21_Testing_163	MIP-TRAVEL	4.666666666666667
FeTS21_Testing_163	Shoulders	6.444444444444445
FeTS21_Testing_163	Team_Alpaca	6.666666666666667
FeTS21_Testing_163	HT-TUAS	2.4444444444444446
FeTS21_Testing_163	MiRL	7.666666666666667
FeTS21_Testing_163	BCN-AIM	2.3333333333333335
FeTS21_Testing_164	ibbm	3.1666666666666665
FeTS21_Testing_164	MIP-FED	7.666666666666667
FeTS21_Testing_164	METU-FL	3.3333333333333335
FeTS21_Testing_164	MIP-TRAVEL	7.555555555555555
FeTS21_Testing_164	Shoulders	4.055555555555555
FeTS21_Testing_164	Team_Alpaca	4.777777777777778
FeTS21_Testing_164	HT-TUAS	2.5
FeTS21_Testing_164	MiRL	8.333333333333334
FeTS21_Testing_164	BCN-AIM	3.611111111111111
FeTS21_Testing_165	ibbm	3.611111111111111
FeTS21_Testing_165	MIP-FED	7.888888888888889
FeTS21_Testing_165	METU-FL	1.8333333333333333
FeTS21_Testing_165	MIP-TRAVEL	6.944444444444445
FeTS21_Testing_165	Shoulders	4.555555555555555
FeTS21_Testing_165	Team_Alpaca	5.722222222222222
FeTS21_Testing_165	HT-TUAS	2.611111111111111
FeTS21_Testing_165	MiRL	8.444444444444445
FeTS21_Testing_165	BCN-AIM	3.388888888888889
FeTS21_Testing_166	ibbm	3.5555555555555554
FeTS21_Testing_166	MIP-FED	8.11111111111111
FeTS21_Testing_166	METU-FL	2.111111111111111
FeTS21_Testing_166	MIP-TRAVEL	6.333333333333333
FeTS21_Testing_166	Shoulders	5.222222222222222
FeTS21_Testing_166	Team_Alpaca	5.333333333333333
FeTS21_Testing_166	HT-TUAS	3.0
FeTS21_Testing_166	MiRL	8.666666666666666
FeTS21_Testing_166	BCN-AIM	2.6666666666666665
