# Supplementary material for: Towards fair decentralized benchmarking of healthcare AI algorithms with the Federated Tumor Segmentation (FeTS) challenge
Source: Nat Commun. 2025 Jul 8;16:6274. doi: 10.1038/s41467-025-60466-1 (PMC12238412; doi:10.1038/s41467-025-60466-1)
Supplement: Supplementary file 4 — Source data [file 41467_2025_60466_MOESM4_ESM.zip › source_data_dir/per_figure_data/suppl-fig10_rank_counts_TC Dice.csv]

algorithm	rank	count
10	1	16000
10	2	7000
10	3	9000
11	1	9000
11	2	16000
11	3	5000
11	4	2000
54	1	5000
54	2	7000
54	3	17000
54	4	3000
12	1	2000
12	2	2000
12	4	23000
12	5	5000
8	3	1000
8	4	4000
8	5	27000
