# Supplementary material for: Towards fair decentralized benchmarking of healthcare AI algorithms with the Federated Tumor Segmentation (FeTS) challenge
Source: Nat Commun. 2025 Jul 8;16:6274. doi: 10.1038/s41467-025-60466-1 (PMC12238412; doi:10.1038/s41467-025-60466-1)
Supplement: Supplementary file 4 — Source data [file 41467_2025_60466_MOESM4_ESM.zip › source_data_dir/per_figure_data/suppl-fig10_rank_counts_TC HD95.csv]

algorithm	rank	count
10	1	11000
10	2	6000
10	3	9000
10	4	3000
10	5	3000
11	1	7000
11	2	14000
11	3	4000
11	4	6000
11	5	1000
54	1	11000
54	2	10000
54	3	10000
54	4	1000
12	1	1000
12	2	3000
12	3	4000
12	4	12000
12	5	12000
8	1	2000
8	2	3000
8	3	2000
8	4	9000
8	5	16000
