# Supplementary material for: Towards fair decentralized benchmarking of healthcare AI algorithms with the Federated Tumor Segmentation (FeTS) challenge
Source: Nat Commun. 2025 Jul 8;16:6274. doi: 10.1038/s41467-025-60466-1 (PMC12238412; doi:10.1038/s41467-025-60466-1)
Supplement: Supplementary file 4 — Source data [file 41467_2025_60466_MOESM4_ESM.zip › source_data_dir/task1_convscores.csv]

team	communication_metric
Flair	0.417713507
FLSTAR	0.727007192
gauravsingh	0.714504568
HTTUAS	0.690483579
rigg	0.300987502
RoFL	0.702003473
Sanctuary	0.713001975
Default	0.693236728871622
